# Supplementary material for: Host Cavities Enhance the Photocatalytic Conversion of α‐Terpinene to Ascaridole Under Visible‐Light Irradiation
Source: Chemistry. 2025 Sep 2;31(55):e02113. doi: 10.1002/chem.202502113 (PMC12498068; doi:10.1002/chem.202502113)
Supplement: Supplementary file 2 — Supporting Information [file CHEM-31-e02113-s002.zip]

Archive with 6 entries (6 files):
- 1Mes ALS.cif
- 1Tol ALS.cif
- 2DCM HWU Apex.cif
- 2Tol Side ALS.cif
- 2TolVert HWU D8.cif
- 4DCM HWU D8.cif
