# Supplementary material for: Host Cavities Enhance the Photocatalytic Conversion of α‐Terpinene to Ascaridole Under Visible‐Light Irradiation
Source: Chemistry. 2025 Sep 2;31(55):e02113. doi: 10.1002/chem.202502113 (PMC12498068; doi:10.1002/chem.202502113)
Supplement: Supplementary file 2 — Supporting Information [file CHEM-31-e02113-s002.zip › 1Mes ALS.cif]

data_1Mes
_audit_creation_date              2018-08-31
_audit_creation_method
;
Olex2 1.2
(compiled 2017.03.28 svn.r3405 for OlexSys, GUI svn.r5337)
;
_shelx_SHELXL_version_number      '2014/7'
_publ_contact_author_address      ?
_publ_contact_author_email        ?
_publ_contact_author_id_orcid     ?
_publ_contact_author_name         ''
_publ_contact_author_phone        ?
_publ_section_references
;
Dolomanov, O.V., Bourhis, L.J., Gildea, R.J, Howard, J.A.K. & Puschmann, H.
 (2009), J. Appl. Cryst. 42, 339-341.

Sheldrick, G.M. (2008). Acta Cryst. A64, 112-122.

Sheldrick, G.M. (2015). Acta Cryst. A71, 3-8.
;
_chemical_name_common             ?
_chemical_name_systematic         ?
_chemical_formula_moiety          '2(C43 H41 B F2 N2 O4), C9 H12'
_chemical_formula_sum             'C95 H94 B2 F4 N4 O8'
_chemical_formula_weight          1517.36
_chemical_melting_point           ?
loop_
  _atom_type_symbol
  _atom_type_description
  _atom_type_scat_dispersion_real
  _atom_type_scat_dispersion_imag
  _atom_type_scat_source
 'C' 'C' 0.0040 0.0020 'International Tables Vol C Tables 4.2.6.8 and 6.1.1.4'
 'H' 'H' 0.0000 0.0000 'International Tables Vol C Tables 4.2.6.8 and 6.1.1.4'
 'B' 'B' 0.0020 0.0010 'International Tables Vol C Tables 4.2.6.8 and 6.1.1.4'
 'N' 'N' 0.0070 0.0030 'International Tables Vol C Tables 4.2.6.8 and 6.1.1.4'
 'O' 'O' 0.0120 0.0060 'International Tables Vol C Tables 4.2.6.8 and 6.1.1.4'
 'F' 'F' 0.0190 0.0110 'International Tables Vol C Tables 4.2.6.8 and 6.1.1.4'

_shelx_space_group_comment
;
The symmetry employed for this shelxl refinement is uniquely defined
by the following loop, which should always be used as a source of
symmetry information in preference to the above space-group names.
They are only intended as comments.
;
_space_group_crystal_system       'monoclinic'
_space_group_IT_number            14
_space_group_name_H-M_alt         'P 1 21/n 1'
_space_group_name_Hall            '-P 2yn'
loop_
  _space_group_symop_operation_xyz
 'x, y, z'
 '-x+1/2, y+1/2, -z+1/2'
 '-x, -y, -z'
 'x-1/2, -y-1/2, z-1/2'

_cell_length_a                    23.2081(10)
_cell_length_b                    13.6694(6)
_cell_length_c                    25.4832(12)
_cell_angle_alpha                 90
_cell_angle_beta                  105.854(2)
_cell_angle_gamma                 90
_cell_volume                      7776.8(6)
_cell_formula_units_Z             4
_cell_measurement_reflns_used     9924
_cell_measurement_temperature     100(2)
_cell_measurement_theta_max       31.35
_cell_measurement_theta_min       2.73
_shelx_estimated_absorpt_T_max    0.999
_shelx_estimated_absorpt_T_min    0.997
_exptl_absorpt_coefficient_mu     0.092
_exptl_absorpt_correction_T_max   0.7462
_exptl_absorpt_correction_T_min   0.6890
_exptl_absorpt_correction_type    multi-scan
_exptl_absorpt_process_details
'SADABS-2016/2 (Bruker,2016/2) was used for absorption correction. wR2(int) was 0.1263 before and 0.0503 after correction. The Ratio of minimum to maximum transmission is 0.9233. The \l/2 correction factor is Not present.'
_exptl_absorpt_special_details    ?
_exptl_crystal_colour             orange
_exptl_crystal_density_diffrn     1.296
_exptl_crystal_density_meas       ?
_exptl_crystal_density_method     ?
_exptl_crystal_description        plate
_exptl_crystal_F_000              3208
_exptl_crystal_size_max           0.035
_exptl_crystal_size_mid           0.035
_exptl_crystal_size_min           0.01
_exptl_transmission_factor_max    ?
_exptl_transmission_factor_min    ?
_diffrn_reflns_av_R_equivalents   0.0586
_diffrn_reflns_av_unetI/netI      0.0458
_diffrn_reflns_Laue_measured_fraction_full 0.999
_diffrn_reflns_Laue_measured_fraction_max 0.997
_diffrn_reflns_limit_h_max        33
_diffrn_reflns_limit_h_min        -33
_diffrn_reflns_limit_k_max        19
_diffrn_reflns_limit_k_min        -18
_diffrn_reflns_limit_l_max        36
_diffrn_reflns_limit_l_min        -36
_diffrn_reflns_number             131113
_diffrn_reflns_point_group_measured_fraction_full 0.999
_diffrn_reflns_point_group_measured_fraction_max 0.997
_diffrn_reflns_theta_full         25.930
_diffrn_reflns_theta_max          31.387
_diffrn_reflns_theta_min          1.704
_diffrn_ambient_temperature       100.15
_diffrn_detector_area_resol_mean  ?
_diffrn_measured_fraction_theta_full 0.999
_diffrn_measured_fraction_theta_max 0.997
_diffrn_measurement_device_type    'Bruker Apex II CCD diffractometer'
_diffrn_measurement_method         '\w rotation with narrow frames'
_diffrn_radiation_type             Synchrotron
_diffrn_radiation_wavelength      0.7288
_diffrn_source                    'Advanced Light Source station 12.2.1'
_diffrn_standards_number          0
_reflns_Friedel_coverage          0.000
_reflns_Friedel_fraction_full     .
_reflns_Friedel_fraction_max      .
_reflns_number_gt                 18099
_reflns_number_total              23705
_reflns_special_details
;
 Reflections were merged by SHELXL according to the crystal
 class for the calculation of statistics and refinement.
 
 _reflns_Friedel_fraction is defined as the number of unique
 Friedel pairs measured divided by the number that would be
 possible theoretically, ignoring centric projections and
 systematic absences.
;
_reflns_threshold_expression      'I > 2\s(I)'
_computing_cell_refinement        'SAINT V8.38A (?, 2016)'
_computing_data_collection        ?
_computing_data_reduction         'SAINT V8.38A (?, 2016)'
_computing_molecular_graphics      'Olex2 (Dolomanov et al., 2009)'
_computing_publication_material    'Olex2 (Dolomanov et al., 2009)'
_computing_structure_refinement    'ShelXL (Sheldrick, 2015)'
_computing_structure_solution      'ShelXT (Sheldrick, 2015)'
_refine_diff_density_max          1.037
_refine_diff_density_min          -0.716
_refine_diff_density_rms          0.077
_refine_ls_extinction_coef        .
_refine_ls_extinction_method      none
_refine_ls_goodness_of_fit_ref    1.055
_refine_ls_hydrogen_treatment     constr
_refine_ls_matrix_type            full
_refine_ls_number_parameters      1029
_refine_ls_number_reflns          23705
_refine_ls_number_restraints      0
_refine_ls_R_factor_all           0.0779
_refine_ls_R_factor_gt            0.0582
_refine_ls_restrained_S_all       1.055
_refine_ls_shift/su_max           0.001
_refine_ls_shift/su_mean          0.000
_refine_ls_structure_factor_coef  Fsqd
_refine_ls_weighting_details
'w=1/[\s^2^(Fo^2^)+(0.0912P)^2^+4.1358P] where P=(Fo^2^+2Fc^2^)/3'
_refine_ls_weighting_scheme       calc
_refine_ls_wR_factor_gt           0.1601
_refine_ls_wR_factor_ref          0.1758
_refine_special_details           ?
_olex2_refinement_description
;
1. Fixed Uiso
 At 1.2 times of:
  All C(H) groups, All C(H,H) groups
 At 1.5 times of:
  All C(H,H,H) groups, All O(H) groups
2.a Secondary CH2 refined with riding coordinates:
 C7(H7A,H7B), C14(H14A,H14B), C21(H21A,H21B), C28(H28A,H28B), C38(H38A,H38B),
 C39(H39A,H39B), C41(H41A,H41B), C42(H42A,H42B), C50(H50A,H50B), C57(H57A,H57B),
  C64(H64A,H64B), C71(H71A,H71B), C81(H81A,H81B), C82(H82A,H82B), C84(H84A,
 H84B), C85(H85A,H85B)
2.b Aromatic/amide H refined with riding coordinates:
 C2(H2), C4(H4), C9(H9), C10(H10), C11(H11), C16(H16), C17(H17), C18(H18),
 C23(H23), C24(H24), C25(H25), C31(H31), C32(H32), C33(H33), C35(H35), C36(H36),
  C37(H37), C45(H45), C47(H47), C52(H52), C53(H53), C54(H54), C59(H59),
 C60(H60), C61(H61), C66(H66), C67(H67), C68(H68), C74(H74), C75(H75), C76(H76),
  C78(H78), C79(H79), C80(H80), C87(H87), C89(H89), C91(H91)
2.c Idealised Me refined as rotating group:
 C40(H40A,H40B,H40C), C43(H43A,H43B,H43C), C83(H83A,H83B,H83C), C86(H86A,H86B,
 H86C), C93(H93A,H93B,H93C), C94(H94A,H94B,H94C), C95(H95A,H95B,H95C)
2.d Idealised tetrahedral OH refined as rotating group:
 O1(H1), O3(H3), O5(H5), O7(H7)
;
_atom_sites_solution_hydrogens    geom
_atom_sites_solution_primary      dual
_atom_sites_solution_secondary    ?
loop_
  _atom_site_label
  _atom_site_type_symbol
  _atom_site_fract_x
  _atom_site_fract_y
  _atom_site_fract_z
  _atom_site_U_iso_or_equiv
  _atom_site_adp_type
  _atom_site_occupancy
  _atom_site_site_symmetry_order
  _atom_site_calc_flag
  _atom_site_refinement_flags_posn
  _atom_site_refinement_flags_adp
  _atom_site_refinement_flags_occupancy
  _atom_site_disorder_assembly
  _atom_site_disorder_group
 F1 F 0.69699(6) 0.72426(8) 0.44923(5) 0.0380(3) Uani 1 1 d . . . . .
 F2 F 0.70129(5) 0.57172(9) 0.41452(4) 0.0354(2) Uani 1 1 d . . . . .
 F3 F 0.55561(4) 0.65567(7) 0.36786(4) 0.0287(2) Uani 1 1 d . . . . .
 F4 F 0.48530(5) 0.55361(8) 0.38416(4) 0.0320(2) Uani 1 1 d . . . . .
 O1 O 0.84385(5) 0.42651(9) 0.79487(4) 0.0225(2) Uani 1 1 d . . . . .
 H1 H 0.8232 0.4468 0.8150 0.034 Uiso 1 1 calc GR . . . .
 O2 O 0.97063(5) 0.37930(8) 0.84872(4) 0.0213(2) Uani 1 1 d . . . . .
 O3 O 0.92672(5) 0.48587(8) 0.92147(5) 0.0229(2) Uani 1 1 d . . . . .
 H3 H 0.9481 0.4539 0.9058 0.034 Uiso 1 1 calc GR . . . .
 O4 O 0.79697(5) 0.48557(7) 0.87111(4) 0.01731(19) Uani 1 1 d . . . . .
 O5 O 0.32441(5) 0.40701(8) 0.01769(4) 0.0219(2) Uani 1 1 d . . . . .
 H5 H 0.3225 0.4495 -0.0065 0.033 Uiso 1 1 calc GR . . . .
 O6 O 0.31622(5) 0.51220(8) -0.07313(5) 0.0239(2) Uani 1 1 d . . . . .
 O7 O 0.34283(5) 0.31005(9) -0.08947(5) 0.0259(2) Uani 1 1 d . . . . .
 H7 H 0.3361 0.2678 -0.0680 0.039 Uiso 1 1 calc GR . . . .
 O8 O 0.31419(5) 0.20426(8) -0.00947(4) 0.0220(2) Uani 1 1 d . . . . .
 N1 N 0.67822(6) 0.58411(10) 0.50053(5) 0.0221(3) Uani 1 1 d . . . . .
 N2 N 0.78001(7) 0.62052(10) 0.49352(5) 0.0242(3) Uani 1 1 d . . . . .
 N3 N 0.52675(6) 0.51541(10) 0.30962(5) 0.0215(2) Uani 1 1 d . . . . .
 N4 N 0.45760(6) 0.65508(10) 0.30333(5) 0.0207(2) Uani 1 1 d . . . . .
 C1 C 0.77154(6) 0.52436(10) 0.72816(6) 0.0169(3) Uani 1 1 d . . . . .
 C2 C 0.75533(6) 0.55946(10) 0.67479(6) 0.0179(3) Uani 1 1 d . . . . .
 H2 H 0.7206 0.5993 0.6631 0.021 Uiso 1 1 calc R . . . .
 C3 C 0.78849(7) 0.53799(10) 0.63767(6) 0.0180(3) Uani 1 1 d . . . . .
 C4 C 0.84178(6) 0.48402(11) 0.65660(6) 0.0184(3) Uani 1 1 d . . . . .
 H4 H 0.8651 0.4695 0.6322 0.022 Uiso 1 1 calc R . . . .
 C5 C 0.86092(6) 0.45161(11) 0.71015(6) 0.0182(3) Uani 1 1 d . . . . .
 C6 C 0.82473(6) 0.46884(11) 0.74543(6) 0.0179(3) Uani 1 1 d . . . . .
 C7 C 0.92005(7) 0.39805(11) 0.73175(6) 0.0207(3) Uani 1 1 d . . . . .
 H7A H 0.9333 0.3719 0.7007 0.025 Uiso 1 1 calc R . . . .
 H7B H 0.9143 0.3421 0.7545 0.025 Uiso 1 1 calc R . . . .
 C8 C 0.96832(6) 0.46555(12) 0.76566(6) 0.0208(3) Uani 1 1 d . . . . .
 C9 C 0.99022(7) 0.54210(13) 0.74046(6) 0.0249(3) Uani 1 1 d . . . . .
 H9 H 0.9769 0.5485 0.7019 0.030 Uiso 1 1 calc R . . . .
 C10 C 1.03113(7) 0.60920(13) 0.77046(7) 0.0265(3) Uani 1 1 d . . . . .
 H10 H 1.0460 0.6602 0.7524 0.032 Uiso 1 1 calc R . . . .
 C11 C 1.05021(7) 0.60139(13) 0.82701(7) 0.0244(3) Uani 1 1 d . . . . .
 H11 H 1.0769 0.6488 0.8476 0.029 Uiso 1 1 calc R . . . .
 C12 C 1.03045(7) 0.52451(12) 0.85371(6) 0.0216(3) Uani 1 1 d . . . . .
 C13 C 0.99061(6) 0.45602(11) 0.82223(6) 0.0201(3) Uani 1 1 d . . . . .
 C14 C 1.04904(7) 0.52160(12) 0.91573(6) 0.0239(3) Uani 1 1 d . . . . .
 H14A H 1.0429 0.4548 0.9282 0.029 Uiso 1 1 calc R . . . .
 H14B H 1.0922 0.5374 0.9294 0.029 Uiso 1 1 calc R . . . .
 C15 C 1.01307(7) 0.59392(12) 0.93910(6) 0.0215(3) Uani 1 1 d . . . . .
 C16 C 1.03683(7) 0.68506(13) 0.95825(6) 0.0256(3) Uani 1 1 d . . . . .
 H16 H 1.0763 0.7013 0.9572 0.031 Uiso 1 1 calc R . . . .
 C17 C 1.00376(8) 0.75243(13) 0.97883(7) 0.0278(3) Uani 1 1 d . . . . .
 H17 H 1.0207 0.8140 0.9919 0.033 Uiso 1 1 calc R . . . .
 C18 C 0.94590(8) 0.72945(12) 0.98016(6) 0.0247(3) Uani 1 1 d . . . . .
 H18 H 0.9236 0.7753 0.9946 0.030 Uiso 1 1 calc R . . . .
 C19 C 0.92019(7) 0.63979(11) 0.96052(6) 0.0206(3) Uani 1 1 d . . . . .
 C20 C 0.95421(7) 0.57211(11) 0.94000(6) 0.0196(3) Uani 1 1 d . . . . .
 C21 C 0.85543(7) 0.61716(11) 0.95762(6) 0.0201(3) Uani 1 1 d . . . . .
 H21A H 0.8443 0.6503 0.9880 0.024 Uiso 1 1 calc R . . . .
 H21B H 0.8506 0.5458 0.9616 0.024 Uiso 1 1 calc R . . . .
 C22 C 0.81429(6) 0.65143(11) 0.90350(6) 0.0184(3) Uani 1 1 d . . . . .
 C23 C 0.80467(7) 0.75111(11) 0.89211(6) 0.0206(3) Uani 1 1 d . . . . .
 H23 H 0.8219 0.7978 0.9195 0.025 Uiso 1 1 calc R . . . .
 C24 C 0.77036(7) 0.78327(11) 0.84148(6) 0.0212(3) Uani 1 1 d . . . . .
 H24 H 0.7639 0.8513 0.8348 0.025 Uiso 1 1 calc R . . . .
 C25 C 0.74548(7) 0.71620(11) 0.80049(6) 0.0195(3) Uani 1 1 d . . . . .
 H25 H 0.7224 0.7387 0.7658 0.023 Uiso 1 1 calc R . . . .
 C26 C 0.75424(6) 0.61585(10) 0.81006(6) 0.0169(3) Uani 1 1 d . . . . .
 C27 C 0.78741(6) 0.58565(10) 0.86202(6) 0.0165(2) Uani 1 1 d . . . . .
 C28 C 0.73040(6) 0.54207(11) 0.76463(6) 0.0182(3) Uani 1 1 d . . . . .
 H28A H 0.6912 0.5653 0.7417 0.022 Uiso 1 1 calc R . . . .
 H28B H 0.7236 0.4791 0.7812 0.022 Uiso 1 1 calc R . . . .
 C29 C 0.76491(7) 0.56566(10) 0.57978(6) 0.0186(3) Uani 1 1 d . . . . .
 C30 C 0.70339(7) 0.55358(10) 0.55421(6) 0.0189(3) Uani 1 1 d . . . . .
 C31 C 0.65695(7) 0.50939(11) 0.57246(6) 0.0206(3) Uani 1 1 d . . . . .
 H31 H 0.6610 0.4808 0.6073 0.025 Uiso 1 1 calc R . . . .
 C32 C 0.60475(7) 0.51544(12) 0.53045(7) 0.0248(3) Uani 1 1 d . . . . .
 H32 H 0.5663 0.4925 0.5310 0.030 Uiso 1 1 calc R . . . .
 C33 C 0.61958(8) 0.56201(12) 0.48678(6) 0.0261(3) Uani 1 1 d . . . . .
 H33 H 0.5921 0.5759 0.4525 0.031 Uiso 1 1 calc R . . . .
 C34 C 0.80310(7) 0.59961(11) 0.54887(6) 0.0213(3) Uani 1 1 d . . . . .
 C35 C 0.86593(8) 0.61226(12) 0.56217(7) 0.0258(3) Uani 1 1 d . . . . .
 H35 H 0.8933 0.6047 0.5972 0.031 Uiso 1 1 calc R . . . .
 C36 C 0.88000(9) 0.63777(13) 0.51432(8) 0.0305(4) Uani 1 1 d . . . . .
 H36 H 0.9190 0.6495 0.5104 0.037 Uiso 1 1 calc R . . . .
 C37 C 0.82645(9) 0.64290(12) 0.47328(7) 0.0296(4) Uani 1 1 d . . . . .
 H37 H 0.8230 0.6597 0.4364 0.036 Uiso 1 1 calc R . . . .
 C38 C 1.00675(7) 0.29152(12) 0.85380(7) 0.0270(3) Uani 1 1 d . . . . .
 H38A H 1.0466 0.3028 0.8796 0.032 Uiso 1 1 calc R . . . .
 H38B H 1.0125 0.2735 0.8179 0.032 Uiso 1 1 calc R . . . .
 C39 C 0.97446(8) 0.21038(12) 0.87454(7) 0.0280(3) Uani 1 1 d . . . . .
 H39A H 0.9657 0.2324 0.9085 0.034 Uiso 1 1 calc R . . . .
 H39B H 1.0013 0.1529 0.8836 0.034 Uiso 1 1 calc R . . . .
 C40 C 0.91610(8) 0.17920(14) 0.83384(7) 0.0313(4) Uani 1 1 d . . . . .
 H40A H 0.9244 0.1564 0.8002 0.047 Uiso 1 1 calc GR . . . .
 H40B H 0.8886 0.2350 0.8256 0.047 Uiso 1 1 calc GR . . . .
 H40C H 0.8978 0.1261 0.8495 0.047 Uiso 1 1 calc GR . . . .
 C41 C 0.75237(7) 0.43556(11) 0.89122(6) 0.0205(3) Uani 1 1 d . . . . .
 H41A H 0.7118 0.4491 0.8673 0.025 Uiso 1 1 calc R . . . .
 H41B H 0.7542 0.4581 0.9286 0.025 Uiso 1 1 calc R . . . .
 C42 C 0.76599(7) 0.32714(12) 0.89139(7) 0.0248(3) Uani 1 1 d . . . . .
 H42A H 0.7639 0.3060 0.8538 0.030 Uiso 1 1 calc R . . . .
 H42B H 0.7351 0.2905 0.9035 0.030 Uiso 1 1 calc R . . . .
 C43 C 0.82753(8) 0.30232(14) 0.92864(9) 0.0348(4) Uani 1 1 d . . . . .
 H43A H 0.8580 0.3413 0.9181 0.052 Uiso 1 1 calc GR . . . .
 H43B H 0.8357 0.2326 0.9253 0.052 Uiso 1 1 calc GR . . . .
 H43C H 0.8285 0.3171 0.9665 0.052 Uiso 1 1 calc GR . . . .
 C44 C 0.36845(6) 0.37701(11) 0.11061(6) 0.0181(3) Uani 1 1 d . . . . .
 C45 C 0.39764(6) 0.41144(11) 0.16237(6) 0.0185(3) Uani 1 1 d . . . . .
 H45 H 0.4065 0.3672 0.1923 0.022 Uiso 1 1 calc R . . . .
 C46 C 0.41428(6) 0.51014(11) 0.17148(6) 0.0182(3) Uani 1 1 d . . . . .
 C47 C 0.40145(6) 0.57387(11) 0.12662(6) 0.0186(3) Uani 1 1 d . . . . .
 H47 H 0.4123 0.6408 0.1323 0.022 Uiso 1 1 calc R . . . .
 C48 C 0.37320(6) 0.54156(11) 0.07392(6) 0.0184(3) Uani 1 1 d . . . . .
 C49 C 0.35567(6) 0.44288(11) 0.06650(6) 0.0190(3) Uani 1 1 d . . . . .
 C50 C 0.36046(7) 0.61402(12) 0.02693(6) 0.0226(3) Uani 1 1 d . . . . .
 H50A H 0.3682 0.6811 0.0419 0.027 Uiso 1 1 calc R . . . .
 H50B H 0.3175 0.6098 0.0067 0.027 Uiso 1 1 calc R . . . .
 C51 C 0.39804(7) 0.59673(11) -0.01269(6) 0.0190(3) Uani 1 1 d . . . . .
 C52 C 0.45708(7) 0.62980(11) -0.00051(6) 0.0209(3) Uani 1 1 d . . . . .
 H52 H 0.4733 0.6662 0.0319 0.025 Uiso 1 1 calc R . . . .
 C53 C 0.49231(7) 0.60999(11) -0.03546(6) 0.0215(3) Uani 1 1 d . . . . .
 H53 H 0.5321 0.6346 -0.0274 0.026 Uiso 1 1 calc R . . . .
 C54 C 0.46952(7) 0.55438(11) -0.08205(6) 0.0207(3) Uani 1 1 d . . . . .
 H54 H 0.4944 0.5397 -0.1050 0.025 Uiso 1 1 calc R . . . .
 C55 C 0.41061(7) 0.51949(11) -0.09589(6) 0.0190(3) Uani 1 1 d . . . . .
 C56 C 0.37535(6) 0.54434(11) -0.06134(6) 0.0183(3) Uani 1 1 d . . . . .
 C57 C 0.38685(7) 0.45382(12) -0.14532(6) 0.0232(3) Uani 1 1 d . . . . .
 H57A H 0.3427 0.4493 -0.1533 0.028 Uiso 1 1 calc R . . . .
 H57B H 0.3963 0.4837 -0.1774 0.028 Uiso 1 1 calc R . . . .
 C58 C 0.41338(7) 0.35167(11) -0.13661(6) 0.0206(3) Uani 1 1 d . . . . .
 C59 C 0.46096(7) 0.32487(12) -0.15714(6) 0.0218(3) Uani 1 1 d . . . . .
 H59 H 0.4760 0.3705 -0.1782 0.026 Uiso 1 1 calc R . . . .
 C60 C 0.48684(7) 0.23257(12) -0.14731(6) 0.0233(3) Uani 1 1 d . . . . .
 H60 H 0.5198 0.2159 -0.1610 0.028 Uiso 1 1 calc R . . . .
 C61 C 0.46431(8) 0.16481(12) -0.11744(7) 0.0248(3) Uani 1 1 d . . . . .
 H61 H 0.4822 0.1019 -0.1106 0.030 Uiso 1 1 calc R . . . .
 C62 C 0.41578(8) 0.18763(12) -0.09723(6) 0.0240(3) Uani 1 1 d . . . . .
 C63 C 0.39077(7) 0.28189(12) -0.10693(6) 0.0221(3) Uani 1 1 d . . . . .
 C64 C 0.39148(9) 0.11202(12) -0.06516(7) 0.0288(3) Uani 1 1 d . . . . .
 H64A H 0.4064 0.0464 -0.0714 0.035 Uiso 1 1 calc R . . . .
 H64B H 0.3472 0.1109 -0.0783 0.035 Uiso 1 1 calc R . . . .
 C65 C 0.41039(8) 0.13472(11) -0.00447(7) 0.0244(3) Uani 1 1 d . . . . .
 C66 C 0.46884(8) 0.11505(12) 0.02648(8) 0.0289(3) Uani 1 1 d . . . . .
 H66 H 0.4953 0.0812 0.0102 0.035 Uiso 1 1 calc R . . . .
 C67 C 0.48888(8) 0.14397(13) 0.08031(8) 0.0292(3) Uani 1 1 d . . . . .
 H67 H 0.5286 0.1292 0.1010 0.035 Uiso 1 1 calc R . . . .
 C68 C 0.45064(7) 0.19478(12) 0.10418(7) 0.0246(3) Uani 1 1 d . . . . .
 H68 H 0.4651 0.2169 0.1408 0.030 Uiso 1 1 calc R . . . .
 C69 C 0.39128(7) 0.21385(11) 0.07521(6) 0.0194(3) Uani 1 1 d . . . . .
 C70 C 0.37194(7) 0.18192(11) 0.02113(6) 0.0197(3) Uani 1 1 d . . . . .
 C71 C 0.35027(7) 0.27085(11) 0.10146(6) 0.0207(3) Uani 1 1 d . . . . .
 H71A H 0.3087 0.2671 0.0778 0.025 Uiso 1 1 calc R . . . .
 H71B H 0.3511 0.2404 0.1369 0.025 Uiso 1 1 calc R . . . .
 C72 C 0.44560(6) 0.54315(11) 0.22703(6) 0.0183(3) Uani 1 1 d . . . . .
 C73 C 0.49610(7) 0.48926(11) 0.25676(6) 0.0192(3) Uani 1 1 d . . . . .
 C74 C 0.52848(7) 0.41311(12) 0.24020(6) 0.0221(3) Uani 1 1 d . . . . .
 H74 H 0.5180 0.3810 0.2058 0.027 Uiso 1 1 calc R . . . .
 C75 C 0.57837(7) 0.39392(12) 0.28352(7) 0.0261(3) Uani 1 1 d . . . . .
 H75 H 0.6084 0.3462 0.2845 0.031 Uiso 1 1 calc R . . . .
 C76 C 0.57591(8) 0.45846(13) 0.32550(7) 0.0273(3) Uani 1 1 d . . . . .
 H76 H 0.6046 0.4617 0.3601 0.033 Uiso 1 1 calc R . . . .
 C77 C 0.42796(6) 0.62669(11) 0.25019(6) 0.0195(3) Uani 1 1 d . . . . .
 C78 C 0.38155(7) 0.69623(12) 0.22919(7) 0.0229(3) Uani 1 1 d . . . . .
 H78 H 0.3536 0.6951 0.1941 0.028 Uiso 1 1 calc R . . . .
 C79 C 0.38476(7) 0.76554(12) 0.26941(7) 0.0261(3) Uani 1 1 d . . . . .
 H79 H 0.3600 0.8217 0.2669 0.031 Uiso 1 1 calc R . . . .
 C80 C 0.43162(7) 0.73707(12) 0.31472(7) 0.0245(3) Uani 1 1 d . . . . .
 H80 H 0.4432 0.7710 0.3485 0.029 Uiso 1 1 calc R . . . .
 C81 C 0.27304(7) 0.58052(14) -0.10500(8) 0.0312(4) Uani 1 1 d . . . . .
 H81A H 0.2762 0.5827 -0.1429 0.037 Uiso 1 1 calc R . . . .
 H81B H 0.2808 0.6470 -0.0892 0.037 Uiso 1 1 calc R . . . .
 C82 C 0.21110(9) 0.54683(17) -0.10444(12) 0.0482(6) Uani 1 1 d . . . . .
 H82A H 0.2085 0.5458 -0.0663 0.058 Uiso 1 1 calc R . . . .
 H82B H 0.1811 0.5943 -0.1250 0.058 Uiso 1 1 calc R . . . .
 C83 C 0.19628(11) 0.44707(19) -0.12893(16) 0.0710(9) Uani 1 1 d . . . . .
 H83A H 0.1989 0.4476 -0.1667 0.106 Uiso 1 1 calc GR . . . .
 H83B H 0.1555 0.4292 -0.1284 0.106 Uiso 1 1 calc GR . . . .
 H83C H 0.2247 0.3993 -0.1077 0.106 Uiso 1 1 calc GR . . . .
 C84 C 0.26957(7) 0.13132(12) -0.00768(7) 0.0254(3) Uani 1 1 d . . . . .
 H84A H 0.2685 0.1205 0.0304 0.030 Uiso 1 1 calc R . . . .
 H84B H 0.2793 0.0685 -0.0226 0.030 Uiso 1 1 calc R . . . .
 C85 C 0.20963(8) 0.16856(14) -0.04158(8) 0.0332(4) Uani 1 1 d . . . . .
 H85A H 0.2024 0.2342 -0.0282 0.040 Uiso 1 1 calc R . . . .
 H85B H 0.1778 0.1244 -0.0365 0.040 Uiso 1 1 calc R . . . .
 C86 C 0.20532(10) 0.17533(17) -0.10229(9) 0.0420(5) Uani 1 1 d . . . . .
 H86A H 0.1656 0.1998 -0.1220 0.063 Uiso 1 1 calc GR . . . .
 H86B H 0.2114 0.1103 -0.1161 0.063 Uiso 1 1 calc GR . . . .
 H86C H 0.2361 0.2202 -0.1077 0.063 Uiso 1 1 calc GR . . . .
 C87 C 0.73951(12) 0.5306(2) 0.28647(10) 0.0526(6) Uani 1 1 d . . . . .
 H87 H 0.7086 0.4828 0.2788 0.063 Uiso 1 1 calc R . . . .
 C88 C 0.79823(15) 0.5020(2) 0.28955(11) 0.0623(7) Uani 1 1 d . . . . .
 C89 C 0.84316(12) 0.5763(2) 0.30183(11) 0.0570(6) Uani 1 1 d . . . . .
 H89 H 0.8833 0.5597 0.3033 0.068 Uiso 1 1 calc R . . . .
 C90 C 0.82966(13) 0.6712(2) 0.31162(11) 0.0560(6) Uani 1 1 d . . . . .
 C91 C 0.77052(12) 0.69565(19) 0.30770(10) 0.0521(6) Uani 1 1 d . . . . .
 H91 H 0.7609 0.7612 0.3143 0.063 Uiso 1 1 calc R . . . .
 C92 C 0.72557(12) 0.62648(19) 0.29436(9) 0.0497(6) Uani 1 1 d . . . . .
 C93 C 0.81285(19) 0.3998(3) 0.27878(15) 0.0901(12) Uani 1 1 d . . . . .
 H93A H 0.7840 0.3554 0.2880 0.135 Uiso 1 1 calc GR . . . .
 H93B H 0.8533 0.3839 0.3011 0.135 Uiso 1 1 calc GR . . . .
 H93C H 0.8110 0.3925 0.2401 0.135 Uiso 1 1 calc GR . . . .
 C94 C 0.87746(14) 0.7490(2) 0.32615(14) 0.0671(8) Uani 1 1 d . . . . .
 H94A H 0.8896 0.7587 0.3658 0.101 Uiso 1 1 calc GR . . . .
 H94B H 0.8617 0.8105 0.3081 0.101 Uiso 1 1 calc GR . . . .
 H94C H 0.9122 0.7284 0.3141 0.101 Uiso 1 1 calc GR . . . .
 C95 C 0.66203(13) 0.6576(2) 0.28969(11) 0.0603(7) Uani 1 1 d . . . . .
 H95A H 0.6349 0.6026 0.2765 0.090 Uiso 1 1 calc GR . . . .
 H95B H 0.6513 0.7123 0.2640 0.090 Uiso 1 1 calc GR . . . .
 H95C H 0.6587 0.6783 0.3256 0.090 Uiso 1 1 calc GR . . . .
 B1 B 0.71275(10) 0.62771(14) 0.46178(7) 0.0267(4) Uani 1 1 d . . . . .
 B2 B 0.50747(8) 0.59601(13) 0.34409(7) 0.0224(3) Uani 1 1 d . . . . .

loop_
  _atom_site_aniso_label
  _atom_site_aniso_U_11
  _atom_site_aniso_U_22
  _atom_site_aniso_U_33
  _atom_site_aniso_U_23
  _atom_site_aniso_U_13
  _atom_site_aniso_U_12
 F1 0.0520(7) 0.0277(5) 0.0361(6) 0.0142(5) 0.0153(5) 0.0124(5)
 F2 0.0449(6) 0.0432(6) 0.0170(4) -0.0021(4) 0.0068(4) 0.0039(5)
 F3 0.0279(5) 0.0269(5) 0.0255(5) -0.0041(4) -0.0025(4) 0.0010(4)
 F4 0.0460(6) 0.0293(5) 0.0236(5) 0.0020(4) 0.0145(4) 0.0027(4)
 O1 0.0232(5) 0.0275(6) 0.0168(5) 0.0025(4) 0.0052(4) 0.0088(4)
 O2 0.0204(5) 0.0194(5) 0.0233(5) 0.0043(4) 0.0048(4) 0.0029(4)
 O3 0.0207(5) 0.0195(5) 0.0281(6) -0.0034(4) 0.0060(4) -0.0032(4)
 O4 0.0182(5) 0.0149(4) 0.0195(5) 0.0017(4) 0.0065(4) -0.0003(4)
 O5 0.0286(6) 0.0196(5) 0.0157(5) 0.0010(4) 0.0028(4) -0.0036(4)
 O6 0.0157(5) 0.0233(5) 0.0303(6) 0.0074(4) 0.0026(4) -0.0001(4)
 O7 0.0283(6) 0.0236(5) 0.0306(6) 0.0036(5) 0.0162(5) 0.0013(5)
 O8 0.0225(5) 0.0191(5) 0.0229(5) 0.0013(4) 0.0038(4) -0.0066(4)
 N1 0.0288(7) 0.0198(6) 0.0155(5) 0.0011(5) 0.0023(5) 0.0054(5)
 N2 0.0347(7) 0.0192(6) 0.0205(6) 0.0017(5) 0.0105(5) 0.0020(5)
 N3 0.0222(6) 0.0218(6) 0.0183(6) 0.0004(5) 0.0018(5) 0.0032(5)
 N4 0.0206(6) 0.0212(6) 0.0197(6) -0.0027(5) 0.0045(5) 0.0005(5)
 C1 0.0168(6) 0.0158(6) 0.0170(6) -0.0028(5) 0.0029(5) -0.0002(5)
 C2 0.0185(6) 0.0160(6) 0.0175(6) -0.0016(5) 0.0020(5) 0.0004(5)
 C3 0.0206(6) 0.0151(6) 0.0170(6) -0.0015(5) 0.0030(5) -0.0008(5)
 C4 0.0193(6) 0.0171(6) 0.0189(6) -0.0027(5) 0.0056(5) 0.0003(5)
 C5 0.0185(6) 0.0171(6) 0.0181(6) -0.0022(5) 0.0035(5) 0.0010(5)
 C6 0.0177(6) 0.0172(6) 0.0168(6) -0.0010(5) 0.0013(5) 0.0009(5)
 C7 0.0196(6) 0.0226(7) 0.0193(6) -0.0009(5) 0.0042(5) 0.0044(5)
 C8 0.0160(6) 0.0246(7) 0.0218(7) 0.0012(6) 0.0049(5) 0.0037(5)
 C9 0.0228(7) 0.0318(8) 0.0201(7) 0.0049(6) 0.0056(6) 0.0018(6)
 C10 0.0228(7) 0.0310(8) 0.0257(7) 0.0063(6) 0.0065(6) -0.0017(6)
 C11 0.0181(7) 0.0276(8) 0.0261(7) 0.0038(6) 0.0039(6) -0.0013(6)
 C12 0.0156(6) 0.0248(7) 0.0225(7) 0.0037(6) 0.0021(5) 0.0033(5)
 C13 0.0167(6) 0.0219(7) 0.0216(7) 0.0037(5) 0.0049(5) 0.0032(5)
 C14 0.0179(7) 0.0275(8) 0.0225(7) 0.0044(6) -0.0008(5) -0.0012(6)
 C15 0.0206(7) 0.0241(7) 0.0164(6) 0.0048(5) -0.0007(5) -0.0033(5)
 C16 0.0237(7) 0.0297(8) 0.0199(7) 0.0025(6) -0.0001(6) -0.0080(6)
 C17 0.0326(8) 0.0251(8) 0.0218(7) -0.0017(6) 0.0011(6) -0.0108(7)
 C18 0.0303(8) 0.0219(7) 0.0190(7) -0.0013(6) 0.0019(6) -0.0036(6)
 C19 0.0236(7) 0.0208(7) 0.0153(6) 0.0023(5) 0.0018(5) -0.0019(5)
 C20 0.0202(6) 0.0184(6) 0.0168(6) 0.0030(5) -0.0006(5) -0.0028(5)
 C21 0.0232(7) 0.0203(7) 0.0158(6) 0.0000(5) 0.0038(5) -0.0002(5)
 C22 0.0193(6) 0.0191(6) 0.0173(6) 0.0001(5) 0.0060(5) -0.0001(5)
 C23 0.0228(7) 0.0177(6) 0.0212(7) -0.0021(5) 0.0061(5) -0.0012(5)
 C24 0.0233(7) 0.0161(6) 0.0244(7) 0.0019(5) 0.0072(6) 0.0020(5)
 C25 0.0198(6) 0.0197(7) 0.0193(6) 0.0025(5) 0.0059(5) 0.0029(5)
 C26 0.0158(6) 0.0181(6) 0.0171(6) -0.0002(5) 0.0049(5) 0.0011(5)
 C27 0.0167(6) 0.0155(6) 0.0178(6) 0.0016(5) 0.0055(5) 0.0010(5)
 C28 0.0158(6) 0.0201(6) 0.0181(6) -0.0009(5) 0.0035(5) 0.0004(5)
 C29 0.0243(7) 0.0126(6) 0.0184(6) -0.0012(5) 0.0047(5) 0.0025(5)
 C30 0.0235(7) 0.0157(6) 0.0161(6) 0.0003(5) 0.0032(5) 0.0041(5)
 C31 0.0226(7) 0.0184(6) 0.0192(6) -0.0005(5) 0.0032(5) 0.0029(5)
 C32 0.0226(7) 0.0245(7) 0.0243(7) -0.0026(6) 0.0011(6) 0.0031(6)
 C33 0.0282(8) 0.0259(8) 0.0201(7) -0.0007(6) -0.0002(6) 0.0072(6)
 C34 0.0277(7) 0.0166(6) 0.0201(7) 0.0005(5) 0.0070(6) 0.0007(5)
 C35 0.0279(8) 0.0191(7) 0.0321(8) -0.0002(6) 0.0109(6) -0.0013(6)
 C36 0.0351(9) 0.0236(8) 0.0386(9) 0.0013(7) 0.0196(8) -0.0015(7)
 C37 0.0430(10) 0.0218(7) 0.0304(8) 0.0035(6) 0.0206(7) 0.0012(7)
 C38 0.0238(7) 0.0223(7) 0.0326(8) 0.0030(6) 0.0038(6) 0.0063(6)
 C39 0.0316(8) 0.0228(7) 0.0267(8) 0.0042(6) 0.0033(6) 0.0029(6)
 C40 0.0364(9) 0.0275(8) 0.0285(8) 0.0002(7) 0.0061(7) -0.0048(7)
 C41 0.0199(6) 0.0195(7) 0.0232(7) 0.0013(5) 0.0078(5) -0.0029(5)
 C42 0.0230(7) 0.0186(7) 0.0311(8) 0.0036(6) 0.0046(6) -0.0031(6)
 C43 0.0276(8) 0.0249(8) 0.0471(11) 0.0139(8) 0.0021(8) -0.0005(7)
 C44 0.0172(6) 0.0198(6) 0.0180(6) -0.0002(5) 0.0062(5) -0.0007(5)
 C45 0.0181(6) 0.0205(7) 0.0172(6) 0.0015(5) 0.0055(5) 0.0001(5)
 C46 0.0163(6) 0.0208(7) 0.0177(6) -0.0006(5) 0.0048(5) 0.0001(5)
 C47 0.0166(6) 0.0194(6) 0.0206(6) 0.0005(5) 0.0065(5) 0.0013(5)
 C48 0.0173(6) 0.0207(7) 0.0183(6) 0.0020(5) 0.0065(5) 0.0024(5)
 C49 0.0182(6) 0.0229(7) 0.0162(6) -0.0002(5) 0.0054(5) 0.0012(5)
 C50 0.0253(7) 0.0240(7) 0.0200(7) 0.0040(6) 0.0088(6) 0.0064(6)
 C51 0.0218(7) 0.0180(6) 0.0179(6) 0.0038(5) 0.0067(5) 0.0032(5)
 C52 0.0234(7) 0.0181(6) 0.0191(6) 0.0006(5) 0.0022(5) 0.0011(5)
 C53 0.0185(6) 0.0196(7) 0.0253(7) 0.0035(6) 0.0042(5) -0.0010(5)
 C54 0.0207(7) 0.0212(7) 0.0216(7) 0.0038(5) 0.0082(5) 0.0012(5)
 C55 0.0211(7) 0.0182(6) 0.0172(6) 0.0024(5) 0.0042(5) 0.0020(5)
 C56 0.0166(6) 0.0176(6) 0.0201(6) 0.0041(5) 0.0042(5) -0.0001(5)
 C57 0.0257(7) 0.0242(7) 0.0181(6) -0.0006(5) 0.0035(5) 0.0012(6)
 C58 0.0224(7) 0.0220(7) 0.0163(6) -0.0031(5) 0.0036(5) -0.0021(5)
 C59 0.0228(7) 0.0251(7) 0.0177(6) -0.0035(5) 0.0060(5) -0.0042(6)
 C60 0.0261(7) 0.0250(7) 0.0208(7) -0.0045(6) 0.0098(6) -0.0010(6)
 C61 0.0316(8) 0.0207(7) 0.0243(7) -0.0048(6) 0.0111(6) 0.0002(6)
 C62 0.0309(8) 0.0206(7) 0.0228(7) -0.0043(6) 0.0112(6) -0.0040(6)
 C63 0.0231(7) 0.0233(7) 0.0210(7) -0.0050(6) 0.0080(6) -0.0028(6)
 C64 0.0423(10) 0.0192(7) 0.0298(8) -0.0059(6) 0.0183(7) -0.0064(7)
 C65 0.0339(8) 0.0151(6) 0.0281(8) -0.0008(6) 0.0149(6) -0.0025(6)
 C66 0.0318(8) 0.0202(7) 0.0404(9) 0.0038(7) 0.0195(7) 0.0034(6)
 C67 0.0258(8) 0.0246(8) 0.0375(9) 0.0112(7) 0.0090(7) 0.0036(6)
 C68 0.0237(7) 0.0253(7) 0.0246(7) 0.0065(6) 0.0063(6) -0.0017(6)
 C69 0.0220(7) 0.0175(6) 0.0204(6) 0.0025(5) 0.0085(5) -0.0030(5)
 C70 0.0229(7) 0.0159(6) 0.0211(7) 0.0015(5) 0.0073(5) -0.0024(5)
 C71 0.0235(7) 0.0207(7) 0.0197(6) -0.0019(5) 0.0090(5) -0.0043(5)
 C72 0.0170(6) 0.0202(6) 0.0182(6) 0.0011(5) 0.0054(5) -0.0009(5)
 C73 0.0206(6) 0.0197(6) 0.0169(6) -0.0005(5) 0.0046(5) 0.0004(5)
 C74 0.0220(7) 0.0224(7) 0.0212(7) -0.0003(6) 0.0048(5) 0.0018(6)
 C75 0.0246(7) 0.0255(8) 0.0259(7) 0.0001(6) 0.0031(6) 0.0073(6)
 C76 0.0255(8) 0.0293(8) 0.0233(7) 0.0000(6) 0.0002(6) 0.0058(6)
 C77 0.0178(6) 0.0204(7) 0.0198(6) -0.0008(5) 0.0044(5) 0.0002(5)
 C78 0.0172(6) 0.0244(7) 0.0259(7) -0.0013(6) 0.0037(5) 0.0020(5)
 C79 0.0227(7) 0.0243(7) 0.0312(8) -0.0031(6) 0.0072(6) 0.0034(6)
 C80 0.0238(7) 0.0230(7) 0.0265(7) -0.0057(6) 0.0067(6) 0.0001(6)
 C81 0.0209(7) 0.0288(8) 0.0391(9) 0.0086(7) -0.0001(7) 0.0038(6)
 C82 0.0238(9) 0.0407(11) 0.0744(16) 0.0041(11) 0.0037(9) 0.0029(8)
 C83 0.0290(11) 0.0431(13) 0.125(3) -0.0072(15) -0.0051(14) -0.0030(10)
 C84 0.0283(8) 0.0188(7) 0.0298(8) -0.0005(6) 0.0091(6) -0.0077(6)
 C85 0.0280(8) 0.0271(8) 0.0427(10) -0.0035(7) 0.0065(7) -0.0080(7)
 C86 0.0377(10) 0.0401(11) 0.0394(10) 0.0013(8) -0.0041(8) -0.0128(8)
 C87 0.0545(14) 0.0520(14) 0.0418(12) 0.0055(10) -0.0027(10) -0.0122(11)
 C88 0.0768(19) 0.0569(15) 0.0405(12) 0.0004(11) -0.0055(12) 0.0139(14)
 C89 0.0456(13) 0.0671(17) 0.0509(14) -0.0092(12) 0.0006(11) 0.0048(12)
 C90 0.0582(15) 0.0558(15) 0.0496(13) 0.0027(11) 0.0073(11) -0.0100(12)
 C91 0.0605(15) 0.0453(13) 0.0448(12) 0.0029(10) 0.0048(11) -0.0021(11)
 C92 0.0601(14) 0.0527(14) 0.0326(10) 0.0046(9) 0.0062(10) -0.0070(11)
 C93 0.110(3) 0.064(2) 0.070(2) -0.0136(16) -0.021(2) 0.0146(19)
 C94 0.0605(17) 0.0590(17) 0.0754(19) 0.0042(15) 0.0077(14) -0.0070(14)
 C95 0.0632(16) 0.0699(18) 0.0435(13) 0.0091(12) 0.0071(12) -0.0002(14)
 B1 0.0387(10) 0.0236(8) 0.0176(7) 0.0041(6) 0.0072(7) 0.0060(7)
 B2 0.0252(8) 0.0227(8) 0.0176(7) 0.0000(6) 0.0030(6) 0.0019(6)

_geom_special_details
;
 All esds (except the esd in the dihedral angle between two l.s. planes)
 are estimated using the full covariance matrix.  The cell esds are taken
 into account individually in the estimation of esds in distances, angles
 and torsion angles; correlations between esds in cell parameters are only
 used when they are defined by crystal symmetry.  An approximate (isotropic)
 treatment of cell esds is used for estimating esds involving l.s. planes.
;
loop_
  _geom_bond_atom_site_label_1
  _geom_bond_atom_site_label_2
  _geom_bond_distance
  _geom_bond_site_symmetry_2
  _geom_bond_publ_flag
 F1 B1 1.384(2) . ?
 F2 B1 1.390(2) . ?
 F3 B2 1.382(2) . ?
 F4 B2 1.389(2) . ?
 O1 H1 0.8400 . ?
 O1 C6 1.3467(17) . ?
 O2 C13 1.3934(18) . ?
 O2 C38 1.4491(19) . ?
 O3 H3 0.8400 . ?
 O3 C20 1.3621(18) . ?
 O4 C27 1.3951(17) . ?
 O4 C41 1.4462(17) . ?
 O5 H5 0.8400 . ?
 O5 C49 1.3494(17) . ?
 O6 C56 1.3933(17) . ?
 O6 C81 1.446(2) . ?
 O7 H7 0.8400 . ?
 O7 C63 1.3618(19) . ?
 O8 C70 1.3879(19) . ?
 O8 C84 1.4472(18) . ?
 N1 C30 1.3963(18) . ?
 N1 C33 1.344(2) . ?
 N1 B1 1.551(2) . ?
 N2 C34 1.395(2) . ?
 N2 C37 1.351(2) . ?
 N2 B1 1.553(3) . ?
 N3 C73 1.3873(19) . ?
 N3 C76 1.349(2) . ?
 N3 B2 1.549(2) . ?
 N4 C77 1.3962(19) . ?
 N4 C80 1.341(2) . ?
 N4 B2 1.553(2) . ?
 C1 C2 1.394(2) . ?
 C1 C6 1.413(2) . ?
 C1 C28 1.523(2) . ?
 C2 H2 0.9500 . ?
 C2 C3 1.404(2) . ?
 C3 C4 1.407(2) . ?
 C3 C29 1.476(2) . ?
 C4 H4 0.9500 . ?
 C4 C5 1.387(2) . ?
 C5 C6 1.408(2) . ?
 C5 C7 1.520(2) . ?
 C7 H7A 0.9900 . ?
 C7 H7B 0.9900 . ?
 C7 C8 1.525(2) . ?
 C8 C9 1.394(2) . ?
 C8 C13 1.398(2) . ?
 C9 H9 0.9500 . ?
 C9 C10 1.389(2) . ?
 C10 H10 0.9500 . ?
 C10 C11 1.391(2) . ?
 C11 H11 0.9500 . ?
 C11 C12 1.396(2) . ?
 C12 C13 1.404(2) . ?
 C12 C14 1.521(2) . ?
 C14 H14A 0.9900 . ?
 C14 H14B 0.9900 . ?
 C14 C15 1.517(2) . ?
 C15 C16 1.395(2) . ?
 C15 C20 1.404(2) . ?
 C16 H16 0.9500 . ?
 C16 C17 1.390(3) . ?
 C17 H17 0.9500 . ?
 C17 C18 1.388(2) . ?
 C18 H18 0.9500 . ?
 C18 C19 1.395(2) . ?
 C19 C20 1.407(2) . ?
 C19 C21 1.516(2) . ?
 C21 H21A 0.9900 . ?
 C21 H21B 0.9900 . ?
 C21 C22 1.521(2) . ?
 C22 C23 1.398(2) . ?
 C22 C27 1.398(2) . ?
 C23 H23 0.9500 . ?
 C23 C24 1.389(2) . ?
 C24 H24 0.9500 . ?
 C24 C25 1.391(2) . ?
 C25 H25 0.9500 . ?
 C25 C26 1.398(2) . ?
 C26 C27 1.3997(19) . ?
 C26 C28 1.521(2) . ?
 C28 H28A 0.9900 . ?
 C28 H28B 0.9900 . ?
 C29 C30 1.408(2) . ?
 C29 C34 1.415(2) . ?
 C30 C31 1.420(2) . ?
 C31 H31 0.9500 . ?
 C31 C32 1.383(2) . ?
 C32 H32 0.9500 . ?
 C32 C33 1.404(2) . ?
 C33 H33 0.9500 . ?
 C34 C35 1.414(2) . ?
 C35 H35 0.9500 . ?
 C35 C36 1.390(2) . ?
 C36 H36 0.9500 . ?
 C36 C37 1.390(3) . ?
 C37 H37 0.9500 . ?
 C38 H38A 0.9900 . ?
 C38 H38B 0.9900 . ?
 C38 C39 1.512(2) . ?
 C39 H39A 0.9900 . ?
 C39 H39B 0.9900 . ?
 C39 C40 1.525(2) . ?
 C40 H40A 0.9800 . ?
 C40 H40B 0.9800 . ?
 C40 H40C 0.9800 . ?
 C41 H41A 0.9900 . ?
 C41 H41B 0.9900 . ?
 C41 C42 1.515(2) . ?
 C42 H42A 0.9900 . ?
 C42 H42B 0.9900 . ?
 C42 C43 1.522(2) . ?
 C43 H43A 0.9800 . ?
 C43 H43B 0.9800 . ?
 C43 H43C 0.9800 . ?
 C44 C45 1.390(2) . ?
 C44 C49 1.407(2) . ?
 C44 C71 1.511(2) . ?
 C45 H45 0.9500 . ?
 C45 C46 1.405(2) . ?
 C46 C47 1.403(2) . ?
 C46 C72 1.474(2) . ?
 C47 H47 0.9500 . ?
 C47 C48 1.396(2) . ?
 C48 C49 1.407(2) . ?
 C48 C50 1.520(2) . ?
 C50 H50A 0.9900 . ?
 C50 H50B 0.9900 . ?
 C50 C51 1.522(2) . ?
 C51 C52 1.395(2) . ?
 C51 C56 1.404(2) . ?
 C52 H52 0.9500 . ?
 C52 C53 1.390(2) . ?
 C53 H53 0.9500 . ?
 C53 C54 1.387(2) . ?
 C54 H54 0.9500 . ?
 C54 C55 1.399(2) . ?
 C55 C56 1.398(2) . ?
 C55 C57 1.522(2) . ?
 C57 H57A 0.9900 . ?
 C57 H57B 0.9900 . ?
 C57 C58 1.518(2) . ?
 C58 C59 1.394(2) . ?
 C58 C63 1.405(2) . ?
 C59 H59 0.9500 . ?
 C59 C60 1.390(2) . ?
 C60 H60 0.9500 . ?
 C60 C61 1.389(2) . ?
 C61 H61 0.9500 . ?
 C61 C62 1.396(2) . ?
 C62 C63 1.407(2) . ?
 C62 C64 1.519(2) . ?
 C64 H64A 0.9900 . ?
 C64 H64B 0.9900 . ?
 C64 C65 1.520(2) . ?
 C65 C66 1.396(3) . ?
 C65 C70 1.399(2) . ?
 C66 H66 0.9500 . ?
 C66 C67 1.380(3) . ?
 C67 H67 0.9500 . ?
 C67 C68 1.391(2) . ?
 C68 H68 0.9500 . ?
 C68 C69 1.398(2) . ?
 C69 C70 1.398(2) . ?
 C69 C71 1.519(2) . ?
 C71 H71A 0.9900 . ?
 C71 H71B 0.9900 . ?
 C72 C73 1.416(2) . ?
 C72 C77 1.397(2) . ?
 C73 C74 1.414(2) . ?
 C74 H74 0.9500 . ?
 C74 C75 1.389(2) . ?
 C75 H75 0.9500 . ?
 C75 C76 1.400(2) . ?
 C76 H76 0.9500 . ?
 C77 C78 1.427(2) . ?
 C78 H78 0.9500 . ?
 C78 C79 1.383(2) . ?
 C79 H79 0.9500 . ?
 C79 C80 1.408(2) . ?
 C80 H80 0.9500 . ?
 C81 H81A 0.9900 . ?
 C81 H81B 0.9900 . ?
 C81 C82 1.513(3) . ?
 C82 H82A 0.9900 . ?
 C82 H82B 0.9900 . ?
 C82 C83 1.500(4) . ?
 C83 H83A 0.9800 . ?
 C83 H83B 0.9800 . ?
 C83 H83C 0.9800 . ?
 C84 H84A 0.9900 . ?
 C84 H84B 0.9900 . ?
 C84 C85 1.511(3) . ?
 C85 H85A 0.9900 . ?
 C85 H85B 0.9900 . ?
 C85 C86 1.525(3) . ?
 C86 H86A 0.9800 . ?
 C86 H86B 0.9800 . ?
 C86 H86C 0.9800 . ?
 C87 H87 0.9500 . ?
 C87 C88 1.399(4) . ?
 C87 C92 1.378(4) . ?
 C88 C89 1.428(4) . ?
 C88 C93 1.481(4) . ?
 C89 H89 0.9500 . ?
 C89 C90 1.374(4) . ?
 C90 C91 1.389(4) . ?
 C90 C94 1.508(4) . ?
 C91 H91 0.9500 . ?
 C91 C92 1.380(4) . ?
 C92 C95 1.508(4) . ?
 C93 H93A 0.9800 . ?
 C93 H93B 0.9800 . ?
 C93 H93C 0.9800 . ?
 C94 H94A 0.9800 . ?
 C94 H94B 0.9800 . ?
 C94 H94C 0.9800 . ?
 C95 H95A 0.9800 . ?
 C95 H95B 0.9800 . ?
 C95 H95C 0.9800 . ?

loop_
  _geom_angle_atom_site_label_1
  _geom_angle_atom_site_label_2
  _geom_angle_atom_site_label_3
  _geom_angle
  _geom_angle_site_symmetry_1
  _geom_angle_site_symmetry_3
  _geom_angle_publ_flag
 C6 O1 H1 109.5 . . ?
 C13 O2 C38 113.93(12) . . ?
 C20 O3 H3 109.5 . . ?
 C27 O4 C41 115.18(11) . . ?
 C49 O5 H5 109.5 . . ?
 C56 O6 C81 114.08(12) . . ?
 C63 O7 H7 109.5 . . ?
 C70 O8 C84 114.86(12) . . ?
 C30 N1 B1 126.01(14) . . ?
 C33 N1 C30 108.13(13) . . ?
 C33 N1 B1 125.66(13) . . ?
 C34 N2 B1 126.41(14) . . ?
 C37 N2 C34 107.84(14) . . ?
 C37 N2 B1 125.47(14) . . ?
 C73 N3 B2 125.65(13) . . ?
 C76 N3 C73 108.05(13) . . ?
 C76 N3 B2 126.30(13) . . ?
 C77 N4 B2 125.71(13) . . ?
 C80 N4 C77 108.10(13) . . ?
 C80 N4 B2 125.91(13) . . ?
 C2 C1 C6 117.96(13) . . ?
 C2 C1 C28 119.59(12) . . ?
 C6 C1 C28 122.37(13) . . ?
 C1 C2 H2 118.9 . . ?
 C1 C2 C3 122.28(13) . . ?
 C3 C2 H2 118.9 . . ?
 C2 C3 C4 118.10(13) . . ?
 C2 C3 C29 119.86(13) . . ?
 C4 C3 C29 121.89(13) . . ?
 C3 C4 H4 119.3 . . ?
 C5 C4 C3 121.31(13) . . ?
 C5 C4 H4 119.3 . . ?
 C4 C5 C6 119.23(13) . . ?
 C4 C5 C7 121.65(13) . . ?
 C6 C5 C7 119.12(13) . . ?
 O1 C6 C1 123.96(13) . . ?
 O1 C6 C5 115.09(12) . . ?
 C5 C6 C1 120.92(13) . . ?
 C5 C7 H7A 109.3 . . ?
 C5 C7 H7B 109.3 . . ?
 C5 C7 C8 111.40(12) . . ?
 H7A C7 H7B 108.0 . . ?
 C8 C7 H7A 109.3 . . ?
 C8 C7 H7B 109.3 . . ?
 C9 C8 C7 119.80(14) . . ?
 C9 C8 C13 117.77(15) . . ?
 C13 C8 C7 122.39(14) . . ?
 C8 C9 H9 119.3 . . ?
 C10 C9 C8 121.49(15) . . ?
 C10 C9 H9 119.3 . . ?
 C9 C10 H10 120.1 . . ?
 C9 C10 C11 119.70(15) . . ?
 C11 C10 H10 120.1 . . ?
 C10 C11 H11 119.7 . . ?
 C10 C11 C12 120.58(15) . . ?
 C12 C11 H11 119.7 . . ?
 C11 C12 C13 118.46(14) . . ?
 C11 C12 C14 119.25(14) . . ?
 C13 C12 C14 122.14(14) . . ?
 O2 C13 C8 119.42(14) . . ?
 O2 C13 C12 118.66(13) . . ?
 C8 C13 C12 121.84(14) . . ?
 C12 C14 H14A 109.4 . . ?
 C12 C14 H14B 109.4 . . ?
 H14A C14 H14B 108.0 . . ?
 C15 C14 C12 111.14(12) . . ?
 C15 C14 H14A 109.4 . . ?
 C15 C14 H14B 109.4 . . ?
 C16 C15 C14 120.80(14) . . ?
 C16 C15 C20 118.49(15) . . ?
 C20 C15 C14 120.67(14) . . ?
 C15 C16 H16 119.4 . . ?
 C17 C16 C15 121.15(15) . . ?
 C17 C16 H16 119.4 . . ?
 C16 C17 H17 120.1 . . ?
 C18 C17 C16 119.79(15) . . ?
 C18 C17 H17 120.1 . . ?
 C17 C18 H18 119.6 . . ?
 C17 C18 C19 120.78(16) . . ?
 C19 C18 H18 119.6 . . ?
 C18 C19 C20 118.87(14) . . ?
 C18 C19 C21 121.19(14) . . ?
 C20 C19 C21 119.82(13) . . ?
 O3 C20 C15 122.94(14) . . ?
 O3 C20 C19 116.15(13) . . ?
 C15 C20 C19 120.91(14) . . ?
 C19 C21 H21A 109.6 . . ?
 C19 C21 H21B 109.6 . . ?
 C19 C21 C22 110.47(12) . . ?
 H21A C21 H21B 108.1 . . ?
 C22 C21 H21A 109.6 . . ?
 C22 C21 H21B 109.6 . . ?
 C23 C22 C21 120.89(13) . . ?
 C23 C22 C27 117.18(13) . . ?
 C27 C22 C21 121.83(13) . . ?
 C22 C23 H23 119.3 . . ?
 C24 C23 C22 121.31(14) . . ?
 C24 C23 H23 119.3 . . ?
 C23 C24 H24 119.9 . . ?
 C23 C24 C25 120.24(14) . . ?
 C25 C24 H24 119.9 . . ?
 C24 C25 H25 119.8 . . ?
 C24 C25 C26 120.31(14) . . ?
 C26 C25 H25 119.8 . . ?
 C25 C26 C27 118.07(13) . . ?
 C25 C26 C28 120.82(13) . . ?
 C27 C26 C28 121.07(13) . . ?
 O4 C27 C22 119.16(12) . . ?
 O4 C27 C26 117.89(12) . . ?
 C22 C27 C26 122.82(13) . . ?
 C1 C28 H28A 108.7 . . ?
 C1 C28 H28B 108.7 . . ?
 C26 C28 C1 114.30(12) . . ?
 C26 C28 H28A 108.7 . . ?
 C26 C28 H28B 108.7 . . ?
 H28A C28 H28B 107.6 . . ?
 C30 C29 C3 119.02(13) . . ?
 C30 C29 C34 119.39(13) . . ?
 C34 C29 C3 121.52(14) . . ?
 N1 C30 C29 121.23(14) . . ?
 N1 C30 C31 107.22(13) . . ?
 C29 C30 C31 131.50(13) . . ?
 C30 C31 H31 126.2 . . ?
 C32 C31 C30 107.68(14) . . ?
 C32 C31 H31 126.2 . . ?
 C31 C32 H32 126.6 . . ?
 C31 C32 C33 106.75(15) . . ?
 C33 C32 H32 126.6 . . ?
 N1 C33 C32 110.20(14) . . ?
 N1 C33 H33 124.9 . . ?
 C32 C33 H33 124.9 . . ?
 N2 C34 C29 120.27(14) . . ?
 N2 C34 C35 107.67(14) . . ?
 C35 C34 C29 131.91(15) . . ?
 C34 C35 H35 126.4 . . ?
 C36 C35 C34 107.11(16) . . ?
 C36 C35 H35 126.4 . . ?
 C35 C36 H36 126.4 . . ?
 C37 C36 C35 107.24(16) . . ?
 C37 C36 H36 126.4 . . ?
 N2 C37 C36 110.12(15) . . ?
 N2 C37 H37 124.9 . . ?
 C36 C37 H37 124.9 . . ?
 O2 C38 H38A 110.1 . . ?
 O2 C38 H38B 110.1 . . ?
 O2 C38 C39 107.98(13) . . ?
 H38A C38 H38B 108.4 . . ?
 C39 C38 H38A 110.1 . . ?
 C39 C38 H38B 110.1 . . ?
 C38 C39 H39A 108.8 . . ?
 C38 C39 H39B 108.8 . . ?
 C38 C39 C40 113.60(14) . . ?
 H39A C39 H39B 107.7 . . ?
 C40 C39 H39A 108.8 . . ?
 C40 C39 H39B 108.8 . . ?
 C39 C40 H40A 109.5 . . ?
 C39 C40 H40B 109.5 . . ?
 C39 C40 H40C 109.5 . . ?
 H40A C40 H40B 109.5 . . ?
 H40A C40 H40C 109.5 . . ?
 H40B C40 H40C 109.5 . . ?
 O4 C41 H41A 110.3 . . ?
 O4 C41 H41B 110.3 . . ?
 O4 C41 C42 107.12(12) . . ?
 H41A C41 H41B 108.5 . . ?
 C42 C41 H41A 110.3 . . ?
 C42 C41 H41B 110.3 . . ?
 C41 C42 H42A 109.1 . . ?
 C41 C42 H42B 109.1 . . ?
 C41 C42 C43 112.30(14) . . ?
 H42A C42 H42B 107.9 . . ?
 C43 C42 H42A 109.1 . . ?
 C43 C42 H42B 109.1 . . ?
 C42 C43 H43A 109.5 . . ?
 C42 C43 H43B 109.5 . . ?
 C42 C43 H43C 109.5 . . ?
 H43A C43 H43B 109.5 . . ?
 H43A C43 H43C 109.5 . . ?
 H43B C43 H43C 109.5 . . ?
 C45 C44 C49 118.89(14) . . ?
 C45 C44 C71 120.97(13) . . ?
 C49 C44 C71 120.14(13) . . ?
 C44 C45 H45 119.2 . . ?
 C44 C45 C46 121.51(13) . . ?
 C46 C45 H45 119.2 . . ?
 C45 C46 C72 119.59(13) . . ?
 C47 C46 C45 118.29(13) . . ?
 C47 C46 C72 122.10(13) . . ?
 C46 C47 H47 119.1 . . ?
 C48 C47 C46 121.80(14) . . ?
 C48 C47 H47 119.1 . . ?
 C47 C48 C49 118.38(13) . . ?
 C47 C48 C50 119.42(14) . . ?
 C49 C48 C50 122.16(13) . . ?
 O5 C49 C44 116.53(13) . . ?
 O5 C49 C48 122.36(13) . . ?
 C44 C49 C48 121.08(13) . . ?
 C48 C50 H50A 108.9 . . ?
 C48 C50 H50B 108.9 . . ?
 C48 C50 C51 113.46(12) . . ?
 H50A C50 H50B 107.7 . . ?
 C51 C50 H50A 108.9 . . ?
 C51 C50 H50B 108.9 . . ?
 C52 C51 C50 120.54(14) . . ?
 C52 C51 C56 118.07(13) . . ?
 C56 C51 C50 121.35(13) . . ?
 C51 C52 H52 119.7 . . ?
 C53 C52 C51 120.54(14) . . ?
 C53 C52 H52 119.7 . . ?
 C52 C53 H53 119.9 . . ?
 C54 C53 C52 120.10(14) . . ?
 C54 C53 H53 119.9 . . ?
 C53 C54 H54 119.3 . . ?
 C53 C54 C55 121.36(14) . . ?
 C55 C54 H54 119.3 . . ?
 C54 C55 C57 121.17(13) . . ?
 C56 C55 C54 117.27(13) . . ?
 C56 C55 C57 121.51(13) . . ?
 O6 C56 C51 117.45(13) . . ?
 O6 C56 C55 119.95(13) . . ?
 C55 C56 C51 122.50(13) . . ?
 C55 C57 H57A 109.1 . . ?
 C55 C57 H57B 109.1 . . ?
 H57A C57 H57B 107.9 . . ?
 C58 C57 C55 112.38(12) . . ?
 C58 C57 H57A 109.1 . . ?
 C58 C57 H57B 109.1 . . ?
 C59 C58 C57 121.22(14) . . ?
 C59 C58 C63 118.31(14) . . ?
 C63 C58 C57 120.47(14) . . ?
 C58 C59 H59 119.4 . . ?
 C60 C59 C58 121.23(15) . . ?
 C60 C59 H59 119.4 . . ?
 C59 C60 H60 120.2 . . ?
 C61 C60 C59 119.68(15) . . ?
 C61 C60 H60 120.2 . . ?
 C60 C61 H61 119.5 . . ?
 C60 C61 C62 121.06(15) . . ?
 C62 C61 H61 119.5 . . ?
 C61 C62 C63 118.40(15) . . ?
 C61 C62 C64 120.14(15) . . ?
 C63 C62 C64 121.46(14) . . ?
 O7 C63 C58 116.27(14) . . ?
 O7 C63 C62 122.42(14) . . ?
 C58 C63 C62 121.30(14) . . ?
 C62 C64 H64A 109.4 . . ?
 C62 C64 H64B 109.4 . . ?
 C62 C64 C65 111.24(13) . . ?
 H64A C64 H64B 108.0 . . ?
 C65 C64 H64A 109.4 . . ?
 C65 C64 H64B 109.4 . . ?
 C66 C65 C64 120.09(15) . . ?
 C66 C65 C70 118.07(15) . . ?
 C70 C65 C64 121.67(16) . . ?
 C65 C66 H66 119.4 . . ?
 C67 C66 C65 121.18(16) . . ?
 C67 C66 H66 119.4 . . ?
 C66 C67 H67 120.1 . . ?
 C66 C67 C68 119.71(16) . . ?
 C68 C67 H67 120.1 . . ?
 C67 C68 H68 119.5 . . ?
 C67 C68 C69 121.09(16) . . ?
 C69 C68 H68 119.5 . . ?
 C68 C69 C71 120.57(14) . . ?
 C70 C69 C68 117.85(14) . . ?
 C70 C69 C71 121.54(14) . . ?
 O8 C70 C65 118.73(14) . . ?
 O8 C70 C69 119.08(13) . . ?
 C69 C70 C65 122.00(15) . . ?
 C44 C71 C69 112.22(12) . . ?
 C44 C71 H71A 109.2 . . ?
 C44 C71 H71B 109.2 . . ?
 C69 C71 H71A 109.2 . . ?
 C69 C71 H71B 109.2 . . ?
 H71A C71 H71B 107.9 . . ?
 C73 C72 C46 118.25(13) . . ?
 C77 C72 C46 122.09(13) . . ?
 C77 C72 C73 119.64(13) . . ?
 N3 C73 C72 121.02(13) . . ?
 N3 C73 C74 107.83(13) . . ?
 C74 C73 C72 130.76(14) . . ?
 C73 C74 H74 126.4 . . ?
 C75 C74 C73 107.30(14) . . ?
 C75 C74 H74 126.4 . . ?
 C74 C75 H75 126.6 . . ?
 C74 C75 C76 106.80(14) . . ?
 C76 C75 H75 126.6 . . ?
 N3 C76 C75 110.02(14) . . ?
 N3 C76 H76 125.0 . . ?
 C75 C76 H76 125.0 . . ?
 N4 C77 C72 120.89(13) . . ?
 N4 C77 C78 107.46(13) . . ?
 C72 C77 C78 131.66(14) . . ?
 C77 C78 H78 126.4 . . ?
 C79 C78 C77 107.24(14) . . ?
 C79 C78 H78 126.4 . . ?
 C78 C79 H79 126.5 . . ?
 C78 C79 C80 106.96(14) . . ?
 C80 C79 H79 126.5 . . ?
 N4 C80 C79 110.23(14) . . ?
 N4 C80 H80 124.9 . . ?
 C79 C80 H80 124.9 . . ?
 O6 C81 H81A 110.1 . . ?
 O6 C81 H81B 110.1 . . ?
 O6 C81 C82 108.21(15) . . ?
 H81A C81 H81B 108.4 . . ?
 C82 C81 H81A 110.1 . . ?
 C82 C81 H81B 110.1 . . ?
 C81 C82 H82A 109.1 . . ?
 C81 C82 H82B 109.1 . . ?
 H82A C82 H82B 107.8 . . ?
 C83 C82 C81 112.5(2) . . ?
 C83 C82 H82A 109.1 . . ?
 C83 C82 H82B 109.1 . . ?
 C82 C83 H83A 109.5 . . ?
 C82 C83 H83B 109.5 . . ?
 C82 C83 H83C 109.5 . . ?
 H83A C83 H83B 109.5 . . ?
 H83A C83 H83C 109.5 . . ?
 H83B C83 H83C 109.5 . . ?
 O8 C84 H84A 110.2 . . ?
 O8 C84 H84B 110.2 . . ?
 O8 C84 C85 107.75(13) . . ?
 H84A C84 H84B 108.5 . . ?
 C85 C84 H84A 110.2 . . ?
 C85 C84 H84B 110.2 . . ?
 C84 C85 H85A 108.9 . . ?
 C84 C85 H85B 108.9 . . ?
 C84 C85 C86 113.28(17) . . ?
 H85A C85 H85B 107.7 . . ?
 C86 C85 H85A 108.9 . . ?
 C86 C85 H85B 108.9 . . ?
 C85 C86 H86A 109.5 . . ?
 C85 C86 H86B 109.5 . . ?
 C85 C86 H86C 109.5 . . ?
 H86A C86 H86B 109.5 . . ?
 H86A C86 H86C 109.5 . . ?
 H86B C86 H86C 109.5 . . ?
 C88 C87 H87 119.3 . . ?
 C92 C87 H87 119.3 . . ?
 C92 C87 C88 121.4(3) . . ?
 C87 C88 C89 117.1(3) . . ?
 C87 C88 C93 121.5(3) . . ?
 C89 C88 C93 121.4(3) . . ?
 C88 C89 H89 119.3 . . ?
 C90 C89 C88 121.5(3) . . ?
 C90 C89 H89 119.3 . . ?
 C89 C90 C91 118.9(3) . . ?
 C89 C90 C94 121.4(3) . . ?
 C91 C90 C94 119.6(3) . . ?
 C90 C91 H91 119.4 . . ?
 C92 C91 C90 121.2(3) . . ?
 C92 C91 H91 119.4 . . ?
 C87 C92 C91 119.7(3) . . ?
 C87 C92 C95 121.4(2) . . ?
 C91 C92 C95 118.9(3) . . ?
 C88 C93 H93A 109.5 . . ?
 C88 C93 H93B 109.5 . . ?
 C88 C93 H93C 109.5 . . ?
 H93A C93 H93B 109.5 . . ?
 H93A C93 H93C 109.5 . . ?
 H93B C93 H93C 109.5 . . ?
 C90 C94 H94A 109.5 . . ?
 C90 C94 H94B 109.5 . . ?
 C90 C94 H94C 109.5 . . ?
 H94A C94 H94B 109.5 . . ?
 H94A C94 H94C 109.5 . . ?
 H94B C94 H94C 109.5 . . ?
 C92 C95 H95A 109.5 . . ?
 C92 C95 H95B 109.5 . . ?
 C92 C95 H95C 109.5 . . ?
 H95A C95 H95B 109.5 . . ?
 H95A C95 H95C 109.5 . . ?
 H95B C95 H95C 109.5 . . ?
 F1 B1 F2 110.43(14) . . ?
 F1 B1 N1 111.34(15) . . ?
 F1 B1 N2 110.21(15) . . ?
 F2 B1 N1 109.29(15) . . ?
 F2 B1 N2 110.10(15) . . ?
 N1 B1 N2 105.35(12) . . ?
 F3 B2 F4 109.95(13) . . ?
 F3 B2 N3 110.12(14) . . ?
 F3 B2 N4 110.59(13) . . ?
 F4 B2 N3 110.02(13) . . ?
 F4 B2 N4 110.51(14) . . ?
 N3 B2 N4 105.57(12) . . ?

_shelx_res_file
;
    d2_mm15_a.res created by SHELXL-2014/7

TITL d2_mm15_a_a.res in P2(1)/n
REM Old TITL D2_MM15_a.res in P2(1)/n
REM SHELXT solution in P2(1)/n
REM R1 0.125, Rweak 0.005, Alpha 0.024, Orientation as input
REM Formula found by SHELXT: C95 B1 N2 O8 F2
CELL 0.7288 23.2081 13.6694 25.4832 90 105.854 90
ZERR 4 0.001 0.0006 0.0012 0 0.002 0
LATT 1
SYMM 0.5-X,0.5+Y,0.5-Z
SFAC C H B N O F
DISP B 0.002 0.001 6.862
DISP C 0.004 0.002 12.046
DISP F 0.019 0.011 54.691
DISP H -0 0 0.625
DISP N 0.007 0.003 20.666
DISP O 0.012 0.006 34.424
UNIT 380 376 8 16 32 16

L.S. 20
PLAN  20
SIZE 0.035 0.035 0.01
TEMP -173
BOND $H
list 4
fmap 2
acta
REM <olex2.extras>
REM <HklSrc "%.\\D2_MM15_a.hkl">
REM </olex2.extras>

WGHT    0.091200    4.135800
FVAR       0.25873
F1    6    0.696989    0.724261    0.449230    11.00000    0.05201    0.02774 =
         0.03611    0.01425    0.01534    0.01235
F2    6    0.701291    0.571721    0.414519    11.00000    0.04489    0.04320 =
         0.01705   -0.00210    0.00682    0.00393
F3    6    0.555608    0.655669    0.367859    11.00000    0.02794    0.02687 =
         0.02549   -0.00409   -0.00254    0.00102
F4    6    0.485301    0.553609    0.384160    11.00000    0.04597    0.02931 =
         0.02364    0.00195    0.01453    0.00273
O1    5    0.843850    0.426514    0.794874    11.00000    0.02318    0.02753 =
         0.01676    0.00254    0.00524    0.00882
AFIX 147
H1    2    0.823199    0.446817    0.815048    11.00000   -1.50000
AFIX   0
O2    5    0.970632    0.379303    0.848718    11.00000    0.02045    0.01945 =
         0.02329    0.00428    0.00479    0.00291
O3    5    0.926723    0.485866    0.921474    11.00000    0.02068    0.01946 =
         0.02812   -0.00341    0.00597   -0.00321
AFIX 147
H3    2    0.948123    0.453891    0.905801    11.00000   -1.50000
AFIX   0
O4    5    0.796974    0.485567    0.871108    11.00000    0.01825    0.01490 =
         0.01954    0.00168    0.00645   -0.00028

O5    5    0.324409    0.407010    0.017693    11.00000    0.02861    0.01960 =
         0.01565    0.00105    0.00284   -0.00362
AFIX 147
H5    2    0.322504    0.449500   -0.006536    11.00000   -1.50000
AFIX   0
O6    5    0.316217    0.512196   -0.073126    11.00000    0.01574    0.02335 =
         0.03030    0.00743    0.00259   -0.00005
O7    5    0.342830    0.310046   -0.089470    11.00000    0.02834    0.02364 =
         0.03060    0.00360    0.01621    0.00134
AFIX 147
H7    2    0.336076    0.267771   -0.067971    11.00000   -1.50000
AFIX   0
O8    5    0.314193    0.204257   -0.009465    11.00000    0.02254    0.01910 =
         0.02294    0.00134    0.00380   -0.00660

N1    4    0.678223    0.584106    0.500530    11.00000    0.02877    0.01983 =
         0.01551    0.00108    0.00231    0.00537
N2    4    0.780013    0.620520    0.493519    11.00000    0.03467    0.01918 =
         0.02051    0.00173    0.01053    0.00202
N3    4    0.526750    0.515410    0.309620    11.00000    0.02217    0.02176 =
         0.01827    0.00042    0.00178    0.00319
N4    4    0.457603    0.655083    0.303335    11.00000    0.02060    0.02125 =
         0.01967   -0.00274    0.00453    0.00052
C1    1    0.771536    0.524358    0.728163    11.00000    0.01682    0.01579 =
         0.01701   -0.00279    0.00286   -0.00016
C2    1    0.755326    0.559463    0.674787    11.00000    0.01849    0.01599 =
         0.01752   -0.00164    0.00198    0.00043
AFIX  43
H2    2    0.720632    0.599302    0.663113    11.00000   -1.20000
AFIX   0
C3    1    0.788494    0.537990    0.637675    11.00000    0.02056    0.01515 =
         0.01695   -0.00154    0.00302   -0.00077
C4    1    0.841783    0.484020    0.656604    11.00000    0.01933    0.01710 =
         0.01894   -0.00272    0.00558    0.00033
AFIX  43
H4    2    0.865120    0.469494    0.632226    11.00000   -1.20000
AFIX   0
C5    1    0.860915    0.451608    0.710153    11.00000    0.01852    0.01711 =
         0.01805   -0.00220    0.00347    0.00104
C6    1    0.824730    0.468845    0.745433    11.00000    0.01773    0.01718 =
         0.01681   -0.00100    0.00127    0.00086
C7    1    0.920046    0.398052    0.731746    11.00000    0.01964    0.02259 =
         0.01926   -0.00086    0.00419    0.00437
AFIX  23
H7A   2    0.933272    0.371870    0.700718    11.00000   -1.20000
H7B   2    0.914302    0.342115    0.754475    11.00000   -1.20000
AFIX   0
C8    1    0.968322    0.465546    0.765659    11.00000    0.01596    0.02458 =
         0.02178    0.00119    0.00493    0.00371
C9    1    0.990217    0.542101    0.740460    11.00000    0.02276    0.03180 =
         0.02007    0.00493    0.00565    0.00179
AFIX  43
H9    2    0.976860    0.548532    0.701910    11.00000   -1.20000
AFIX   0
C10   1    1.031130    0.609197    0.770455    11.00000    0.02277    0.03100 =
         0.02573    0.00625    0.00654   -0.00173
AFIX  43
H10   2    1.046011    0.660173    0.752430    11.00000   -1.20000
AFIX   0
C11   1    1.050207    0.601394    0.827008    11.00000    0.01815    0.02757 =
         0.02609    0.00381    0.00386   -0.00132
AFIX  43
H11   2    1.076913    0.648812    0.847631    11.00000   -1.20000
AFIX   0
C12   1    1.030454    0.524515    0.853707    11.00000    0.01562    0.02484 =
         0.02254    0.00371    0.00209    0.00326
C13   1    0.990611    0.456021    0.822227    11.00000    0.01667    0.02190 =
         0.02164    0.00371    0.00493    0.00323
C14   1    1.049039    0.521598    0.915731    11.00000    0.01790    0.02754 =
         0.02254    0.00442   -0.00077   -0.00122
AFIX  23
H14A  2    1.042865    0.454782    0.928175    11.00000   -1.20000
H14B  2    1.092190    0.537372    0.929396    11.00000   -1.20000
AFIX   0
C15   1    1.013072    0.593924    0.939100    11.00000    0.02059    0.02413 =
         0.01638    0.00479   -0.00072   -0.00327
C16   1    1.036827    0.685058    0.958249    11.00000    0.02366    0.02973 =
         0.01990    0.00250   -0.00011   -0.00796
AFIX  43
H16   2    1.076291    0.701346    0.957202    11.00000   -1.20000
AFIX   0
C17   1    1.003759    0.752425    0.978829    11.00000    0.03263    0.02511 =
         0.02181   -0.00169    0.00113   -0.01079
AFIX  43
H17   2    1.020691    0.813989    0.991940    11.00000   -1.20000
AFIX   0
C18   1    0.945900    0.729454    0.980163    11.00000    0.03026    0.02193 =
         0.01902   -0.00133    0.00192   -0.00361
AFIX  43
H18   2    0.923559    0.775344    0.994623    11.00000   -1.20000
AFIX   0
C19   1    0.920191    0.639793    0.960521    11.00000    0.02363    0.02083 =
         0.01526    0.00228    0.00182   -0.00194
C20   1    0.954214    0.572115    0.939996    11.00000    0.02020    0.01841 =
         0.01679    0.00296   -0.00062   -0.00284
C21   1    0.855425    0.617163    0.957616    11.00000    0.02322    0.02027 =
         0.01584   -0.00002    0.00383   -0.00016
AFIX  23
H21A  2    0.844315    0.650338    0.987985    11.00000   -1.20000
H21B  2    0.850571    0.545817    0.961558    11.00000   -1.20000
AFIX   0
C22   1    0.814292    0.651430    0.903498    11.00000    0.01927    0.01910 =
         0.01734    0.00013    0.00600   -0.00007
C23   1    0.804669    0.751106    0.892107    11.00000    0.02284    0.01769 =
         0.02125   -0.00206    0.00610   -0.00120
AFIX  43
H23   2    0.821931    0.797759    0.919527    11.00000   -1.20000
AFIX   0
C24   1    0.770364    0.783271    0.841482    11.00000    0.02335    0.01614 =
         0.02436    0.00193    0.00716    0.00202
AFIX  43
H24   2    0.763871    0.851311    0.834834    11.00000   -1.20000
AFIX   0
C25   1    0.745483    0.716202    0.800488    11.00000    0.01978    0.01968 =
         0.01926    0.00254    0.00590    0.00293
AFIX  43
H25   2    0.722436    0.738688    0.765830    11.00000   -1.20000
AFIX   0
C26   1    0.754241    0.615851    0.810059    11.00000    0.01576    0.01812 =
         0.01714   -0.00025    0.00495    0.00111
C27   1    0.787409    0.585649    0.862016    11.00000    0.01674    0.01549 =
         0.01781    0.00161    0.00552    0.00104
C28   1    0.730396    0.542073    0.764634    11.00000    0.01580    0.02013 =
         0.01806   -0.00092    0.00347    0.00039
AFIX  23
H28A  2    0.691171    0.565339    0.741739    11.00000   -1.20000
H28B  2    0.723608    0.479064    0.781153    11.00000   -1.20000
AFIX   0
C29   1    0.764906    0.565656    0.579784    11.00000    0.02429    0.01261 =
         0.01837   -0.00119    0.00474    0.00252
C30   1    0.703394    0.553581    0.554206    11.00000    0.02350    0.01575 =
         0.01605    0.00030    0.00315    0.00406
C31   1    0.656948    0.509392    0.572459    11.00000    0.02255    0.01844 =
         0.01918   -0.00054    0.00318    0.00292
AFIX  43
H31   2    0.661012    0.480823    0.607267    11.00000   -1.20000
AFIX   0
C32   1    0.604750    0.515440    0.530447    11.00000    0.02259    0.02451 =
         0.02430   -0.00257    0.00114    0.00314
AFIX  43
H32   2    0.566284    0.492515    0.531021    11.00000   -1.20000
AFIX   0
C33   1    0.619579    0.562007    0.486777    11.00000    0.02821    0.02595 =
         0.02010   -0.00074   -0.00024    0.00724
AFIX  43
H33   2    0.592118    0.575889    0.452458    11.00000   -1.20000
AFIX   0
C34   1    0.803100    0.599612    0.548866    11.00000    0.02765    0.01661 =
         0.02009    0.00046    0.00705    0.00069
C35   1    0.865926    0.612260    0.562172    11.00000    0.02785    0.01914 =
         0.03213   -0.00022    0.01093   -0.00132
AFIX  43
H35   2    0.893346    0.604736    0.597215    11.00000   -1.20000
AFIX   0
C36   1    0.880005    0.637775    0.514323    11.00000    0.03509    0.02355 =
         0.03861    0.00134    0.01960   -0.00149
AFIX  43
H36   2    0.918959    0.649521    0.510399    11.00000   -1.20000
AFIX   0
C37   1    0.826452    0.642898    0.473284    11.00000    0.04295    0.02178 =
         0.03045    0.00346    0.02060    0.00125
AFIX  43
H37   2    0.823020    0.659694    0.436381    11.00000   -1.20000
AFIX   0
C38   1    1.006752    0.291524    0.853803    11.00000    0.02385    0.02232 =
         0.03258    0.00300    0.00384    0.00635
AFIX  23
H38A  2    1.046618    0.302756    0.879632    11.00000   -1.20000
H38B  2    1.012452    0.273473    0.817931    11.00000   -1.20000
AFIX   0
C39   1    0.974457    0.210382    0.874538    11.00000    0.03159    0.02280 =
         0.02673    0.00417    0.00327    0.00286
AFIX  23
H39A  2    0.965652    0.232426    0.908540    11.00000   -1.20000
H39B  2    1.001318    0.152930    0.883626    11.00000   -1.20000
AFIX   0
C40   1    0.916097    0.179204    0.833841    11.00000    0.03636    0.02747 =
         0.02849    0.00024    0.00606   -0.00482
AFIX 137
H40A  2    0.924415    0.156446    0.800179    11.00000   -1.50000
H40B  2    0.888586    0.235014    0.825650    11.00000   -1.50000
H40C  2    0.897774    0.126111    0.849535    11.00000   -1.50000
AFIX   0
C41   1    0.752367    0.435560    0.891217    11.00000    0.01988    0.01947 =
         0.02322    0.00129    0.00782   -0.00287
AFIX  23
H41A  2    0.711758    0.449057    0.867289    11.00000   -1.20000
H41B  2    0.754209    0.458050    0.928568    11.00000   -1.20000
AFIX   0
C42   1    0.765990    0.327138    0.891387    11.00000    0.02300    0.01856 =
         0.03113    0.00364    0.00465   -0.00312
AFIX  23
H42A  2    0.763930    0.305995    0.853761    11.00000   -1.20000
H42B  2    0.735141    0.290473    0.903512    11.00000   -1.20000
AFIX   0
C43   1    0.827528    0.302321    0.928641    11.00000    0.02761    0.02488 =
         0.04709    0.01390    0.00213   -0.00052
AFIX 137
H43A  2    0.858035    0.341290    0.918130    11.00000   -1.50000
H43B  2    0.835696    0.232600    0.925285    11.00000   -1.50000
H43C  2    0.828487    0.317090    0.966502    11.00000   -1.50000
AFIX   0

C44   1    0.368447    0.377014    0.110611    11.00000    0.01724    0.01984 =
         0.01800   -0.00016    0.00623   -0.00068
C45   1    0.397638    0.411440    0.162367    11.00000    0.01813    0.02053 =
         0.01715    0.00154    0.00549    0.00009
AFIX  43
H45   2    0.406545    0.367226    0.192266    11.00000   -1.20000
AFIX   0
C46   1    0.414278    0.510137    0.171480    11.00000    0.01633    0.02082 =
         0.01772   -0.00056    0.00485    0.00008
C47   1    0.401452    0.573869    0.126620    11.00000    0.01660    0.01941 =
         0.02058    0.00050    0.00649    0.00131
AFIX  43
H47   2    0.412299    0.640845    0.132276    11.00000   -1.20000
AFIX   0
C48   1    0.373195    0.541564    0.073918    11.00000    0.01726    0.02066 =
         0.01825    0.00203    0.00647    0.00245
C49   1    0.355673    0.442882    0.066503    11.00000    0.01824    0.02288 =
         0.01619   -0.00018    0.00543    0.00117
C50   1    0.360456    0.614023    0.026926    11.00000    0.02526    0.02398 =
         0.01996    0.00397    0.00875    0.00640
AFIX  23
H50A  2    0.368170    0.681055    0.041911    11.00000   -1.20000
H50B  2    0.317541    0.609832    0.006726    11.00000   -1.20000
AFIX   0
C51   1    0.398039    0.596731   -0.012687    11.00000    0.02185    0.01804 =
         0.01792    0.00379    0.00669    0.00322
C52   1    0.457076    0.629799   -0.000509    11.00000    0.02341    0.01813 =
         0.01910    0.00062    0.00221    0.00111
AFIX  43
H52   2    0.473345    0.666159    0.031933    11.00000   -1.20000
AFIX   0
C53   1    0.492310    0.609985   -0.035459    11.00000    0.01849    0.01957 =
         0.02528    0.00353    0.00424   -0.00102
AFIX  43
H53   2    0.532055    0.634571   -0.027418    11.00000   -1.20000
AFIX   0
C54   1    0.469519    0.554380   -0.082045    11.00000    0.02066    0.02122 =
         0.02158    0.00377    0.00819    0.00120
AFIX  43
H54   2    0.494423    0.539681   -0.105031    11.00000   -1.20000
AFIX   0
C55   1    0.410606    0.519487   -0.095887    11.00000    0.02106    0.01823 =
         0.01723    0.00242    0.00420    0.00203
C56   1    0.375348    0.544339   -0.061339    11.00000    0.01659    0.01762 =
         0.02013    0.00413    0.00420   -0.00008
C57   1    0.386855    0.453816   -0.145325    11.00000    0.02567    0.02423 =
         0.01810   -0.00061    0.00350    0.00124
AFIX  23
H57A  2    0.342731    0.449255   -0.153312    11.00000   -1.20000
H57B  2    0.396324    0.483694   -0.177372    11.00000   -1.20000
AFIX   0
C58   1    0.413382    0.351671   -0.136614    11.00000    0.02236    0.02204 =
         0.01631   -0.00310    0.00362   -0.00206
C59   1    0.460964    0.324869   -0.157137    11.00000    0.02278    0.02506 =
         0.01775   -0.00352    0.00601   -0.00416
AFIX  43
H59   2    0.475996    0.370521   -0.178230    11.00000   -1.20000
AFIX   0
C60   1    0.486838    0.232566   -0.147314    11.00000    0.02606    0.02501 =
         0.02082   -0.00445    0.00976   -0.00100
AFIX  43
H60   2    0.519772    0.215930   -0.160975    11.00000   -1.20000
AFIX   0
C61   1    0.464308    0.164810   -0.117439    11.00000    0.03155    0.02070 =
         0.02427   -0.00481    0.01114    0.00024
AFIX  43
H61   2    0.482213    0.101915   -0.110648    11.00000   -1.20000
AFIX   0
C62   1    0.415777    0.187634   -0.097230    11.00000    0.03094    0.02062 =
         0.02276   -0.00431    0.01124   -0.00396
C63   1    0.390772    0.281888   -0.106928    11.00000    0.02306    0.02331 =
         0.02104   -0.00500    0.00805   -0.00279
C64   1    0.391482    0.112020   -0.065156    11.00000    0.04233    0.01923 =
         0.02980   -0.00591    0.01831   -0.00636
AFIX  23
H64A  2    0.406447    0.046423   -0.071396    11.00000   -1.20000
H64B  2    0.347209    0.110919   -0.078300    11.00000   -1.20000
AFIX   0
C65   1    0.410393    0.134720   -0.004473    11.00000    0.03393    0.01506 =
         0.02812   -0.00080    0.01492   -0.00251
C66   1    0.468839    0.115047    0.026478    11.00000    0.03178    0.02016 =
         0.04044    0.00384    0.01948    0.00342
AFIX  43
H66   2    0.495285    0.081153    0.010202    11.00000   -1.20000
AFIX   0
C67   1    0.488878    0.143969    0.080307    11.00000    0.02581    0.02465 =
         0.03747    0.01120    0.00905    0.00362
AFIX  43
H67   2    0.528608    0.129239    0.100954    11.00000   -1.20000
AFIX   0
C68   1    0.450640    0.194778    0.104182    11.00000    0.02373    0.02529 =
         0.02459    0.00651    0.00632   -0.00171
AFIX  43
H68   2    0.465093    0.216881    0.140775    11.00000   -1.20000
AFIX   0
C69   1    0.391284    0.213854    0.075211    11.00000    0.02203    0.01750 =
         0.02037    0.00252    0.00848   -0.00298
C70   1    0.371940    0.181923    0.021127    11.00000    0.02294    0.01593 =
         0.02109    0.00151    0.00728   -0.00239
C71   1    0.350266    0.270851    0.101461    11.00000    0.02352    0.02069 =
         0.01968   -0.00192    0.00900   -0.00433
AFIX  23
H71A  2    0.308691    0.267107    0.077753    11.00000   -1.20000
H71B  2    0.351055    0.240393    0.136897    11.00000   -1.20000
AFIX   0
C72   1    0.445600    0.543153    0.227033    11.00000    0.01699    0.02021 =
         0.01819    0.00113    0.00539   -0.00093
C73   1    0.496104    0.489259    0.256763    11.00000    0.02064    0.01969 =
         0.01686   -0.00049    0.00458    0.00041
C74   1    0.528477    0.413110    0.240198    11.00000    0.02205    0.02240 =
         0.02120   -0.00035    0.00477    0.00180
AFIX  43
H74   2    0.518042    0.381024    0.205822    11.00000   -1.20000
AFIX   0
C75   1    0.578375    0.393919    0.283518    11.00000    0.02464    0.02551 =
         0.02590    0.00015    0.00313    0.00728
AFIX  43
H75   2    0.608393    0.346183    0.284467    11.00000   -1.20000
AFIX   0
C76   1    0.575910    0.458455    0.325498    11.00000    0.02551    0.02931 =
         0.02327    0.00002    0.00019    0.00583
AFIX  43
H76   2    0.604641    0.461668    0.360092    11.00000   -1.20000
AFIX   0
C77   1    0.427960    0.626688    0.250185    11.00000    0.01775    0.02041 =
         0.01978   -0.00077    0.00436    0.00019
C78   1    0.381547    0.696232    0.229193    11.00000    0.01721    0.02444 =
         0.02586   -0.00132    0.00373    0.00204
AFIX  43
H78   2    0.353633    0.695126    0.194116    11.00000   -1.20000
AFIX   0
C79   1    0.384760    0.765542    0.269410    11.00000    0.02272    0.02431 =
         0.03123   -0.00307    0.00719    0.00339
AFIX  43
H79   2    0.360042    0.821698    0.266934    11.00000   -1.20000
AFIX   0
C80   1    0.431621    0.737069    0.314720    11.00000    0.02384    0.02304 =
         0.02652   -0.00566    0.00673    0.00014
AFIX  43
H80   2    0.443184    0.771032    0.348504    11.00000   -1.20000
AFIX   0
C81   1    0.273037    0.580518   -0.105000    11.00000    0.02087    0.02883 =
         0.03914    0.00861   -0.00011    0.00376
AFIX  23
H81A  2    0.276222    0.582717   -0.142938    11.00000   -1.20000
H81B  2    0.280791    0.646968   -0.089194    11.00000   -1.20000
AFIX   0
C82   1    0.211097    0.546835   -0.104445    11.00000    0.02376    0.04072 =
         0.07444    0.00408    0.00372    0.00294
AFIX  23
H82A  2    0.208451    0.545843   -0.066327    11.00000   -1.20000
H82B  2    0.181140    0.594281   -0.125040    11.00000   -1.20000
AFIX   0
C83   1    0.196280    0.447070   -0.128931    11.00000    0.02899    0.04315 =
         0.12534   -0.00721   -0.00506   -0.00303
AFIX 137
H83A  2    0.198877    0.447570   -0.166673    11.00000   -1.50000
H83B  2    0.155548    0.429197   -0.128405    11.00000   -1.50000
H83C  2    0.224735    0.399265   -0.107711    11.00000   -1.50000
AFIX   0
C84   1    0.269568    0.131320   -0.007683    11.00000    0.02835    0.01877 =
         0.02977   -0.00050    0.00913   -0.00770
AFIX  23
H84A  2    0.268452    0.120490    0.030439    11.00000   -1.20000
H84B  2    0.279345    0.068496   -0.022578    11.00000   -1.20000
AFIX   0
C85   1    0.209634    0.168561   -0.041583    11.00000    0.02802    0.02706 =
         0.04271   -0.00348    0.00649   -0.00800
AFIX  23
H85A  2    0.202410    0.234168   -0.028192    11.00000   -1.20000
H85B  2    0.177756    0.124402   -0.036545    11.00000   -1.20000
AFIX   0
C86   1    0.205322    0.175334   -0.102287    11.00000    0.03775    0.04006 =
         0.03943    0.00129   -0.00413   -0.01276
AFIX 137
H86A  2    0.165630    0.199814   -0.122028    11.00000   -1.50000
H86B  2    0.211444    0.110350   -0.116096    11.00000   -1.50000
H86C  2    0.236122    0.220189   -0.107736    11.00000   -1.50000
AFIX   0

C87   1    0.739506    0.530580    0.286473    11.00000    0.05452    0.05203 =
         0.04183    0.00545   -0.00269   -0.01216
AFIX  43
H87   2    0.708578    0.482847    0.278778    11.00000   -1.20000
AFIX   0
C88   1    0.798227    0.501995    0.289552    11.00000    0.07675    0.05688 =
         0.04049    0.00035   -0.00551    0.01386
C89   1    0.843161    0.576270    0.301826    11.00000    0.04559    0.06711 =
         0.05095   -0.00920    0.00056    0.00482
AFIX  43
H89   2    0.883310    0.559673    0.303252    11.00000   -1.20000
AFIX   0
C90   1    0.829656    0.671220    0.311624    11.00000    0.05816    0.05575 =
         0.04957    0.00267    0.00729   -0.01001
C91   1    0.770524    0.695649    0.307705    11.00000    0.06053    0.04534 =
         0.04478    0.00287    0.00482   -0.00208
AFIX  43
H91   2    0.760856    0.761200    0.314335    11.00000   -1.20000
AFIX   0
C92   1    0.725566    0.626485    0.294363    11.00000    0.06014    0.05270 =
         0.03255    0.00460    0.00623   -0.00704
C93   1    0.812849    0.399802    0.278777    11.00000    0.10962    0.06383 =
         0.07022   -0.01355   -0.02079    0.01463
AFIX 137
H93A  2    0.783957    0.355381    0.288035    11.00000   -1.50000
H93B  2    0.853312    0.383915    0.301079    11.00000   -1.50000
H93C  2    0.810955    0.392479    0.240086    11.00000   -1.50000
AFIX   0
C94   1    0.877461    0.749017    0.326154    11.00000    0.06050    0.05897 =
         0.07538    0.00418    0.00769   -0.00702
AFIX 137
H94A  2    0.889589    0.758719    0.365763    11.00000   -1.50000
H94B  2    0.861652    0.810485    0.308081    11.00000   -1.50000
H94C  2    0.912205    0.728400    0.314060    11.00000   -1.50000
AFIX   0
C95   1    0.662033    0.657637    0.289687    11.00000    0.06317    0.06988 =
         0.04345    0.00914    0.00710   -0.00017
AFIX 137
H95A  2    0.634890    0.602585    0.276500    11.00000   -1.50000
H95B  2    0.651263    0.712279    0.263968    11.00000   -1.50000
H95C  2    0.658654    0.678294    0.325553    11.00000   -1.50000
AFIX   0

B1    3    0.712749    0.627706    0.461777    11.00000    0.03868    0.02357 =
         0.01762    0.00415    0.00719    0.00603
B2    3    0.507468    0.596008    0.344087    11.00000    0.02516    0.02269 =
         0.01764    0.00002    0.00301    0.00191
HKLF 4

REM  d2_mm15_a_a.res in P2(1)/n
REM R1 =  0.0582 for   18099 Fo > 4sig(Fo)  and  0.0779 for all   23705 data
REM   1029 parameters refined using      0 restraints

END

WGHT      0.0846      4.3032

REM Highest difference peak  1.037,  deepest hole -0.716,  1-sigma level  0.077
Q1    1   0.8985  0.6579  0.2786  11.00000  0.05    1.04
Q2    1   0.2152  0.5102 -0.1382  11.00000  0.05    0.86
Q3    1   0.1938  0.4792 -0.0879  11.00000  0.05    0.75
Q4    1   0.8402  0.5095  0.2840  11.00000  0.05    0.66
Q5    1   0.7905  0.6550  0.2844  11.00000  0.05    0.61
Q6    1   0.8397  0.6281  0.2805  11.00000  0.05    0.56
Q7    1   0.6927  0.7084  0.2965  11.00000  0.05    0.45
Q8    1   0.4081  0.4613  0.1677  11.00000  0.05    0.33
Q9    1   0.7853  0.4437  0.2887  11.00000  0.05    0.33
Q10   1   0.7722  0.6039  0.8362  11.00000  0.05    0.32
Q11   1   0.7987  0.6190  0.8821  11.00000  0.05    0.32
Q12   1   0.3657  0.4082  0.0885  11.00000  0.05    0.30
Q13   1   0.7883  0.5747  0.2706  11.00000  0.05    0.29
Q14   1   0.7620  0.4578  0.2833  11.00000  0.05    0.28
Q15   1   0.7788  0.5486  0.6077  11.00000  0.05    0.28
Q16   1   0.4285  0.6083 -0.0067  11.00000  0.05    0.28
Q17   1   0.7481  0.6647  0.8058  11.00000  0.05    0.27
Q18   1   0.4085  0.5414  0.1480  11.00000  0.05    0.27
Q19   1   0.3990  0.2218 -0.1100  11.00000  0.05    0.27
Q20   1   0.7886  0.7656  0.8652  11.00000  0.05    0.27
;
_shelx_res_checksum               32012
_shelx_hkl_file
;
   2   0   0   27.00    1.50
  -2   0   0   26.10    1.50
   2   0   0   26.10    1.60
  -2   0   0   26.70    1.60
   2   0   0   25.20    1.50
   3   0   0    0.00    0.70
   3   0   0    0.00    0.60
   3   0   0    0.10    0.70
  -3   0   0    2.20    0.60
  -3   0   0    0.90    0.60
  -3   0   0   -0.20    0.70
   4   0   0 2210.78  155.58
  -4   0   0 2446.16  182.78
   4   0   0 2164.98  158.38
  -4   0   0 2154.88  143.39
   5   0   0    1.00    0.90
   5   0   0   -0.30    1.20
  -5   0   0    1.40    1.00
  -5   0   0    0.70    0.90
  -5   0   0    0.00    1.10
   6   0   0  352.06   86.69
   6   0   0  455.85   26.50
  -6   0   0  405.56   64.49
  -6   0   0  496.65   92.29
   6   0   0  405.16   65.99
  -6   0   0  516.75   26.30
   7   0   0    0.30    1.00
  -7   0   0   -0.70    1.00
   7   0   0   -0.60    1.30
  -7   0   0    0.00    1.40
  -7   0   0    1.60    1.20
  -7   0   0   -0.60    1.20
   8   0   0    0.80    1.10
  -8   0   0    1.00    1.20
  -8   0   0    1.80    1.00
   8   0   0    1.20    1.30
  -8   0   0    2.10    1.20
  -8   0   0    4.20    1.40
  -9   0   0   -0.20    1.00
  -9   0   0    0.20    1.20
  -9   0   0    1.10    1.20
  -9   0   0   -0.10    1.30
   9   0   0    0.50    1.30
   9   0   0    0.70    1.00
 -10   0   0  439.66   22.60
 -10   0   0  414.96   22.60
 -10   0   0  422.26   22.50
 -10   0   0  401.96   22.50
  10   0   0  417.16   22.50
 -11   0   0    0.80    1.10
 -11   0   0    0.30    1.30
 -11   0   0    1.10    1.20
 -11   0   0   -1.20    1.30
  11   0   0    0.00    1.00
  11   0   0    1.70    1.40
 -12   0   0  130.09    6.90
 -12   0   0  118.09    6.80
 -12   0   0  121.39    6.90
  12   0   0  114.89    6.90
 -12   0   0  115.69    6.80
  12   0   0  126.49    6.80
 -13   0   0   -1.20    1.40
 -13   0   0    0.30    1.00
  13   0   0   -0.60    1.40
 -13   0   0    0.30    1.40
  13   0   0    2.00    1.10
 -13   0   0    2.00    1.20
 -14   0   0   70.49    4.80
 -14   0   0   79.19    4.90
 -14   0   0   83.69    5.00
 -14   0   0   85.29    5.00
  14   0   0   87.59    4.80
  14   0   0   84.69    5.00
  15   0   0    3.40    1.60
 -15   0   0    0.80    1.40
 -15   0   0    1.20    1.40
  15   0   0   -0.90    1.10
 -15   0   0    0.10    1.10
 -15   0   0   -0.80    1.30
 -16   0   0   52.29    3.50
  16   0   0   54.79    3.80
 -16   0   0   49.00    3.60
  16   0   0   49.40    3.40
 -16   0   0   54.89    3.40
 -16   0   0   53.99    3.80
 -17   0   0   -4.40    1.60
  17   0   0    0.20    1.20
 -17   0   0   -0.10    1.40
 -17   0   0    0.60    1.40
  17   0   0    2.90    1.80
 -17   0   0    0.20    1.30
 -18   0   0   67.09    4.50
  18   0   0   69.69    4.70
  18   0   0   70.49    4.30
 -18   0   0   70.59    4.70
 -18   0   0   69.19    4.30
  19   0   0    0.10    1.20
 -19   0   0    1.00    1.40
 -19   0   0    1.40    1.70
 -19   0   0    0.20    1.50
  19   0   0    1.50    2.00
  20   0   0    1.40    2.00
 -20   0   0   -2.10    1.70
 -20   0   0   -1.10    1.40
 -20   0   0   -0.40    1.70
 -21   0   0   -0.50    1.40
 -21   0   0    0.10    1.90
  21   0   0    0.90    1.90
  22   0   0    0.00    1.90
 -22   0   0   -0.50    1.50
 -22   0   0    1.60    2.00
 -23   0   0    1.50    2.00
  23   0   0    0.10    1.90
  24   0   0   59.89    4.70
 -24   0   0   66.79    4.90
 -25   0   0    0.80    2.20
  25   0   0    1.20    2.00
 -26   0   0   80.29    6.00
  26   0   0   92.59    5.80
 -27   0   0   -0.20    2.30
  27   0   0   -2.90    2.10
  28   0   0    1.20    2.20
 -28   0   0   -1.30    2.30
 -29   0   0    2.30    2.40
  29   0   0    0.10    2.30
  30   0   0    4.80    2.30
 -30   0   0    1.30    2.50
 -31   0   0    0.90    2.60
  31   0   0    1.50    2.20
   0   1   0   -1.30    0.40
   0   1   0    1.80    0.60
   0   1   0    0.40    0.40
   1  -1   0  148.59    8.40
   1  -1   0   84.69   25.70
  -1  -1   0  137.59   16.10
   1   1   0  148.89    7.90
  -1   1   0  139.99   20.20
  -1   1   0  162.78   22.60
   1   1   0  159.58   17.90
  -1   1   0  124.69    8.30
   2  -1   0 1041.00   79.99
  -2  -1   0 1071.49   70.39
   2   1   0 1023.40   69.09
  -2   1   0  955.90   69.19
   2   1   0 1097.49   79.19
  -2   1   0  757.12   88.09
   3  -1   0    2.40    0.80
  -3  -1   0    1.00    0.90
  -3  -1   0    0.20    0.80
   3  -1   0    1.50    0.60
  -3   1   0    4.00    1.30
   3   1   0    1.60    0.90
  -3   1   0    2.80    0.80
  -3   1   0    2.10    0.50
  -3   1   0    2.20    0.90
   3   1   0    1.50    0.80
  -4  -1   0  115.29    6.40
  -4  -1   0  112.69    6.40
   4  -1   0  120.29    6.40
   4  -1   0  117.19    6.30
  -4   1   0  106.89    6.40
  -4   1   0  118.49    6.60
   4   1   0  111.59    6.40
   4   1   0  122.39    6.40
   5  -1   0 2987.10  178.88
   5  -1   0 2484.45  196.88
  -5  -1   0 2616.14  173.08
  -5   1   0 3022.60  201.68
   5   1   0 2926.11  187.38
   5   1   0 2718.43  193.48
  -5   1   0 2426.56  174.78
   6  -1   0  212.68   10.90
  -6  -1   0  206.38   11.00
  -6  -1   0  212.48   11.00
   6  -1   0  187.38   11.00
  -6  -1   0  200.28   10.80
   6   1   0  205.88   11.00
   6   1   0  191.38   11.00
  -6   1   0  208.48   11.00
  -6   1   0  209.78   10.90
  -6   1   0  186.48   11.00
  -6   1   0  198.88   11.20
   6   1   0  201.08   10.80
  -7  -1   0   67.69    3.90
   7  -1   0   66.89    3.60
  -7  -1   0   60.79    3.50
  -7  -1   0   60.09    3.80
   7  -1   0   54.09    3.90
  -7   1   0   59.39    4.10
   7   1   0   63.59    3.90
  -7   1   0   55.19    3.80
   7   1   0   64.79    3.70
  -7   1   0   60.29    3.70
  -8  -1   0 1062.59   56.79
   9  -1   0  278.17   14.80
   9  -1   0  265.57   14.90
  -9  -1   0  285.27   14.80
  -9  -1   0  278.87   14.90
  -9  -1   0  279.37   14.70
  -9  -1   0  279.07   14.90
   9   1   0  269.57   14.90
  -9   1   0  269.37   15.00
  -9   1   0  262.37   14.90
  -9   1   0  277.67   14.80
  -9   1   0  280.37   14.90
   9   1   0  268.17   14.90
 -10  -1   0   17.00    1.90
  10  -1   0   17.20    1.90
 -10  -1   0   27.70    2.30
  10  -1   0   20.60    2.40
 -10  -1   0   23.40    1.70
 -10  -1   0   21.10    2.10
 -10   1   0   23.80    2.60
  10   1   0   18.50    2.00
 -10   1   0   21.90    2.10
 -10   1   0   20.90    2.10
  10   1   0   20.30    2.40
 -10   1   0   23.90    2.30
 -11  -1   0  501.85   27.40
 -11  -1   0  520.05   27.40
 -11  -1   0  505.65   27.30
 -11   1   0  534.35   27.40
 -11   1   0  501.55   27.40
 -11   1   0  508.25   27.50
  11   1   0  512.15   27.40
  11   1   0  495.35   27.40
 -12  -1   0  358.36   19.80
  12  -1   0  369.06   19.70
 -12  -1   0  387.76   19.80
 -12  -1   0  377.06   19.70
 -12  -1   0  407.26   19.80
  12  -1   0  340.07   19.80
 -12   1   0  352.26   19.80
  12   1   0  359.96   19.80
  12   1   0  356.66   19.80
 -12   1   0  363.06   19.80
 -12   1   0  359.46   19.80
 -12   1   0  367.06   19.90
 -13  -1   0   34.60    2.50
 -13  -1   0   35.40    2.80
 -13  -1   0   34.70    2.90
  13  -1   0   41.80    3.10
 -13  -1   0   40.00    3.10
  13  -1   0   38.00    2.60
  13   1   0   40.20    2.70
 -13   1   0   39.30    2.80
  13   1   0   39.50    3.10
 -13   1   0   38.70    2.80
 -13   1   0   38.40    3.10
 -13   1   0   37.80    2.90
 -14  -1   0  270.87   14.30
  14  -1   0  266.87   14.40
 -14  -1   0  260.97   14.50
  14  -1   0  249.18   14.50
 -14  -1   0  274.27   14.60
 -14  -1   0  262.37   14.40
 -14   1   0  274.87   14.50
 -14   1   0  269.37   14.60
  14   1   0  263.87   14.40
 -14   1   0  257.17   14.50
 -14   1   0  267.57   14.50
  14   1   0  272.07   14.60
  15  -1   0    0.70    1.10
 -15  -1   0    3.70    1.40
 -15  -1   0    0.00    1.20
 -15  -1   0    2.00    1.60
  15  -1   0    0.90    1.50
 -15  -1   0    0.60    1.00
  15   1   0    1.50    1.70
 -15   1   0    0.10    1.30
 -15   1   0    2.10    1.40
  15   1   0    2.50    1.20
 -15   1   0    2.60    1.60
 -15   1   0    1.70    1.40
 -16  -1   0    9.60    1.50
  16  -1   0   13.20    1.90
  16  -1   0   15.20    1.70
 -16  -1   0   12.00    1.80
 -16  -1   0   13.30    1.70
 -16  -1   0   10.30    1.30
 -16   1   0    9.00    1.50
 -16   1   0    9.10    1.70
 -16   1   0   13.10    1.80
  16   1   0    9.90    1.40
 -16   1   0    8.90    1.50
  16   1   0    9.20    1.80
 -17  -1   0   61.09    4.00
 -17  -1   0   61.89    4.10
  17  -1   0   67.19    3.90
 -17  -1   0   61.69    4.30
  17  -1   0   61.59    4.30
 -17  -1   0   68.49    3.80
 -17   1   0   63.59    4.20
 -17   1   0   59.59    4.00
 -17   1   0   58.79    4.10
  17   1   0   62.99    4.00
  17   1   0   61.09    4.40
 -17   1   0   65.79    4.30
 -18  -1   0   47.30    3.80
 -18  -1   0   52.89    3.40
  18  -1   0   47.10    3.30
  18  -1   0   52.59    3.80
 -18  -1   0   49.00    3.20
 -18   1   0   54.39    3.50
  18   1   0   49.90    3.40
 -18   1   0   45.70    3.70
 -18   1   0   47.10    3.70
  18   1   0   44.30    3.90
  19  -1   0   -1.10    1.20
  19  -1   0    0.30    1.80
 -19  -1   0    0.20    1.80
 -19  -1   0   -1.00    1.20
 -19  -1   0   -0.90    1.30
 -19   1   0    0.50    1.40
 -19   1   0   -1.10    1.70
  19   1   0   -0.30    2.00
 -19   1   0    1.80    1.60
 -20  -1   0   22.00    2.50
  20  -1   0   21.60    2.60
  20  -1   0   24.70    2.50
 -20  -1   0   24.70    2.40
 -20  -1   0   27.00    2.30
 -20   1   0   27.00    3.00
 -20   1   0   25.70    3.10
 -20   1   0   28.00    2.70
  20   1   0   23.20    2.60
 -21  -1   0    4.00    1.30
 -21  -1   0    3.50    2.00
  21  -1   0    1.30    1.80
  21   1   0    6.10    2.10
 -21   1   0    1.30    1.60
 -21   1   0    1.10    1.90
  22  -1   0    7.60    2.20
 -22  -1   0    5.80    2.20
 -22  -1   0    7.50    2.10
 -22   1   0    7.20    1.80
  22   1   0    6.60    2.30
 -22   1   0    4.20    1.90
  23  -1   0    4.60    2.20
 -23  -1   0    3.40    2.30
  23   1   0    4.00    2.10
 -23   1   0    3.30    1.70
 -23   1   0    5.10    2.00
  24  -1   0    2.40    1.90
 -24  -1   0    2.30    2.30
  24   1   0    2.40    2.10
 -24   1   0    0.10    2.00
 -25  -1   0   27.70    3.00
  25  -1   0   16.50    2.50
 -25   1   0   30.70    3.60
  25   1   0   26.40    2.80
 -26  -1   0   -0.60    2.20
  26  -1   0    0.70    2.10
 -26   1   0   -1.40    2.20
  26   1   0   -2.40    2.00
 -27  -1   0    3.80    2.30
  27  -1   0    2.00    2.20
  27   1   0   -0.50    2.00
 -27   1   0   -1.50    2.30
  28  -1   0    1.10    2.30
 -28  -1   0    2.20    2.40
 -28   1   0    5.50    2.40
  28   1   0    4.90    2.30
 -29  -1   0    2.90    2.50
  29  -1   0    4.30    2.30
 -29   1   0    5.70    2.40
  29   1   0    1.90    2.20
 -30  -1   0   -0.40    2.60
  30  -1   0    3.00    2.30
  30   1   0    0.10    2.10
 -30   1   0    4.50    2.50
 -31  -1   0   17.00    3.00
  31  -1   0   17.40    2.70
  31   1   0   17.30    2.70
   1  -2   0  794.32   52.89
  -1  -2   0  746.83   46.80
   1  -2   0  595.54   64.09
  -1  -2   0  741.73   49.90
  -1   2   0  939.81   65.19
   1   2   0  784.52   47.00
  -1   2   0  690.73   51.59
   1   2   0  791.12   45.80
  -2  -2   0  162.08    8.80
  -2  -2   0  158.38    8.70
   2   2   0  172.48    8.80
   2   2   0  162.38    8.70
   2   2   0  153.58    8.80
  -2   2   0  155.38    8.90
  -3  -2   0 3537.05  205.78
   3  -2   0 3724.53  231.08
  -3  -2   0 3229.48  211.08
  -3   2   0 3687.83  219.88
   3   2   0 3613.04  203.48
  -3   2   0 3652.43  212.38
  -4   2   0  312.87   17.00
   4   2   0  310.87   16.70
   5  -2   0 3330.07  213.18
  -5  -2   0 2856.41  183.78
   5   2   0 3249.77  194.58
  -5   2   0 2577.14  206.58
  -5   2   0 3043.60  192.08
   6  -2   0   19.10    2.10
  -6  -2   0   23.10    2.30
   6  -2   0   21.10    1.70
  -6  -2   0   21.80    2.40
   6   2   0   20.40    2.20
  -6   2   0   22.60    2.20
   6   2   0   19.20    2.30
  -6   2   0   22.70    2.00
  -6   2   0   22.00    2.30
  -6   2   0   22.00    1.80
   7  -2   0  289.27   15.30
  -7  -2   0  290.47   15.40
   7  -2   0  257.47   15.30
  -7  -2   0  298.87   15.40
  -7   2   0  296.67   15.30
   7   2   0  295.07   15.40
   7   2   0  286.17   15.40
  -7   2   0  263.27   15.40
  -7   2   0  278.17   15.50
  -7   2   0  282.57   15.30
   8  -2   0   16.10    1.60
  -8  -2   0   15.10    1.80
  -8  -2   0   21.40    2.30
   8  -2   0   17.30    2.10
  -8   2   0   18.90    1.70
  -8   2   0   17.50    1.90
   8   2   0   17.50    2.20
   8   2   0   15.80    1.60
  -8   2   0   13.70    1.80
  -8   2   0   15.30    2.00
  -9  -2   0  519.55   27.70
  -9  -2   0  547.45   27.90
  -9   2   0  511.15   27.90
  -9   2   0  495.35   27.90
 -10  -2   0  103.39    6.10
  10  -2   0   99.29    6.00
  10  -2   0  101.49    5.80
 -10  -2   0  101.99    5.90
 -10  -2   0  102.19    5.70
 -10  -2   0  109.69    5.60
  10   2   0  104.49    6.10
  10   2   0  102.09    5.90
 -10   2   0  103.59    6.20
 -10   2   0  107.09    5.90
 -10   2   0   99.79    6.10
 -10   2   0  108.49    5.90
 -11  -2   0  290.47   15.50
  11  -2   0  288.67   15.50
 -11  -2   0  287.27   15.60
 -11  -2   0  291.57   15.40
 -11  -2   0  302.07   15.70
  11  -2   0  269.57   15.60
  11   2   0  284.07   15.60
 -11   2   0  296.17   15.80
 -11   2   0  287.27   15.60
 -11   2   0  287.27   15.60
  11   2   0  283.67   15.70
 -11   2   0  286.27   15.60
  12  -2   0    4.80    1.60
 -12  -2   0    5.80    0.90
 -12  -2   0    3.60    1.30
 -12  -2   0    4.80    1.60
  12  -2   0    6.80    1.00
 -12  -2   0    2.30    0.80
 -12   2   0    5.10    1.40
 -12   2   0    4.90    1.20
 -12   2   0    2.90    1.60
  12   2   0    2.30    1.40
 -12   2   0    6.30    1.20
  12   2   0    5.60    1.30
 -13  -2   0  154.98    8.90
 -13  -2   0  162.18    8.60
  13  -2   0  151.38    8.80
  13  -2   0  161.28    8.70
 -13  -2   0  159.68    8.50
 -13  -2   0  153.08    8.80
 -13   2   0  162.18    8.80
 -13   2   0  162.68    9.00
  13   2   0  165.28    8.90
 -13   2   0  151.98    8.70
 -13   2   0  151.28    8.70
  13   2   0  155.38    8.80
  14  -2   0   52.49    3.20
 -14  -2   0   51.89    3.10
 -14  -2   0   48.20    3.50
  14  -2   0   53.29    3.70
 -14  -2   0   49.10    3.00
 -14   2   0   52.19    3.50
  14   2   0   53.09    3.40
 -14   2   0   54.59    3.50
  14   2   0   52.19    3.70
 -14   2   0   56.09    3.90
 -14   2   0   51.79    3.40
  15  -2   0   87.19    5.90
 -15  -2   0  102.79    6.10
  15  -2   0   99.39    5.60
 -15  -2   0  100.19    5.50
 -15  -2   0  100.39    5.80
 -15  -2   0   99.89    5.50
 -15   2   0   98.79    5.80
 -15   2   0   96.69    5.80
 -15   2   0  101.29    6.10
 -15   2   0  101.89    5.70
  15   2   0   99.49    5.70
  15   2   0   96.19    5.90
 -16  -2   0  121.29    6.90
 -16  -2   0  123.99    6.80
  16  -2   0  133.19    7.00
 -16  -2   0  132.49    7.40
 -16  -2   0  118.59    7.20
  16  -2   0  120.79    7.20
  16   2   0  127.19    7.10
 -16   2   0  127.79    7.20
 -16   2   0  122.59    7.20
 -16   2   0  119.49    7.40
 -16   2   0  122.39    7.10
  16   2   0  128.19    7.30
  17  -2   0    1.00    1.10
 -17  -2   0    1.70    1.00
  17  -2   0    0.80    1.60
 -17  -2   0    2.70    0.90
 -17  -2   0    3.10    1.50
 -17  -2   0    1.50    1.90
  17   2   0    1.90    1.30
 -17   2   0    2.00    1.50
  17   2   0    1.40    1.90
 -17   2   0    1.80    1.50
 -17   2   0   -1.40    1.60
 -17   2   0    0.50    1.30
 -18  -2   0   57.49    3.30
 -18  -2   0   60.59    3.40
  18  -2   0   54.59    3.60
  18  -2   0   60.29    4.00
 -18  -2   0   47.40    4.30
 -18   2   0   51.39    4.20
  18   2   0   58.69    4.20
 -18   2   0   58.99    3.90
 -18   2   0   54.49    3.90
  18   2   0   51.69    3.70
 -19  -2   0   -0.90    0.90
 -19  -2   0   -0.80    1.00
  19  -2   0    0.00    1.10
  19  -2   0   -0.10    1.70
 -19  -2   0    0.00    2.10
 -19   2   0    0.10    1.60
  19   2   0    0.50    2.10
 -19   2   0    2.00    1.70
 -19   2   0    1.60    1.50
  20  -2   0    2.00    1.90
 -20  -2   0   -0.70    0.90
 -20  -2   0    0.60    2.10
  20  -2   0    0.10    1.20
 -20   2   0   -0.90    1.60
 -20   2   0   -1.10    1.70
 -20   2   0    1.60    1.70
  20   2   0    2.10    2.00
  21  -2   0   84.69    5.20
 -21  -2   0   73.69    5.50
  21   2   0   78.39    5.20
 -21   2   0   73.99    4.90
 -21   2   0   71.59    5.10
 -22  -2   0    3.40    2.20
  22  -2   0    1.80    2.00
  22   2   0    1.80    2.20
 -22   2   0    0.60    1.90
 -22   2   0    1.90    1.60
  23  -2   0    8.30    2.00
 -23  -2   0    5.80    2.40
  23   2   0    8.50    2.20
 -23   2   0    5.20    2.00
 -23   2   0    5.50    1.90
  24  -2   0    3.20    2.10
 -24  -2   0    2.80    2.40
 -24   2   0    0.20    1.80
  24   2   0    4.20    2.20
 -24   2   0   -0.20    2.00
  25  -2   0    6.70    2.10
 -25  -2   0   11.60    2.60
  25   2   0   16.80    2.60
 -25   2   0   15.90    2.30
 -26  -2   0   22.40    2.90
  26  -2   0   27.10    3.30
  26   2   0    9.20    2.30
 -26   2   0   16.70    2.60
  27  -2   0   -2.50    2.10
 -27  -2   0   -2.70    2.50
  27   2   0    1.30    2.30
 -27   2   0    1.50    2.30
 -28  -2   0    0.20    2.60
  28  -2   0   -0.80    2.00
  28   2   0   -1.70    2.00
 -28   2   0   -2.70    2.30
  29  -2   0    2.50    2.10
 -29  -2   0    1.20    2.50
  29   2   0    0.00    2.30
 -29   2   0   -4.60    2.20
 -30  -2   0    5.30    2.60
  30  -2   0    6.00    2.30
 -30   2   0    4.70    2.40
  30   2   0    2.30    2.20
 -31  -2   0   12.90    2.90
  31  -2   0   11.50    2.60
  31   2   0   11.40    2.60
   0  -3   0    2.90    1.80
   0  -3   0   -0.30    1.20
   0  -3   0    0.90    1.20
   0   3   0   -1.70    1.20
   0   3   0   -1.50    1.50
   0   3   0    0.80    1.10
   1  -3   0  493.15   45.20
   1  -3   0  621.84   56.39
  -1   3   0  420.16   61.49
  -1   3   0  510.75   44.50
   2  -3   0   13.30    1.50
   2  -3   0   14.60    1.90
  -2  -3   0    9.30    1.60
  -2  -3   0   15.40    1.70
  -2   3   0   11.10    1.90
  -2   3   0   16.50    1.70
  -2   3   0   18.20    1.40
   2   3   0   14.60    1.60
   2   3   0   15.40    1.50
   2   3   0   24.50    2.10
   2   3   0   16.60    1.60
   3  -3   0    7.20    0.90
  -3  -3   0    7.80    1.50
  -3  -3   0    9.80    1.40
  -3  -3   0    6.20    1.60
   3  -3   0    5.20    1.20
  -3   3   0    6.50    0.80
   3   3   0    6.60    1.40
  -3   3   0    7.70    1.10
  -3   3   0    9.10    1.80
   3   3   0    8.20    1.20
   3   3   0    6.70    1.40
  -3   3   0    4.70    1.50
  -4  -3   0   15.60    2.00
   4  -3   0   23.10    2.00
  -4  -3   0   20.00    2.30
  -4  -3   0   14.40    1.80
   4  -3   0   20.80    1.50
  -4   3   0   17.00    1.90
   4   3   0   18.30    2.10
   4   3   0   20.70    1.70
   4   3   0   18.90    2.20
  -4   3   0   19.70    2.20
  -4   3   0   21.20    1.40
  -4   3   0   22.00    2.00
  -5  -3   0  339.67   18.10
  -5  -3   0  345.47   18.30
  -5   3   0  297.07   18.20
   5   3   0  365.26   18.20
   5   3   0  344.27   18.00
  -5   3   0  328.87   18.40
   6  -3   0    1.60    0.70
  -6  -3   0    2.30    0.80
  -6  -3   0    1.60    1.40
  -6  -3   0    1.10    1.60
   6  -3   0    1.60    1.30
   6   3   0    0.80    1.30
   6   3   0    0.20    0.60
  -6   3   0    4.50    1.80
  -6   3   0   -0.20    1.10
  -6   3   0    0.30    1.60
  -6   3   0    0.70    0.80
   6   3   0    2.00    1.30
  -7  -3   0  408.56   21.80
  -7   3   0  378.96   21.80
   7   3   0  416.76   21.80
  -7   3   0  411.36   21.90
  -8  -3   0    9.90    1.70
  -8  -3   0   10.30    1.90
   8  -3   0   10.00    1.50
   8  -3   0    8.90    1.00
   8   3   0    6.30    1.50
  -8   3   0    7.80    1.60
  -8   3   0   12.40    1.10
  -8   3   0    6.80    1.80
  -8   3   0   10.70    1.30
   8   3   0    8.30    1.40
   9  -3   0  233.08   13.20
   9  -3   0  255.37   13.10
  -9  -3   0  245.88   13.30
  -9  -3   0  249.78   13.40
  -9   3   0  253.07   13.10
   9   3   0  254.37   13.30
  -9   3   0  233.98   13.20
   9   3   0  251.07   13.30
  -9   3   0  220.68   13.40
  -9   3   0  234.28   13.40
 -10  -3   0   17.30    1.80
 -10  -3   0   12.20    1.90
  10  -3   0   16.40    1.50
 -10   3   0    9.60    1.70
 -10   3   0   14.20    1.50
 -10   3   0   14.50    2.00
  10   3   0   14.40    1.50
 -10   3   0   13.90    1.70
  10   3   0   19.90    2.00
  11  -3   0  424.66   22.50
  11  -3   0  405.16   22.60
 -11  -3   0  439.96   22.70
 -11  -3   0  414.56   22.60
  11   3   0  416.56   22.60
 -11   3   0  425.16   22.50
 -11   3   0  413.26   22.70
  11   3   0  426.16   22.60
 -11   3   0  404.46   22.50
 -11   3   0  417.36   22.70
 -12  -3   0   22.00    2.30
 -12  -3   0   22.30    2.20
  12  -3   0   18.50    1.60
  12  -3   0   13.10    1.70
  12   3   0   15.50    1.90
 -12   3   0   14.80    2.10
 -12   3   0   15.70    1.80
 -12   3   0   16.20    1.90
 -12   3   0   15.90    1.60
  12   3   0   16.60    2.00
 -13  -3   0   54.39    3.70
 -13  -3   0   48.00    3.40
  13  -3   0   48.80    3.00
  13  -3   0   48.80    3.40
 -13   3   0   48.90    3.20
 -13   3   0   44.10    3.20
  13   3   0   51.49    3.50
 -13   3   0   46.00    3.80
  13   3   0   46.30    3.20
 -13   3   0   45.20    3.50
 -14  -3   0   24.80    3.00
  14  -3   0   22.40    2.50
 -14  -3   0   24.80    2.50
  14  -3   0   26.30    2.00
 -14   3   0   21.70    2.20
 -14   3   0   19.30    2.30
 -14   3   0   25.60    2.20
  14   3   0   24.90    2.30
 -14   3   0   25.50    3.10
  14   3   0   29.40    2.70
 -15  -3   0  145.19    8.90
 -15  -3   0  153.68    8.70
  15  -3   0  154.88    8.50
  15  -3   0  156.68    8.70
 -15   3   0  155.98    9.00
 -15   3   0  149.99    8.60
 -15   3   0  158.18    8.60
 -15   3   0  159.18    8.70
  15   3   0  158.48    8.80
  15   3   0  149.69    8.60
 -16  -3   0   37.20    3.00
  16  -3   0   35.90    2.50
  16  -3   0   36.50    3.10
 -16  -3   0   37.50    3.50
  16   3   0   32.00    2.80
  16   3   0   30.10    3.30
 -16   3   0   41.50    3.10
 -16   3   0   37.30    3.50
 -16   3   0   36.80    2.80
 -16   3   0   34.80    2.70
  17  -3   0  147.59    8.50
  17  -3   0  156.68    8.70
 -17  -3   0  153.38    8.90
 -17   3   0  153.08    8.60
 -17   3   0  159.48    8.90
 -17   3   0  158.88    8.70
 -17   3   0  153.28    8.70
  17   3   0  157.38    8.80
  17   3   0  139.89    8.60
 -18  -3   0    2.20    2.00
  18  -3   0    4.10    1.70
  18  -3   0    2.80    1.10
  18   3   0    4.30    1.80
 -18   3   0    2.50    1.80
 -18   3   0    1.50    1.60
 -18   3   0    1.20    1.50
  19  -3   0  288.17   15.60
  19  -3   0  274.57   15.40
 -19  -3   0  283.07   15.80
 -19   3   0  277.27   15.60
 -19   3   0  300.47   15.80
 -19   3   0  282.57   15.60
  19   3   0  284.07   15.70
 -20  -3   0   26.20    2.90
  20  -3   0   25.10    3.10
  20  -3   0   25.30    2.40
 -20   3   0   27.00    3.40
  20   3   0   25.50    3.30
 -20   3   0   29.80    2.90
 -20   3   0   28.90    3.00
  21  -3   0   21.70    2.40
 -21  -3   0   20.50    2.60
 -21   3   0   16.00    2.30
 -21   3   0   22.50    2.30
  21   3   0   20.50    2.60
 -21   3   0   19.90    2.30
  22  -3   0    7.30    2.00
 -22  -3   0    8.00    2.40
 -22   3   0    4.00    1.90
 -22   3   0    6.30    1.90
  22   3   0    3.00    2.20
  23  -3   0    4.10    2.00
 -23  -3   0    6.20    2.30
 -23   3   0    3.30    1.90
 -23   3   0    1.20    1.90
  23   3   0    2.40    2.10
 -24  -3   0    2.60    2.40
  24  -3   0    4.90    2.10
 -24   3   0    1.80    1.80
 -24   3   0   -0.40    1.90
  24   3   0   -1.60    2.10
  25  -3   0   15.50    2.40
 -25  -3   0   12.70    2.70
 -25   3   0    9.70    2.20
 -25   3   0   16.40    2.30
  25   3   0   13.70    2.50
  26  -3   0    0.10    1.90
 -26  -3   0   -1.60    2.40
 -26   3   0    1.30    2.00
  26   3   0    4.10    2.40
 -27  -3   0    0.60    2.60
  27  -3   0    6.70    2.10
  27   3   0    2.00    2.30
 -27   3   0    4.00    2.30
 -28  -3   0    2.10    2.60
  28  -3   0    4.30    2.10
 -28   3   0    1.10    2.40
  28   3   0    0.70    2.20
  29  -3   0   27.70    2.90
 -29  -3   0   19.60    3.00
 -29   3   0   22.00    2.90
  29   3   0   27.10    3.00
 -30  -3   0   -2.00    2.60
  30  -3   0    0.60    2.00
  30   3   0    0.80    2.20
 -31  -3   0    1.40    2.80
  31  -3   0    1.10    2.20
  31   3   0    2.80    2.20
   0  -4   0  217.48   12.00
   0  -4   0  211.08   12.00
   0   4   0  232.58   12.20
   0   4   0  214.28   12.00
   0   4   0  226.28   12.00
  -1  -4   0  345.27   18.10
   1   4   0  324.87   18.10
   2  -4   0   92.59    5.80
  -2  -4   0   94.99    6.10
  -2  -4   0  111.89    5.90
  -2   4   0   98.59    6.20
  -2   4   0  100.09    5.70
   2   4   0   96.39    5.90
  -2   4   0  112.69    5.80
   2   4   0  110.79    5.80
   2   4   0  103.69    5.90
  -2   4   0   89.69    6.00
  -2   4   0  103.79    5.60
   2   4   0   89.29    5.80
  -3  -4   0 2606.34  144.79
  -3  -4   0 2507.05  152.58
   3  -4   0 2027.90  169.28
   3  -4   0 2102.79  149.39
   3   4   0 2689.43  149.69
  -3   4   0 2633.74  157.48
   3   4   0 2697.73  144.89
  -3   4   0 2389.96  162.38
   4  -4   0    0.80    0.80
  -4  -4   0    4.30    1.50
   4  -4   0    2.60    1.20
  -4  -4   0    0.90    1.60
  -4  -4   0    2.90    1.60
   4   4   0    3.00    1.40
   4   4   0    2.80    1.20
  -4   4   0    4.30    1.70
   4   4   0    4.90    1.70
  -4   4   0    3.90    1.10
  -4   4   0    3.60    0.70
  -4   4   0    3.30    1.90
   5  -4   0   36.80    3.10
  -5  -4   0   49.10    3.20
  -5  -4   0   43.60    3.30
  -5  -4   0   49.10    3.60
   5  -4   0   46.40    2.80
  -5   4   0   45.40    3.00
   5   4   0   47.10    3.20
   5   4   0   46.70    3.40
  -5   4   0   47.80    2.70
   5   4   0   45.80    2.90
  -5   4   0   48.10    3.80
  -5   4   0   46.30    3.60
  -6  -4   0  163.18    8.90
  -6  -4   0  151.98    8.90
   6  -4   0  163.98    8.60
   6  -4   0  152.28    8.70
  -6   4   0  160.68    9.10
   6   4   0  158.88    8.80
   6   4   0  158.18    8.60
  -6   4   0  149.99    8.90
  -6   4   0  163.78    8.60
  -6   4   0  157.38    8.70
   6   4   0  158.98    8.80
   7  -4   0  254.87   13.60
  -7  -4   0  250.27   13.80
  -7  -4   0  260.37   13.90
   7  -4   0  241.18   13.70
   7   4   0  252.17   13.80
   7   4   0  252.97   13.80
   7   4   0  259.37   13.60
  -7   4   0  240.48   13.90
  -7   4   0  257.97   14.00
  -7   4   0  259.27   13.60
  -7   4   0  254.47   13.70
  -8  -4   0    4.60    1.60
   8  -4   0    4.60    1.30
  -8  -4   0    6.30    1.80
   8  -4   0    7.70    0.90
   8   4   0    5.00    1.40
   8   4   0    5.00    1.50
  -8   4   0    5.50    0.90
  -8   4   0    6.20    2.00
  -8   4   0    5.90    1.70
  -8   4   0    6.20    1.20
   9  -4   0  147.39    8.40
   9  -4   0  154.48    8.20
  -9  -4   0  150.58    8.50
  -9  -4   0  152.48    8.60
   9   4   0  156.28    8.50
  -9   4   0  160.18    8.80
  -9   4   0  153.68    8.20
  -9   4   0  147.89    8.30
   9   4   0  148.09    8.40
  -9   4   0  138.49    8.60
 -10  -4   0  305.37   16.50
 -10  -4   0  310.27   16.50
  10  -4   0  309.67   16.30
  10  -4   0  292.47   16.40
 -10   4   0  300.07   16.40
 -10   4   0  285.47   16.60
 -10   4   0  301.17   16.60
  10   4   0  307.27   16.40
  10   4   0  308.67   16.40
 -10   4   0  304.17   16.30
 -11  -4   0  255.07   13.50
 -11  -4   0  242.18   13.50
  11  -4   0  241.08   13.20
  11  -4   0  239.58   13.40
 -11   4   0  238.78   13.30
 -11   4   0  246.28   13.60
  11   4   0  246.38   13.40
  11   4   0  244.68   13.40
 -11   4   0  253.47   13.50
 -11   4   0  241.88   13.20
  12  -4   0   16.40    1.90
 -12  -4   0   19.70    2.00
 -12  -4   0   20.80    2.30
  12  -4   0   16.40    1.50
 -12   4   0   15.50    2.00
 -12   4   0   15.90    2.00
  12   4   0   16.10    1.90
 -12   4   0   15.00    1.80
  12   4   0   15.70    1.60
 -12   4   0   16.20    2.10
  13  -4   0  169.78    9.40
 -13  -4   0  167.68    9.50
 -13  -4   0  158.38    9.60
  13  -4   0  168.18    9.20
  13   4   0  169.38    9.40
 -13   4   0  171.08    9.70
 -13   4   0  171.28    9.30
  13   4   0  164.08    9.40
 -13   4   0  178.58    9.50
 -13   4   0  170.08    9.40
 -14  -4   0    4.40    1.60
 -14  -4   0    5.90    2.00
  14  -4   0    6.30    1.50
  14  -4   0    7.40    1.00
  14   4   0    6.10    1.40
 -14   4   0    7.70    1.40
 -14   4   0    4.20    1.60
  14   4   0    4.00    1.80
 -14   4   0    8.70    1.90
 -14   4   0    6.70    1.20
 -15  -4   0  207.48   11.40
 -15  -4   0  200.48   11.30
  15  -4   0  196.48   11.20
  15  -4   0  204.78   11.10
 -15   4   0  195.88   11.20
  15   4   0  205.88   11.30
  15   4   0  199.38   11.20
 -15   4   0  204.88   11.10
 -15   4   0  210.88   11.60
 -15   4   0  206.28   11.40
  16  -4   0  152.08    8.60
 -16  -4   0  147.09    8.70
 -16  -4   0  142.39    8.80
  16  -4   0  155.48    8.40
 -16   4   0  154.78    8.50
  16   4   0  149.39    8.50
 -16   4   0  154.38    8.90
 -16   4   0  155.58    8.70
  16   4   0  150.48    8.70
 -17  -4   0   14.90    2.30
  17  -4   0   19.80    2.20
  17  -4   0   18.20    1.90
 -17   4   0   19.30    2.30
 -17   4   0   18.60    2.30
 -17   4   0   17.90    2.20
 -17   4   0   16.20    2.10
  17   4   0   22.10    2.40
  18  -4   0   23.80    2.30
  18  -4   0   15.30    1.60
 -18  -4   0   20.00    2.70
 -18   4   0   18.50    2.30
 -18   4   0   22.60    2.20
 -18   4   0   19.50    2.00
  18   4   0   13.20    2.20
  19  -4   0    0.80    1.80
  19  -4   0    0.90    1.10
 -19  -4   0   -1.00    2.20
 -19   4   0   -0.30    1.50
 -19   4   0   -0.50    1.80
 -19   4   0    0.20    1.80
  19   4   0    0.30    2.10
  20  -4   0   48.40    3.30
  20  -4   0   52.49    3.90
 -20  -4   0   48.50    4.30
 -20   4   0   49.30    4.20
  20   4   0   43.50    4.10
 -20   4   0   58.09    4.10
 -20   4   0   49.99    3.80
 -21  -4   0    3.70    2.30
  21  -4   0   -1.60    1.80
  21   4   0    2.00    2.10
 -21   4   0    0.10    1.70
 -21   4   0    1.30    1.80
 -22  -4   0  106.89    6.90
  22  -4   0  101.69    6.50
 -22   4   0  111.79    6.60
  22   4   0  109.89    6.70
 -22   4   0  100.09    6.50
 -23  -4   0    3.80    2.50
  23  -4   0    0.20    2.00
 -23   4   0    0.90    1.90
 -23   4   0    2.10    2.00
  23   4   0    0.50    2.30
 -24  -4   0    9.40    2.60
  24  -4   0   18.90    2.40
 -24   4   0   16.00    2.30
 -24   4   0   13.80    2.30
  24   4   0   16.20    2.70
  25  -4   0   -0.20    2.00
 -25  -4   0    3.50    2.60
  25   4   0    3.70    2.40
 -25   4   0   -1.50    1.90
 -25   4   0    1.20    1.90
  26  -4   0   28.10    3.30
 -26  -4   0   16.70    3.00
  26   4   0   32.80    3.60
 -26   4   0   22.20    2.70
 -27  -4   0    6.30    2.70
  27  -4   0    9.00    2.40
  27   4   0   10.70    2.40
 -27   4   0    4.10    2.20
  28  -4   0   21.40    2.50
 -28  -4   0   18.50    3.20
  28   4   0   15.20    2.50
 -28   4   0   15.70    2.70
  29  -4   0    3.70    2.10
 -29  -4   0   -2.30    2.60
  29   4   0    2.10    2.30
  30  -4   0    0.80    2.30
 -30  -4   0    2.50    2.70
  30   4   0    2.40    2.30
 -31  -4   0   27.90    3.50
   0  -5   0   -0.70    1.60
   0  -5   0   -0.70    1.50
   0   5   0    1.40    1.70
   0   5   0   -1.50    1.20
   0   5   0   -1.40    1.20
  -1  -5   0   23.80    2.50
  -1  -5   0   16.20    2.00
   1  -5   0   23.60    2.00
  -1   5   0   19.40    1.90
  -1   5   0   21.90    2.60
  -1   5   0   15.60    1.90
   1   5   0   20.10    2.20
   1   5   0   17.30    1.90
  -1   5   0   18.20    1.70
  -1   5   0   18.10    2.30
   1   5   0   19.60    1.80
  -2  -5   0   50.89    3.80
   2  -5   0   53.69    3.60
   2   5   0   54.09    3.60
   2   5   0   48.60    3.40
   2   5   0   55.09    3.60
  -2   5   0   52.49    3.20
  -2   5   0   50.09    3.40
  -2   5   0   58.79    3.30
   2   5   0   48.00    3.40
  -2   5   0   53.69    4.10
  -2   5   0   53.29    3.80
   3  -5   0   36.70    3.10
  -3   5   0   37.20    3.80
  -3   5   0   34.80    3.30
   3   5   0   51.09    3.10
   3   5   0   40.40    3.00
   3   5   0   49.00    3.20
   3   5   0   41.70    3.20
  -3   5   0   42.80    2.90
  -3   5   0   42.90    2.60
  -4  -5   0 2321.27  139.69
  -4  -5   0 2377.76  151.78
   4  -5   0 2164.88  149.99
   4  -5   0 1973.30  167.48
  -4   5   0 2557.54  155.08
   4   5   0 2419.56  139.09
   4   5   0 2479.15  145.99
  -4   5   0 1690.23  162.68
   5  -5   0   22.70    2.30
   5  -5   0   19.60    1.70
  -5  -5   0   24.20    2.50
  -5  -5   0   19.90    2.20
   5   5   0   22.00    2.30
  -5   5   0   21.80    2.30
  -5   5   0   28.30    3.10
  -5   5   0   22.60    1.60
   5   5   0   26.40    2.20
  -5   5   0   25.40    2.10
   5   5   0   25.10    2.50
   6  -5   0  146.29    7.90
   6  -5   0  143.99    8.10
  -6  -5   0  138.29    8.20
  -6  -5   0  141.79    8.40
  -6   5   0  134.79    8.40
   6   5   0  146.79    8.00
  -6   5   0  142.19    8.00
  -6   5   0  146.99    8.50
  -6   5   0  154.88    7.90
   6   5   0  150.08    8.20
   6   5   0  146.39    8.00
   6   5   0  150.18    8.10
   7  -5   0   59.69    3.40
  -7  -5   0   50.79    3.90
  -7  -5   0   54.89    4.20
   7  -5   0   59.09    3.80
   7   5   0   57.39    3.40
  -7   5   0   57.89    3.40
   7   5   0   56.39    3.70
  -7   5   0   55.89    3.60
  -7   5   0   58.49    4.10
   7   5   0   56.89    3.90
   7   5   0   64.79    3.50
  -7   5   0   66.09    4.30
   8  -5   0  109.09    6.40
  -8  -5   0  113.09    6.60
   8  -5   0  121.49    6.20
  -8  -5   0  114.79    6.70
  -8   5   0  109.29    6.40
   8   5   0  122.39    6.60
  -8   5   0  119.19    6.20
   8   5   0  116.89    6.40
  -8   5   0  114.99    6.80
   8   5   0  104.69    6.20
  -8   5   0   97.59    6.70
   8   5   0  110.29    6.20
  -9  -5   0    3.40    1.90
   9  -5   0    2.50    1.30
   9  -5   0    3.10    0.80
  -9  -5   0    2.00    1.60
  -9   5   0    1.70    1.10
   9   5   0    1.80    0.70
   9   5   0    2.60    1.40
   9   5   0    3.10    1.60
  -9   5   0    3.90    2.00
  -9   5   0    0.60    1.50
  -9   5   0    1.80    0.90
 -10  -5   0   80.99    5.40
 -10  -5   0   82.59    5.10
  10  -5   0   84.29    4.70
  10  -5   0   83.49    5.00
 -10   5   0   82.89    4.70
 -10   5   0   80.29    4.90
 -10   5   0   85.09    5.40
  10   5   0   88.39    5.10
 -10   5   0   78.49    5.40
  10   5   0   85.59    5.00
 -11  -5   0  125.29    7.50
 -11  -5   0  134.99    7.30
  11  -5   0  122.79    7.20
  11  -5   0  128.69    7.00
 -11   5   0  125.39    7.00
  11   5   0  123.69    7.20
 -11   5   0  119.19    7.40
  11   5   0  131.09    7.30
 -11   5   0  130.79    7.10
 -11   5   0  123.79    7.60
  12  -5   0   65.29    3.80
  12  -5   0   62.29    4.20
 -12  -5   0   61.89    4.40
 -12  -5   0   69.99    4.60
 -12   5   0   69.09    4.80
 -12   5   0   62.19    4.60
  12   5   0   76.29    4.20
 -12   5   0   67.39    3.90
  12   5   0   70.89    4.40
 -12   5   0   62.19    4.10
  13  -5   0   29.60    2.00
 -13  -5   0   30.20    3.30
 -13  -5   0   28.90    2.70
  13  -5   0   26.20    2.70
 -13   5   0   25.60    3.50
 -13   5   0   29.90    2.40
  13   5   0   24.10    2.90
  13   5   0   30.50    2.50
 -13   5   0   24.80    3.10
 -13   5   0   28.40    2.20
  14  -5   0   28.20    2.10
 -14  -5   0   26.20    3.30
  14  -5   0   24.50    2.70
 -14  -5   0   25.20    2.80
 -14   5   0   30.00    2.30
 -14   5   0   27.80    2.90
 -14   5   0   29.50    3.50
  14   5   0   26.10    3.00
  14   5   0   28.30    2.50
 -14   5   0   28.30    2.40
  15  -5   0   47.80    3.10
 -15  -5   0   52.69    3.70
  15  -5   0   48.10    3.60
 -15  -5   0   49.20    4.10
 -15   5   0   50.59    3.80
  15   5   0   53.59    3.80
 -15   5   0   50.89    3.40
 -15   5   0   49.80    3.30
 -15   5   0   50.69    4.20
  15   5   0   48.50    3.40
  16  -5   0   32.50    2.30
 -16  -5   0   32.20    3.60
  16  -5   0   33.90    3.00
  16   5   0   33.10    3.20
 -16   5   0   28.00    3.50
 -16   5   0   31.70    3.40
 -16   5   0   29.80    2.60
 -16   5   0   34.10    2.80
  17  -5   0  111.79    6.70
 -17  -5   0  105.99    7.00
  17  -5   0  108.69    6.30
 -17   5   0  114.09    7.00
 -17   5   0  107.29    6.50
  17   5   0  116.79    6.80
 -17   5   0  122.89    6.90
  18  -5   0   43.70    3.00
  18  -5   0   49.00    3.60
 -18  -5   0   42.80    4.10
 -18   5   0   38.50    4.00
 -18   5   0   45.90    3.40
 -18   5   0   48.40    3.80
  18   5   0   44.40    3.60
  19  -5   0   -0.20    1.00
 -19  -5   0    1.00    2.20
  19  -5   0    3.60    1.90
 -19   5   0    3.50    1.90
  19   5   0    1.60    2.10
 -19   5   0    1.30    1.80
 -19   5   0   -1.10    1.50
  20  -5   0   36.00    3.20
 -20  -5   0   32.50    3.90
  20  -5   0   29.00    2.40
 -20   5   0   30.50    3.00
 -20   5   0   29.30    3.50
  20   5   0   30.50    3.50
 -21  -5   0    0.80    2.40
  21  -5   0    0.10    1.90
 -21   5   0    0.10    1.70
 -21   5   0    2.90    2.00
  21   5   0   -0.90    2.20
  22  -5   0    7.30    2.10
 -22  -5   0    4.20    2.50
 -22   5   0    3.50    2.00
 -22   5   0    3.50    1.70
  22   5   0    4.10    2.10
  23  -5   0   68.69    4.90
 -23  -5   0   61.49    5.50
 -23   5   0   62.39    4.70
  23   5   0   67.39    5.00
 -23   5   0   75.39    4.90
 -24  -5   0    7.40    2.70
  24  -5   0   13.60    2.30
  24   5   0   15.30    2.60
 -24   5   0    7.20    2.10
 -24   5   0   10.90    2.30
  25  -5   0   41.00    3.60
 -25  -5   0   35.50    4.40
  25   5   0   34.80    3.90
 -25   5   0   32.00    3.60
 -25   5   0   39.80    3.70
 -26  -5   0   41.20    4.80
  26  -5   0   42.20    4.00
 -26   5   0   44.50    4.00
 -26   5   0   44.70    4.00
  26   5   0   42.10    4.20
 -27  -5   0    1.90    2.90
  27  -5   0    2.00    2.00
  27   5   0    1.90    2.40
 -28  -5   0    2.00    2.70
  28  -5   0   -1.10    2.00
  28   5   0    3.80    2.40
 -29  -5   0   26.20    3.60
  29   5   0   43.70    4.00
 -30  -5   0  136.89    9.70
  30  -5   0  160.28    9.30
  30   5   0  168.48    9.40
   0  -6   0  107.99    6.40
   0   6   0  104.89    6.20
   0   6   0  114.29    6.70
   0   6   0  120.29    6.50
   0   6   0   99.89    6.20
   1  -6   0  234.98   13.20
  -1  -6   0  225.58   13.10
  -1  -6   0  240.48   13.10
  -1   6   0  254.57   13.00
  -1   6   0  218.68   13.20
   1   6   0  254.07   13.10
  -1   6   0  250.07   13.00
   1   6   0  232.08   13.10
  -1   6   0  263.17   13.30
   1   6   0  231.18   13.10
   1   6   0  236.18   13.10
  -1   6   0  231.58   13.00
   2  -6   0  184.28   10.40
  -2  -6   0  184.08   10.50
  -2   6   0  186.38   10.70
   2   6   0  181.48   10.30
  -2   6   0  193.88   10.40
  -2   6   0  195.18   10.30
   2   6   0  178.88   10.40
   2   6   0  195.18   10.40
   2   6   0  206.68   10.40
  -2   6   0  201.38   10.20
  -2   6   0  171.48   10.50
   2   6   0  180.68   10.40
  -3  -6   0   94.69    6.00
   3  -6   0   94.19    5.80
  -3   6   0   91.79    6.10
  -3   6   0   94.79    5.60
   3   6   0   96.69    5.80
  -3   6   0  102.79    5.60
   3   6   0   94.49    5.80
  -3   6   0   99.99    5.40
   3   6   0   98.19    5.60
  -3   6   0  101.59    5.90
   3   6   0  105.79    5.80
   3   6   0   90.59    5.70
   4  -6   0   41.60    3.20
  -4  -6   0   42.40    3.50
   4   6   0   46.40    3.40
  -4   6   0   44.30    3.00
   4   6   0   40.70    3.20
  -4   6   0   48.10    3.70
   4   6   0   45.90    3.10
  -4   6   0   46.20    4.00
  -4   6   0   49.80    2.80
   4   6   0   42.10    3.30
   4   6   0   51.09    3.30
   5  -6   0  367.66   20.10
   5  -6   0  372.26   19.90
  -5  -6   0  366.56   20.20
  -5   6   0  370.06   20.30
   5   6   0  372.06   20.10
   5   6   0  380.26   20.10
  -5   6   0  360.46   20.20
  -5   6   0  387.76   19.90
   5   6   0  342.97   20.00
   5   6   0  371.86   20.00
   5   6   0  390.96   20.10
  -6  -6   0  111.09    6.70
   6  -6   0  119.39    6.40
  -6  -6   0  117.19    6.90
   6  -6   0  112.69    6.70
  -6   6   0  124.49    6.40
  -6   6   0  120.49    6.50
   6   6   0  115.29    6.80
   6   6   0  112.49    6.50
  -6   6   0  104.39    6.80
  -6   6   0  114.39    7.10
   6   6   0  124.29    6.70
   6   6   0  113.99    6.50
   7  -6   0    3.20    0.80
   7  -6   0   -0.20    1.30
  -7  -6   0    3.20    1.80
  -7  -6   0    3.00    1.80
  -7   6   0    1.00    1.60
   7   6   0    1.90    1.30
  -7   6   0    0.50    1.00
   7   6   0    2.10    1.70
   7   6   0    3.20    1.20
   7   6   0    1.40    1.10
  -7   6   0    2.30    0.70
  -7   6   0    0.20    1.80
  -8  -6   0  663.43   35.30
  -8  -6   0  660.43   35.20
   8   6   0  651.83   35.10
   8   6   0  649.04   35.00
   8   6   0  650.43   35.20
   9  -6   0  120.39    6.50
  -9  -6   0  115.29    7.10
  -9  -6   0  120.19    6.90
   9  -6   0  115.19    6.80
  -9   6   0  120.29    6.50
   9   6   0  119.89    6.90
  -9   6   0  105.39    6.90
   9   6   0  116.79    6.70
   9   6   0  118.89    6.40
  -9   6   0  117.99    6.60
   9   6   0  117.09    6.50
  -9   6   0  117.59    7.20
  10  -6   0  135.99    7.80
 -10  -6   0  134.49    8.20
 -10  -6   0  131.59    8.00
  10  -6   0  136.09    7.60
  10   6   0  141.89    7.90
 -10   6   0  139.29    8.00
 -10   6   0  133.99    7.60
  10   6   0  139.99    7.90
 -10   6   0  135.49    7.70
  10   6   0  145.59    7.50
 -10   6   0  139.19    8.20
  10   6   0  142.59    7.50
 -11  -6   0   32.20    3.10
 -11  -6   0   38.20    3.50
  11  -6   0   33.30    2.30
  11  -6   0   34.00    3.00
  11   6   0   35.30    3.10
 -11   6   0   38.60    2.60
 -11   6   0   33.50    3.60
 -11   6   0   36.00    2.40
 -11   6   0   42.20    3.40
  11   6   0   37.80    2.80
 -12  -6   0    2.10    2.20
  12  -6   0    3.60    0.90
  12  -6   0    5.50    1.50
 -12  -6   0    3.70    1.70
 -12   6   0    6.00    1.80
  12   6   0    5.00    1.60
 -12   6   0    3.20    1.90
  12   6   0    2.60    1.30
 -12   6   0    3.60    1.00
 -12   6   0    4.50    1.20
  13  -6   0   76.79    4.90
 -13  -6   0   83.89    5.30
 -13  -6   0   79.29    5.00
  13  -6   0   72.79    4.40
  13   6   0   75.29    4.70
  13   6   0   77.09    5.00
 -13   6   0   78.99    5.30
 -13   6   0   75.09    4.60
 -13   6   0   79.49    4.50
 -13   6   0   83.39    5.30
  14  -6   0    1.00    0.90
 -14  -6   0    1.80    1.80
 -14  -6   0    4.20    2.00
  14  -6   0    3.60    1.60
 -14   6   0    1.80    1.80
 -14   6   0    2.10    1.10
  14   6   0    0.60    1.30
 -14   6   0   -1.00    1.70
  14   6   0    2.40    1.90
 -14   6   0    0.70    1.20
  15  -6   0   26.30    2.10
  15  -6   0   30.50    2.80
 -15  -6   0   27.90    3.00
 -15   6   0   32.50    3.40
  15   6   0   27.80    3.10
 -15   6   0   28.70    2.40
 -15   6   0   27.40    2.50
 -15   6   0   29.30    3.20
  16  -6   0   95.99    5.70
  16  -6   0   87.99    5.20
 -16  -6   0   91.29    6.10
 -16   6   0   91.39    5.50
 -16   6   0  101.39    6.00
 -16   6   0   94.29    6.00
  16   6   0   87.99    5.80
 -16   6   0   86.89    5.40
 -17  -6   0   63.89    4.60
  17  -6   0   53.19    4.00
  17  -6   0   55.19    3.40
 -17   6   0   52.09    4.20
 -17   6   0   52.69    4.40
  17   6   0   49.60    4.20
 -17   6   0   56.49    3.60
  18  -6   0    6.00    1.10
 -18  -6   0    2.80    2.20
  18  -6   0    4.70    1.80
  18   6   0    5.70    2.20
 -18   6   0    3.00    1.50
 -18   6   0    3.00    1.90
  19  -6   0   27.70    3.10
  19  -6   0   26.00    2.40
 -19  -6   0   26.10    3.20
 -19   6   0   35.40    3.40
 -19   6   0   30.90    2.80
  19   6   0   31.30    3.30
  20  -6   0   48.80    3.90
 -20  -6   0   44.40    4.60
 -20   6   0   46.20    3.60
 -20   6   0   52.89    4.10
  20   6   0   49.70    4.00
 -21  -6   0  106.49    7.40
  21  -6   0  121.39    6.90
  21   6   0  111.99    7.00
 -21   6   0  111.09    6.80
 -21   6   0  117.09    7.10
  22  -6   0   48.10    3.90
 -22  -6   0   46.10    4.60
  22   6   0   45.50    4.10
 -22   6   0   50.89    3.80
 -22   6   0   37.40    4.10
 -23  -6   0    1.30    2.70
  23  -6   0   -1.60    2.00
  23   6   0   -2.00    2.30
 -23   6   0   -2.70    1.70
 -23   6   0   -1.70    2.00
  24  -6   0   85.59    5.70
 -24  -6   0   76.59    6.20
 -24   6   0   88.89    5.50
  24   6   0   80.69    5.70
 -24   6   0   86.99    5.70
  25  -6   0  113.29    6.70
 -25  -6   0   97.49    7.40
 -25   6   0   99.09    6.70
  25   6   0  101.39    6.80
 -25   6   0  120.89    6.90
 -26  -6   0   13.80    3.00
  26  -6   0   11.40    2.30
  26   6   0   18.30    2.70
 -26   6   0    6.40    2.30
  27  -6   0   26.90    2.80
 -27  -6   0   25.00    3.50
  27   6   0   21.00    2.90
 -28  -6   0    3.00    2.80
  28  -6   0   17.70    2.40
  28   6   0   10.40    2.60
  29  -6   0    1.90    2.00
 -29  -6   0    3.00    2.90
  29   6   0   -3.30    2.30
  30  -6   0    0.40    2.00
 -30  -6   0    1.30    2.90
  30   6   0   -3.10    2.30
   0  -7   0   -0.80    1.50
   0   7   0    0.80    1.20
   0   7   0    1.10    1.50
   0   7   0   -0.60    1.20
   0   7   0    0.30    1.20
   0   7   0    1.70    1.50
   1  -7   0    7.20    1.80
  -1  -7   0    8.30    1.80
  -1  -7   0    6.20    1.60
  -1   7   0    6.90    1.80
  -1   7   0    9.90    1.30
   1   7   0    8.60    1.40
  -1   7   0    9.10    1.30
   1   7   0    6.10    1.50
   1   7   0   11.40    1.50
   1   7   0    3.30    1.40
  -1   7   0    8.90    1.40
  -1   7   0    6.50    1.60
   2  -7   0  470.45   25.20
  -2  -7   0  471.25   25.20
   2   7   0  461.15   25.20
   2   7   0  474.85   25.10
  -2   7   0  471.45   25.10
   2   7   0  445.76   25.10
  -2   7   0  468.95   25.30
   3  -7   0  487.25   27.20
  -3  -7   0  499.35   27.20
   3   7   0  524.55   27.20
  -3   7   0  522.75   27.10
   3   7   0  500.05   27.20
   3   7   0  481.65   27.10
   3   7   0  515.55   27.10
  -4  -7   0   53.09    4.20
   4  -7   0   55.89    3.80
  -4   7   0   55.59    4.40
   4   7   0   53.89    3.70
   4   7   0   58.79    3.80
  -4   7   0   53.09    3.50
   4   7   0   53.49    3.80
   4   7   0   61.09    3.60
   4   7   0   51.89    3.50
  -4   7   0   54.29    3.30
  -4   7   0   50.49    3.50
  -4   7   0   61.09    4.30
   5  -7   0   17.90    2.30
  -5  -7   0   19.00    2.20
   5   7   0   17.90    1.90
   5   7   0   17.20    1.80
  -5   7   0   18.60    1.50
  -5   7   0   17.00    2.30
   5   7   0   17.60    2.00
   5   7   0   22.80    2.60
   5   7   0   17.10    2.30
  -5   7   0   22.50    2.20
  -5   7   0   17.50    1.90
  -6  -7   0    1.80    1.80
   6  -7   0    3.10    0.90
   6  -7   0    6.00    1.60
   6   7   0    7.50    1.60
  -6   7   0    5.00    0.80
   6   7   0    3.20    1.60
   6   7   0    8.40    1.40
  -6   7   0   10.30    2.00
  -6   7   0    7.20    2.10
   6   7   0    2.90    1.30
   6   7   0    5.20    1.30
  -6   7   0    3.90    1.20
   7  -7   0    5.70    1.00
   7  -7   0    8.20    1.60
  -7  -7   0    3.30    1.80
  -7   7   0    8.30    1.90
  -7   7   0    6.60    0.90
   7   7   0    4.90    1.30
   7   7   0    6.60    1.70
   7   7   0    6.70    1.30
  -7   7   0    5.30    1.20
   7   7   0    5.50    1.30
  -7   7   0    6.50    2.20
  -8  -7   0   14.10    2.10
  -8  -7   0   14.00    2.00
   8  -7   0   15.00    1.80
   8  -7   0   14.00    1.50
  -8   7   0   11.60    1.30
  -8   7   0   12.20    2.30
   8   7   0   10.40    1.50
   8   7   0   12.10    1.30
  -8   7   0   16.70    2.10
  -8   7   0   11.80    1.40
   8   7   0   13.80    1.90
   8   7   0   16.40    1.80
   9  -7   0  208.88   10.60
   9  -7   0  191.08   10.80
  -9  -7   0  183.78   10.90
  -9  -7   0  194.78   11.00
  -9   7   0  201.38   11.10
  -9   7   0  192.38   10.70
   9   7   0  198.88   10.90
  -9   7   0  187.38   10.90
  -9   7   0  195.98   10.60
   9   7   0  187.18   10.60
   9   7   0  199.48   10.60
   9   7   0  194.98   10.80
 -10  -7   0    3.50    1.60
  10  -7   0    3.90    0.90
  10  -7   0    6.20    1.60
 -10  -7   0    1.50    1.90
 -10   7   0    3.70    2.00
  10   7   0    3.40    0.90
  10   7   0    4.20    1.00
 -10   7   0    2.60    1.20
 -10   7   0    4.50    0.90
  10   7   0    7.30    1.40
 -10   7   0    5.50    2.00
  10   7   0    1.70    1.70
  11  -7   0    5.00    0.90
  11  -7   0    4.50    1.60
 -11  -7   0    5.60    1.70
 -11  -7   0    3.10    2.00
 -11   7   0    5.10    2.00
  11   7   0    4.70    0.80
 -11   7   0    3.80    0.90
  11   7   0    5.90    1.40
 -11   7   0    4.70    1.20
 -11   7   0    6.30    1.90
  11   7   0    5.80    0.80
  11   7   0    5.00    1.70
  12  -7   0  262.87   13.60
 -12  -7   0  251.57   14.00
  12  -7   0  252.07   13.80
 -12  -7   0  240.28   13.90
  12   7   0  255.07   13.80
 -12   7   0  249.97   14.00
 -12   7   0  253.07   13.90
 -12   7   0  247.48   13.60
  12   7   0  244.28   13.70
 -12   7   0  250.67   13.70
  13  -7   0   36.30    2.50
 -13  -7   0   39.00    3.40
 -13  -7   0   40.40    4.00
  13  -7   0   43.50    3.20
  13   7   0   35.60    3.30
  13   7   0   35.60    3.00
 -13   7   0   36.00    2.60
 -13   7   0   35.90    2.80
 -13   7   0   38.40    3.70
 -13   7   0   43.10    3.90
 -14  -7   0   15.90    2.70
  14  -7   0    6.40    1.70
  14  -7   0    9.00    1.10
 -14   7   0   12.10    2.10
 -14   7   0    8.00    1.40
 -14   7   0   12.00    2.20
  14   7   0    9.60    2.00
 -14   7   0    8.60    1.30
  15  -7   0   10.20    1.20
  15  -7   0   10.40    1.90
 -15  -7   0    6.40    2.40
 -15   7   0   12.40    2.20
 -15   7   0   10.30    1.60
 -15   7   0   11.40    1.40
  15   7   0    8.70    2.00
  16  -7   0    2.70    1.00
  16  -7   0    3.50    1.70
 -16  -7   0    4.30    2.70
 -16   7   0    1.90    1.30
 -16   7   0    0.70    2.00
  16   7   0    3.50    2.10
 -17  -7   0   12.10    2.90
  17  -7   0   13.00    2.00
  17  -7   0   14.70    1.70
 -17   7   0   17.20    2.40
 -17   7   0   12.30    1.60
  17   7   0   14.40    2.30
  18  -7   0   37.60    3.40
 -18  -7   0   40.60    3.80
 -18   7   0   37.80    3.60
 -18   7   0   38.50    3.00
  18   7   0   35.90    3.60
 -19  -7   0   93.79    6.40
  19  -7   0   92.19    5.80
 -19   7   0   83.69    5.50
  19   7   0   91.59    5.90
 -19   7   0   97.19    6.00
 -20  -7   0   19.00    3.00
  20  -7   0   22.00    2.40
 -20   7   0   16.30    2.40
  20   7   0   17.20    2.50
 -20   7   0   22.60    2.50
  21  -7   0   70.49    4.80
 -21  -7   0   63.19    5.50
 -21   7   0   67.89    5.10
  21   7   0   69.49    4.90
 -21   7   0   66.59    4.60
 -22  -7   0    0.80    2.90
  22  -7   0    2.60    1.90
  22   7   0    0.60    2.10
 -22   7   0    1.90    1.70
 -22   7   0    1.30    2.10
 -23  -7   0   73.29    6.00
  23  -7   0   76.69    5.40
 -23   7   0   84.29    5.60
  23   7   0   80.99    5.50
 -23   7   0   83.69    5.30
 -24  -7   0   48.60    5.20
  24  -7   0   58.59    4.50
  24   7   0   58.79    4.70
 -24   7   0   65.39    4.70
  25  -7   0    2.30    2.10
 -25  -7   0    1.50    2.70
  25   7   0    0.70    2.30
 -25   7   0    0.00    2.10
 -26  -7   0    5.80    3.00
  26  -7   0    6.20    2.10
 -26   7   0    4.60    2.30
  26   7   0    7.10    2.40
 -27  -7   0    1.10    2.80
  27  -7   0    3.70    2.00
  27   7   0    1.20    2.20
 -27   7   0    0.20    2.70
 -28  -7   0    1.60    2.70
  28  -7   0    1.00    2.10
  28   7   0   -1.50    2.30
 -29  -7   0    4.10    3.00
  29  -7   0   10.80    2.40
  29   7   0    7.70    2.60
   0  -8   0   11.70    1.90
   0   8   0   14.30    1.60
   0   8   0    9.60    1.40
   0   8   0   12.80    1.80
   0   8   0   16.60    1.50
   0   8   0   11.00    2.00
   1  -8   0  157.48    8.80
   1   8   0  147.29    8.70
   1   8   0  157.88    8.90
  -1   8   0  157.28    8.60
  -1   8   0  161.78    9.00
  -1   8   0  157.78    8.70
  -1   8   0  148.29    9.00
   1   8   0  155.18    8.80
   1   8   0  158.78    8.70
  -1   8   0  157.58    8.70
   2  -8   0  291.37   16.10
  -2  -8   0  292.77   16.10
  -2   8   0  280.97   16.20
   2   8   0  299.77   16.10
  -2   8   0  304.77   16.20
  -2   8   0  281.07   16.00
  -2   8   0  287.17   16.00
   2   8   0  317.47   16.10
   2   8   0  296.17   16.00
   2   8   0  297.97   16.10
  -2   8   0  292.57   15.90
   2   8   0  290.37   16.00
  -3  -8   0    9.40    1.90
   3  -8   0    9.30    1.70
   3   8   0   14.60    1.70
   3   8   0   10.80    1.50
  -3   8   0    7.70    1.80
   3   8   0    8.40    1.60
   3   8   0   10.70    1.60
  -3   8   0    9.10    1.20
  -3   8   0    7.30    1.40
  -3   8   0    9.40    1.30
   3   8   0   13.60    1.80
  -3   8   0    8.70    1.80
  -4  -8   0    6.70    1.90
   4  -8   0    4.20    1.60
  -4   8   0    7.40    1.80
  -4   8   0    8.20    1.30
  -4   8   0    3.60    1.30
   4   8   0    5.70    1.20
  -4   8   0   10.00    2.00
  -4   8   0    7.30    1.00
   4   8   0    7.30    1.50
   4   8   0    5.40    1.40
   4   8   0    8.10    1.50
   4   8   0    7.60    1.80
   5  -8   0    5.00    1.60
  -5  -8   0    3.60    1.90
  -5   8   0    2.70    1.70
   5   8   0    3.10    1.50
  -5   8   0    3.50    1.70
   5   8   0    3.90    1.40
  -5   8   0    5.00    0.90
  -5   8   0    3.90    1.20
  -5   8   0    5.10    1.30
   5   8   0    5.70    1.40
   5   8   0    7.80    1.30
   5   8   0    6.40    1.70
   6  -8   0   36.20    3.00
  -6  -8   0   28.30    3.30
  -6   8   0   31.40    2.40
   6   8   0   33.10    3.00
   6   8   0   33.10    2.70
   6   8   0   29.20    2.60
  -6   8   0   32.20    2.70
  -6   8   0   34.40    3.30
   6   8   0   30.10    2.70
   6   8   0   38.10    3.20
  -6   8   0   31.80    2.10
  -6   8   0   29.70    3.40
   7  -8   0  115.99    6.70
  -7  -8   0  110.59    7.00
   7   8   0  122.79    6.70
  -7   8   0  115.59    7.00
   7   8   0  110.79    6.60
   7   8   0  113.39    6.60
  -7   8   0  116.69    6.50
  -7   8   0  109.09    6.90
   7   8   0  115.99    6.80
  -7   8   0  116.59    6.30
   7   8   0  114.59    6.50
   8  -8   0   36.10    3.20
  -8  -8   0   30.20    3.70
   8  -8   0   35.80    2.50
   8   8   0   38.50    3.00
   8   8   0   34.50    3.30
  -8   8   0   35.70    2.70
  -8   8   0   39.90    3.50
  -8   8   0   37.20    2.40
   8   8   0   41.20    3.40
  -8   8   0   38.40    3.60
   8   8   0   41.90    2.80
   8   8   0   40.70    2.80
   9  -8   0    5.50    1.70
   9  -8   0    7.80    1.10
  -9  -8   0    5.60    2.10
  -9   8   0    8.80    1.00
  -9   8   0   10.80    1.40
   9   8   0    7.10    1.30
   9   8   0   11.00    1.30
   9   8   0    7.90    1.40
  -9   8   0   11.00    1.90
  -9   8   0   11.30    2.20
   9   8   0   10.20    1.80
 -10  -8   0   95.09    6.10
 -10  -8   0   89.49    5.90
  10  -8   0   94.89    5.40
  10  -8   0   98.19    5.70
  10   8   0   95.59    5.40
  10   8   0   92.79    5.60
 -10   8   0   94.49    6.10
 -10   8   0   95.39    5.50
  10   8   0   93.39    5.40
  10   8   0   98.79    5.80
 -10   8   0   87.09    6.10
 -10   8   0   95.09    5.30
 -11  -8   0   35.40    3.50
  11  -8   0   39.20    3.20
  11  -8   0   39.20    2.60
 -11  -8   0   30.00    3.90
  11   8   0   35.90    3.30
 -11   8   0   40.30    3.70
  11   8   0   41.10    2.60
 -11   8   0   40.50    2.60
 -11   8   0   38.20    2.80
  11   8   0   42.90    2.60
  11   8   0   40.10    3.10
 -11   8   0   40.40    3.70
 -12  -8   0   25.80    2.80
  12  -8   0   20.80    1.90
  12  -8   0   22.30    2.70
 -12  -8   0   23.30    2.90
  12   8   0   19.90    1.60
  12   8   0   19.20    2.40
  12   8   0   20.10    1.60
 -12   8   0   27.40    2.70
 -12   8   0   21.60    1.80
 -12   8   0   16.10    2.30
 -12   8   0   18.90    2.10
 -13  -8   0   65.19    5.20
  13  -8   0   72.29    4.00
  13  -8   0   68.39    4.50
 -13   8   0   63.09    4.20
 -13   8   0   70.99    4.10
  13   8   0   72.09    4.70
 -13   8   0   61.49    5.00
 -14  -8   0  105.49    6.40
  14  -8   0   89.89    5.90
  14  -8   0   97.09    5.40
  14   8   0   82.89    5.90
 -14   8   0  100.89    5.40
 -14   8   0   90.59    5.60
 -14   8   0   94.59    6.10
  15  -8   0    8.50    1.10
 -15  -8   0    5.60    2.40
  15  -8   0    8.30    1.90
  15   8   0    8.70    2.10
 -15   8   0    6.60    2.20
 -15   8   0    7.70    1.30
 -16  -8   0   -1.90    2.50
  16  -8   0    0.70    1.70
  16  -8   0    0.50    1.00
 -16   8   0   -3.00    1.90
  16   8   0   -1.40    2.20
 -16   8   0    0.60    1.20
  17  -8   0   10.20    2.00
 -17  -8   0   21.90    2.90
 -17   8   0   11.20    2.30
  17   8   0   15.50    2.40
 -17   8   0   16.00    1.70
 -18  -8   0   17.20    2.90
  18  -8   0   19.80    2.30
 -18   8   0   20.00    2.20
  18   8   0   13.80    2.30
 -18   8   0   15.40    2.40
  19  -8   0   60.49    4.50
 -19  -8   0   64.89    5.10
  19   8   0   55.29    4.50
 -19   8   0   68.19    4.80
 -19   8   0   58.59    4.00
 -20  -8   0    7.20    2.90
  20  -8   0   16.40    2.20
 -20   8   0   12.50    1.80
  20   8   0   10.30    2.20
 -20   8   0    9.20    2.20
 -21  -8   0   -1.90    2.50
  21  -8   0   -1.80    1.80
  21   8   0    1.10    2.10
 -21   8   0   -0.70    2.10
 -21   8   0   -0.20    1.60
  22  -8   0    1.20    1.90
 -22  -8   0    1.40    2.90
  22   8   0    5.10    2.30
 -22   8   0    3.60    2.20
  23  -8   0   29.20    3.50
 -23  -8   0   24.50    3.40
  23   8   0   34.50    3.60
 -23   8   0   33.40    3.20
  24  -8   0   15.20    2.30
 -24  -8   0    2.40    2.70
 -24   8   0    7.60    2.30
  24   8   0    3.70    2.40
 -25  -8   0   59.89    5.60
  25  -8   0   73.39    4.90
 -25   8   0   64.79    5.00
 -26  -8   0   -0.10    2.70
  26  -8   0    5.20    2.20
 -26   8   0    6.50    2.30
  26   8   0    2.50    2.50
 -27  -8   0    4.30    2.80
  27  -8   0    8.50    2.20
 -27   8   0   12.50    2.50
  27   8   0    8.40    2.50
 -28  -8   0   -0.20    2.70
  28  -8   0    6.40    2.20
  28   8   0    3.70    2.30
  29  -8   0    3.00    2.10
 -29  -8   0    5.70    3.00
  29   8   0    5.20    2.50
   0  -9   0    1.90    1.70
   0   9   0    1.20    1.30
   0   9   0    0.20    1.20
   0   9   0    1.70    1.70
   0   9   0   -1.20    1.50
   0   9   0    0.00    1.30
   1  -9   0  152.68    8.60
   1   9   0  155.38    8.40
  -1   9   0  147.19    8.30
  -1   9   0  145.49    8.40
   1   9   0  154.38    8.40
   1   9   0  153.38    8.50
   1   9   0  151.58    8.50
  -1   9   0  142.09    8.70
   1   9   0  142.69    8.40
  -1   9   0  146.39    8.40
  -1   9   0  155.08    8.60
  -2  -9   0  295.07   15.90
   2  -9   0  291.57   15.90
  -2   9   0  276.67   15.90
  -2   9   0  295.97   15.70
  -2   9   0  293.47   15.70
   2   9   0  280.97   15.70
   2   9   0  289.57   15.80
   2   9   0  301.17   15.80
   2   9   0  279.47   15.90
  -2   9   0  290.97   16.00
  -2   9   0  288.27   15.60
   2   9   0  284.87   15.80
  -3  -9   0   64.89    4.60
   3  -9   0   66.29    4.40
   3   9   0   63.19    4.20
   3   9   0   64.19    4.00
   3   9   0   64.39    4.30
  -3   9   0   66.69    4.70
   3   9   0   66.49    4.20
  -3   9   0   62.29    4.00
  -3   9   0   68.69    4.50
  -3   9   0   69.09    3.90
   3   9   0   63.19    4.40
  -3   9   0   63.69    4.10
  -4  -9   0   39.40    3.50
   4  -9   0   37.50    3.30
   4   9   0   35.30    2.70
  -4   9   0   37.40    3.40
  -4   9   0   31.10    3.40
   4   9   0   32.40    2.90
   4   9   0   39.30    2.90
  -4   9   0   34.60    2.70
  -4   9   0   33.80    2.80
  -4   9   0   38.50    2.50
   4   9   0   41.10    3.50
   4   9   0   35.10    3.10
  -5  -9   0   10.30    2.20
   5  -9   0   18.00    2.00
  -5   9   0   25.70    2.40
  -5   9   0   17.00    2.20
   5   9   0   18.90    2.10
   5   9   0   18.40    2.00
   5   9   0   20.20    2.00
  -5   9   0   19.10    2.20
  -5   9   0   16.90    2.00
   5   9   0   17.80    2.30
   5   9   0   19.10    2.40
  -5   9   0   15.10    1.70
   6  -9   0   25.10    2.30
  -6  -9   0   23.70    2.60
  -6   9   0   22.80    1.80
  -6   9   0   18.40    2.20
   6   9   0   20.80    2.40
   6   9   0   20.90    2.30
  -6   9   0   24.70    2.20
  -6   9   0   25.50    3.10
   6   9   0   20.00    2.30
   6   9   0   23.00    2.50
  -6   9   0   25.30    2.30
   6   9   0   21.70    2.60
  -7  -9   0   69.69    4.80
   7  -9   0   63.69    4.30
  -7   9   0   61.09    4.60
   7   9   0   59.89    4.00
  -7   9   0   63.59    3.60
   7   9   0   59.79    4.30
  -7   9   0   59.09    3.90
   7   9   0   64.89    4.10
  -7   9   0   61.89    4.00
   7   9   0   62.69    4.30
  -7   9   0   65.79    4.50
   7   9   0   63.49    4.10
  -8  -9   0   17.00    2.40
   8  -9   0   18.00    2.00
  -8   9   0   15.40    2.20
  -8   9   0   16.80    2.00
  -8   9   0   16.70    1.50
   8   9   0   15.00    2.10
   8   9   0   16.60    1.70
   8   9   0   13.10    1.90
  -8   9   0   15.20    2.20
   8   9   0   14.40    1.70
   8   9   0   17.00    2.20
  -9  -9   0    1.90    2.10
   9  -9   0   -0.50    0.90
   9  -9   0    1.40    1.70
  -9   9   0    0.60    0.90
   9   9   0   -1.20    1.80
   9   9   0    2.40    1.70
   9   9   0    0.20    1.20
  -9   9   0    1.40    1.70
  -9   9   0    3.40    2.10
  -9   9   0    0.80    1.20
   9   9   0    2.40    1.40
   9   9   0   -0.70    1.30
  10  -9   0  441.26   23.70
  10  -9   0  437.46   23.90
 -10  -9   0  438.66   24.00
 -10   9   0  448.56   23.60
  10   9   0  431.66   23.90
 -10   9   0  426.36   23.70
  10   9   0  452.15   23.70
  10   9   0  456.75   23.70
  10   9   0  430.26   23.80
 -10   9   0  443.06   24.00
  10   9   0  432.66   23.90
 -11  -9   0  101.29    6.70
  11  -9   0   98.69    6.20
  11  -9   0  102.79    5.80
  11   9   0  102.29    6.40
 -11   9   0  102.69    5.70
 -11   9   0   95.49    6.40
  11   9   0  105.39    5.80
 -11   9   0   99.89    5.90
  11   9   0  104.99    5.80
  12  -9   0   17.50    2.20
 -12  -9   0   12.10    2.60
  12  -9   0   18.70    1.90
  12   9   0   23.60    1.90
  12   9   0   23.80    2.50
 -12   9   0   16.50    2.50
  12   9   0   22.60    1.80
 -12   9   0   19.00    2.30
 -12   9   0   16.10    1.80
 -13  -9   0  140.19   10.30
  13  -9   0  189.48    9.70
  13  -9   0  177.88   10.00
  13   9   0  182.88   10.00
 -13   9   0  181.38    9.60
 -13   9   0  173.18    9.80
  14  -9   0  116.79    6.50
  14  -9   0  117.29    6.90
 -14  -9   0  111.19    7.40
  14   9   0  115.99    7.00
 -14   9   0  113.29    6.50
 -14   9   0  117.79    7.20
  15  -9   0   25.60    2.40
 -15  -9   0   23.60    3.00
  15   9   0   24.90    2.60
 -15   9   0   15.50    2.00
 -15   9   0   17.60    2.40
 -16  -9   0   13.10    2.80
  16  -9   0    6.00    1.90
  16   9   0    7.90    2.10
 -16   9   0    9.30    1.40
 -16   9   0    7.10    2.40
  17  -9   0   18.20    2.30
 -17  -9   0   10.30    2.70
  17   9   0   19.10    2.60
 -17   9   0   18.70    2.20
 -17   9   0   18.40    2.50
 -18  -9   0   59.39    5.40
  18  -9   0   71.39    4.70
  18   9   0   66.09    4.80
 -18   9   0   59.69    4.90
 -18   9   0   64.39    4.10
  19  -9   0   24.20    2.50
 -19  -9   0   17.00    3.00
  19   9   0   20.50    2.60
 -19   9   0   24.00    2.50
 -19   9   0   28.30    3.60
  20  -9   0   15.90    2.40
 -20  -9   0   20.50    3.00
 -20   9   0   31.10    2.90
  20   9   0   30.60    3.40
  21  -9   0   51.49    4.30
 -21  -9   0   52.39    5.10
  21   9   0   54.49    4.40
 -21   9   0   49.10    4.30
 -22  -9   0   16.90    3.30
  22  -9   0   13.50    2.20
  22   9   0   15.20    2.50
 -22   9   0   27.60    2.90
 -23  -9   0    2.60    2.60
  23  -9   0    4.40    2.10
  23   9   0    4.30    2.10
 -23   9   0    3.10    2.30
 -24  -9   0    6.00    2.90
  24  -9   0    5.50    2.00
 -24   9   0    0.90    2.20
  24   9   0    3.90    2.40
 -25  -9   0    0.10    2.90
  25  -9   0    0.10    2.10
  25   9   0    3.20    2.20
 -25   9   0    7.20    2.30
  26  -9   0    6.80    2.20
 -26  -9   0    1.80    2.80
  26   9   0    1.50    2.50
 -26   9   0    6.40    2.30
  27  -9   0    6.90    2.20
 -27  -9   0   -0.10    2.80
  27   9   0    0.00    2.20
 -27   9   0    0.00    2.30
 -28  -9   0   29.90    3.80
  28   9   0   34.30    4.00
   0 -10   0    2.80    1.80
   0  10   0    6.80    1.40
   0  10   0    5.80    1.80
   0  10   0    6.00    1.70
   0  10   0    4.60    1.40
   0  10   0    5.40    1.40
   1 -10   0    0.10    1.70
   1  10   0    1.70    1.60
  -1  10   0   -0.50    1.30
   1  10   0   -0.10    1.30
   1  10   0    0.30    1.30
  -1  10   0   -1.60    1.10
  -1  10   0   -0.30    1.70
   1  10   0   -1.70    1.10
   1  10   0   -0.10    1.40
   1  10   0   -2.90    1.40
  -1  10   0   -0.30    1.10
  -1  10   0    0.70    1.70
   2 -10   0    2.70    1.90
  -2  10   0    3.50    1.30
   2  10   0    2.10    1.40
  -2  10   0    4.60    1.30
   2  10   0    4.90    1.70
  -2  10   0    2.50    1.90
  -2  10   0    2.40    1.10
   2  10   0    3.30    1.30
   2  10   0    3.70    1.40
  -2  10   0    3.70    1.80
   2  10   0    3.90    1.30
   3 -10   0  245.48   13.50
  -3 -10   0  243.18   13.60
   3  10   0  247.58   13.50
  -3  10   0  243.18   13.20
  -3  10   0  251.57   13.30
   3  10   0  246.88   13.40
  -3  10   0  234.78   13.30
  -3  10   0  248.58   13.60
   3  10   0  236.08   13.30
   3  10   0  249.97   13.50
  -3  10   0  225.68   13.50
   3  10   0  243.38   13.40
   4 -10   0   44.50    3.60
  -4 -10   0   43.40    3.80
  -4  10   0   45.40    3.80
   4  10   0   46.00    3.70
   4  10   0   36.80    3.00
  -4  10   0   45.10    2.90
   4  10   0   46.10    3.30
   4  10   0   39.50    3.30
  -4  10   0   45.20    3.20
   4  10   0   40.80    3.40
  -4  10   0   42.60    3.10
  -4  10   0   42.70    3.60
  -5 -10   0   27.90    2.80
   5 -10   0   21.90    2.40
   5  10   0   21.90    2.90
   5  10   0   21.70    2.40
  -5  10   0   28.60    2.80
  -5  10   0   27.90    3.10
  -5  10   0   26.40    2.60
   5  10   0   24.20    2.70
  -5  10   0   28.80    2.10
   5  10   0   28.10    2.60
   5  10   0   25.20    2.70
  -5  10   0   25.60    2.30
  -6 -10   0   56.79    4.40
   6 -10   0   54.39    4.10
  -6  10   0   52.89    3.70
   6  10   0   51.99    3.70
  -6  10   0   58.99    3.80
  -6  10   0   56.89    3.40
  -6  10   0   58.29    4.40
   6  10   0   59.79    4.00
   6  10   0   54.79    3.90
   6  10   0   57.69    3.90
   6  10   0   53.49    4.20
  -6  10   0   57.49    4.30
  -7 -10   0  322.17   17.80
   7 -10   0  318.97   17.70
  -7  10   0  338.37   17.40
  -7  10   0  309.17   17.50
  -7  10   0  318.57   17.50
  -7  10   0  343.57   17.80
   7  10   0  323.07   17.60
   7  10   0  326.87   17.70
   7  10   0  321.27   17.60
   7  10   0  311.97   17.50
   7  10   0  312.57   17.60
  -8 -10   0   43.90    4.30
   8 -10   0   44.50    3.70
   8  10   0   44.20    3.40
   8  10   0   40.60    3.60
   8  10   0   41.70    3.20
   8  10   0   48.70    3.40
  -8  10   0   43.70    3.30
  -8  10   0   47.30    3.10
  -8  10   0   43.80    4.20
   8  10   0   44.20    3.80
  -8  10   0   45.60    2.80
   9 -10   0  148.29    9.00
  -9 -10   0  167.68    9.40
   9  10   0  153.98    8.80
   9  10   0  165.28    9.00
  -9  10   0  151.98    8.70
   9  10   0  154.48    8.80
  -9  10   0  160.88    8.80
  -9  10   0  158.58    9.20
  -9  10   0  161.68    8.60
   9  10   0  134.49    9.60
  10 -10   0   37.30    3.60
 -10 -10   0   38.20    4.30
 -10  10   0   38.20    2.90
  10  10   0   37.10    3.00
 -10  10   0   37.50    3.80
 -10  10   0   42.30    2.60
  10  10   0   38.10    3.10
  10  10   0   39.40    3.60
  11 -10   0   32.10    3.30
 -11 -10   0   33.90    3.40
  11  10   0   33.10    2.60
  11  10   0   31.20    2.60
 -11  10   0   28.80    3.60
 -11  10   0   27.80    2.30
  11  10   0   34.10    3.30
 -11  10   0   32.60    2.70
 -12 -10   0   94.59    6.10
  12 -10   0   80.79    5.60
  12 -10   0   85.99    5.00
 -12  10   0   88.69    5.00
  12  10   0   83.79    5.50
  12  10   0   86.49    5.00
  12  10   0   83.79    5.00
 -12  10   0   82.29    5.80
 -13 -10   0   10.90    2.70
  13 -10   0   13.50    2.10
 -13  10   0   15.40    1.80
  13  10   0   13.90    2.30
  13  10   0   19.70    1.90
 -13  10   0   21.00    2.60
 -14 -10   0   48.50    4.60
  14 -10   0   52.09    3.90
 -14  10   0   49.10    4.20
  14  10   0   47.20    4.00
 -14  10   0   44.90    3.10
  15 -10   0    1.80    1.90
 -15 -10   0    2.00    2.70
 -15  10   0    2.40    2.00
 -15  10   0    1.60    1.10
  15  10   0    0.00    2.00
 -16 -10   0   61.19    5.20
  16 -10   0   60.59    4.40
  16  10   0   61.59    4.50
 -16  10   0   54.99    3.80
 -16  10   0   58.89    4.80
 -17 -10   0    4.40    2.70
  17 -10   0    7.60    2.00
  17  10   0    8.60    2.30
 -17  10   0    8.90    2.40
 -17  10   0    6.40    1.40
  18 -10   0    1.10    1.80
 -18 -10   0    1.10    2.90
  18  10   0    0.90    2.00
 -18  10   0    1.10    2.10
 -19 -10   0   -1.80    2.70
  19 -10   0   -2.20    1.90
 -19  10   0   -0.60    2.10
  19  10   0   -1.60    2.10
  20 -10   0    0.50    1.80
 -20 -10   0   -1.90    2.70
  20  10   0    0.90    2.10
 -20  10   0   -1.30    2.10
 -21 -10   0   30.20    3.80
  21 -10   0   37.80    3.70
  21  10   0   34.70    3.90
 -21  10   0   39.60    3.80
 -22 -10   0   -0.40    3.00
  22 -10   0    2.70    2.00
  22  10   0    1.20    2.30
 -22  10   0    6.60    2.40
  23 -10   0    1.80    2.00
 -23 -10   0   -1.90    2.80
 -23  10   0   -0.20    2.10
  23  10   0    5.30    2.40
  24 -10   0   13.90    2.40
 -24 -10   0    7.40    3.20
 -24  10   0   13.90    2.50
  24  10   0    4.30    2.30
 -25 -10   0   -4.80    2.90
  25 -10   0   -0.50    2.00
  25  10   0    1.70    2.40
 -25  10   0    2.40    2.30
 -26 -10   0    0.90    3.00
  26 -10   0    4.60    2.20
 -26  10   0   -0.20    2.30
  26  10   0   -2.40    2.20
 -27 -10   0   -0.20    3.00
  27 -10   0    0.40    2.20
  27  10   0   -0.40    2.50
 -27  10   0   -0.20    2.40
   0  11   0   -0.20    1.30
   0  11   0    0.50    1.30
   0  11   0   -2.60    1.30
   0  11   0   -1.10    1.60
   0  11   0    0.10    1.80
   1 -11   0    8.10    2.00
   1  11   0    4.90    1.70
  -1  11   0    5.60    1.50
   1  11   0    4.60    1.70
  -1  11   0    5.50    1.40
   1  11   0    6.20    1.40
  -1  11   0    4.40    1.90
  -1  11   0    8.90    1.90
  -1  11   0    4.50    1.30
   1  11   0    4.30    1.60
   1  11   0    5.30    1.60
   1  11   0    5.60    1.50
   2 -11   0   88.89    5.70
  -2  11   0   86.39    5.20
   2  11   0   94.69    5.40
  -2  11   0   90.19    5.80
   2  11   0   82.49    5.30
   2  11   0   82.79    5.50
  -2  11   0   82.99    5.20
   2  11   0   91.69    5.30
  -2  11   0   81.99    5.30
   2  11   0   85.39    5.30
   2  11   0   91.09    5.50
  -2  11   0   93.69    5.70
   3 -11   0    3.70    1.90
  -3  11   0    3.20    2.00
   3  11   0    3.10    1.60
   3  11   0    2.60    1.70
   3  11   0    0.90    1.10
   3  11   0    2.00    1.60
  -3  11   0    4.00    2.00
  -3  11   0    1.10    1.30
  -3  11   0    0.20    1.20
   3  11   0    1.80    1.40
  -3  11   0    1.60    1.20
   4 -11   0   26.20    3.20
  -4 -11   0   19.30    2.70
   4  11   0   25.50    2.60
  -4  11   0   22.60    2.40
  -4  11   0   26.70    3.30
   4  11   0   20.30    2.20
  -4  11   0   23.80    2.50
   4  11   0   27.80    3.00
  -4  11   0   26.50    2.20
   4  11   0   27.60    2.80
   4  11   0   26.30    2.60
   5 -11   0   18.40    2.30
  -5 -11   0    7.50    2.30
  -5  11   0   12.50    1.70
  -5  11   0   16.00    1.40
   5  11   0   17.40    2.00
  -5  11   0   10.20    2.30
   5  11   0   11.60    1.50
   5  11   0   12.80    1.90
   5  11   0   13.20    1.90
   5  11   0   13.90    2.10
  -5  11   0   10.60    1.60
  -6 -11   0  209.68   12.00
   6 -11   0  206.78   11.80
  -6  11   0  204.58   11.60
  -6  11   0  209.98   11.60
   6  11   0  219.58   11.80
  -6  11   0  219.78   11.40
   6  11   0  211.88   11.70
   6  11   0  218.38   11.70
  -6  11   0  195.68   12.00
   6  11   0  202.98   11.60
   6  11   0  205.88   11.70
   7 -11   0  107.79    6.50
  -7 -11   0  107.09    6.70
   7  11   0  102.59    6.10
   7  11   0   96.99    6.30
   7  11   0  105.29    6.30
   7  11   0  103.29    6.20
  -7  11   0   91.29    6.50
  -7  11   0  112.89    5.80
  -7  11   0   97.49    6.10
  -7  11   0  100.39    6.00
   8 -11   0   76.49    5.00
  -8 -11   0   66.79    5.30
  -8  11   0   74.09    4.50
  -8  11   0   70.69    4.20
  -8  11   0   77.59    5.20
   8  11   0   69.59    5.00
  -8  11   0   65.89    4.60
   8  11   0   76.89    4.70
   8  11   0   73.99    4.80
  -9 -11   0   21.40    3.10
   9 -11   0   33.70    3.50
  -9  11   0   33.10    2.70
  -9  11   0   30.70    2.90
   9  11   0   35.30    3.00
   9  11   0   36.40    3.50
  -9  11   0   31.10    3.80
  -9  11   0   33.40    2.40
   9  11   0   36.90    3.00
  10 -11   0    9.50    2.10
 -10 -11   0   12.50    2.80
  10  11   0    9.70    2.10
 -10  11   0   12.40    1.80
  10  11   0   12.00    1.80
 -10  11   0   14.10    1.40
 -10  11   0   14.40    2.40
  10  11   0   11.20    1.70
 -11 -11   0  313.17   17.80
  11 -11   0  324.17   17.50
 -11  11   0  303.87   17.70
  11  11   0  317.67   17.50
  11  11   0  325.47   17.30
 -11  11   0  323.07   17.20
 -12 -11   0  240.88   13.50
  12 -11   0  253.07   13.10
 -12  11   0  222.28   13.10
 -12  11   0  233.88   12.70
  12  11   0  226.98   12.70
  12  11   0  222.28   13.10
 -13 -11   0    6.40    2.70
  13 -11   0    3.80    2.00
 -13  11   0    3.80    1.10
 -13  11   0    4.30    2.10
  13  11   0    7.30    2.30
 -14 -11   0    3.80    2.90
  14 -11   0   -0.40    1.90
 -14  11   0   -1.70    1.90
  14  11   0   -0.90    2.10
 -14  11   0   -0.60    1.10
  15 -11   0   66.59    4.90
 -15 -11   0   64.69    5.50
 -15  11   0   62.99    4.00
 -15  11   0   65.79    5.00
  15  11   0   68.29    4.90
 -16 -11   0  104.69    7.30
  16 -11   0  106.99    6.80
  16  11   0  101.69    6.70
 -16  11   0  116.99    7.10
  17 -11   0    1.50    2.00
 -17 -11   0   -2.10    2.80
 -17  11   0    1.00    2.10
  17  11   0    0.20    2.10
 -18 -11   0    8.00    2.90
  18 -11   0   15.90    2.40
 -18  11   0   11.40    2.30
  18  11   0    9.20    2.30
  19 -11   0    8.40    2.20
 -19 -11   0    6.30    2.90
 -19  11   0   13.10    2.40
  19  11   0    3.70    2.20
  20 -11   0    0.20    2.00
 -20 -11   0   -2.10    2.90
  20  11   0   -1.80    2.10
 -20  11   0   -3.20    2.00
 -21 -11   0    5.40    3.10
  21 -11   0    5.10    2.20
  21  11   0    2.70    2.20
 -21  11   0    9.30    2.20
 -22 -11   0   21.00    3.40
  22 -11   0   19.40    2.50
 -22  11   0   19.90    2.90
  22  11   0   13.90    2.60
 -23 -11   0    3.20    2.90
  23 -11   0    3.70    2.10
 -23  11   0   10.00    2.40
  23  11   0   11.20    2.50
 -24 -11   0   50.09    5.60
  24 -11   0   61.69    4.60
 -24  11   0   64.39    5.00
  25 -11   0   37.20    3.90
 -25 -11   0   40.20    4.90
 -25  11   0   41.80    4.20
  25  11   0   38.40    4.10
 -26 -11   0   12.00    3.30
  26 -11   0   18.20    2.40
 -26  11   0   13.40    2.50
  26  11   0    2.40    2.40
   0  12   0  206.88   11.10
   0  12   0  203.78   11.30
   0  12   0  201.18   11.40
   0  12   0  191.98   11.10
   0  12   0  193.28   11.10
  -1  12   0  275.97   15.70
   1  12   0  263.17   15.70
   1  12   0  296.97   15.80
   1  12   0  264.37   15.90
  -1  12   0  286.17   15.70
   1  12   0  302.07   16.00
  -1  12   0  291.77   15.70
   1  12   0  291.67   15.90
  -1  12   0  324.97   16.00
   1  12   0  280.57   15.80
   2 -12   0   -0.30    1.90
  -2  12   0   -0.50    1.30
   2  12   0    0.00    1.50
   2  12   0    0.60    1.60
   2  12   0    2.30    1.40
   2  12   0   -1.80    1.30
  -2  12   0    0.40    1.30
   2  12   0    0.40    1.80
   2  12   0    0.80    1.70
  -2  12   0   -5.10    2.00
  -2  12   0   -1.50    1.40
   3 -12   0  220.98   12.00
  -3  12   0  216.98   12.10
   3  12   0  225.78   11.80
  -3  12   0  207.38   11.80
   3  12   0  201.38   11.90
   3  12   0  213.68   11.90
   3  12   0  214.88   11.90
   3  12   0  198.38   11.70
  -3  12   0  206.88   11.70
  -3  12   0  214.98   11.70
   4 -12   0    9.90    2.20
  -4  12   0    8.40    1.40
   4  12   0   15.70    2.20
  -4  12   0   13.20    1.80
   4  12   0   10.40    1.40
   4  12   0   10.50    1.80
   4  12   0   10.10    1.80
  -4  12   0   11.80    2.40
  -4  12   0    8.90    1.60
   5 -12   0    5.50    2.10
  -5 -12   0    2.10    2.40
  -5  12   0    2.40    1.40
  -5  12   0    4.90    2.10
   5  12   0    0.40    1.20
   5  12   0   -0.70    2.00
   5  12   0    2.70    1.60
  -5  12   0    1.50    1.10
  -5  12   0    1.80    1.40
   5  12   0    3.40    1.60
   6 -12   0   27.00    2.80
  -6 -12   0   24.50    3.00
   6  12   0   26.60    3.30
  -6  12   0   23.00    2.20
  -6  12   0   23.10    2.60
  -6  12   0   20.50    2.00
   6  12   0   21.40    2.80
   6  12   0   23.90    2.40
  -7 -12   0   53.89    4.90
   7 -12   0   48.50    4.50
  -7  12   0   60.59    4.60
  -7  12   0   59.49    3.50
   7  12   0   58.99    4.40
   7  12   0   57.59    4.20
  -7  12   0   52.19    4.00
   7  12   0   63.79    4.20
  -8 -12   0  278.27   16.30
   8 -12   0  301.77   16.10
   8  12   0  287.67   16.00
  -8  12   0  297.97   16.20
   8  12   0  297.97   16.00
   8  12   0  283.57   16.10
  -8  12   0  291.27   15.80
   9 -12   0  142.79    8.30
  -9 -12   0  146.69    8.60
   9  12   0  144.89    8.10
  -9  12   0  144.69    8.50
   9  12   0  129.59    8.30
  -9  12   0  129.59    7.70
 -10 -12   0   22.00    2.90
  10 -12   0   21.50    2.50
 -10  12   0   18.40    2.00
 -10  12   0   13.50    2.40
  10  12   0   22.20    2.70
  10  12   0   27.10    3.20
  11 -12   0    0.30    2.00
 -11 -12   0    1.40    2.50
  11  12   0    0.60    2.20
  11  12   0    3.40    1.60
 -11  12   0    4.10    1.20
 -11  12   0    5.60    2.30
 -12 -12   0   50.49    4.90
  12 -12   0   44.50    4.10
 -12  12   0   50.69    4.30
  12  12   0   48.40    4.20
 -12  12   0   45.90    3.20
 -13 -12   0    6.60    2.80
  13 -12   0   11.50    2.30
  13  12   0    8.60    2.30
 -13  12   0    8.60    2.20
 -14 -12   0   -2.20    2.80
  14 -12   0    1.40    1.90
  14  12   0    2.10    2.00
 -14  12   0    2.20    2.10
 -15 -12   0   52.89    5.80
  15 -12   0   66.59    5.00
  15  12   0   69.39    4.90
 -15  12   0   77.29    5.40
 -16 -12   0   14.00    3.10
  16 -12   0   14.80    2.30
  16  12   0   10.90    2.20
 -16  12   0    9.80    2.40
 -17 -12   0    7.90    3.10
  17 -12   0    6.10    2.20
 -17  12   0    1.90    2.20
  17  12   0    6.50    2.30
  18 -12   0   14.60    2.50
 -18 -12   0    6.00    3.20
 -18  12   0   10.20    2.50
  18  12   0    7.80    2.50
  19 -12   0   30.70    3.00
 -19 -12   0   21.90    3.50
  19  12   0   23.20    3.00
 -19  12   0   25.40    2.90
  20 -12   0   82.59    5.40
 -20 -12   0   61.29    6.30
  20  12   0   70.89    5.40
 -20  12   0   81.99    5.50
  21 -12   0   11.20    2.30
 -21 -12   0   10.00    3.20
 -21  12   0   14.80    2.70
  21  12   0    9.50    2.40
 -22 -12   0   -4.00    3.00
  22 -12   0   -3.00    2.10
  22  12   0    2.00    2.20
 -22  12   0   -0.30    2.20
  23 -12   0   40.20    4.00
  23  12   0   35.30    4.00
 -24 -12   0    3.50    3.10
  24 -12   0    3.50    2.20
  24  12   0    4.00    2.40
 -24  12   0    4.70    2.50
 -25 -12   0    3.20    3.40
  25 -12   0    4.60    2.20
 -25  12   0   -0.70    2.30
  25  12   0   -1.70    2.10
   0  13   0    0.20    1.70
   0  13   0   -0.20    1.40
   0  13   0    1.20    2.00
   0  13   0   -1.00    1.30
   1  13   0   89.99    5.60
   1  13   0   90.59    5.90
   1  13   0   78.49    5.40
  -1  13   0   87.99    5.40
   1  13   0   86.19    5.40
  -1  13   0   93.09    5.90
  -1  13   0   88.69    5.70
  -1  13   0   91.19    5.40
   2 -13   0    1.10    2.10
  -2  13   0    0.50    1.40
   2  13   0    3.10    1.40
  -2  13   0   -0.50    1.40
  -2  13   0    3.00    2.00
   2  13   0    3.90    1.90
   2  13   0    1.40    1.90
   2  13   0    1.00    1.60
   3 -13   0    0.40    2.10
  -3  13   0    0.90    1.30
  -3  13   0    1.60    1.50
   3  13   0    0.90    1.40
   3  13   0    1.00    1.70
   3  13   0   -1.30    1.60
  -3  13   0    1.40    2.20
   3  13   0   -1.20    2.20
   4 -13   0  205.88   11.80
   4  13   0  195.58   11.70
  -4  13   0  209.78   11.40
  -4  13   0  220.68   11.90
   4  13   0  199.28   11.60
   4  13   0  213.38   11.70
   4  13   0  205.18   11.50
   5 -13   0   94.09    6.00
   5  13   0   86.29    5.60
  -5  13   0   96.09    6.00
  -5  13   0   85.99    5.20
   5  13   0   81.29    5.80
   6 -13   0   48.20    4.20
  -6  13   0   44.80    3.10
   6  13   0   49.40    4.10
   6  13   0   42.80    3.60
  -6  13   0   41.50    4.30
   7 -13   0   31.30    3.80
  -7 -13   0   31.50    3.40
  -7  13   0   29.90    2.30
   7  13   0   27.50    3.50
  -7  13   0   28.30    3.00
   7  13   0   27.80    3.10
   8 -13   0  237.78   12.90
  -8 -13   0  217.08   13.10
   8  13   0  218.78   12.90
  -8  13   0  234.78   12.40
   8  13   0  229.88   12.80
  -8  13   0  225.18   13.00
   9 -13   0   -1.70    2.10
  -9 -13   0    0.70    2.50
   9  13   0   -1.00    1.70
  -9  13   0   -0.60    2.20
   9  13   0    0.90    2.30
  -9  13   0    0.70    1.00
 -10 -13   0    2.90    2.60
  10 -13   0    1.60    2.10
  10  13   0    2.70    2.30
 -10  13   0    1.50    2.20
 -10  13   0   -0.40    1.10
  10  13   0    1.50    1.70
  11 -13   0    2.20    2.20
 -11 -13   0    3.10    2.70
 -11  13   0    2.00    2.00
  11  13   0    4.50    2.30
 -12 -13   0    6.70    2.60
  12 -13   0    1.40    2.10
 -12  13   0    7.90    2.40
  12  13   0    5.10    2.30
 -13 -13   0    7.30    2.80
  13 -13   0   12.40    2.30
  13  13   0    8.00    2.30
 -13  13   0   14.50    2.40
  14 -13   0   32.50    3.70
 -14 -13   0   35.50    3.60
  14  13   0   29.70    3.60
 -14  13   0   22.30    3.00
 -15 -13   0   56.29    5.40
  15 -13   0   54.09    4.70
  15  13   0   54.89    4.50
 -15  13   0   62.09    4.90
 -16 -13   0   27.20    3.60
  16 -13   0   37.90    3.90
  16  13   0   38.50    3.90
 -16  13   0   40.80    4.00
  17 -13   0   31.90    3.70
 -17 -13   0   21.70    3.50
  17  13   0   32.30    3.60
 -17  13   0   35.80    3.90
  18 -13   0   13.40    2.50
 -18 -13   0   14.80    3.30
 -18  13   0   17.90    2.60
  18  13   0   26.10    2.80
 -19 -13   0    7.30    3.20
  19 -13   0   -1.90    2.10
  19  13   0    1.70    2.20
 -19  13   0    3.90    2.20
  20 -13   0   -0.60    2.10
 -20 -13   0    5.00    3.00
  20  13   0    1.60    2.30
 -20  13   0    0.30    2.30
 -21 -13   0    6.80    3.00
  21  13   0   10.20    2.30
 -21  13   0   12.30    2.60
  22 -13   0    7.00    2.30
 -22 -13   0    2.50    3.00
  22  13   0    8.80    2.50
 -22  13   0    8.90    2.40
  23 -13   0    3.70    2.30
 -23 -13   0    1.20    2.90
  23  13   0    8.60    2.60
 -23  13   0    1.40    2.40
   0  14   0   32.10    3.30
   0  14   0   33.00    3.80
   0  14   0   35.60    3.00
  -1  14   0   -1.90    1.70
  -1  14   0    0.40    1.50
   1  14   0   -0.90    1.50
  -1  14   0   -1.40    2.20
   1  14   0    1.60    2.00
   1  14   0   -2.50    1.80
   2  14   0   64.39    4.40
  -2  14   0   63.49    4.20
  -2  14   0   61.99    5.00
   2  14   0   64.69    4.60
   2  14   0   60.49    4.70
   3 -14   0   74.19    5.10
  -3  14   0   62.59    5.10
   3  14   0   67.99    4.90
   3  14   0   62.99    4.60
   3  14   0   66.99    4.60
  -3  14   0   67.09    4.30
   4 -14   0    3.30    2.20
  -4  14   0    0.40    2.20
   4  14   0    0.00    1.70
   4  14   0    2.10    2.00
  -4  14   0    1.80    1.30
   4  14   0    0.70    1.60
   5 -14   0    7.40    2.20
   5  14   0    3.60    2.00
   5  14   0    5.30    1.60
  -5  14   0    3.80    2.10
  -5  14   0    4.50    1.30
   5  14   0    5.00    1.70
   6 -14   0    4.80    2.30
   6  14   0    4.10    1.60
  -6  14   0    6.90    1.20
   6  14   0    9.50    1.90
  -6  14   0   11.50    2.50
   6  14   0    2.90    2.00
   7 -14   0   34.10    4.10
   7  14   0   34.80    3.50
   7  14   0   32.50    3.80
  -7  14   0   37.60    2.60
  -7  14   0   39.70    4.00
   8 -14   0   10.00    2.40
  -8 -14   0    7.10    2.80
   8  14   0   11.40    2.00
   8  14   0    9.50    2.30
  -8  14   0   12.20    2.30
  -8  14   0    7.70    1.70
  -9 -14   0   -2.70    2.70
   9 -14   0   -0.10    2.20
   9  14   0    2.60    2.20
  -9  14   0    1.60    2.10
   9  14   0    1.60    1.80
 -10 -14   0    2.70    2.70
  10 -14   0    2.80    2.30
  10  14   0    0.30    2.10
 -10  14   0   -1.20    2.20
  11 -14   0    5.30    2.30
 -11 -14   0    0.70    2.90
 -11  14   0    2.90    2.20
  11  14   0    4.50    2.40
  12 -14   0   76.39    5.60
 -12 -14   0   71.89    6.10
  12  14   0   79.99    5.40
 -12  14   0   73.69    5.70
  13 -14   0   12.00    2.50
 -13 -14   0    3.60    2.90
 -13  14   0   13.20    2.80
  13  14   0    8.40    2.40
  14 -14   0   36.60    4.10
 -14 -14   0   45.00    4.10
  14  14   0   32.40    3.90
 -14  14   0   34.70    4.10
  15 -14   0   58.19    4.80
 -15 -14   0   49.80    5.40
  15  14   0   59.99    4.60
 -15  14   0   56.89    4.80
  16 -14   0    0.00    2.10
 -16 -14   0    2.90    2.80
  16  14   0    2.20    2.30
 -16  14   0   -0.10    2.20
  17 -14   0   -0.60    2.20
 -17 -14   0   -0.20    2.90
  17  14   0   -1.90    2.10
 -17  14   0    0.00    2.30
 -18 -14   0    6.90    2.90
  18 -14   0   14.30    2.60
 -18  14   0    7.70    2.40
  18  14   0    7.50    2.40
 -19 -14   0    3.60    2.90
  19 -14   0    8.00    2.40
 -19  14   0    7.00    2.30
  19  14   0   11.10    2.50
 -20 -14   0   22.30    3.70
  20 -14   0   36.00    3.40
  20  14   0   32.50    3.90
 -21 -14   0    4.00    2.90
  21 -14   0    2.30    2.10
  21  14   0   -1.20    2.30
 -21  14   0   -2.20    2.30
 -22 -14   0    1.60    2.90
  22 -14   0    2.60    2.40
 -22  14   0    7.40    2.60
  22  14   0    4.00    2.30
   0  15   0    0.40    1.60
   0  15   0    0.90    1.70
   0  15   0    2.10    2.00
  -1  15   0   -1.90    1.80
   1  15   0    1.60    1.60
   1  15   0   -1.30    1.90
  -1  15   0    2.30    1.60
   1  15   0   -0.80    1.80
  -1  15   0    1.50    2.00
  -2  15   0   26.10    3.10
   2  15   0   26.50    3.30
   2  15   0   21.90    2.30
  -2  15   0   23.20    2.70
   2  15   0   15.20    2.60
  -2  15   0   23.50    2.60
  -3  15   0   17.70    2.50
  -3  15   0   18.90    2.30
   3  15   0    9.50    2.20
   3  15   0   15.40    2.10
   3  15   0   16.90    2.10
   4 -15   0   -0.40    2.30
   4  15   0    0.50    1.70
   4  15   0    1.40    1.80
  -4  15   0    2.10    1.30
   4  15   0    0.50    2.00
  -4  15   0   -0.70    2.00
   5 -15   0    7.90    2.40
  -5  15   0    9.20    1.50
   5  15   0   10.30    2.00
   5  15   0    7.50    2.00
   5  15   0    8.10    2.20
  -5  15   0   10.80    2.30
   6 -15   0    1.10    2.20
   6  15   0    1.50    1.80
   6  15   0   -0.20    1.50
   6  15   0    1.10    2.00
  -6  15   0   -1.00    2.10
   7 -15   0   26.10    2.90
   7  15   0   24.10    2.40
   7  15   0   17.90    2.70
  -7  15   0   25.30    2.90
   7  15   0   15.00    2.10
   8 -15   0   13.00    2.60
   8  15   0   17.00    2.20
   8  15   0   15.20    2.60
  -8  15   0   15.90    2.50
   9 -15   0    0.20    2.20
   9  15   0    0.50    2.20
  -9  15   0    2.10    2.10
 -10 -15   0   22.60    3.30
  10 -15   0   16.20    2.70
  10  15   0   16.10    2.60
 -10  15   0   24.20    2.90
  11 -15   0    4.00    2.40
 -11 -15   0    0.00    2.90
 -11  15   0    8.30    2.70
  11  15   0    3.10    2.40
 -12 -15   0    5.30    3.00
  12 -15   0   11.30    2.60
  12  15   0    6.30    2.40
 -12  15   0    6.10    2.50
  13 -15   0   37.50    4.00
 -13 -15   0   30.30    3.60
 -13  15   0   31.60    3.90
  13  15   0   30.40    3.80
  14 -15   0    3.50    2.40
 -14 -15   0   13.40    3.20
  14  15   0   13.20    2.50
 -14  15   0   14.70    2.60
  15 -15   0    1.90    2.30
 -15 -15   0   -4.90    2.80
  15  15   0   -0.90    2.30
 -15  15   0    0.70    2.30
 -16 -15   0   17.70    3.50
  16 -15   0   19.10    2.90
 -16  15   0   12.00    2.50
  16  15   0   18.30    2.70
 -17 -15   0    2.60    3.10
  17 -15   0    6.10    2.40
  17  15   0    6.60    2.40
 -17  15   0    3.80    2.20
 -18 -15   0   14.60    3.40
  18 -15   0   14.10    2.70
  18  15   0   18.40    2.70
 -18  15   0   17.50    2.70
 -19 -15   0   -1.50    3.00
  19 -15   0   -0.10    2.40
 -19  15   0   -1.10    2.40
  19  15   0   -2.00    2.40
  20 -15   0   59.89    5.20
  20  15   0   59.89    5.10
 -20  15   0   71.19    5.30
   0  16   0    1.80    1.70
   0  16   0    0.10    1.80
   0  16   0   -0.50    2.20
  -1  16   0    3.80    2.20
  -1  16   0    7.00    1.70
   1  16   0    7.60    1.80
  -1  16   0    4.00    1.90
   1  16   0   -0.50    2.30
   1  16   0    1.70    2.10
   2  16   0   14.60    2.50
  -2  16   0   14.70    2.10
  -2  16   0   15.50    2.50
  -2  16   0   18.20    2.70
   2  16   0   19.40    2.50
   2  16   0   16.30    2.10
   3  16   0   15.30    2.40
  -3  16   0   26.50    2.80
   3  16   0   19.10    2.30
  -3  16   0   15.00    2.30
   3  16   0   15.60    2.30
   4  16   0    5.40    1.80
   4  16   0    9.30    1.90
   4  16   0    6.10    2.10
  -4  16   0   14.40    2.50
  -5  16   0   10.30    2.40
   5  16   0   18.40    2.60
   5  16   0   17.50    2.20
   5  16   0   11.80    2.00
   6 -16   0    3.10    2.40
   6  16   0    6.00    1.90
  -6  16   0    0.60    2.20
   6  16   0    1.10    2.10
   6  16   0    2.70    1.70
   7 -16   0    6.80    2.50
   7  16   0    3.00    2.50
  -7  16   0    7.00    2.40
   7  16   0    3.50    1.70
   7  16   0    7.80    2.30
   8 -16   0   34.70    4.20
   8  16   0   31.90    3.20
  -8  16   0   39.30    3.70
   8  16   0   39.70    4.10
  -9  16   0   37.20    4.30
   9  16   0   38.80    3.50
   9  16   0   42.80    4.10
  10 -16   0   29.60    3.20
  10  16   0   25.10    3.00
 -10  16   0   35.00    3.80
  11 -16   0   33.30    3.30
  11  16   0   29.00    3.70
 -11  16   0   30.80    3.80
 -12 -16   0    1.70    3.00
  12 -16   0    0.70    2.30
  12  16   0    4.90    2.50
 -12  16   0    3.80    2.50
  13 -16   0    0.50    2.40
 -13 -16   0   -0.60    3.00
  13  16   0    1.80    2.10
 -13  16   0   -0.60    2.20
 -14 -16   0   33.80    4.10
  14 -16   0   42.10    4.40
 -14  16   0   41.20    4.20
 -15 -16   0    3.40    3.20
  15 -16   0    7.50    2.50
  15  16   0    7.20    2.30
 -15  16   0    8.40    2.30
 -16 -16   0    1.30    2.90
  16 -16   0   -0.40    2.40
  16  16   0   -3.00    2.10
 -16  16   0    0.90    2.30
  17 -16   0    5.30    3.80
 -17 -16   0    5.70    3.10
 -17  16   0   12.00    2.40
  17  16   0    2.30    2.20
 -18 -16   0   25.70    3.80
  18  16   0   39.80    4.10
   0  17   0   -2.20    1.90
   0  17   0    0.40    2.10
  -1  17   0    5.60    2.00
  -1  17   0    5.70    2.30
   1  17   0    1.90    2.00
   1  17   0    4.80    2.30
   2  17   0    1.60    2.20
   2  17   0    4.20    1.80
   2  17   0   -1.30    1.90
  -2  17   0    3.10    2.30
  -2  17   0    0.90    1.80
   3  17   0    7.20    2.20
  -3  17   0    6.50    2.30
   3  17   0    2.80    1.80
   3  17   0    5.60    2.00
  -3  17   0    2.90    2.00
   4  17   0    2.30    2.20
  -4  17   0    4.60    2.40
  -4  17   0    4.70    2.00
   4  17   0    5.10    1.80
   4  17   0    4.70    1.90
  -5  17   0   40.10    4.20
   5  17   0   39.60    3.70
  -5  17   0   46.60    4.10
   5  17   0   46.10    3.70
   5  17   0   43.80    4.10
  -6  17   0    0.90    2.20
   6  17   0    1.70    1.80
   6  17   0   -2.20    2.20
   7 -17   0    3.00    2.50
   7  17   0   -1.30    1.60
   7  17   0    2.60    2.20
  -7  17   0    1.10    2.20
   8 -17   0   17.60    2.90
   8  17   0   15.10    2.20
   8  17   0   15.50    2.60
  -8  17   0   10.00    2.40
   9 -17   0    7.50    2.40
   9  17   0    2.40    2.30
  -9  17   0    4.50    2.40
   9  17   0    7.30    1.80
  10 -17   0    0.40    2.40
 -10  17   0    2.70    2.40
  10  17   0   -1.50    2.30
  10  17   0    2.10    1.70
  11 -17   0   33.30    4.30
  11  17   0   34.90    3.50
 -11  17   0   36.20    4.00
  11  17   0   36.90    4.10
  12 -17   0    7.70    2.70
  12  17   0    7.90    2.00
 -12  17   0    9.00    2.50
  12  17   0    1.10    2.20
  13 -17   0   -1.00    2.50
 -13  17   0    1.60    2.20
  13  17   0    1.80    2.20
  14  17   0    5.60    2.30
 -14  17   0    0.00    2.10
 -15  17   0   92.59    6.30
   0  18   0   12.00    2.30
   0  18   0   12.30    2.50
  -1  18   0    0.70    1.90
   1  18   0    1.20    2.20
  -1  18   0   -0.90    2.20
   1  18   0    1.00    1.90
  -2  18   0   -3.50    2.30
   2  18   0    0.10    3.20
  -2  18   0   -0.20    1.90
   2  18   0   -2.20    1.90
   3  18   0    2.10    2.00
  -3  18   0    2.10    2.20
  -3  18   0    1.00    2.00
   3  18   0    3.70    2.10
  -4  18   0    5.90    2.10
  -4  18   0    6.20    2.30
   4  18   0    6.30    2.10
  -5  18   0   12.10    2.60
  -5  18   0    6.90    2.30
   5  18   0   11.00    2.40
  -6  18   0    3.20    2.40
   6  18   0   -1.70    2.20
  -6  18   0    0.50    2.20
  -7  18   0    4.10    2.30
   7  18   0   -3.70    2.20
   7  18   0    1.20    1.70
   8  18   0   54.09    4.60
   8  18   0   54.59    4.10
  -8  18   0   49.10    4.60
   9  18   0   50.79    4.80
  -9  18   0   60.39    4.90
  10  18   0    7.10    2.40
 -10  18   0    8.60    2.40
  11  18   0    3.00    2.40
  11  18   0    2.20    1.80
 -11  18   0    0.00    2.20
 -12  18   0   10.90    2.40
  12  18   0   18.00    2.30
  12  18   0    9.70    2.50
   0  19   0   -2.20    1.80
   0  19   0   -1.90    2.10
  -1  19   0   11.30    2.30
  -1  19   0   16.30    2.60
   1  19   0   13.50    2.30
   2  19   0    7.80    2.20
  -2  19   0   10.70    2.50
  -2  19   0    1.80    2.90
   3  19   0    4.80    2.10
  -3  19   0    6.40    2.30
   4  19   0    2.60    2.20
  -4  19   0   -0.20    2.10
  -5  19   0    1.00    2.10
   5  19   0    1.90    2.20
  -6  19   0    0.80    2.20
   6  19   0    1.10    2.40
   7  19   0   -4.70    2.30
  -7  19   0   -1.60    2.20
  32   0  -1    1.30    2.20
 -32   0   1   -0.20    2.60
 -31   0   1    3.30    2.50
  31   0  -1    0.30    2.10
 -30   0   1   -0.70    2.30
  30   0  -1   -1.00    2.20
 -29   0   1   36.90    4.20
  29   0  -1   45.00    4.00
 -28   0   1    1.60    2.30
  28   0  -1   -3.90    2.10
  27   0  -1   12.00    2.20
 -27   0   1    9.40    2.50
  26   0  -1    1.30    2.10
 -26   0   1   -1.20    2.20
 -25   0   1   78.29    5.70
  25   0  -1   81.79    5.50
 -24   0   1    1.80    2.10
  24   0  -1    0.20    2.10
 -23   0   1   27.00    3.30
  23   0  -1   28.50    3.40
 -23   0   1   30.40    3.30
 -22   0   1    0.70    2.00
  22   0  -1    0.60    1.90
 -22   0   1   -3.00    1.40
  21   0  -1    4.30    2.00
 -21   0   1    1.60    1.90
 -21   0   1    4.40    1.50
 -20   0   1   -1.20    1.90
  20   0  -1    1.30    1.90
 -20   0   1    0.80    1.50
 -20   0   1   -0.80    1.30
  19   0  -1  197.48   10.60
  19   0  -1  169.98   10.30
 -19   0   1  181.08   10.50
 -19   0   1  189.28   10.40
 -19   0   1  194.88   10.30
  18   0  -1   -1.50    1.20
 -18   0   1   -1.50    2.10
 -18   0   1    2.10    1.30
  18   0  -1    1.60    1.90
 -18   0   1    0.00    1.50
 -18   0   1    0.60    1.70
 -17   0   1    1.80    1.40
 -17   0   1    1.00    1.40
 -17   0   1    1.80    1.60
 -17   0   1   -0.50    1.20
  17   0  -1    2.50    1.80
  17   0  -1    1.70    1.20
 -16   0   1   -0.50    1.10
 -16   0   1    0.60    1.30
  16   0  -1    0.80    1.60
  16   0  -1    0.50    1.20
 -16   0   1   -0.60    1.60
 -16   0   1    0.10    1.20
 -15   0   1  719.73   36.60
 -15   0   1  671.33   36.70
  15   0  -1  685.53   36.60
 -15   0   1  675.33   36.60
 -15   0   1  660.13   36.60
  14   0  -1   -1.80    1.60
  14   0  -1   -1.10    1.00
 -14   0   1    0.90    1.30
 -14   0   1    0.10    1.30
 -14   0   1   -0.90    1.10
 -14   0   1   -2.40    1.40
  13   0  -1    3.30    1.60
 -13   0   1    1.30    1.00
 -13   0   1    0.60    1.50
 -13   0   1    1.80    1.10
 -13   0   1    3.00    1.30
  13   0  -1    2.70    1.10
  12   0  -1    1.00    1.40
 -12   0   1   -0.30    1.30
 -12   0   1   -0.30    1.10
 -12   0   1    2.50    1.30
  12   0  -1   -1.90    1.10
 -12   0   1   -0.60    1.20
 -11   0   1  312.07   17.20
  11   0  -1  327.17   17.20
 -11   0   1  315.27   17.20
 -11   0   1  315.37   17.20
  11   0  -1  310.87   17.20
 -11   0   1  329.47   17.20
  10   0  -1    0.90    1.10
 -10   0   1    1.30    1.30
 -10   0   1    0.60    1.20
 -10   0   1    0.00    1.30
 -10   0   1   -1.80    1.00
  10   0  -1    0.20    1.40
  -9   0   1   17.60    2.30
  -9   0   1   19.10    2.10
  -9   0   1   22.40    2.20
   9   0  -1   18.50    1.90
  -9   0   1   19.40    2.00
   9   0  -1   20.60    2.20
   8   0  -1    1.40    1.20
   8   0  -1    0.70    1.00
  -8   0   1   -0.80    1.10
  -8   0   1   -1.90    1.20
  -8   0   1   -0.20    1.30
  -8   0   1   -1.20    1.20
  -7   0   1 7776.42  483.05
  -7   0   1 7948.71  453.05
   6   0  -1    0.30    1.00
   6   0  -1   -0.90    1.20
  -6   0   1   -1.50    1.10
  -6   0   1    0.30    1.20
  -6   0   1   -1.50    0.90
  -6   0   1    0.00    1.10
  -5   0   1 5809.92  345.37
   5   0  -1 5160.68  328.77
  -5   0   1 6709.53  334.87
   5   0  -1 5234.58  341.17
   4   0  -1   -1.60    0.80
  -4   0   1    1.00    0.90
   4   0  -1   -0.10    0.90
   4   0  -1    0.90    0.90
  -4   0   1    1.50    0.90
  -4   0   1    0.70    0.70
   3   0  -1 2409.16  175.48
  -3   0   1 3199.28  171.18
   3   0  -1 2891.61  160.48
  -3   0   1 2245.38  163.08
  -2   0   1    0.10    0.30
   2   0  -1    0.40    0.40
   2   0  -1    1.10    0.50
   2   0  -1   -1.00    0.40
  -2   0   1    0.60    0.40
  -2   0   1    2.10    0.50
  -2   0  -1    0.50    0.60
  -2   0  -1   -0.60    0.50
   2   0   1    0.00    0.40
  -2   0  -1    0.00    0.50
   2   0   1    0.20    0.50
   2   0   1    0.30    0.50
  -3   0  -1 1452.45  119.39
  -3   0  -1 1292.77  109.89
   3   0   1 1741.33  105.39
   3   0   1 1599.14  139.29
   4   0   1    1.00    1.10
  -4   0  -1    0.40    1.00
  -4   0  -1    1.30    0.90
   4   0   1   -0.30    0.80
   4   0   1    0.10    0.80
  -4   0  -1    1.50    0.80
   5   0   1 5029.60  280.67
  -5   0  -1 4191.78  275.77
  -5   0  -1 4990.80  299.77
   5   0   1 4649.83  298.77
  -6   0  -1   -0.80    0.90
   6   0   1   -0.50    1.00
   6   0   1    0.10    1.10
  -6   0  -1    0.20    1.20
  -6   0  -1    0.80    1.10
   6   0   1    0.00    1.30
  -7   0  -1  199.28   10.30
  -7   0  -1  183.88   10.20
   7   0   1  184.78   10.20
  -7   0  -1  190.78   10.30
   7   0   1  186.08   10.20
   7   0   1  182.28   10.30
  -8   0  -1   -0.10    1.00
   8   0   1    0.80    1.10
  -8   0  -1    1.90    1.20
   8   0   1    0.50    1.30
   8   0   1    0.20    1.20
  -8   0  -1    1.00    1.10
   9   0   1 2140.69  195.38
  -9   0  -1 2008.10  160.38
  -9   0  -1 1941.31  192.68
   9   0   1 2262.37  166.08
 -10   0  -1    0.60    1.30
 -10   0  -1   -2.50    1.20
  10   0   1    0.20    1.00
 -10   0  -1    0.00    1.00
  10   0   1   -0.30    1.40
 -11   0  -1  690.13   37.80
  11   0   1  724.43   37.80
 -11   0  -1  701.53   37.80
  12   0   1   -0.30    1.00
 -12   0  -1   -0.80    1.30
 -12   0  -1   -0.90    1.00
  12   0   1   -0.50    1.50
 -12   0  -1    1.40    1.30
 -12   0  -1   -0.40    1.50
 -13   0  -1    2.10    1.40
 -13   0  -1   -0.50    1.30
 -13   0  -1    1.90    1.20
  13   0   1    0.60    1.60
  13   0   1    1.80    1.10
 -13   0  -1    2.10    1.10
  14   0   1   -0.60    1.50
  14   0   1   -0.60    1.10
 -14   0  -1    1.60    1.10
 -14   0  -1   -0.40    1.30
 -14   0  -1   -0.70    1.40
 -14   0  -1    2.80    1.50
  15   0   1  470.75   25.60
 -15   0  -1  470.05   25.70
 -15   0  -1  477.55   25.70
 -15   0  -1  490.05   25.60
  15   0   1  474.15   25.70
 -15   0  -1  475.75   25.70
 -16   0  -1    2.50    1.50
 -16   0  -1    0.30    1.20
  16   0   1   -0.90    1.10
  16   0   1   -2.80    1.80
 -16   0  -1    0.30    1.50
 -16   0  -1   -1.40    1.30
 -17   0  -1  315.57   17.50
 -17   0  -1  328.07   17.30
 -17   0  -1  325.87   17.50
  17   0   1  320.67   17.40
  17   0   1  330.27   17.50
 -17   0  -1  298.57   17.40
  18   0   1    1.10    1.80
 -18   0  -1   -0.10    1.70
 -18   0  -1   -0.80    1.50
  18   0   1   -0.20    1.20
 -18   0  -1   -0.10    1.40
  19   0   1  142.39    8.20
 -19   0  -1  150.38    8.00
 -19   0  -1  143.29    8.10
  19   0   1  133.59    8.00
 -19   0  -1  135.29    8.30
 -20   0  -1    0.00    1.40
 -20   0  -1   -0.20    1.60
 -20   0  -1   -0.30    1.80
  20   0   1   -0.90    1.80
 -21   0  -1  101.79    6.00
  21   0   1  106.79    6.40
 -21   0  -1   96.49    6.50
  22   0   1    0.80    2.10
 -22   0  -1    0.10    2.10
 -22   0  -1   -2.10    1.50
  23   0   1  106.89    6.40
 -23   0  -1   94.99    6.50
  24   0   1   -1.60    2.10
 -24   0  -1   -0.60    2.10
 -25   0  -1   16.80    2.70
  25   0   1   28.10    2.90
  26   0   1   -4.50    2.20
 -26   0  -1   -1.40    2.20
 -27   0  -1    0.90    2.30
  27   0   1    2.20    2.20
  28   0   1   -0.10    2.30
 -28   0  -1    2.20    2.40
  29   0   1   -3.40    2.10
 -29   0  -1   -1.30    2.50
  30   0   1   -2.20    2.10
 -30   0  -1   -1.10    2.50
  32  -1  -1    5.30    2.20
 -32  -1   1    2.70    2.60
  32   1  -1    1.40    2.20
  31  -1  -1    1.00    2.20
 -31  -1   1    1.60    2.60
  31   1  -1    3.80    2.40
  30  -1  -1    0.80    2.30
 -30  -1   1    0.50    2.40
 -30   1   1    3.40    2.40
  30   1  -1   -1.80    2.10
 -29  -1   1   52.69    4.70
  29  -1  -1   52.39    4.30
  29   1  -1   53.79    4.40
 -29   1   1   46.90    4.70
  28  -1  -1   16.60    2.50
 -28  -1   1    8.60    2.50
 -28   1   1    7.70    2.50
  28   1  -1    9.60    2.30
  27  -1  -1   -0.60    2.20
 -27  -1   1   -4.10    2.30
  27   1  -1   -1.00    2.10
 -27   1   1    1.80    2.30
 -26  -1   1    2.70    2.30
  26  -1  -1    1.80    2.20
 -26   1   1    1.50    2.10
  26   1  -1    0.40    2.20
  25  -1  -1   25.10    2.70
 -25  -1   1   20.20    2.70
 -25   1   1   25.40    2.80
  25   1  -1   16.80    2.50
 -24  -1   1   25.60    2.90
  24  -1  -1   28.30    3.40
  24   1  -1   32.40    2.90
 -24   1   1   15.80    2.50
 -23  -1   1   14.30    2.50
  23  -1  -1   13.80    2.20
 -23   1   1   17.90    2.00
 -23   1   1   11.00    2.20
  23   1  -1   12.20    2.20
  22  -1  -1   16.80    2.30
 -22  -1   1   16.90    2.40
 -22  -1   1   20.30    2.20
 -22   1   1   14.90    2.30
 -22   1   1   25.10    2.70
  22   1  -1   25.60    2.60
 -21  -1   1   -0.30    1.20
 -21  -1   1    3.00    1.90
  21  -1  -1   -0.60    1.90
 -21   1   1   -1.60    1.50
  21   1  -1    0.10    1.90
 -21   1   1    1.40    1.70
 -20  -1   1    2.80    1.30
 -20  -1   1    2.40    1.20
  20  -1  -1    0.50    2.00
 -20  -1   1    0.60    1.80
 -20   1   1    2.60    1.50
 -20   1   1    0.20    1.80
  20   1  -1    3.80    2.10
 -20   1   1    4.20    1.80
 -19  -1   1   93.49    5.40
  19  -1  -1   95.79    5.80
 -19  -1   1   95.69    5.80
  19  -1  -1   86.99    5.40
 -19  -1   1   96.49    5.30
 -19   1   1   99.99    5.50
 -19   1   1   71.99    5.70
  19   1  -1   93.49    5.80
 -19   1   1   94.09    5.70
 -18  -1   1    0.80    1.20
  18  -1  -1   -0.50    1.10
  18  -1  -1   -0.90    1.70
 -18  -1   1    0.10    1.10
 -18  -1   1    2.60    1.90
  18   1  -1    2.00    2.00
 -18   1   1    0.50    1.40
  18   1  -1    1.00    1.20
 -18   1   1    1.90    1.60
 -18   1   1    1.20    1.30
 -18   1   1    0.40    1.60
 -17  -1   1   26.80    2.90
  17  -1  -1   25.90    2.30
 -17  -1   1   28.50    2.20
  17  -1  -1   28.30    2.90
 -17  -1   1   27.80    2.30
 -17  -1   1   29.20    2.60
  17   1  -1   29.40    2.50
 -17   1   1   27.00    2.80
  17   1  -1   31.60    3.00
 -17   1   1   26.40    2.50
 -17   1   1   25.40    2.60
 -17   1   1   27.20    2.80
 -16  -1   1   65.99    4.00
  16  -1  -1   63.59    4.00
 -16  -1   1   68.39    3.90
 -16  -1   1   64.89    4.20
  16  -1  -1   55.69    4.30
 -16  -1   1   65.49    4.30
 -16   1   1   62.49    4.20
  16   1  -1   63.79    4.10
  16   1  -1   65.89    4.40
 -16   1   1   72.09    4.20
 -16   1   1   68.39    4.10
 -16   1   1   68.79    4.30
 -15  -1   1    7.00    1.30
  15  -1  -1    6.30    1.10
  15  -1  -1    3.70    1.70
 -15  -1   1    5.40    1.60
 -15  -1   1    4.70    1.40
 -15  -1   1    6.30    1.10
 -15   1   1    5.60    1.30
  15   1  -1    6.80    1.20
 -15   1   1    3.40    1.30
 -15   1   1    7.70    1.50
 -15   1   1    4.60    1.50
  15   1  -1    6.60    1.60
  14  -1  -1   63.29    4.10
 -14  -1   1   64.99    4.10
  14  -1  -1   58.99    3.80
 -14  -1   1   62.79    3.60
 -14  -1   1   63.39    3.80
 -14  -1   1   62.89    3.90
 -14   1   1   59.09    3.90
 -14   1   1   59.09    3.90
  14   1  -1   61.89    3.80
 -14   1   1   60.69    4.10
  14   1  -1   62.99    4.10
 -14   1   1   63.69    4.00
 -13  -1   1  206.38   11.50
  13  -1  -1  206.68   11.50
 -13  -1   1  172.38   11.50
 -13  -1   1  210.18   11.40
 -13  -1   1  219.28   11.30
  13  -1  -1  203.38   11.40
  13   1  -1  222.18   11.40
 -13   1   1  213.18   11.50
 -13   1   1  218.18   11.50
 -13   1   1  210.98   11.50
  13   1  -1  210.28   11.50
 -13   1   1  214.38   11.50
 -12  -1   1    1.90    1.60
 -12  -1   1    1.30    0.90
  12  -1  -1    0.00    1.50
 -12  -1   1    0.50    1.30
 -12  -1   1    0.40    1.00
  12  -1  -1    1.90    1.00
 -12   1   1    0.30    1.20
  12   1  -1    0.30    1.60
 -12   1   1    1.50    1.50
 -12   1   1    2.80    1.30
 -12   1   1   -0.10    1.20
  12   1  -1    1.90    1.10
 -11  -1   1    7.20    1.60
 -11  -1   1    7.20    0.90
  11  -1  -1    6.00    1.50
 -11  -1   1    6.20    1.50
  11  -1  -1    5.40    1.10
 -11  -1   1    8.70    1.10
  11   1  -1    2.30    1.20
 -11   1   1    6.10    1.20
 -11   1   1    7.90    1.40
 -11   1   1    7.90    1.60
  11   1  -1    2.60    1.50
 -11   1   1   10.00    1.40
 -10  -1   1   57.99    3.60
  10  -1  -1   64.59    3.70
 -10  -1   1   59.99    4.00
 -10  -1   1   59.29    3.50
  10  -1  -1   57.79    3.90
 -10  -1   1   59.69    3.90
  10   1  -1   60.89    3.70
 -10   1   1   63.49    3.80
 -10   1   1   60.29    3.90
 -10   1   1   61.89    4.10
  10   1  -1   59.29    3.90
 -10   1   1   63.49    3.80
   9  -1  -1    5.60    1.10
  -9  -1   1    5.60    1.10
   9  -1  -1    7.50    1.50
  -9  -1   1    5.20    1.30
  -9  -1   1    4.60    1.40
  -9  -1   1    5.90    0.90
  -9   1   1    6.10    1.30
   9   1  -1    2.60    1.30
  -9   1   1    6.80    1.60
  -9   1   1    6.90    1.30
   9   1  -1    4.30    1.10
  -9   1   1    5.80    1.20
   8  -1  -1    2.60    1.00
  -8  -1   1    1.70    0.90
  -8  -1   1    0.20    1.40
  -8  -1   1    4.20    1.30
  -8  -1   1    2.10    0.70
   8  -1  -1    1.70    1.20
  -8   1   1    2.30    1.20
  -8   1   1    0.60    1.00
   8   1  -1    1.60    1.30
  -8   1   1    0.70    1.00
   8   1  -1    0.90    1.20
  -8   1   1    1.60    1.60
  -7  -1   1  214.98   11.80
  -7  -1   1  208.18   11.60
   7  -1  -1  218.18   11.80
  -7  -1   1  224.08   11.80
  -7  -1   1  212.98   11.70
   7  -1  -1  239.28   11.70
   7   1  -1  216.08   11.80
  -7   1   1  203.48   11.80
  -7   1   1  214.88   11.90
  -7   1   1  212.08   11.80
   7   1  -1  223.48   11.80
  -6  -1   1  220.58   13.10
  -6  -1   1  245.88   13.20
  -6  -1   1  244.58   13.10
   6  -1  -1  249.38   13.10
  -6  -1   1  243.58   13.20
  -6   1   1  244.98   13.30
   6   1  -1  255.07   13.20
   6   1  -1  249.38   13.20
   5  -1  -1   31.00    2.90
  -5  -1   1   31.00    2.50
  -5  -1   1   30.60    2.30
   5  -1  -1   32.10    2.10
   5  -1  -1   30.50    2.40
  -5   1   1   27.00    2.80
  -5   1   1   30.80    2.20
   5   1  -1   29.50    2.30
  -5   1   1   34.10    2.10
   5   1  -1   28.20    2.40
  -4  -1   1  550.04   69.39
   4  -1  -1  572.04   72.99
  -4   1   1  600.84   33.00
   4   1  -1  568.44   84.19
   4   1  -1  658.03   66.49
  -4   1   1  510.05   69.79
  -4   1   1  701.43   70.89
  -3  -1   1  274.17   47.60
   3  -1  -1  227.98   64.89
  -3   1   1  298.47   17.20
   3   1  -1  201.38   53.69
  -3   1   1  363.56   55.79
   3   1  -1  267.87   36.50
  -3   1   1  323.87   41.10
  -3   1   1  300.27   17.00
  -2   1   1 2112.69  136.89
   2   1  -1 2131.49  130.09
  -2   1   1 2509.35  136.09
   2   1  -1 2296.17  136.69
  -1  -1   1  154.88    8.90
  -1  -1   1  159.88   22.20
   1  -1  -1  216.68   26.80
   1   1  -1  195.08   26.40
  -1   1   1  180.08    9.40
  -1   1   1  160.98   20.00
   1   1  -1  146.49   20.50
  -1   1   1  158.98   20.40
   1   1  -1  144.49    8.80
   0  -1   1  394.46   39.00
   0  -1  -1  449.36   32.30
   0  -1  -1  363.76   27.20
   0   1  -1  338.37   39.30
   1  -1   1  571.04   55.79
  -1  -1  -1  554.64   43.40
  -1   1  -1  595.04   44.20
   1   1   1  614.24   43.10
   1   1   1  730.73   54.09
  -1   1  -1  692.53   55.19
  -2  -1  -1   87.29    4.80
   2  -1   1   83.49    4.80
   2  -1   1   87.59    4.70
   2   1   1   86.29    4.70
  -2   1  -1   87.69    4.70
   2   1   1   92.39    4.80
  -2   1  -1   77.39    4.80
  -3  -1  -1  930.01   69.09
   3  -1   1  699.83   98.39
  -3   1  -1  618.74   71.49
   3   1   1  924.41   69.29
   3   1   1  899.01   88.39
  -3   1  -1  794.22   95.59
  -4  -1  -1    2.30    1.10
   4  -1   1    2.10    1.10
  -4  -1  -1    0.80    1.30
   4  -1   1    2.00    1.00
  -4  -1  -1    2.70    0.70
   4  -1   1    2.40    0.70
   4   1   1    0.10    0.70
  -4   1  -1    1.50    1.00
  -4   1  -1    1.90    1.20
   4   1   1    2.70    1.00
  -4   1  -1    2.80    0.70
   4   1   1    0.70    1.10
  -5  -1  -1   33.80    2.10
   5  -1   1   32.50    2.20
  -5  -1  -1   34.60    2.60
   5  -1   1   32.10    2.50
  -5  -1  -1   31.60    2.50
   5  -1   1   33.70    2.50
  -5   1  -1   39.20    2.20
   5   1   1   33.10    2.50
  -5   1  -1   31.60    2.40
   5   1   1   29.70    2.10
   5   1   1   36.60    2.50
  -5   1  -1   27.80    2.60
  -6  -1  -1  291.67   15.80
   6  -1   1  297.27   15.70
   6  -1   1  296.97   15.80
  -6  -1  -1  291.07   15.70
   6  -1   1  277.67   15.80
  -6   1  -1  310.57   15.70
   6   1   1  294.47   15.80
   6   1   1  287.77   15.80
   6   1   1  295.27   15.70
  -6   1  -1  281.57   15.80
   7  -1   1  324.77   18.30
  -7  -1  -1  336.47   18.20
  -7  -1  -1  351.86   18.30
  -7  -1  -1  333.67   18.30
   7   1   1  346.87   18.30
   7   1   1  337.37   18.20
  -7   1  -1  321.07   18.20
  -7   1  -1  358.96   18.20
   8  -1   1   35.80    3.10
  -8  -1  -1   45.90    3.00
   8  -1   1   43.70    3.10
   8  -1   1   46.80    2.80
  -8  -1  -1   51.29    3.20
  -8  -1  -1   40.10    2.70
  -8   1  -1   45.50    2.90
   8   1   1   41.30    3.10
  -8   1  -1   36.60    3.00
   8   1   1   47.60    2.90
  -8   1  -1   42.90    3.00
   8   1   1   41.60    2.70
   9  -1   1  163.48    9.10
  -9  -1  -1  176.78    9.30
  -9  -1  -1  169.18    9.30
  -9  -1  -1  174.28    9.10
   9  -1   1  162.68    9.30
   9   1   1  161.48    9.30
  -9   1  -1  176.48    9.20
  -9   1  -1  159.78    9.20
   9   1   1  165.98    9.20
  -9   1  -1  164.88    9.20
   9   1   1  166.48    9.10
 -10  -1  -1  562.64   29.30
  10  -1   1  539.75   29.50
 -10   1  -1  565.94   29.40
  10   1   1  538.35   29.40
  10   1   1  542.85   29.40
 -10   1  -1  539.65   29.40
  11  -1   1  263.17   14.40
 -11  -1  -1  260.77   14.30
 -11  -1  -1  257.87   14.40
 -11  -1  -1  272.07   14.50
  11  -1   1  278.87   14.30
  11   1   1  266.97   14.50
 -11   1  -1  258.87   14.40
 -11   1  -1  260.87   14.50
 -11   1  -1  257.27   14.40
  11   1   1  260.27   14.40
 -11   1  -1  276.77   14.40
 -12  -1  -1   29.70    2.50
  12  -1   1   24.30    2.60
 -12  -1  -1   26.00    2.60
 -12  -1  -1   31.00    2.10
  12  -1   1   24.90    2.20
 -12  -1  -1   25.20    2.40
  12   1   1   25.00    2.30
  12   1   1   26.40    2.70
 -12   1  -1   27.60    2.80
 -12   1  -1   22.80    2.50
 -12   1  -1   25.90    2.30
 -12   1  -1   26.50    2.40
 -13  -1  -1   91.89    5.50
 -13  -1  -1   80.69    5.40
 -13  -1  -1   95.09    5.60
 -13  -1  -1  104.19    5.70
  13  -1   1   97.69    5.50
  13  -1   1   91.79    5.70
  13   1   1  101.59    5.50
  13   1   1   98.29    5.70
 -13   1  -1  101.89    5.60
 -13   1  -1  102.59    5.80
 -13   1  -1   97.49    5.60
 -13   1  -1   93.89    5.60
 -14  -1  -1  329.77   18.30
  14  -1   1  335.07   18.30
 -14  -1  -1  342.07   18.30
 -14  -1  -1  342.97   18.20
  14  -1   1  339.87   18.20
 -14  -1  -1  337.47   18.30
 -14   1  -1  333.87   18.30
  14   1   1  352.46   18.30
 -14   1  -1  332.97   18.30
 -14   1  -1  332.07   18.20
  14   1   1  334.37   18.30
 -14   1  -1  336.57   18.40
 -15  -1  -1   32.80    2.60
 -15  -1  -1   28.00    2.30
  15  -1   1   31.50    2.90
 -15  -1  -1   28.60    2.60
 -15  -1  -1   27.30    3.00
  15  -1   1   29.80    2.30
  15   1   1   27.00    3.00
 -15   1  -1   29.90    2.60
 -15   1  -1   30.80    3.00
 -15   1  -1   31.00    2.50
 -15   1  -1   31.90    2.70
  15   1   1   27.60    2.40
 -16  -1  -1   31.40    2.40
  16  -1   1   28.70    2.40
  16  -1   1   32.30    3.00
 -16  -1  -1   34.50    2.80
 -16  -1  -1   33.80    3.10
 -16  -1  -1   30.30    2.70
 -16   1  -1   31.60    2.60
 -16   1  -1   30.00    2.80
  16   1   1   27.50    3.10
  16   1   1   28.00    2.50
 -16   1  -1   29.60    2.60
 -16   1  -1   25.90    3.10
  17  -1   1   34.90    3.10
 -17  -1  -1   32.80    2.90
 -17  -1  -1   31.50    3.20
 -17  -1  -1   30.60    2.80
 -17  -1  -1   38.10    2.60
  17  -1   1   34.60    2.60
  17   1   1   28.10    3.20
 -17   1  -1   35.30    3.10
 -17   1  -1   33.70    2.80
  17   1   1   35.50    2.70
 -17   1  -1   38.00    3.30
 -17   1  -1   31.70    2.80
 -18  -1  -1  201.78   11.30
  18  -1   1  196.58   11.30
  18  -1   1  211.38   11.50
 -18  -1  -1  204.78   11.20
 -18  -1  -1  210.78   11.60
 -18   1  -1  204.98   11.50
 -18   1  -1  208.18   11.50
 -18   1  -1  207.68   11.30
  18   1   1  201.28   11.30
  18   1   1  204.58   11.50
 -19  -1  -1   -0.50    1.30
  19  -1   1   -1.60    1.20
  19  -1   1   -1.80    1.90
 -19  -1  -1    0.60    1.90
 -19  -1  -1   -0.50    1.40
  19   1   1    1.00    2.00
 -19   1  -1    2.60    1.60
 -19   1  -1    0.40    1.70
 -19   1  -1   -1.40    1.60
 -20  -1  -1    1.80    1.30
  20  -1   1    3.90    1.40
 -20  -1  -1    2.70    2.10
  20  -1   1    5.00    1.80
  20   1   1    4.40    2.00
 -20   1  -1    5.70    1.90
 -20   1  -1    1.20    1.70
 -20   1  -1    1.40    1.60
 -21  -1  -1   13.30    1.60
 -21  -1  -1   14.60    2.50
  21  -1   1   16.60    2.40
 -21   1  -1   12.30    2.10
 -21   1  -1   13.90    1.90
  21   1   1   14.10    2.30
 -22  -1  -1  132.99    7.80
  22  -1   1  105.79    7.50
  22   1   1  133.99    7.70
 -22   1  -1  124.79    7.60
 -22   1  -1  134.89    7.40
 -23  -1  -1    1.10    2.20
  23  -1   1    4.80    2.10
 -23   1  -1   -0.60    2.10
  23   1   1    1.70    2.10
 -23   1  -1    2.00    1.70
 -24  -1  -1   52.89    4.50
  24  -1   1   49.60    4.20
 -24   1  -1   45.30    4.40
  24   1   1   53.69    4.20
  25  -1   1    2.90    2.10
 -25  -1  -1    0.90    2.30
 -25   1  -1    0.20    2.20
  25   1   1    2.90    2.10
  26  -1   1    0.20    1.90
 -26  -1  -1    1.70    2.40
  26   1   1    1.90    2.20
 -26   1  -1    1.00    2.20
 -27  -1  -1   21.40    3.00
  27  -1   1   17.60    2.50
 -27   1  -1   14.10    2.60
  27   1   1   22.60    2.70
 -28  -1  -1    4.80    2.60
  28  -1   1   14.30    2.40
 -28   1  -1   12.80    2.60
  28   1   1    6.80    2.30
 -29  -1  -1    3.00    2.60
  29  -1   1    1.30    2.20
 -29   1  -1    2.80    2.50
  29   1   1    1.20    2.10
 -30  -1  -1   23.60    3.20
  30  -1   1   28.70    3.60
 -30   1  -1   21.60    3.20
  30   1   1   31.30    3.10
  31  -1   1    5.10    2.40
 -31  -1  -1    0.80    2.70
  31   1   1    4.90    2.30
 -31  -2   1   -0.40    2.50
  31  -2  -1   -0.70    2.10
  31   2  -1   -0.10    2.40
 -30  -2   1    3.20    2.60
  30  -2  -1   -0.40    2.10
  30   2  -1   -2.90    2.10
 -30   2   1   -2.10    2.30
 -29  -2   1    2.80    2.60
  29  -2  -1    2.60    2.00
  29   2  -1   -2.90    2.10
 -29   2   1   -1.30    2.40
 -28  -2   1   -0.70    2.50
  28  -2  -1    0.90    2.00
  28   2  -1   -1.40    2.20
 -28   2   1    0.10    2.30
 -27  -2   1   15.00    2.60
  27  -2  -1   17.00    2.50
 -27   2   1   11.80    2.30
  27   2  -1    9.40    2.30
  26  -2  -1   10.50    2.40
 -26  -2   1    7.50    2.40
  26   2  -1   17.50    2.60
 -26   2   1    8.10    2.20
 -25  -2   1  140.49    8.70
  25  -2  -1  139.39    8.40
 -25   2   1  140.69    8.40
  25   2  -1  144.99    8.50
 -24  -2   1   10.10    2.40
  24  -2  -1   21.40    2.50
  24   2  -1    6.40    2.20
 -24   2   1   10.60    2.20
 -24   2   1   12.70    2.00
  23  -2  -1   -0.60    1.90
 -23  -2   1    6.40    2.30
  23   2  -1    4.40    2.20
 -23   2   1    4.10    1.90
 -23   2   1    3.20    1.70
 -22  -2   1    6.80    2.30
  22  -2  -1   12.50    2.30
 -22   2   1   10.60    1.80
  22   2  -1   13.70    2.40
 -22   2   1    6.50    1.90
 -21  -2   1   -1.00    2.00
  21  -2  -1   -0.90    1.80
 -21   2   1   -0.40    1.70
 -21   2   1    0.30    1.60
  21   2  -1    3.60    2.10
 -21   2   1    0.90    1.80
  20  -2  -1    5.10    1.20
 -20  -2   1    3.80    2.00
  20  -2  -1    9.50    2.10
 -20   2   1    9.90    1.90
 -20   2   1    7.80    1.70
  20   2  -1    5.00    2.00
 -20   2   1    6.80    1.90
 -19  -2   1   97.59    5.20
  19  -2  -1   91.69    5.80
  19  -2  -1   86.79    5.40
 -19  -2   1   89.69    5.80
 -19   2   1   91.19    5.80
 -19   2   1   89.69    5.70
  19   2  -1   90.59    5.80
 -19   2   1   97.49    5.70
  18  -2  -1   63.69    4.40
  18  -2  -1   61.39    4.00
 -18  -2   1   67.79    3.70
 -18  -2   1   63.59    3.70
 -18  -2   1   69.79    4.50
  18   2  -1   65.49    4.50
 -18   2   1   65.79    4.30
  18   2  -1   62.19    4.10
 -18   2   1   64.09    4.30
 -18   2   1   64.39    4.40
 -18   2   1   60.49    4.20
  17  -2  -1   63.19    3.80
 -17  -2   1   63.99    3.60
 -17  -2   1   58.39    4.10
 -17  -2   1   68.89    4.40
 -17  -2   1   59.29    3.50
  17  -2  -1   62.29    4.20
 -17   2   1   62.79    4.30
  17   2  -1   60.19    3.90
  17   2  -1   60.09    4.40
 -17   2   1   58.09    4.10
 -17   2   1   60.39    4.10
 -17   2   1   62.49    4.00
  16  -2  -1    3.90    1.70
 -16  -2   1   -0.40    1.70
 -16  -2   1    1.80    0.80
  16  -2  -1    3.20    1.00
 -16  -2   1   -1.10    1.40
 -16  -2   1    3.60    0.90
 -16   2   1    1.00    1.40
  16   2  -1    2.80    1.90
 -16   2   1    1.00    1.40
  16   2  -1    1.60    1.20
 -16   2   1    1.60    1.30
 -16   2   1    1.50    1.50
 -15  -2   1  219.58   12.30
  15  -2  -1  219.68   12.10
 -15  -2   1  240.48   12.30
 -15  -2   1  227.68   11.90
  15  -2  -1  224.68   12.30
 -15  -2   1  223.98   12.00
 -15   2   1  212.48   12.20
 -15   2   1  224.28   12.30
  15   2  -1  214.18   12.30
 -15   2   1  221.28   12.20
 -15   2   1  222.68   12.30
  15   2  -1  214.78   12.20
 -14  -2   1   32.30    2.80
 -14  -2   1   34.10    2.20
  14  -2  -1   33.80    2.40
 -14  -2   1   39.30    3.10
  14  -2  -1   33.40    2.90
 -14  -2   1   32.40    2.10
 -14   2   1   35.70    2.90
  14   2  -1   41.80    3.00
 -14   2   1   32.60    2.60
 -14   2   1   39.60    2.70
  14   2  -1   31.10    2.60
 -14   2   1   37.60    3.10
  13  -2  -1    1.60    0.90
 -13  -2   1    3.60    0.70
 -13  -2   1    0.50    1.50
  13  -2  -1    2.30    1.40
 -13  -2   1    4.30    1.50
  13   2  -1    3.70    1.30
 -13   2   1    1.20    1.40
  13   2  -1    4.00    1.60
 -13   2   1    2.70    1.10
 -13   2   1    2.00    1.60
 -13   2   1    2.80    1.20
 -12  -2   1  266.27   14.40
 -12  -2   1  270.57   14.40
  12  -2  -1  248.28   14.40
  12  -2  -1  266.57   14.30
 -12   2   1  274.67   14.50
  12   2  -1  268.57   14.30
  12   2  -1  260.77   14.40
 -12   2   1  273.37   14.30
 -12   2   1  252.07   14.30
 -12   2   1  259.47   14.40
 -11  -2   1  101.29    5.90
 -11  -2   1   97.09    5.90
  11  -2  -1   98.29    5.60
  11   2  -1   98.09    5.80
 -11   2   1  100.09    6.10
 -11   2   1   98.59    5.90
 -11   2   1  103.69    5.80
 -11   2   1  105.59    5.70
  11   2  -1  101.59    5.80
 -10  -2   1  100.99    6.00
  10  -2  -1  101.49    6.00
  10  -2  -1  105.19    5.80
 -10  -2   1  103.69    6.10
 -10   2   1  107.19    5.90
  10   2  -1  106.49    6.00
 -10   2   1  107.19    5.90
  10   2  -1   99.59    6.00
 -10   2   1  110.59    6.30
 -10   2   1  102.29    6.10
   9  -2  -1    0.20    1.30
   9  -2  -1    1.10    0.90
  -9  -2   1    2.20    1.30
  -9  -2   1    0.30    1.50
  -9   2   1    0.30    1.10
  -9   2   1    0.60    1.00
   9   2  -1    1.60    1.20
  -9   2   1    2.20    1.40
   9   2  -1   -0.10    1.50
  -9   2   1    2.70    1.70
  -8  -2   1  370.56   19.20
  -8  -2   1  363.46   19.20
  -8   2   1  325.37   19.20
  -8   2   1  354.56   19.10
   8   2  -1  364.06   19.10
  -8   2   1  351.86   19.30
  -7  -2   1  143.49    7.80
  -7  -2   1  141.69    7.80
   7  -2  -1  130.09    7.70
   7  -2  -1  141.19    7.60
  -7   2   1  135.09    7.90
   7   2  -1  142.89    7.80
   7   2  -1  141.19    7.70
  -7   2   1  130.39    8.00
  -7   2   1  144.79    7.60
  -7   2   1  131.79    7.60
  -6   2   1  473.05   25.50
  -5  -2   1  318.47   17.00
  -5  -2   1  316.27   17.00
   5  -2  -1  316.27   17.20
  -5   2   1  310.97   17.10
   5   2  -1  313.77   17.00
  -4  -2   1  108.19    6.60
   4  -2  -1  123.49    7.00
  -4  -2   1  118.29    6.60
   4  -2  -1  118.09    6.40
  -4   2   1  121.59    6.50
   4   2  -1  121.99    6.40
   4   2  -1  123.79    6.30
  -4   2   1  110.59    6.40
   4   2  -1  120.19    6.60
   4   2  -1  111.99    6.60
  -4   2   1  116.69    6.90
   3  -2  -1    5.60    1.60
   3  -2  -1    5.90    0.90
  -3  -2   1    5.10    1.10
  -3  -2   1    6.50    1.40
   3  -2  -1    6.10    0.80
  -3   2   1    6.20    0.80
   3   2  -1    3.10    1.00
   3   2  -1    6.00    0.70
  -3   2   1    6.70    1.70
   3   2  -1    5.90    1.10
  -3   2   1    4.90    0.90
   3   2  -1    6.40    1.00
   2  -2  -1 1514.65   94.99
  -2  -2   1 1495.65   95.79
  -2  -2   1 1377.76   90.09
   2  -2  -1 1090.69  102.89
   2   2  -1 1308.67   88.09
  -2   2   1 1566.34  107.99
  -2   2   1 1532.05   94.19
   2   2  -1 1410.66   92.19
   1  -2  -1  531.95   41.70
   1  -2  -1  482.75   47.30
  -1  -2   1  532.65   42.70
  -1  -2   1  502.75   43.10
  -1  -2   1  555.84   29.20
   1   2  -1  535.75   45.60
  -1   2   1  568.44   40.60
   1   2  -1  527.05   39.70
  -1   2   1  461.75   52.59
   0  -2  -1  297.27   16.00
  -1  -2  -1   22.00    2.00
   1  -2   1   15.90    2.00
  -1  -2  -1   17.30    1.90
   1  -2   1   18.50    1.70
  -1  -2  -1   15.50    1.80
   1   2   1   19.20    1.60
   1   2   1   22.90    2.00
   1   2   1   19.10    1.70
  -1   2  -1   21.50    1.40
  -1   2  -1   18.20    2.00
  -1   2  -1   18.30    1.70
  -1   2  -1   17.60    1.20
  -2  -2  -1  171.28    9.30
  -2  -2  -1  171.98    9.40
   2   2   1  178.08    9.30
   2   2   1  165.58    9.40
  -3  -2  -1  201.98   11.30
  -3  -2  -1  219.88   11.10
   3   2   1  209.58   11.30
  -3   2  -1  194.48   11.30
   4  -2   1 1732.43  162.88
  -4  -2  -1 1537.95  102.09
  -4   2  -1 1304.67  149.19
   4   2   1 1481.05  110.39
  -4   2  -1 1166.38  122.59
  -5  -2  -1    1.60    0.70
  -5  -2  -1    0.00    1.30
   5  -2   1   -0.50    1.20
   5  -2   1    0.50    0.70
   5  -2   1    0.20    1.30
  -5  -2  -1    3.10    1.40
  -5   2  -1   -0.40    1.40
  -5   2  -1    1.60    1.10
   5   2   1    0.10    1.20
   5   2   1    0.00    1.20
   5   2   1    0.60    0.60
  -5   2  -1   -1.00    0.70
  -6  -2  -1  137.99    8.00
   6  -2   1  144.89    7.70
   6  -2   1  138.29    7.90
  -6  -2  -1  131.19    7.90
   6  -2   1  137.09    8.00
  -6  -2  -1  143.49    7.70
  -6   2  -1  148.19    7.80
  -6   2  -1  132.39    7.90
  -6   2  -1  146.99    7.70
   6   2   1  141.59    7.90
   6   2   1  151.78    7.90
   6   2   1  142.39    7.60
  -7  -2  -1   -1.30    1.40
  -7  -2  -1    0.80    1.30
  -7  -2  -1    1.50    0.70
   7  -2   1    0.70    0.80
   7  -2   1   -1.10    1.30
  -7   2  -1    1.60    1.40
   7   2   1   -0.10    1.30
   7   2   1   -0.30    0.60
  -7   2  -1    2.60    0.90
  -7   2  -1   -0.80    1.00
   7   2   1    1.70    1.40
  -8  -2  -1   11.40    1.80
   8  -2   1   18.10    1.70
  -8  -2  -1   16.70    1.40
  -8  -2  -1   17.30    2.20
   8  -2   1   14.90    1.60
   8   2   1   14.80    1.60
  -8   2  -1   16.50    1.70
  -8   2  -1   16.10    1.90
  -8   2  -1   18.40    1.70
   8   2   1   17.10    1.40
   8   2   1   16.70    1.70
  -9  -2  -1  116.09    6.10
  -9  -2  -1  107.89    6.60
  -9  -2  -1  112.19    6.40
   9  -2   1  111.09    6.40
   9  -2   1  115.09    6.20
   9   2   1  110.09    6.40
  -9   2  -1  114.39    6.40
  -9   2  -1  111.69    6.50
   9   2   1  109.89    6.40
   9   2   1  112.79    6.10
  -9   2  -1  116.09    6.30
  -9   2  -1  105.29    6.70
 -10  -2  -1  254.57   13.70
  10  -2   1  250.87   13.60
  10  -2   1  233.88   13.70
 -10  -2  -1  260.97   13.50
 -10  -2  -1  245.88   13.80
 -10   2  -1  240.98   13.70
 -10   2  -1  265.77   13.90
  10   2   1  257.27   13.60
  10   2   1  249.38   13.70
 -10   2  -1  255.07   13.60
  10   2   1  254.97   13.70
 -10   2  -1  253.57   13.70
 -11  -2  -1   60.49    3.80
  11  -2   1   59.49    3.50
 -11  -2  -1   61.39    3.40
  11  -2   1   54.79    3.90
 -11  -2  -1   55.49    4.00
 -11   2  -1   59.79    4.20
 -11   2  -1   59.29    3.70
  11   2   1   56.99    3.70
  11   2   1   58.99    3.90
 -11   2  -1   62.59    3.70
 -11   2  -1   54.69    3.80
  12  -2   1    2.50    1.40
 -12  -2  -1    2.40    0.90
 -12  -2  -1    1.70    1.40
 -12  -2  -1    2.40    1.10
 -12  -2  -1    2.80    1.60
  12  -2   1    1.80    0.90
 -12   2  -1    0.90    1.60
 -12   2  -1    1.80    1.20
 -12   2  -1    2.70    1.30
 -12   2  -1    1.10    1.20
  12   2   1    4.70    1.60
  12   2   1    0.00    1.10
  13  -2   1   29.90    2.10
 -13  -2  -1   25.50    2.20
  13  -2   1   30.00    2.70
 -13  -2  -1   33.00    3.00
 -13  -2  -1   26.80    2.00
 -13  -2  -1   27.10    2.40
 -13   2  -1   29.70    2.40
 -13   2  -1   24.30    2.60
  13   2   1   24.90    2.80
  13   2   1   29.90    2.40
 -13   2  -1   32.20    2.40
 -13   2  -1   31.10    3.00
 -14  -2  -1  101.69    6.20
  14  -2   1  109.29    6.00
 -14  -2  -1  108.29    5.90
 -14  -2  -1  106.89    6.10
  14  -2   1  107.09    6.30
 -14  -2  -1  111.19    6.50
  14   2   1  107.09    6.20
 -14   2  -1  110.19    6.30
 -14   2  -1  107.79    6.30
 -14   2  -1  106.39    6.50
  14   2   1  107.39    6.40
 -15  -2  -1  198.98   10.80
  15  -2   1  199.58   10.80
  15  -2   1  198.88   11.00
 -15  -2  -1  191.88   11.00
 -15  -2  -1  198.28   11.10
 -15  -2  -1  203.48   10.70
 -15   2  -1  193.78   10.90
 -15   2  -1  201.28   11.00
  15   2   1  205.78   11.00
 -15   2  -1  198.38   11.00
  15   2   1  188.08   10.90
 -15   2  -1  197.08   11.10
 -16  -2  -1   15.60    2.30
  16  -2   1   16.10    1.80
 -16  -2  -1   18.40    1.60
  16  -2   1   19.00    2.10
 -16  -2  -1   14.90    1.90
 -16  -2  -1   17.90    2.30
 -16   2  -1   16.00    1.70
 -16   2  -1   14.50    1.80
 -16   2  -1   16.50    2.20
 -16   2  -1   18.50    1.80
  16   2   1   13.30    1.60
  16   2   1   17.80    2.20
  17  -2   1   10.90    1.30
 -17  -2  -1    6.90    1.20
 -17  -2  -1   14.20    2.30
 -17  -2  -1    9.00    1.30
  17  -2   1    7.50    1.70
 -17   2  -1    7.20    1.60
 -17   2  -1    7.30    1.70
  17   2   1   11.50    1.50
  17   2   1   13.20    2.20
 -17   2  -1    9.80    2.10
 -17   2  -1   10.70    1.70
 -18  -2  -1  114.29    6.40
 -18  -2  -1  122.39    7.10
  18  -2   1  110.99    6.60
 -18  -2  -1  119.39    6.60
  18   2   1  117.09    7.00
 -18   2  -1  117.09    7.10
  18   2   1  104.19    6.70
 -18   2  -1  117.99    6.80
 -18   2  -1  123.29    6.80
 -19  -2  -1   17.10    2.00
  19  -2   1   22.00    2.00
  19  -2   1   16.00    2.30
 -19  -2  -1   16.30    1.70
 -19  -2  -1   13.00    2.30
 -19   2  -1   17.10    2.00
 -19   2  -1   18.60    2.20
 -19   2  -1   16.90    2.10
  19   2   1   12.60    2.20
 -20  -2  -1   35.50    2.50
  20  -2   1   39.20    3.50
 -20  -2  -1   33.90    3.70
  20  -2   1   38.40    2.80
 -20   2  -1   40.60    3.20
  20   2   1   39.70    3.70
 -20   2  -1   35.00    3.30
 -20   2  -1   33.60    3.60
  21  -2   1  108.59    6.40
 -21  -2  -1   95.09    6.60
  21   2   1  102.49    6.50
 -21   2  -1  111.39    6.30
 -21   2  -1   95.29    6.30
  22  -2   1   41.60    3.80
 -22  -2  -1   45.40    4.10
 -22   2  -1   48.30    3.70
  22   2   1   43.00    4.00
 -22   2  -1   44.60    3.80
  23  -2   1  118.39    7.00
 -23  -2  -1  108.19    7.20
 -23   2  -1  111.79    7.00
 -23   2  -1  118.09    6.90
  23   2   1  113.39    7.10
 -24  -2  -1    8.40    2.40
  24  -2   1   11.60    2.20
 -24   2  -1   14.10    2.10
  24   2   1   15.80    2.50
 -24   2  -1   10.20    2.30
  25  -2   1   29.40    3.30
 -25  -2  -1   22.90    2.90
  25   2   1   18.20    2.50
 -25   2  -1   20.20    2.70
  26  -2   1   14.10    2.40
 -26  -2  -1   17.60    2.80
 -26   2  -1   13.60    2.50
  26   2   1   18.90    2.60
  27  -2   1   -1.30    2.20
 -27  -2  -1    4.30    2.50
  27   2   1   -1.50    2.00
 -27   2  -1    7.30    2.40
 -28  -2  -1   58.69    5.30
 -28   2  -1   63.39    5.00
  28   2   1   63.79    4.80
  29  -2   1    4.30    2.20
 -29  -2  -1    1.00    2.60
 -29   2  -1    0.80    2.40
  29   2   1    0.30    2.10
 -30  -2  -1    3.40    2.80
  30  -2   1    7.40    2.40
  30   2   1   11.30    2.50
 -30   2  -1    9.50    3.50
  31  -2   1  101.49    6.10
 -31  -2  -1   74.39    6.60
 -31  -3   1   23.20    3.20
  31  -3  -1   14.20    2.40
  31   3  -1   28.80    3.50
  30  -3  -1    0.90    2.10
 -30  -3   1   -1.50    2.50
  30   3  -1    0.70    2.10
 -30   3   1   -3.00    2.30
 -29  -3   1    2.90    2.70
  29  -3  -1   -1.20    2.10
  29   3  -1   -2.10    2.10
 -29   3   1    0.80    2.40
 -28  -3   1    4.40    2.60
  28  -3  -1    5.10    2.10
  28   3  -1   15.50    2.60
 -28   3   1   12.30    2.40
  27  -3  -1   16.10    2.50
 -27  -3   1    8.70    2.60
  27   3  -1   11.30    2.50
 -27   3   1   12.90    2.40
  26  -3  -1   36.20    3.70
 -26  -3   1   33.30    4.10
 -26   3   1   29.60    3.50
  26   3  -1   34.40    3.70
  25  -3  -1   -0.10    2.10
 -25  -3   1   -1.50    2.30
 -25   3   1   -0.80    1.80
  25   3  -1   -1.30    2.10
 -25   3   1   -2.80    2.00
 -24  -3   1   -1.60    2.20
  24  -3  -1    0.70    2.00
 -24   3   1   -3.30    1.70
  24   3  -1    0.80    2.10
 -24   3   1    2.00    1.90
 -23  -3   1   26.40    3.00
  23  -3  -1   18.90    2.40
 -23   3   1   24.20    3.10
 -23   3   1   21.90    2.40
  23   3  -1   17.70    2.50
  22  -3  -1    2.80    1.90
 -22  -3   1    1.30    2.10
 -22   3   1    0.40    1.80
  22   3  -1    0.40    2.00
 -22   3   1    2.50    1.80
 -21  -3   1  187.28   10.70
  21  -3  -1  179.08   10.50
 -21   3   1  183.88   10.50
 -21   3   1  182.58   10.60
 -21   3   1  191.88   10.50
  21   3  -1  182.48   10.50
  20  -3  -1   67.79    4.70
  20  -3  -1   64.99    4.20
 -20  -3   1   66.39    5.00
 -20   3   1   78.49    4.70
  20   3  -1   70.29    4.80
 -20   3   1   69.69    4.90
 -20   3   1   63.49    4.70
  19  -3  -1   58.39    3.70
  19  -3  -1   56.09    4.20
 -19  -3   1   64.09    4.70
 -19   3   1   60.79    4.20
 -19   3   1   56.69    4.30
 -19   3   1   56.89    4.10
  19   3  -1   59.69    4.40
 -18  -3   1   30.40    2.90
  18  -3  -1   27.50    3.00
  18  -3  -1   29.80    2.40
 -18   3   1   31.50    3.30
 -18   3   1   29.30    3.10
 -18   3   1   35.00    2.90
  18   3  -1   30.60    3.30
  17  -3  -1   46.90    3.20
  17  -3  -1   46.20    3.70
 -17  -3   1   51.09    3.90
 -17   3   1   52.39    3.50
  17   3  -1   45.50    3.40
  17   3  -1   49.70    3.80
 -17   3   1   51.59    3.70
 -17   3   1   48.20    3.40
 -17   3   1   55.69    3.90
  16  -3  -1   83.69    5.00
  16  -3  -1   84.99    5.30
 -16  -3   1   81.89    5.30
 -16  -3   1   87.09    5.60
  16   3  -1   90.79    5.10
  16   3  -1   90.19    5.30
 -16   3   1   76.79    5.40
 -16   3   1   92.49    5.20
 -16   3   1   85.99    5.50
 -16   3   1   87.59    5.10
 -15  -3   1   17.60    2.20
  15  -3  -1   24.80    2.50
  15  -3  -1   25.10    2.00
 -15  -3   1   22.90    2.60
 -15   3   1   23.60    2.20
  15   3  -1   23.70    2.70
 -15   3   1   21.20    2.30
 -15   3   1   27.10    2.70
 -15   3   1   27.50    2.80
  15   3  -1   23.20    2.30
 -14  -3   1   72.09    4.90
  14  -3  -1   73.59    4.60
 -14  -3   1   72.69    4.60
  14  -3  -1   73.79    4.30
 -14   3   1   76.39    4.90
  14   3  -1   77.09    4.50
  14   3  -1   72.09    4.70
 -14   3   1   74.39    4.50
 -14   3   1   76.79    4.80
 -14   3   1   73.59    4.50
 -13  -3   1  111.39    6.60
 -13  -3   1  116.09    6.80
  13  -3  -1  114.49    6.40
  13  -3  -1  116.19    6.70
 -13   3   1  119.99    6.80
  13   3  -1  125.89    6.80
 -13   3   1  116.19    6.90
 -13   3   1  112.29    6.50
 -13   3   1  116.49    6.50
  13   3  -1  110.69    6.60
  12  -3  -1  145.09    7.70
  12  -3  -1  139.19    7.90
 -12  -3   1  140.19    7.90
 -12  -3   1  143.29    8.00
  12   3  -1  145.39    7.90
 -12   3   1  137.99    8.10
  12   3  -1  137.59    8.00
 -12   3   1  139.99    7.80
 -12   3   1  141.89    7.80
 -12   3   1  135.09    8.10
 -11  -3   1   22.30    2.70
  11  -3  -1   24.20    1.90
  11  -3  -1   24.00    2.40
 -11  -3   1   27.40    2.50
 -11   3   1   25.80    2.10
 -11   3   1   23.90    2.50
 -11   3   1   28.20    2.20
 -11   3   1   24.30    2.40
  11   3  -1   27.50    2.30
  11   3  -1   23.60    2.60
 -10  -3   1  766.42   39.20
 -10   3   1  682.93   39.20
 -10   3   1  741.23   39.30
  -9  -3   1  156.58    8.80
   9  -3  -1  151.48    8.70
   9  -3  -1  156.28    8.50
  -9  -3   1  156.28    8.80
  -9   3   1  155.78    8.60
   9   3  -1  159.78    8.70
  -9   3   1  147.39    8.90
  -9   3   1  156.78    9.00
   9   3  -1  162.68    8.80
  -9   3   1  162.18    8.60
   8  -3  -1  330.97   17.90
  -8  -3   1  341.17   18.10
  -8  -3   1  347.87   18.10
  -8   3   1  348.97   18.00
  -8   3   1  314.97   18.10
  -8   3   1  325.17   18.20
   8   3  -1  330.27   18.00
  -8   3   1  329.57   18.00
   8   3  -1  337.07   18.10
   7  -3  -1  113.99    6.40
  -7  -3   1  118.39    6.70
   7  -3  -1  113.99    6.60
  -7  -3   1  115.49    6.80
   7   3  -1  123.09    6.60
  -7   3   1  114.19    7.10
   7   3  -1  114.69    6.60
  -7   3   1  120.49    6.50
  -7   3   1  123.09    6.50
  -7   3   1  113.69    6.90
  -6  -3   1  222.28   12.00
  -6  -3   1  217.38   12.00
  -6   3   1  215.08   12.30
   6   3  -1  219.48   12.00
   6   3  -1  224.08   12.00
  -5  -3   1  728.63   87.69
  -5  -3   1  603.74   81.49
  -5   3   1  637.54   81.49
  -5   3   1  685.03  102.29
   5   3  -1  676.23   35.60
   5   3  -1  560.64   79.09
   5   3  -1  653.33   35.70
   5   3  -1  676.13   66.29
  -4  -3   1  128.29    7.60
  -4  -3   1  144.89    7.70
   4  -3  -1  132.09    7.50
   4  -3  -1  137.69    8.00
   4  -3  -1  139.29    7.40
   4   3  -1  135.29    7.50
   4   3  -1  133.69    7.40
  -4   3   1  140.79    7.90
   4   3  -1  126.79    7.60
   4   3  -1  137.49    7.50
  -3  -3   1  237.48   11.90
   3  -3  -1  213.68   12.10
   3   3  -1  219.28   11.80
  -3   3   1  221.78   12.10
   3   3  -1  198.88   11.80
   2  -3  -1   25.40    1.90
   2  -3  -1   25.90    2.10
  -2  -3   1   24.60    2.30
   2  -3  -1   25.20    3.00
   2   3  -1   25.50    2.40
  -2   3   1   25.10    2.30
   2   3  -1   18.50    2.10
   2   3  -1   27.50    2.50
   2   3  -1   27.30    2.10
  -2   3   1   24.30    1.80
  -2   3   1   24.50    1.90
  -1  -3   1 2339.27  123.59
   1  -3  -1 2094.09  122.99
   1  -3  -1 2023.90  125.09
  -1  -3   1 2104.99  123.89
  -1   3   1 2149.39  128.79
   1   3  -1 2150.98  120.69
   1   3  -1 2244.28  123.39
  -1   3   1 2025.10  121.39
   0  -3   1 2229.18  131.79
   0  -3   1 2093.89  136.99
   0   3  -1 2299.47  135.99
   0   3  -1 2550.94  132.19
  -1  -3  -1 3404.76  177.88
   1  -3   1 2958.60  184.78
   1  -3   1 3662.13  196.98
  -1  -3  -1 3310.57  176.48
   1   3   1 3143.69  178.18
   1   3   1 3286.17  176.28
  -1   3  -1 2915.51  193.68
  -2  -3  -1  218.68   12.30
   2  -3   1  216.68   12.20
  -2   3  -1  218.98   12.20
   2   3   1  248.68   12.30
  -3  -3  -1  337.07   18.30
   3   3   1  331.47   18.20
   3   3   1  350.26   18.30
  -4  -3  -1    1.30    1.40
  -4  -3  -1    1.90    1.60
  -4  -3  -1    2.30    1.10
   4  -3   1    2.90    1.20
   4  -3   1    2.00    0.60
   4   3   1    0.40    1.30
  -4   3  -1    0.70    0.60
   4   3   1    1.30    1.50
   4   3   1    2.40    0.90
  -4   3  -1    1.90    1.20
  -4   3  -1    2.60    1.40
  -5  -3  -1    2.60    1.40
   5  -3   1   -0.40    0.60
   5  -3   1    0.40    1.30
  -5  -3  -1    0.60    1.00
  -5  -3  -1   -0.20    1.70
   5   3   1   -1.80    1.40
   5   3   1    0.40    0.80
  -5   3  -1   -0.10    0.70
  -5   3  -1   -1.30    1.10
  -5   3  -1   -1.40    1.60
   5   3   1   -1.00    1.40
   6  -3   1  251.17   14.10
  -6  -3  -1  266.27   14.00
   6  -3   1  271.17   14.00
  -6  -3  -1  272.77   14.20
  -6  -3  -1  218.08   14.20
   6   3   1  262.57   14.20
  -6   3  -1  265.07   14.20
   6   3   1  268.57   14.20
  -6   3  -1  266.17   14.10
   6   3   1  262.17   14.00
  -7  -3  -1   83.99    4.90
  -7  -3  -1   84.79    4.50
   7  -3   1   73.09    4.80
  -7  -3  -1   82.49    5.00
   7  -3   1   79.79    4.50
   7   3   1   82.69    4.80
   7   3   1   78.29    4.40
  -7   3  -1   73.69    5.00
  -7   3  -1   79.29    5.30
   7   3   1   79.79    4.80
  -7   3  -1   82.19    4.50
  -7   3  -1   84.79    4.70
  -8  -3  -1  453.45   23.40
  -8  -3  -1  446.76   23.60
   8  -3   1  424.36   23.60
  -8  -3  -1  428.86   23.70
   8   3   1  450.75   23.60
  -8   3  -1  416.56   23.60
   8   3   1  436.16   23.60
  -8   3  -1  447.96   23.80
   9  -3   1   84.49    4.70
  -9  -3  -1   85.39    5.00
  -9  -3  -1   86.39    5.30
   9  -3   1   78.29    5.00
  -9   3  -1   80.89    5.40
  -9   3  -1   82.59    4.90
  -9   3  -1   88.19    4.70
   9   3   1   82.29    4.90
   9   3   1   88.89    5.10
  -9   3  -1   74.49    5.10
  10  -3   1  235.58   12.60
 -10  -3  -1  233.78   12.80
  10  -3   1  222.58   12.70
 -10  -3  -1  239.18   12.80
  10   3   1  228.78   12.70
 -10   3  -1  229.78   12.90
 -10   3  -1  230.88   12.80
  10   3   1  233.08   12.70
 -10   3  -1  236.98   12.60
 -10   3  -1  234.28   12.70
 -11  -3  -1  591.54   30.90
 -11  -3  -1  583.64   30.80
 -11   3  -1  580.34   30.80
  11   3   1  580.54   30.80
 -11   3  -1  517.55   30.80
  11   3   1  579.94   30.80
 -11   3  -1  578.74   30.90
  12  -3   1  394.66   22.20
 -12  -3  -1  423.96   22.30
  12  -3   1  423.06   22.10
 -12  -3  -1  400.66   22.20
  12   3   1  416.56   22.20
  12   3   1  407.86   22.20
 -12   3  -1  405.46   22.30
 -12   3  -1  412.76   22.20
 -12   3  -1  403.36   22.20
 -12   3  -1  424.06   22.10
 -13  -3  -1    0.90    1.40
 -13  -3  -1   -3.10    1.70
  13  -3   1   -0.60    1.50
  13  -3   1   -0.30    0.80
 -13   3  -1    1.20    1.40
 -13   3  -1   -1.30    1.10
 -13   3  -1    0.50    1.20
  13   3   1    0.70    1.10
 -13   3  -1   -0.40    1.60
  13   3   1    1.00    1.50
 -14  -3  -1   26.80    3.10
  14  -3   1   30.20    2.20
  14  -3   1   28.30    2.80
 -14  -3  -1   30.30    2.70
 -14   3  -1   32.80    2.50
  14   3   1   33.00    2.50
 -14   3  -1   30.20    2.80
 -14   3  -1   30.50    2.50
 -14   3  -1   31.90    3.20
  14   3   1   28.80    2.90
  15  -3   1   44.90    2.80
  15  -3   1   43.60    3.30
 -15  -3  -1   46.90    3.20
 -15  -3  -1   33.50    3.50
 -15   3  -1   45.30    3.10
 -15   3  -1   42.10    3.00
 -15   3  -1   41.00    3.70
  15   3   1   42.10    3.40
 -15   3  -1   39.80    3.40
  15   3   1   42.40    3.10
 -16  -3  -1   45.30    3.20
  16  -3   1   45.60    3.50
  16  -3   1   42.10    2.90
 -16  -3  -1   42.00    3.70
 -16   3  -1   51.89    3.90
 -16   3  -1   42.30    3.30
  16   3   1   46.70    3.60
 -16   3  -1   45.10    3.40
  16   3   1   41.00    3.20
 -16   3  -1   39.70    3.10
  17  -3   1   24.40    2.90
 -17  -3  -1   23.50    2.50
  17  -3   1   24.10    2.10
 -17   3  -1   30.10    2.90
 -17   3  -1   23.60    2.60
  17   3   1   21.50    2.40
  17   3   1   26.30    2.60
 -17   3  -1   27.20    2.70
 -17   3  -1   16.50    2.10
 -18  -3  -1   83.49    5.70
  18  -3   1   84.29    5.00
  18  -3   1   89.09    5.40
  18   3   1   80.39    5.50
 -18   3  -1   87.19    5.30
 -18   3  -1   84.69    5.30
 -18   3  -1   85.09    5.70
 -19  -3  -1   11.10    2.30
  19  -3   1   14.90    1.50
  19  -3   1    8.80    1.90
 -19   3  -1   17.40    2.20
 -19   3  -1   15.50    1.90
  19   3   1   17.10    2.30
 -19   3  -1   12.00    1.90
  20  -3   1    7.70    2.00
  20  -3   1    4.80    1.20
 -20  -3  -1    7.70    2.30
 -20   3  -1    1.80    1.90
 -20   3  -1    4.30    1.70
 -20   3  -1    5.40    1.90
  20   3   1    3.60    2.10
  21  -3   1    1.80    2.00
 -21  -3  -1   -0.90    2.30
  21   3   1    1.10    2.20
 -21   3  -1    0.00    1.70
 -21   3  -1    2.50    1.80
 -22  -3  -1   66.99    5.30
  22  -3   1   77.19    5.00
 -22   3  -1   64.29    4.90
  22   3   1   69.59    5.10
 -22   3  -1   78.49    4.90
  23  -3   1   11.00    2.20
 -23  -3  -1    6.90    2.60
 -23   3  -1    9.70    2.10
 -23   3  -1   12.20    2.10
  23   3   1    7.60    2.20
 -24  -3  -1   24.10    3.10
  24  -3   1   26.30    3.40
 -24   3  -1   32.60    3.40
  24   3   1   28.50    3.50
 -24   3  -1   29.00    3.30
  25  -3   1   18.50    2.50
 -25  -3  -1   17.20    2.90
 -25   3  -1   15.20    2.50
  25   3   1   22.50    2.80
  26  -3   1   -0.60    2.00
 -26  -3  -1    2.40    2.60
  26   3   1   -1.90    2.20
 -26   3  -1    0.10    2.20
  27  -3   1   62.59    4.70
 -27  -3  -1   58.49    5.30
 -27   3  -1   63.59    5.00
  27   3   1   65.89    4.90
 -28  -3  -1    1.10    2.70
  28  -3   1    2.30    2.20
 -28   3  -1    2.70    2.30
  28   3   1    2.50    2.40
  29  -3   1    0.50    2.10
 -29  -3  -1    5.50    2.80
  29   3   1    4.90    2.10
 -30  -3  -1   13.00    3.20
  30  -3   1   24.40    2.70
  30   3   1   21.60    2.80
 -31  -3  -1    7.20    3.00
  31  -3   1   18.00    2.60
  31   3   1   12.30    2.50
  31  -4  -1   54.29    4.30
 -31  -4   1   41.90    4.90
  31   4  -1   42.90    4.30
 -30  -4   1   12.50    3.10
  30  -4  -1    6.20    2.20
  30   4  -1   12.60    2.60
  29  -4  -1   19.90    2.70
 -29  -4   1   16.40    3.10
  29   4  -1   19.40    2.90
  28  -4  -1    7.40    2.20
 -28  -4   1   10.00    2.80
  28   4  -1   10.70    2.60
 -28   4   1   11.10    2.40
  27  -4  -1    4.00    2.00
 -27  -4   1    3.90    2.60
  27   4  -1   12.50    2.50
 -27   4   1    5.60    2.10
  26  -4  -1    9.30    2.20
 -26  -4   1    4.10    2.60
 -26   4   1   12.80    2.20
  26   4  -1   10.50    2.50
 -25  -4   1    2.20    2.50
  25  -4  -1    6.20    2.10
 -25   4   1    0.90    2.00
 -25   4   1    2.40    2.00
  25   4  -1    2.00    2.30
 -24  -4   1    6.40    2.50
  24  -4  -1   12.90    2.20
 -24   4   1    8.70    2.00
  24   4  -1   13.00    2.50
 -24   4   1    6.30    2.10
 -23  -4   1    9.40    2.40
  23  -4  -1   10.90    2.10
  23   4  -1    8.70    2.40
 -23   4   1    7.90    2.00
 -23   4   1    6.20    1.90
 -22  -4   1  160.78    9.70
  22  -4  -1  171.58    9.50
 -22   4   1  162.28    9.50
  22   4  -1  159.88    9.60
 -22   4   1  172.38    9.60
 -21  -4   1   17.40    2.60
  21  -4  -1   22.10    2.30
 -21   4   1   18.00    2.20
  21   4  -1   15.10    2.40
 -21   4   1   16.50    2.30
  20  -4  -1   20.70    2.30
 -20  -4   1   17.70    2.60
  20  -4  -1   23.70    2.20
  20   4  -1   26.10    3.30
 -20   4   1   26.70    3.00
 -20   4   1   23.00    2.60
 -20   4   1   22.70    2.20
 -19  -4   1   73.69    5.00
  19  -4  -1   70.39    4.60
  19  -4  -1   65.89    4.20
 -19   4   1   65.79    4.40
  19   4  -1   73.09    4.80
 -19   4   1   67.89    4.70
 -19   4   1   66.79    4.90
 -18  -4   1  441.06   24.50
  18  -4  -1  454.25   24.30
  18  -4  -1  430.16   24.20
  18   4  -1  459.25   24.40
 -18   4   1  438.06   24.30
 -18   4   1  453.75   24.50
 -18   4   1  469.85   24.40
 -17  -4   1   52.59    4.20
  17  -4  -1   53.79    3.80
  17  -4  -1   50.19    3.30
 -17   4   1   52.09    4.10
  17   4  -1   54.29    4.00
 -17   4   1   50.99    3.50
 -17   4   1   53.29    3.50
 -17   4   1   50.49    4.00
 -16  -4   1   22.20    2.20
  16  -4  -1   17.70    1.90
  16  -4  -1   22.70    2.60
 -16  -4   1   19.10    2.40
 -16   4   1   18.50    2.10
 -16   4   1   20.90    2.20
  16   4  -1   23.60    2.30
  16   4  -1   23.20    2.80
 -16   4   1   20.70    2.30
 -16   4   1   21.20    2.20
 -15  -4   1   31.10    3.20
 -15  -4   1   23.60    2.70
  15  -4  -1   25.50    2.60
  15  -4  -1   22.30    2.00
 -15   4   1   25.80    2.30
 -15   4   1   24.60    2.30
 -15   4   1   28.50    2.90
  15   4  -1   23.20    2.90
  15   4  -1   23.30    2.50
 -15   4   1   28.10    3.00
  14  -4  -1    5.10    1.50
 -14  -4   1    5.50    1.60
 -14  -4   1    4.10    2.00
  14  -4  -1    4.30    1.00
 -14   4   1    6.80    1.70
 -14   4   1    3.00    1.20
 -14   4   1    4.40    1.70
  14   4  -1    3.40    1.70
 -14   4   1    5.90    1.20
  14   4  -1    4.00    1.40
 -13  -4   1   46.50    3.40
  13  -4  -1   41.20    2.80
  13  -4  -1   42.70    3.20
 -13  -4   1   47.90    3.70
 -13   4   1   51.59    3.70
  13   4  -1   46.00    3.20
 -13   4   1   44.20    3.00
  13   4  -1   42.70    3.20
 -13   4   1   44.50    3.00
 -13   4   1   50.49    3.50
 -12  -4   1   60.79    4.10
  12  -4  -1   56.09    3.60
 -12  -4   1   54.09    3.80
  12  -4  -1   57.29    3.30
 -12   4   1   55.59    3.40
 -12   4   1   53.69    4.10
 -12   4   1   48.60    3.90
 -12   4   1   49.80    3.50
  12   4  -1   59.39    3.90
  12   4  -1   54.99    3.60
 -11  -4   1   37.10    3.00
 -11  -4   1   37.50    3.30
  11  -4  -1   36.10    2.40
  11  -4  -1   34.00    2.90
  11   4  -1   40.80    3.00
 -11   4   1   39.90    3.20
 -11   4   1   36.40    2.70
 -11   4   1   35.60    3.40
 -11   4   1   33.30    2.50
  11   4  -1   39.20    2.70
  10  -4  -1  134.09    7.50
  10  -4  -1  133.69    7.30
 -10  -4   1  142.39    7.80
 -10  -4   1  134.29    7.60
 -10   4   1  131.09    7.40
  10   4  -1  133.79    7.50
 -10   4   1  129.59    7.90
  10   4  -1  130.19    7.50
 -10   4   1  126.69    7.70
 -10   4   1  137.19    7.30
  -9  -4   1  156.08    8.80
   9  -4  -1  156.98    8.50
   9  -4  -1  150.28    8.70
  -9  -4   1  159.78    8.90
  -9   4   1  157.38    8.60
  -9   4   1  139.29    8.90
  -9   4   1  151.08    9.00
  -9   4   1  160.68    8.50
   9   4  -1  156.58    8.70
   9   4  -1  169.48    8.80
  -8  -4   1   65.29    4.40
   8  -4  -1   66.59    3.70
   8  -4  -1   60.19    4.00
  -8  -4   1   62.69    4.10
   8   4  -1   66.89    4.00
  -8   4   1   64.19    4.60
  -8   4   1   67.49    3.80
  -8   4   1   62.59    3.90
   8   4  -1   63.59    4.30
  -8   4   1   63.99    4.30
   7  -4  -1   36.80    2.40
  -7  -4   1   33.90    3.20
   7  -4  -1   33.90    2.80
  -7  -4   1   36.30    3.10
  -7   4   1   41.60    3.70
  -7   4   1   39.90    2.60
   7   4  -1   33.10    2.80
   7   4  -1   42.10    2.30
   7   4  -1   40.90    2.30
  -7   4   1   38.50    2.50
  -7   4   1   45.00    3.50
   7   4  -1   33.50    3.00
   6  -4  -1   65.49    4.00
  -6  -4   1   62.29    4.20
   6  -4  -1   66.49    3.70
  -6  -4   1   61.89    4.20
  -6   4   1   69.99    4.70
   6   4  -1   64.59    4.20
  -6   4   1   64.59    3.80
   6   4  -1   64.49    3.80
   6   4  -1   65.09    3.70
   6   4  -1   64.59    4.00
  -6   4   1   59.59    4.40
  -6   4   1   65.29    3.70
  -5  -4   1  199.58   10.90
  -5  -4   1  205.28   11.00
   5  -4  -1  205.28   10.70
   5  -4  -1  193.38   10.80
   5   4  -1  191.98   10.70
   5   4  -1  198.58   10.90
  -5   4   1  189.58   11.20
   5   4  -1  211.48   10.80
   5   4  -1  186.98   10.80
   4  -4  -1 1399.26  134.59
  -4  -4   1 1758.22  111.09
  -4  -4   1 1674.73  122.39
   4  -4  -1 1466.35  118.19
  -4   4   1 1766.72  143.09
   4   4  -1 1733.93  115.39
  -4   4   1 1505.65  119.19
   4   4  -1 1649.93  107.39
   3  -4  -1    3.90    1.30
  -3  -4   1    4.60    1.60
   3  -4  -1    3.20    0.90
   3  -4  -1    0.10    2.20
  -3   4   1    1.20    0.80
   3   4  -1    3.40    1.60
   3   4  -1    4.00    1.10
   3   4  -1    2.60    1.00
   3   4  -1    0.70    1.40
  -3   4   1    4.90    1.80
   3   4  -1    5.80    1.50
  -3   4   1    2.00    1.00
   2  -4  -1  303.17   18.10
  -2  -4   1  354.66   17.90
   2   4  -1  374.56   17.90
   2   4  -1  314.67   17.90
  -2   4   1  335.87   18.00
   2   4  -1  327.17   17.90
   2   4  -1  324.87   17.90
  -2   4   1  316.57   17.80
   1  -4  -1 3425.26  187.88
  -1  -4   1 3236.78  190.98
  -1  -4   1 3367.86  189.18
   1  -4  -1 3286.87  190.78
  -1   4   1 3353.56  188.38
  -1   4   1 3381.86  191.58
   1   4  -1 3615.14  188.18
   1   4  -1 3449.05  186.88
   0  -4   1  497.95   45.90
   0  -4   1  555.94   60.09
   0  -4   1  605.84   32.60
   0   4  -1  618.44   49.80
   0   4   1  552.44   32.20
   0   4  -1  619.64   45.70
  -1  -4  -1  307.57   17.20
  -1  -4  -1  337.67   17.20
  -1   4  -1  309.17   17.30
   1   4   1  313.67   17.10
  -2  -4  -1   16.10    1.90
   2  -4   1   15.80    1.70
  -2  -4  -1   18.70    2.00
  -2   4  -1   20.20    2.40
  -2   4  -1   18.10    1.90
   2   4   1   18.50    1.70
  -2   4  -1   18.70    1.50
   2   4   1   18.20    2.10
  -2   4  -1   19.90    1.90
   2   4   1   16.00    1.70
  -2   4  -1   18.10    1.60
   2   4   1   15.10    1.60
   3  -4   1   79.29    5.00
  -3  -4  -1   85.09    5.20
  -3  -4  -1   90.49    5.10
  -3  -4  -1   76.09    5.20
   3  -4   1   81.99    4.70
  -3   4  -1   89.49    4.70
  -3   4  -1   81.89    5.20
   3   4   1   86.09    5.00
  -3   4  -1   86.79    4.90
   3   4   1   83.79    5.00
  -3   4  -1   83.99    5.60
   3   4   1   88.09    5.00
   4  -4   1   10.30    1.50
  -4  -4  -1   10.50    1.70
   4  -4   1    9.60    1.20
  -4  -4  -1    9.40    1.70
  -4  -4  -1    8.70    1.60
  -4   4  -1    9.90    1.30
  -4   4  -1    8.70    1.00
   4   4   1    9.80    1.50
   4   4   1   13.20    1.30
  -4   4  -1    9.10    2.10
   4   4   1    9.60    1.50
  -4   4  -1    7.20    1.50
  -5  -4  -1    7.00    1.90
  -5  -4  -1    9.70    1.60
   5  -4   1    9.70    1.40
   5  -4   1    8.80    1.10
  -5  -4  -1    8.80    1.40
  -5   4  -1    8.20    1.60
  -5   4  -1    8.20    1.00
   5   4   1    7.80    1.60
  -5   4  -1    6.70    1.20
   5   4   1   11.40    1.20
   5   4   1   10.90    1.60
  -5   4  -1   12.10    2.10
  -6  -4  -1  513.05   28.50
  -6  -4  -1  547.05   28.70
   6   4   1  524.65   28.50
   6   4   1  554.44   28.60
  -6   4  -1  525.65   28.80
   7  -4   1  194.98   10.60
  -7  -4  -1  197.68   10.60
   7  -4   1  183.68   10.70
  -7  -4  -1  197.68   10.90
  -7  -4  -1  181.88   10.90
   7   4   1  199.08   10.80
   7   4   1  194.18   10.80
  -7   4  -1  198.18   11.10
   7   4   1  204.98   10.60
  -7   4  -1  193.08   10.60
  -7   4  -1  215.18   10.70
  -7   4  -1  188.68   10.90
  -8  -4  -1   53.99    3.50
   8  -4   1   48.80    2.80
  -8  -4  -1   45.80    3.60
  -8  -4  -1   46.20    2.90
   8  -4   1   45.40    3.30
  -8   4  -1   45.90    3.90
   8   4   1   48.80    2.70
  -8   4  -1   46.50    2.90
   8   4   1   49.60    3.50
  -8   4  -1   45.90    3.10
   8   4   1   52.79    3.30
  -8   4  -1   47.80    3.60
  -9  -4  -1  124.39    6.90
  -9  -4  -1  123.09    7.10
   9  -4   1  117.19    6.60
  -9   4  -1  120.69    6.80
   9   4   1  118.69    6.90
  -9   4  -1  124.59    6.60
  -9   4  -1  125.19    7.20
  -9   4  -1  111.59    7.10
   9   4   1  117.49    6.80
  10  -4   1    2.50    0.80
 -10  -4  -1    3.00    1.50
 -10  -4  -1   -0.20    1.70
  10  -4   1    2.30    1.40
  10   4   1    2.10    1.20
 -10   4  -1    2.40    0.90
 -10   4  -1    0.90    1.50
 -10   4  -1    1.40    1.10
 -10   4  -1    2.40    1.70
  10   4   1    0.70    1.60
 -11  -4  -1   32.10    3.20
  11  -4   1   29.80    2.70
 -11  -4  -1   33.10    2.80
  11  -4   1   29.90    2.10
 -11   4  -1   29.80    2.20
 -11   4  -1   27.50    3.20
 -11   4  -1   31.20    2.90
  11   4   1   30.70    2.50
  11   4   1   28.80    2.80
 -11   4  -1   30.10    2.40
  12  -4   1   65.79    4.40
 -12  -4  -1   69.49    4.50
 -12  -4  -1   75.99    4.70
  12  -4   1   71.09    4.00
 -12   4  -1   68.69    4.60
 -12   4  -1   74.99    4.80
 -12   4  -1   69.79    4.30
  12   4   1   64.99    4.30
 -12   4  -1   69.49    4.10
  12   4   1   70.69    4.50
 -13  -4  -1   19.60    2.40
  13  -4   1   16.20    1.90
 -13  -4  -1   15.30    2.10
  13  -4   1   14.30    1.50
  13   4   1   18.50    1.70
  13   4   1   15.60    1.90
 -13   4  -1   15.00    1.80
 -13   4  -1   12.90    1.50
 -13   4  -1   11.10    1.80
 -13   4  -1   18.50    2.20
 -14  -4  -1   24.30    2.10
  14  -4   1   15.00    1.80
  14  -4   1   16.20    1.70
 -14  -4  -1   17.10    2.20
 -14   4  -1   18.30    2.00
  14   4   1   17.60    1.80
  14   4   1   21.30    2.20
 -14   4  -1   15.50    2.20
 -14   4  -1   18.40    2.10
 -14   4  -1   16.80    2.00
 -15  -4  -1   26.80    3.30
  15  -4   1   29.00    2.80
 -15  -4  -1   26.70    2.60
  15  -4   1   24.20    2.00
 -15   4  -1   26.80    2.90
 -15   4  -1   28.00    2.40
 -15   4  -1   24.80    3.30
  15   4   1   24.50    2.40
  15   4   1   28.50    2.90
 -15   4  -1   27.60    2.50
  16  -4   1   80.09    4.70
 -16  -4  -1   83.39    5.40
  16  -4   1   83.59    5.10
 -16   4  -1   87.19    5.00
  16   4   1   79.59    5.10
 -16   4  -1   82.79    5.60
  16   4   1   77.79    4.90
 -16   4  -1   86.69    5.20
 -16   4  -1   75.39    5.00
  17  -4   1   57.59    3.60
  17  -4   1   58.99    4.20
 -17  -4  -1   56.69    4.40
 -17   4  -1   58.29    4.30
 -17   4  -1   60.49    4.60
 -17   4  -1   59.69    4.00
  17   4   1   62.49    4.30
  18  -4   1    3.20    1.10
  18  -4   1    4.70    1.90
 -18  -4  -1    5.50    2.40
 -18   4  -1    4.50    1.60
  18   4   1    4.40    1.90
 -18   4  -1    4.10    2.10
 -18   4  -1    3.50    1.80
  19  -4   1   24.80    2.20
 -19  -4  -1   24.40    2.90
  19  -4   1   29.90    2.60
 -19   4  -1   25.70    3.10
  19   4   1   22.10    2.70
 -19   4  -1   25.50    3.40
 -19   4  -1   25.00    2.80
 -20  -4  -1   13.00    2.60
  20  -4   1   15.00    2.20
  20  -4   1   15.10    1.60
  20   4   1   19.60    2.50
 -20   4  -1   15.50    2.30
 -20   4  -1   14.70    2.10
 -20   4  -1   14.80    2.00
 -21  -4  -1    4.30    2.50
  21  -4   1    3.60    1.90
 -21   4  -1   10.00    2.00
  21   4   1    7.50    2.30
 -21   4  -1    4.30    1.70
  22  -4   1   -1.30    1.90
 -22  -4  -1   -0.40    2.50
 -22   4  -1   -0.10    1.80
  22   4   1    1.30    2.20
 -22   4  -1   -1.90    1.80
  23  -4   1    4.90    2.10
 -23  -4  -1    0.60    2.50
 -23   4  -1   -0.40    1.90
  23   4   1    5.30    2.40
 -23   4  -1    2.70    1.80
  24  -4   1   17.70    2.40
 -24  -4  -1   12.00    2.70
  24   4   1   19.70    2.80
 -24   4  -1   23.70    2.40
 -24   4  -1   14.50    2.30
  25  -4   1    1.50    2.00
 -25  -4  -1    7.50    2.80
 -25   4  -1    0.50    2.10
 -25   4  -1    4.80    2.20
  25   4   1    3.70    2.30
  26  -4   1   10.20    2.20
 -26  -4  -1    5.60    2.60
 -26   4  -1    8.40    2.40
  26   4   1    6.00    2.30
 -27  -4  -1   30.90    3.60
  27  -4   1   33.40    3.60
 -27   4  -1   32.70    4.00
 -28  -4  -1    5.10    3.00
  28  -4   1   14.90    2.50
  28   4   1   12.50    2.60
  29  -4   1   30.00    3.60
 -29  -4  -1   19.00    3.30
  29   4   1   35.60    3.80
  30  -4   1    1.50    2.10
 -30  -4  -1   -3.10    2.70
  30   4   1    0.00    2.20
  31  -5  -1   19.50    2.50
 -31  -5   1   15.70    3.10
  31   5  -1    9.30    2.60
  30  -5  -1   -0.20    2.00
 -30  -5   1    4.00    2.80
  30   5  -1    1.40    2.30
 -29  -5   1    9.90    3.00
  29  -5  -1   11.60    2.30
  29   5  -1    4.10    2.30
 -28  -5   1   25.20    3.50
  28  -5  -1   24.30    2.90
 -27  -5   1   17.60    2.90
  27  -5  -1   29.60    2.70
 -27   5   1   15.50    2.40
  27   5  -1    9.00    2.40
  26  -5  -1   -0.50    2.10
 -26  -5   1    1.80    2.60
  26   5  -1    3.10    2.10
 -26   5   1   -0.60    2.00
 -26   5   1   -2.50    2.00
  25  -5  -1    1.20    2.00
 -25  -5   1    2.00    2.50
 -25   5   1    0.70    2.00
 -25   5   1    0.50    1.90
  25   5  -1    1.50    2.20
 -24  -5   1   35.40    4.20
  24  -5  -1   26.90    3.50
 -24   5   1   29.20    3.30
 -24   5   1   32.40    3.50
  24   5  -1   34.40    3.70
 -23  -5   1   79.59    6.30
  23  -5  -1   96.99    5.90
 -23   5   1   91.69    6.10
 -23   5   1   92.99    5.90
  23   5  -1   95.69    6.10
  22  -5  -1    5.30    1.90
 -22  -5   1    8.70    2.60
 -22   5   1    7.00    2.10
  22   5  -1    3.60    2.20
 -22   5   1    4.90    1.80
  21  -5  -1   54.99    4.30
 -21  -5   1   62.39    4.80
  21   5  -1   56.59    4.50
 -21   5   1   61.39    4.30
 -21   5   1   60.59    4.40
  20  -5  -1    7.00    2.00
  20  -5  -1    2.10    1.10
 -20  -5   1    2.50    2.40
 -20   5   1    0.70    1.90
 -20   5   1    0.20    1.50
  20   5  -1    4.50    2.10
  19  -5  -1    6.30    1.80
 -19  -5   1    5.80    2.40
  19  -5  -1    1.70    1.10
 -19   5   1    6.60    1.90
 -19   5   1    4.60    1.50
  19   5  -1    1.70    1.90
 -19   5   1    2.90    1.90
  18  -5  -1   18.60    2.20
  18  -5  -1   21.00    2.00
 -18  -5   1   22.80    2.80
 -18   5   1   26.60    2.50
 -18   5   1   23.00    2.50
 -18   5   1   23.20    2.50
  18   5  -1   25.40    3.10
  17  -5  -1  148.89    8.50
  17  -5  -1  153.38    8.80
 -17  -5   1  150.88    9.00
 -17   5   1  161.38    8.90
 -17   5   1  155.98    9.00
 -17   5   1  148.69    8.60
 -17   5   1  152.18    8.60
  17   5  -1  156.48    8.80
 -16  -5   1   29.30    2.90
  16  -5  -1   31.90    2.20
  16  -5  -1   29.40    2.90
 -16   5   1   30.50    3.20
  16   5  -1   27.60    3.10
 -16   5   1   29.10    2.50
 -16   5   1   31.80    3.30
 -16   5   1   24.20    2.50
  15  -5  -1   41.70    2.80
  15  -5  -1   44.90    3.40
 -15  -5   1   44.30    3.40
 -15  -5   1   42.30    3.80
  15   5  -1   41.10    3.20
 -15   5   1   45.70    3.10
  15   5  -1   43.10    3.60
 -15   5   1   43.10    3.70
 -15   5   1   47.10    3.80
 -15   5   1   43.50    3.00
 -14  -5   1   62.49    4.50
  14  -5  -1   69.89    4.40
  14  -5  -1   67.69    3.90
 -14  -5   1   71.89    4.70
  14   5  -1   63.99    4.20
 -14   5   1   62.39    4.70
 -14   5   1   70.79    4.10
 -14   5   1   67.39    4.10
  14   5  -1   66.89    4.50
 -14   5   1   62.29    4.50
  13  -5  -1    0.40    0.90
 -13  -5   1   -1.50    1.40
  13  -5  -1    0.20    1.40
 -13  -5   1   -0.50    1.80
 -13   5   1    1.50    1.80
  13   5  -1   -0.30    1.20
  13   5  -1   -0.40    1.70
 -13   5   1    1.70    1.00
 -13   5   1   -1.70    1.60
 -13   5   1    0.30    1.10
 -12  -5   1   49.60    3.90
  12  -5  -1   49.99    3.50
 -12  -5   1   49.00    3.60
  12  -5  -1   47.90    3.00
 -12   5   1   51.39    3.10
  12   5  -1   50.79    3.70
 -12   5   1   50.09    3.20
 -12   5   1   50.89    4.00
 -12   5   1   45.60    3.70
  12   5  -1   50.49    3.30
 -11  -5   1  325.87   18.10
 -11  -5   1  323.17   18.10
  11  -5  -1  330.87   18.00
  11  -5  -1  332.47   17.90
 -11   5   1  328.97   17.90
  11   5  -1  335.47   18.00
 -11   5   1  332.37   18.10
 -11   5   1  334.37   18.20
  11   5  -1  334.77   18.00
 -11   5   1  338.57   17.90
 -10  -5   1   45.10    3.50
  10  -5  -1   48.30    2.90
 -10  -5   1   43.50    3.70
  10  -5  -1   49.30    3.30
 -10   5   1   47.10    3.80
  10   5  -1   45.60    3.30
 -10   5   1   50.59    3.00
 -10   5   1   48.00    3.10
 -10   5   1   46.80    3.90
  10   5  -1   45.80    3.30
   9  -5  -1  333.47   17.60
   9  -5  -1  322.27   17.70
  -9  -5   1  331.37   17.80
  -9  -5   1  319.77   17.80
  -9   5   1  306.77   17.90
  -9   5   1  321.17   17.90
   9   5  -1  326.07   17.70
   9   5  -1  331.27   17.70
  -9   5   1  344.07   17.60
  -8  -5   1    1.70    1.70
  -8  -5   1    0.40    1.50
   8  -5  -1    2.20    1.30
   8  -5  -1    0.10    0.80
   8   5  -1    3.50    1.40
   8   5  -1    0.60    0.80
  -8   5   1   -1.50    1.80
  -8   5   1   -0.20    1.00
  -8   5   1    1.50    1.70
   8   5  -1   -0.50    0.80
   8   5  -1    2.30    1.60
  -8   5   1    0.50    0.80
  -7  -5   1  365.06   20.00
  -7  -5   1  372.36   20.00
  -7   5   1  371.26   20.10
   7   5  -1  359.26   19.80
   7   5  -1  373.56   19.90
   7   5  -1  366.66   19.80
   7   5  -1  382.46   19.90
  -7   5   1  357.06   20.00
  -6  -5   1  222.88   12.60
  -6  -5   1  227.48   12.60
   6  -5  -1  223.98   12.40
   6   5  -1  221.48   12.30
  -6   5   1  238.68   12.70
   6   5  -1  230.58   12.40
   6   5  -1  228.28   12.50
  -6   5   1  223.88   12.60
  -6   5   1  231.78   12.30
   6   5  -1  233.68   12.40
  -5  -5   1  243.98   14.00
   5  -5  -1  254.77   13.70
   5  -5  -1  248.48   13.80
  -5   5   1  252.07   14.10
   5   5  -1  261.37   13.80
   5   5  -1  249.18   13.90
  -5   5   1  265.17   13.70
   5   5  -1  258.87   13.80
  -4  -5   1   48.00    3.50
   4  -5  -1   45.60    3.20
   4  -5  -1   45.50    2.90
   4   5  -1   44.90    3.40
   4   5  -1   47.30    3.10
  -4   5   1   43.50    3.80
   4   5  -1   43.60    3.10
  -4   5   1   43.00    2.80
   4   5  -1   48.00    3.70
  -4   5   1   52.89    3.00
   4   5  -1   48.20    3.30
   3  -5  -1   71.09    3.90
  -3  -5   1   70.49    4.30
   3  -5  -1   65.49    5.00
   3  -5  -1   62.09    4.20
  -3   5   1   60.19    3.90
   3   5  -1   70.19    4.40
  -3   5   1   69.19    3.80
   3   5  -1   59.19    4.10
   3   5  -1   66.49    4.00
   3   5  -1   68.49    4.40
   3   5  -1   66.59    4.30
  -3   5   1   69.89    4.70
   2  -5  -1   12.60    1.60
  -2  -5   1   14.50    1.80
   2  -5  -1    9.40    2.30
  -2   5   1   11.60    1.30
  -2   5   1   15.20    1.60
   2   5  -1   13.20    1.50
  -2   5   1   15.60    1.60
   2   5  -1   13.30    1.40
   2   5  -1   14.10    1.70
  -2   5   1   16.50    2.10
   2   5  -1    8.30    1.60
   1  -5  -1  220.38   13.00
   1  -5  -1  224.68   12.70
  -1  -5   1  220.28   12.80
  -1  -5   1  243.78   12.70
   1   5  -1  233.38   12.80
  -1   5   1  228.98   12.60
  -1   5   1  248.78   12.60
  -1   5   1  243.28   12.70
   1   5  -1  242.78   12.70
  -1   5   1  226.98   12.90
   1   5  -1  243.78   12.80
   1   5  -1  218.08   12.70
   0  -5  -1   45.90    4.00
   0  -5   1   46.30    3.30
   0  -5   1   37.80    3.40
   0  -5  -1   41.40    3.30
   0   5  -1   48.00    3.10
   0   5   1   48.80    3.60
   0   5  -1   54.59    3.80
   0   5   1   55.19    3.30
   0   5   1   47.40    3.10
   0   5  -1   47.50    3.30
   0   5  -1   41.50    3.40
   1  -5   1 1419.66   91.49
   1  -5   1 1593.04  103.99
  -1   5  -1 1443.56   91.99
  -1   5  -1 1385.86   98.19
  -2  -5  -1  274.77   15.40
  -2  -5  -1  283.47   15.40
   2   5   1  277.87   15.30
  -2   5  -1  285.07   15.50
   2   5   1  283.47   15.30
  -2   5  -1  289.57   15.20
   2   5   1  279.77   15.30
  -3  -5  -1  431.46   23.10
  -3  -5  -1  416.96   23.10
   3   5   1  418.76   23.00
   3   5   1  439.56   23.00
   4  -5   1  160.28    8.60
   4  -5   1  131.89    8.80
  -4  -5  -1  161.68    8.90
  -4  -5  -1  158.38    8.90
  -4  -5  -1  167.28    9.00
   4   5   1  154.58    8.70
   4   5   1  162.38    8.80
   4   5   1  166.78    8.80
  -4   5  -1  154.78    8.70
  -4   5  -1  160.18    9.10
  -4   5  -1  151.88    8.90
  -4   5  -1  169.48    8.60
   5  -5   1   17.50    2.20
  -5  -5  -1   17.10    1.80
  -5  -5  -1   20.40    1.90
   5  -5   1   20.10    1.50
  -5  -5  -1   18.70    2.10
  -5   5  -1   17.20    2.10
  -5   5  -1   16.20    1.90
  -5   5  -1   10.90    1.80
   5   5   1   13.10    1.70
  -5   5  -1   18.10    1.30
   5   5   1   17.30    1.90
   5   5   1   15.40    1.80
   6  -5   1    4.10    0.80
  -6  -5  -1    6.60    1.60
  -6  -5  -1    4.80    1.40
   6  -5   1    4.90    1.50
  -6  -5  -1    5.30    1.70
   6   5   1    5.30    1.10
  -6   5  -1    5.00    1.20
  -6   5  -1    4.20    0.70
   6   5   1    3.00    1.60
  -6   5  -1    6.80    2.00
  -6   5  -1    5.50    1.60
   6   5   1    3.90    1.40
  -7  -5  -1    7.80    1.70
   7  -5   1    7.20    1.50
  -7  -5  -1    5.80    1.90
  -7  -5  -1    9.80    1.40
   7  -5   1    6.80    0.80
  -7   5  -1    4.60    1.20
   7   5   1    7.20    1.30
   7   5   1    6.30    1.00
  -7   5  -1    8.40    0.90
  -7   5  -1    6.40    1.90
   7   5   1    7.80    1.60
  -7   5  -1    6.40    1.90
  -8  -5  -1  141.79    8.00
  -8  -5  -1  145.69    8.20
  -8  -5  -1  137.09    8.40
   8  -5   1  140.89    8.20
   8  -5   1  151.68    7.90
  -8   5  -1  147.49    7.90
  -8   5  -1  154.58    8.50
   8   5   1  150.28    8.20
   8   5   1  139.29    8.20
   8   5   1  150.18    7.90
  -8   5  -1  145.49    8.30
  -8   5  -1  140.99    8.10
  -9  -5  -1  972.80   51.79
  -9   5  -1  980.50   51.79
   9   5   1  941.11   51.69
  10  -5   1  101.39    5.90
  10  -5   1  103.09    5.60
 -10  -5  -1  109.29    6.10
 -10  -5  -1  102.29    6.30
 -10   5  -1   95.59    6.20
 -10   5  -1  101.99    5.80
  10   5   1  102.59    6.00
  10   5   1  102.89    6.00
 -10   5  -1  101.89    6.30
 -10   5  -1   96.49    5.60
 -11  -5  -1   74.99    4.90
 -11  -5  -1   66.59    4.50
  11  -5   1   69.39    4.40
  11  -5   1   71.59    4.00
 -11   5  -1   70.09    4.10
  11   5   1   71.39    4.40
 -11   5  -1   71.19    4.60
 -11   5  -1   69.39    4.80
 -11   5  -1   68.99    4.20
  11   5   1   71.69    4.50
  12  -5   1   48.90    3.00
  12  -5   1   47.30    3.50
 -12  -5  -1   47.80    3.90
 -12  -5  -1   48.30    3.50
 -12   5  -1   46.90    4.00
 -12   5  -1   46.50    3.20
 -12   5  -1   51.59    3.10
  12   5   1   49.90    3.60
 -12   5  -1   50.29    3.70
  12   5   1   50.69    3.40
 -13  -5  -1   75.19    4.90
  13  -5   1   80.99    4.50
 -13  -5  -1   80.69    5.30
  13  -5   1   74.49    4.90
 -13   5  -1   82.39    4.60
  13   5   1   80.99    4.80
 -13   5  -1   75.69    5.30
 -13   5  -1   76.09    5.10
  13   5   1   80.69    5.00
 -13   5  -1   76.19    4.70
  14  -5   1  175.08    9.70
 -14  -5  -1  182.08   10.00
  14  -5   1  175.48   10.00
 -14  -5  -1  193.48   10.30
 -14   5  -1  176.48   10.10
 -14   5  -1  171.98    9.90
  14   5   1  176.88    9.90
 -14   5  -1  177.08    9.80
 -14   5  -1  178.38   10.30
  14   5   1  182.18   10.00
  15  -5   1    1.40    0.90
 -15  -5  -1    0.80    2.10
  15  -5   1   -2.00    1.60
 -15  -5  -1   -0.20    1.50
  15   5   1   -0.60    1.80
 -15   5  -1    0.00    1.70
 -15   5  -1    0.00    1.10
 -15   5  -1   -0.90    2.00
  15   5   1   -0.20    1.20
 -15   5  -1   -1.80    1.30
  16  -5   1  113.09    6.50
  16  -5   1  115.39    6.90
 -16  -5  -1  119.69    7.20
 -16   5  -1  114.69    6.70
  16   5   1  119.79    7.00
 -16   5  -1  116.19    7.30
 -16   5  -1  122.39    7.00
 -16   5  -1  112.29    6.70
 -17  -5  -1   -0.60    2.30
  17  -5   1    1.30    1.60
  17  -5   1   -2.10    0.90
 -17   5  -1   -0.90    2.00
 -17   5  -1   -2.10    1.70
 -17   5  -1    0.10    1.40
  17   5   1    2.10    1.90
  18  -5   1   26.60    2.80
 -18  -5  -1   17.80    2.60
  18  -5   1   17.30    1.90
 -18   5  -1   21.60    2.50
 -18   5  -1   18.70    2.50
 -18   5  -1   21.10    2.40
  18   5   1   17.60    2.40
  19  -5   1   56.19    4.10
  19  -5   1   52.89    3.50
 -19  -5  -1   53.29    4.70
 -19   5  -1   64.99    4.20
  19   5   1   55.29    4.30
 -19   5  -1   55.39    4.50
 -19   5  -1   50.89    3.90
 -20  -5  -1   66.49    5.20
  20  -5   1   61.69    4.70
 -20   5  -1   68.09    4.50
 -20   5  -1   67.69    4.80
  20   5   1   68.99    4.80
  21  -5   1    0.50    1.80
 -21  -5  -1   -1.90    2.30
  21   5   1    2.00    2.10
 -21   5  -1    4.90    2.00
 -21   5  -1    0.10    1.60
  22  -5   1   11.60    2.20
 -22  -5  -1   16.60    2.80
 -22   5  -1   16.00    2.20
 -22   5  -1   13.60    2.10
  22   5   1   18.70    2.50
  23  -5   1   38.90    3.60
 -23  -5  -1   23.60    3.30
 -23   5  -1   42.50    3.50
  23   5   1   38.60    3.80
 -23   5  -1   37.10    3.70
 -24  -5  -1    9.80    2.70
  24  -5   1    3.30    2.00
 -24   5  -1    2.60    1.90
 -24   5  -1    3.40    2.00
  24   5   1    4.20    2.40
 -25  -5  -1   50.89    5.10
  25  -5   1   54.99    4.40
 -25   5  -1   58.29    4.40
  25   5   1   54.49    4.60
 -25   5  -1   55.29    4.40
  26  -5   1   81.59    5.20
 -26  -5  -1   65.39    6.00
  26   5   1   74.09    5.40
 -26   5  -1   69.79    6.10
 -27  -5  -1   40.60    4.90
  27  -5   1   54.19    4.20
  27   5   1   49.80    4.40
 -28  -5  -1    2.00    2.80
  28  -5   1    6.30    2.30
  28   5   1    7.90    2.50
 -29  -5  -1    8.90    3.00
  29  -5   1    0.30    2.20
  29   5   1    4.30    2.40
 -30  -5  -1    0.50    2.90
  30  -5   1   -2.00    2.10
  30   5   1    3.20    2.30
  30   6  -1   58.99    4.80
 -29  -6   1   28.40    3.60
  29   6  -1   45.60    4.10
 -28  -6   1    7.00    3.10
  28  -6  -1    3.60    2.00
  28   6  -1    4.50    2.20
  27  -6  -1   81.59    5.60
 -26  -6   1    4.90    3.00
  26  -6  -1    6.00    2.20
  26   6  -1    7.20    2.50
 -26   6   1    7.00    2.20
 -25  -6   1   12.70    3.00
  25  -6  -1   13.00    2.20
 -25   6   1   17.80    2.50
  25   6  -1   19.90    2.70
 -25   6   1   20.20    2.40
 -24  -6   1    0.00    2.50
  24  -6  -1   -0.30    2.00
 -24   6   1   -0.90    2.10
  24   6  -1   -0.80    2.10
 -24   6   1    1.70    1.80
 -23  -6   1   22.80    3.00
  23  -6  -1   25.60    3.10
  23   6  -1   28.20    2.90
 -23   6   1   21.80    2.50
 -23   6   1   22.10    2.60
  22  -6  -1   41.70    3.70
 -22  -6   1   32.90    3.60
  22   6  -1   30.60    3.70
 -22   6   1   42.60    4.00
 -22   6   1   44.50    3.50
 -21  -6   1   20.40    3.00
  21  -6  -1   27.50    3.00
 -21   6   1   21.20    2.30
  21   6  -1   27.60    2.80
 -21   6   1   23.50    2.60
  20  -6  -1   -1.70    1.80
 -20  -6   1    1.30    2.30
  20   6  -1   -0.50    2.00
 -20   6   1    1.70    1.50
 -20   6   1    1.30    1.90
  19  -6  -1   59.79    4.40
 -19  -6   1   65.69    4.90
  19  -6  -1   62.59    3.80
  19   6  -1   61.59    4.50
 -19   6   1   57.49    4.50
 -19   6   1   60.69    4.10
 -18  -6   1   71.99    5.50
  18  -6  -1   77.99    4.60
  18  -6  -1   77.19    5.10
  18   6  -1   74.99    5.20
 -18   6   1   75.59    5.30
 -18   6   1   82.19    4.80
  17  -6  -1    4.40    1.10
 -17  -6   1    9.90    2.40
  17  -6  -1    6.10    1.70
  17   6  -1    7.00    2.20
 -17   6   1    5.70    1.40
 -17   6   1    9.00    2.10
 -17   6   1    5.80    1.90
  16  -6  -1   48.70    3.20
  16  -6  -1   52.79    3.80
 -16  -6   1   47.60    4.40
  16   6  -1   54.89    4.10
 -16   6   1   50.69    3.50
 -16   6   1   59.69    4.10
 -16   6   1   49.40    3.40
 -16   6   1   52.49    4.10
  15  -6  -1   18.10    1.80
  15  -6  -1   16.30    2.00
 -15  -6   1    9.90    2.40
 -15   6   1   21.00    2.00
 -15   6   1   17.10    2.10
 -15   6   1   20.70    2.30
 -15   6   1   23.40    2.50
  15   6  -1   23.30    2.50
 -14  -6   1  701.83   38.90
 -14  -6   1  731.23   39.00
  14  -6  -1  715.63   38.70
 -14   6   1  755.22   39.00
 -14   6   1  755.42   38.90
 -14   6   1  715.53   38.70
  14   6  -1  683.23   38.80
 -14   6   1  707.13   38.80
  14   6  -1  741.73   38.90
  13  -6  -1    9.60    1.10
 -13  -6   1    7.30    1.80
 -13  -6   1   11.30    2.30
  13  -6  -1    6.60    1.60
 -13   6   1    8.10    1.90
 -13   6   1    9.10    2.10
  13   6  -1    9.70    1.50
 -13   6   1    7.90    1.20
 -13   6   1    8.60    1.40
  13   6  -1   11.10    2.00
  12  -6  -1  161.88    8.80
 -12  -6   1  174.98    9.40
 -12  -6   1  159.78    9.20
  12  -6  -1  162.88    9.00
 -12   6   1  158.58    9.30
 -12   6   1  159.08    9.30
 -12   6   1  156.18    8.90
 -12   6   1  161.58    8.90
  12   6  -1  161.38    9.10
  12   6  -1  164.08    9.10
  11  -6  -1    2.00    0.80
  11  -6  -1    2.40    1.40
 -11  -6   1    0.90    1.60
 -11  -6   1    5.70    2.00
  11   6  -1    2.60    1.30
 -11   6   1    3.10    1.70
 -11   6   1    2.00    1.70
  11   6  -1    2.60    1.60
 -11   6   1    3.70    1.20
 -11   6   1    2.60    1.00
 -10  -6   1   -1.00    1.70
  10  -6  -1    1.40    0.80
 -10  -6   1    2.80    1.80
  10  -6  -1    2.80    1.40
  10   6  -1    2.30    1.30
 -10   6   1    1.20    0.90
  10   6  -1   -2.10    1.70
 -10   6   1    0.40    1.60
 -10   6   1    1.50    1.70
 -10   6   1    0.40    1.00
  -9  -6   1    3.50    1.70
  -9  -6   1    2.70    1.60
   9  -6  -1    2.60    1.40
   9  -6  -1    2.50    0.80
   9   6  -1    2.30    0.90
   9   6  -1    2.80    1.30
  -9   6   1    2.00    1.00
  -9   6   1    1.90    0.90
  -9   6   1    0.60    1.70
   9   6  -1    2.30    1.60
  -9   6   1    3.90    1.90
   9   6  -1    2.50    0.80
   8  -6  -1   23.20    2.40
   8  -6  -1   22.00    1.80
  -8  -6   1   23.80    2.90
  -8  -6   1   23.30    2.80
  -8   6   1   19.30    2.30
  -8   6   1   23.50    2.10
  -8   6   1   28.80    3.00
  -8   6   1   25.20    1.80
   8   6  -1   21.40    2.70
   8   6  -1   23.20    1.90
   8   6  -1   23.50    1.90
  -7  -6   1    5.00    1.80
   7  -6  -1    8.20    1.00
   7  -6  -1    5.20    1.30
  -7  -6   1    3.50    1.80
   7   6  -1    5.80    1.20
  -7   6   1    6.90    2.00
  -7   6   1    2.90    1.70
  -7   6   1    4.70    1.10
   7   6  -1    6.90    1.70
   7   6  -1    6.20    1.20
   7   6  -1    6.70    1.20
  -7   6   1    6.20    0.90
   6  -6  -1   61.09    4.00
   6  -6  -1   58.99    3.70
  -6  -6   1   59.19    4.30
   6   6  -1   62.49    3.90
  -6   6   1   61.79    3.60
  -6   6   1   64.29    4.40
  -6   6   1   70.49    4.50
  -6   6   1   62.59    3.80
   6   6  -1   63.89    3.90
   6   6  -1   61.69    3.90
   6   6  -1   58.09    4.20
  -5  -6   1  257.37   14.90
   5  -6  -1  268.77   14.60
   5  -6  -1  267.97   14.70
  -5   6   1  256.07   14.90
   5   6  -1  285.77   14.80
   5   6  -1  283.07   14.70
  -5   6   1  281.37   15.00
   5   6  -1  271.67   14.80
   5   6  -1  275.57   14.80
   5   6  -1  266.07   14.70
  -5   6   1  268.47   14.60
  -4  -6   1  623.34   33.10
   4   6  -1  589.34   33.00
   4   6  -1  621.74   33.00
   4   6  -1  626.04   33.00
  -3  -6   1   32.80    3.10
   3  -6  -1   35.70    3.00
  -3   6   1   37.50    3.40
  -3   6   1   36.00    2.80
   3   6  -1   36.30    3.10
  -3   6   1   33.90    2.40
  -3   6   1   35.90    2.40
   3   6  -1   40.50    3.20
   3   6  -1   38.70    2.90
   3   6  -1   36.70    2.50
   3   6  -1   31.10    2.70
   2  -6  -1   15.40    1.70
   2  -6  -1   11.10    2.40
  -2  -6   1   17.30    2.00
  -2   6   1   12.50    2.00
   2   6  -1   14.10    1.80
  -2   6   1   15.30    1.40
   2   6  -1   10.60    1.60
  -2   6   1   19.00    1.70
   2   6  -1   19.80    1.90
   2   6  -1   10.90    1.80
  -2   6   1   16.70    1.60
  -1  -6   1  191.98   10.60
   1  -6  -1  180.78   11.00
  -1  -6   1  202.48   10.60
   1  -6  -1  183.98   10.60
  -1   6   1  203.68   10.50
  -1   6   1  184.18   10.40
   1   6  -1  176.48   10.50
   1   6  -1  184.68   10.60
  -1   6   1  202.68   10.60
  -1   6   1  186.68   10.70
   1   6  -1  204.28   10.50
   1   6  -1  194.68   10.70
   0  -6  -1  410.36   22.90
   0  -6  -1  408.16   22.70
   0   6  -1  423.86   22.60
   0   6   1  432.06   22.70
   0   6   1  420.86   22.60
   0   6   1  416.86   22.70
   0   6  -1  428.66   22.80
   0   6   1  424.06   22.70
  -1  -6  -1  130.99    7.70
   1  -6   1  125.39    7.40
  -1  -6  -1  132.59    7.50
  -1   6  -1  132.49    7.10
   1   6   1  134.59    7.30
   1   6   1  126.59    7.30
   1   6   1  126.89    7.20
  -1   6  -1  121.89    7.40
  -1   6  -1  134.29    7.20
   1   6   1  126.09    7.20
  -1   6  -1  123.39    7.20
  -2  -6  -1  169.98    9.50
  -2  -6  -1  165.88    9.70
   2  -6   1  165.18    9.50
  -2   6  -1  170.78    9.40
   2   6   1  167.18    9.40
  -2   6  -1  178.78    9.30
   2   6   1  163.38    9.40
   2   6   1  173.88    9.40
   2   6   1  168.68    9.40
  -2   6  -1  172.08    9.20
  -2   6  -1  171.98    9.60
  -2   6  -1  170.68    9.70
  -3  -6  -1    7.70    1.80
   3  -6   1    8.80    1.60
  -3  -6  -1    8.40    2.00
   3   6   1   14.10    1.60
  -3   6  -1   13.40    1.80
  -3   6  -1   12.10    1.10
  -3   6  -1   10.80    2.00
  -3   6  -1   13.30    1.50
   3   6   1    8.30    1.60
   3   6   1    8.90    1.40
  -3   6  -1   10.90    1.30
   3   6   1    8.10    1.40
  -4  -6  -1  124.69    8.40
  -4  -6  -1  146.29    8.40
   4  -6   1  147.39    8.20
   4   6   1  148.49    8.20
  -4   6  -1  147.49    8.60
  -4   6  -1  146.59    8.10
  -4   6  -1  149.09    8.40
  -4   6  -1  153.08    8.00
   4   6   1  152.78    8.20
  -4   6  -1  142.79    8.10
   4   6   1  145.09    8.20
   4   6   1  147.19    8.20
   5  -6   1  120.69    7.20
  -5  -6  -1  122.19    7.30
  -5  -6  -1  123.99    7.40
   5  -6   1  129.89    6.90
  -5   6  -1  121.59    7.30
  -5   6  -1  131.59    6.80
  -5   6  -1  120.69    7.50
   5   6   1  120.89    7.10
   5   6   1  128.59    7.10
   5   6   1  134.29    7.20
  -5   6  -1  123.99    7.00
  -6  -6  -1  517.75   25.80
  -6  -6  -1  468.85   25.90
  -6  -6  -1  475.45   25.70
  -6   6  -1  465.95   25.90
   6   6   1  473.95   25.70
   6   6   1  464.15   25.60
  -7  -6  -1   32.40    2.80
   7  -6   1   30.10    2.70
   7  -6   1   31.50    2.00
  -7  -6  -1   31.40    3.10
  -7  -6  -1   29.10    2.80
   7   6   1   28.40    2.60
  -7   6  -1   24.60    3.20
  -7   6  -1   26.50    3.30
  -7   6  -1   29.20    2.30
   7   6   1   31.10    2.80
   7   6   1   31.30    2.30
  -7   6  -1   33.90    2.00
   8  -6   1    8.60    1.60
   8  -6   1   11.80    1.30
  -8  -6  -1   11.70    2.00
  -8  -6  -1   11.30    1.90
   8   6   1    7.80    1.50
   8   6   1   11.50    1.20
  -8   6  -1   11.50    1.40
  -8   6  -1   15.30    2.30
   8   6   1   10.90    1.70
  -8   6  -1   12.00    1.00
  -8   6  -1    8.90    1.80
   9  -6   1   47.00    3.40
  -9  -6  -1   50.89    3.80
   9  -6   1   46.90    2.80
  -9  -6  -1   43.30    3.90
   9   6   1   42.30    3.40
   9   6   1   45.60    3.20
  -9   6  -1   48.00    3.90
   9   6   1   52.19    2.90
  -9   6  -1   45.40    2.80
  -9   6  -1   45.40    3.70
  -9   6  -1   48.90    3.20
 -10  -6  -1   -1.80    1.80
  10  -6   1   -0.10    0.70
 -10  -6  -1   -1.10    1.40
  10  -6   1    0.40    1.40
  10   6   1    0.10    0.70
 -10   6  -1   -0.10    1.80
 -10   6  -1    0.00    1.90
  10   6   1   -0.30    0.80
 -10   6  -1    0.40    0.80
  10   6   1    1.00    1.50
  10   6   1    0.10    1.20
 -10   6  -1    2.10    1.10
  11  -6   1  204.58   11.40
 -11  -6  -1  202.18   11.50
  11  -6   1  203.98   11.20
 -11  -6  -1  200.58   11.70
 -11   6  -1  208.58   11.70
 -11   6  -1  209.48   11.20
  11   6   1  205.18   11.40
 -11   6  -1  208.18   11.30
  11   6   1  206.48   11.40
 -11   6  -1  209.98   11.60
  12  -6   1  422.06   23.10
 -12  -6  -1  454.15   23.40
  12  -6   1  424.56   23.20
 -12  -6  -1  420.36   23.30
  12   6   1  425.56   23.20
 -12   6  -1  425.66   23.20
 -12   6  -1  431.46   23.30
 -12   6  -1  424.96   23.50
  12   6   1  438.16   23.30
 -12   6  -1  432.26   23.10
  13  -6   1   18.00    1.60
 -13  -6  -1   11.70    1.90
 -13  -6  -1   17.60    2.70
  13  -6   1   14.50    1.90
 -13   6  -1   19.00    1.80
  13   6   1   15.10    1.80
 -13   6  -1   23.30    2.20
  13   6   1   20.00    2.20
 -13   6  -1   22.90    2.40
 -13   6  -1   21.10    2.10
  14  -6   1  176.18    9.70
 -14  -6  -1  178.98   10.30
  14  -6   1  179.18   10.00
 -14  -6  -1  177.08   10.00
 -14   6  -1  177.78    9.70
 -14   6  -1  174.58   10.20
 -14   6  -1  182.68    9.80
  14   6   1  182.58   10.00
  14   6   1  168.08    9.90
 -14   6  -1  176.18   10.30
  15  -6   1  151.58    8.40
  15  -6   1  143.19    8.10
 -15  -6  -1  141.09    8.80
 -15   6  -1  145.49    8.90
  15   6   1  154.98    8.50
 -15   6  -1  147.49    8.60
 -15   6  -1  143.19    8.20
 -15   6  -1  148.99    8.30
  16  -6   1   61.29    4.40
  16  -6   1   64.89    3.90
 -16  -6  -1   70.19    5.10
 -16   6  -1   62.79    4.60
 -16   6  -1   69.69    4.10
 -16   6  -1   65.59    5.00
  16   6   1   59.19    4.60
  17  -6   1   30.40    2.30
  17  -6   1   30.10    3.10
 -17  -6  -1   32.40    4.00
  17   6   1   26.70    3.30
 -17   6  -1   32.90    2.60
 -17   6  -1   25.40    3.30
 -18  -6  -1    3.20    2.50
  18  -6   1    2.20    1.10
  18  -6   1    0.70    1.80
  18   6   1    3.00    2.10
 -18   6  -1    4.40    1.90
 -18   6  -1    1.60    1.40
 -19  -6  -1   24.40    3.10
  19  -6   1   18.70    2.30
 -19   6  -1   18.90    2.40
  19   6   1   17.50    2.40
 -19   6  -1   16.40    2.00
  20  -6   1   56.29    4.00
 -20  -6  -1   45.10    4.90
 -20   6  -1   46.10    4.20
 -20   6  -1   53.09    3.90
  20   6   1   55.49    4.20
  21  -6   1   10.20    2.00
 -21  -6  -1   10.30    2.80
  21   6   1    9.70    2.30
 -21   6  -1    4.70    2.10
 -21   6  -1   14.40    1.90
 -22  -6  -1   12.30    3.10
  22  -6   1   14.70    2.30
 -22   6  -1   22.00    2.40
 -22   6  -1   15.50    2.10
  22   6   1   20.20    2.70
 -23  -6  -1   64.49    5.90
  23  -6   1   77.79    5.40
  23   6   1   80.49    5.40
 -23   6  -1   87.69    5.50
 -23   6  -1   77.49    5.20
  24  -6   1   11.30    2.10
 -24  -6  -1   11.90    3.10
 -24   6  -1   13.90    2.40
  24   6   1    8.50    2.30
 -24   6  -1    8.20    2.10
  25  -6   1   18.50    2.50
 -25  -6  -1   14.70    3.20
 -25   6  -1   14.60    2.40
  25   6   1   16.10    2.60
 -26  -6  -1   11.00    2.90
  26  -6   1   17.30    2.30
  26   6   1   17.30    2.70
 -26   6  -1   18.30    2.40
  27  -6   1   13.60    2.30
 -27  -6  -1   10.10    2.90
  27   6   1   22.80    2.80
  28  -6   1    1.80    2.10
 -28  -6  -1   -0.50    2.80
  28   6   1   -0.50    2.50
  29  -6   1   30.80    3.60
  29   6   1   30.50    3.80
 -30  -6  -1   85.89    7.10
  30  -6   1  111.69    6.60
  30   6   1   98.69    6.70
  29  -7  -1   48.40    4.20
  29   7  -1   46.30    4.40
 -28  -7   1    5.20    2.90
  28  -7  -1    3.90    2.10
  28   7  -1    6.30    2.60
 -27  -7   1   11.50    3.00
  27  -7  -1    3.50    2.00
 -27   7   1    7.60    2.40
  27   7  -1    7.70    2.40
  26  -7  -1   15.50    2.30
 -26  -7   1    6.40    2.90
 -26   7   1    9.90    2.30
  26   7  -1    8.10    2.30
 -25  -7   1    4.10    2.90
  25  -7  -1   -1.90    1.90
  25   7  -1   -3.50    2.30
 -25   7   1   -0.80    2.10
  24  -7  -1    5.50    2.00
 -24  -7   1    5.60    2.90
 -24   7   1    8.50    2.00
 -24   7   1    6.10    2.30
  24   7  -1    4.00    2.20
 -23  -7   1    8.20    2.90
  23  -7  -1    7.30    2.00
 -23   7   1   11.70    2.30
 -23   7   1    9.40    2.00
  23   7  -1   11.80    2.50
  22  -7  -1   64.09    4.70
 -22  -7   1   67.69    5.50
  22   7  -1   65.89    4.80
 -22   7   1   72.59    4.60
 -22   7   1   60.99    4.90
 -21  -7   1   22.60    3.20
  21  -7  -1   33.60    3.30
  21   7  -1   31.70    3.50
 -21   7   1   33.90    3.60
 -21   7   1   35.20    3.10
 -20  -7   1   26.00    3.20
  20  -7  -1   23.40    2.40
  20   7  -1   22.00    2.60
 -20   7   1   14.40    2.40
 -20   7   1   21.30    2.60
 -19  -7   1    1.50    2.40
  19  -7  -1    2.30    1.80
 -19   7   1    2.40    1.40
 -19   7   1    2.40    2.00
  19   7  -1    3.10    2.10
 -18  -7   1  139.29    8.40
  18  -7  -1  128.99    7.60
  18  -7  -1  135.79    8.00
 -18   7   1  148.79    8.20
  18   7  -1  139.79    8.10
 -18   7   1  131.89    7.80
  17  -7  -1   28.50    3.00
  17  -7  -1   27.90    2.30
 -17  -7   1   34.20    3.30
 -17   7   1   28.80    2.50
  17   7  -1   25.00    3.30
 -17   7   1   24.70    3.30
 -16  -7   1  200.88   11.60
  16  -7  -1  201.58   11.00
  16  -7  -1  204.28   11.30
 -16   7   1  184.68   11.60
 -16   7   1  206.68   11.50
 -16   7   1  201.08   11.10
  16   7  -1  213.88   11.40
 -15  -7   1  225.78   13.10
  15  -7  -1  230.48   12.90
  15  -7  -1  228.18   12.60
 -15   7   1  228.08   12.80
 -15   7   1  247.98   13.10
 -15   7   1  231.58   12.70
  15   7  -1  235.88   12.90
  14  -7  -1   52.89    3.80
 -14  -7   1   51.49    4.60
  14  -7  -1   54.79    3.30
 -14   7   1   50.99    4.30
  14   7  -1   59.99    4.10
 -14   7   1   55.59    4.20
 -14   7   1   45.60    3.60
 -14   7   1   58.19    3.40
 -13  -7   1    0.30    1.90
  13  -7  -1    0.50    1.50
 -13  -7   1    2.50    2.10
  13  -7  -1    0.30    0.90
 -13   7   1    2.50    1.00
 -13   7   1   -0.50    2.00
  13   7  -1    2.50    1.30
  13   7  -1   -1.70    1.90
 -13   7   1    3.20    1.80
 -13   7   1   -0.10    1.10
 -12  -7   1    3.40    2.10
  12  -7  -1    5.40    0.90
  12  -7  -1    5.40    1.60
 -12  -7   1    5.30    1.90
  12   7  -1    4.80    1.70
 -12   7   1    4.70    1.00
 -12   7   1    3.30    1.80
 -12   7   1    5.00    1.90
  12   7  -1    4.40    1.40
 -12   7   1    3.50    1.20
  11  -7  -1  250.97   13.80
  11  -7  -1  249.88   13.60
 -11  -7   1  249.68   14.00
 -11  -7   1  240.98   13.80
  11   7  -1  230.28   13.70
  11   7  -1  263.57   13.50
  11   7  -1  261.97   13.50
  11   7  -1  243.18   13.80
 -11   7   1  243.88   14.00
 -11   7   1  256.47   13.90
 -11   7   1  255.67   13.70
 -11   7   1  260.07   13.60
  10  -7  -1  246.48   12.80
  10  -7  -1  222.88   12.90
 -10  -7   1  220.28   13.10
 -10  -7   1  237.48   13.20
 -10   7   1  235.38   13.20
  10   7  -1  240.08   13.10
  10   7  -1  239.98   12.70
 -10   7   1  230.98   12.90
  10   7  -1  241.28   12.90
  10   7  -1  242.58   12.70
 -10   7   1  224.88   13.10
 -10   7   1  243.28   12.80
   9  -7  -1   12.50    1.60
  -9  -7   1   15.10    2.00
   9  -7  -1   15.00    1.50
  -9  -7   1    9.60    2.20
  -9   7   1    8.80    1.90
  -9   7   1   12.50    1.50
   9   7  -1   11.10    1.20
   9   7  -1   12.40    1.60
   9   7  -1   10.60    1.80
  -9   7   1   15.50    2.20
  -9   7   1   14.20    1.80
   9   7  -1   13.10    1.60
   8  -7  -1  457.15   23.60
  -8  -7   1  462.85   23.80
   8  -7  -1  440.86   23.70
   8   7  -1  441.96   23.70
  -8   7   1  420.76   23.90
   8   7  -1  441.66   23.60
  -8   7   1  410.46   23.90
   8   7  -1  426.26   23.60
   8   7  -1  448.36   23.80
   7  -7  -1    9.10    1.10
  -7  -7   1    8.70    2.00
   7  -7  -1   10.10    1.60
  -7   7   1   10.90    1.90
   7   7  -1   13.90    1.90
  -7   7   1   13.20    1.30
   7   7  -1   10.30    1.40
  -7   7   1   10.80    1.30
   7   7  -1   11.20    1.40
   7   7  -1   11.10    1.80
   7   7  -1   10.70    1.40
  -7   7   1   13.50    2.20
  -6  -7   1   52.19    3.80
   6  -7  -1   46.60    3.40
   6  -7  -1   47.00    3.00
  -6   7   1   48.50    2.80
   6   7  -1   49.40    3.30
  -6   7   1   45.20    3.90
   6   7  -1   49.10    3.50
  -6   7   1   46.50    3.70
   6   7  -1   46.20    3.60
   6   7  -1   47.60    3.30
   6   7  -1   46.50    3.20
  -6   7   1   45.40    3.10
   5  -7  -1    0.90    1.50
  -5  -7   1   -0.20    1.70
  -5   7   1    4.70    1.90
  -5   7   1    1.90    1.00
   5   7  -1    0.50    1.60
   5   7  -1    2.60    1.50
   5   7  -1    4.00    1.40
   5   7  -1    2.90    1.20
  -5   7   1    0.40    0.80
   5   7  -1    2.20    1.10
  -5   7   1    2.00    1.60
   4  -7  -1   19.70    2.50
  -4  -7   1   19.10    2.20
  -4   7   1   25.30    2.40
   4   7  -1   19.70    2.20
  -4   7   1   23.20    2.00
   4   7  -1   21.00    2.60
  -4   7   1   18.40    2.20
  -4   7   1   21.60    1.80
   4   7  -1   25.60    2.00
   4   7  -1   22.00    2.70
  -4   7   1   23.50    2.30
   4   7  -1   23.70    2.10
  -3  -7   1  287.27   16.30
   3  -7  -1  292.37   16.20
  -3   7   1  290.67   16.20
  -3   7   1  297.97   16.10
  -3   7   1  301.47   16.10
   3   7  -1  291.67   16.10
  -3   7   1  306.27   16.40
   3   7  -1  297.37   16.20
   3   7  -1  311.27   16.30
  -3   7   1  301.07   16.40
   3   7  -1  303.67   16.30
   3   7  -1  297.47   16.20
  -2  -7   1    8.60    1.70
   2  -7  -1    4.40    1.60
   2   7  -1    2.00    1.30
   2   7  -1    3.90    1.40
   2   7  -1    4.50    1.50
  -2   7   1    6.10    1.10
   2   7  -1    9.20    1.30
  -2   7   1    6.10    1.40
  -2   7   1    5.40    1.80
  -2   7   1    2.70    1.00
  -1  -7   1  112.29    6.90
  -1  -7   1  126.99    6.90
   1  -7  -1  113.19    6.80
   1   7  -1  116.69    6.80
   1   7  -1  121.89    6.70
  -1   7   1  118.69    6.70
   1   7  -1  120.69    6.90
  -1   7   1  119.59    7.10
  -1   7   1  112.69    6.60
  -1   7   1  123.49    6.80
   1   7  -1  118.39    6.80
   0  -7  -1   12.40    1.80
   0  -7   1   10.70    1.90
   0   7  -1   16.10    1.50
   0   7   1   13.20    1.60
   0   7  -1   14.20    1.80
   0   7  -1    7.50    1.40
   0   7   1   10.30    1.30
   0   7   1   12.30    1.70
   0   7   1   14.30    1.40
   0   7  -1   14.50    2.10
   1  -7   1   46.50    3.80
  -1   7  -1   56.19    4.20
   1   7   1   51.79    3.40
  -1   7  -1   48.90    3.40
   1   7   1   59.79    3.50
   1   7   1   55.49    3.60
   1   7   1   48.50    3.60
  -1   7  -1   56.69    3.30
  -1   7  -1   51.09    3.40
  -1   7  -1   49.40    3.80
  -2  -7  -1   35.10    3.20
   2  -7   1   34.80    3.10
   2   7   1   34.90    2.60
  -2   7  -1   34.90    2.60
   2   7   1   33.60    2.80
  -2   7  -1   37.70    3.50
  -2   7  -1   35.20    2.70
  -2   7  -1   36.00    3.20
   2   7   1   33.70    2.90
   2   7   1   35.90    2.70
  -2   7  -1   37.50    2.40
  -3  -7  -1  129.49    7.80
   3  -7   1  136.69    7.80
   3   7   1  129.29    7.60
  -3   7  -1  139.39    8.00
  -3   7  -1  135.89    7.50
   3   7   1  145.99    7.70
  -3   7  -1  141.29    7.60
  -3   7  -1  133.69    7.80
   3   7   1  140.79    7.70
   3   7   1  135.29    7.70
  -3   7  -1  130.19    7.60
   4  -7   1   34.50    2.90
  -4  -7  -1   28.40    3.10
   4   7   1   30.30    2.70
  -4   7  -1   33.90    2.50
  -4   7  -1   36.80    3.40
  -4   7  -1   34.40    2.50
   4   7   1   34.00    2.80
   4   7   1   34.20    2.70
  -4   7  -1   29.00    3.10
   4   7   1   33.60    2.80
  -4   7  -1   30.40    2.20
   5  -7   1  426.66   23.70
  -5  -7  -1  442.56   23.80
  -5   7  -1  434.56   23.60
  -5   7  -1  460.15   23.90
   5   7   1  426.06   23.70
   5   7   1  439.66   23.60
   5   7   1  450.25   23.70
   5   7   1  431.76   23.70
   6  -7   1   50.89    3.70
  -6  -7  -1   57.09    4.10
   6   7   1   52.49    3.50
  -6   7  -1   56.29    3.10
  -6   7  -1   54.09    4.20
  -6   7  -1   48.60    4.00
   6   7   1   54.29    3.80
   6   7   1   54.59    3.70
  -6   7  -1   55.19    3.40
  -7  -7  -1   89.49    5.40
   7  -7   1   88.09    5.00
   7  -7   1   85.39    5.40
  -7  -7  -1   87.39    5.70
  -7   7  -1   87.19    5.70
  -7   7  -1   90.59    4.90
   7   7   1   89.99    5.10
  -7   7  -1   84.49    5.10
   7   7   1   86.99    5.30
   7   7   1   95.49    5.40
  -7   7  -1   84.29    5.60
   8  -7   1  200.58   10.90
  -8  -7  -1  193.18   11.30
   8  -7   1  196.28   11.10
  -8  -7  -1  194.18   11.40
  -8   7  -1  218.28   10.90
   8   7   1  197.48   11.00
  -8   7  -1  200.18   11.00
   8   7   1  206.68   11.10
   8   7   1  204.28   11.20
  -8   7  -1  207.38   11.40
  -8   7  -1  201.28   11.30
   8   7   1  190.38   11.00
  -9  -7  -1    0.00    1.60
  -9  -7  -1    0.40    2.00
   9  -7   1    0.00    0.80
   9  -7   1   -0.30    1.50
  -9   7  -1   -0.40    1.70
  -9   7  -1    0.40    1.10
  -9   7  -1   -0.20    0.80
   9   7   1    2.10    1.70
   9   7   1   -0.10    0.90
  -9   7  -1    0.40    2.00
   9   7   1    2.40    1.10
   9   7   1    0.50    1.30
  10  -7   1  228.78   12.50
  10  -7   1  242.78   12.30
 -10  -7  -1  215.48   12.60
 -10  -7  -1  220.48   12.70
 -10   7  -1  227.88   12.70
  10   7   1  227.38   12.20
  10   7   1  227.08   12.40
 -10   7  -1  226.78   12.70
  10   7   1  229.38   12.50
  10   7   1  226.98   12.30
 -10   7  -1  218.68   12.20
 -10   7  -1  221.78   12.40
 -11  -7  -1    8.50    2.10
  11  -7   1    8.90    1.00
 -11  -7  -1   11.70    2.00
  11  -7   1    7.20    1.70
  11   7   1    9.30    1.10
  11   7   1   15.90    2.00
 -11   7  -1    8.20    2.00
 -11   7  -1   10.60    1.10
 -11   7  -1    9.80    1.40
  11   7   1    6.90    1.00
 -11   7  -1    8.30    2.20
  11   7   1    9.90    1.60
 -12  -7  -1    8.30    2.40
  12  -7   1    9.30    1.70
 -12  -7  -1    8.50    2.10
  12  -7   1    8.70    1.00
 -12   7  -1    4.70    2.10
 -12   7  -1    9.00    1.40
  12   7   1   10.50    1.70
 -12   7  -1    5.10    1.90
 -12   7  -1   10.50    1.10
  12   7   1    8.80    1.90
  13  -7   1   50.39    3.70
 -13  -7  -1   44.20    4.00
  13  -7   1   50.29    3.10
 -13  -7  -1   48.50    4.50
 -13   7  -1   50.59    3.40
 -13   7  -1   52.79    4.00
  13   7   1   48.90    3.80
 -13   7  -1   55.99    3.20
 -13   7  -1   50.29    4.40
  14  -7   1   15.70    1.60
  14  -7   1   21.60    2.10
 -14  -7  -1    9.10    2.40
 -14   7  -1   16.50    2.50
 -14   7  -1   14.20    1.70
 -14   7  -1   19.50    2.30
 -14   7  -1   16.20    1.80
  14   7   1   16.80    2.30
  15  -7   1   12.50    1.20
 -15  -7  -1   10.20    2.60
  15  -7   1   10.00    1.90
 -15   7  -1    9.10    2.10
 -15   7  -1   12.80    1.40
  15   7   1   13.50    2.20
  16  -7   1   79.39    5.10
  16  -7   1   78.39    4.60
 -16  -7  -1   81.79    5.80
  16   7   1   75.79    5.30
 -16   7  -1   79.49    5.30
 -16   7  -1   80.69    4.70
 -17  -7  -1    9.60    2.60
  17  -7   1    6.00    1.90
  17  -7   1    4.80    1.10
  17   7   1    3.10    2.10
 -17   7  -1    6.50    1.40
 -17   7  -1    4.10    2.10
 -18  -7  -1  420.06   24.30
  18  -7   1  442.36   24.00
  18   7   1  448.56   24.10
 -18   7  -1  461.85   24.10
 -18   7  -1  440.46   23.90
  19  -7   1    0.50    1.80
 -19  -7  -1    1.80    2.50
 -19   7  -1   -0.10    1.50
 -19   7  -1   -0.30    2.00
  19   7   1    1.20    2.10
  20  -7   1   15.90    2.30
 -20  -7  -1   15.20    2.80
 -20   7  -1   15.10    2.50
 -20   7  -1   13.00    1.90
  20   7   1   18.10    2.40
 -21  -7  -1   -2.50    2.70
  21  -7   1    1.30    1.90
 -21   7  -1    2.80    2.20
 -21   7  -1    0.00    1.60
  21   7   1    3.80    2.10
  22  -7   1   -0.50    2.00
 -22  -7  -1   -0.30    2.60
  22   7   1    3.20    2.30
 -22   7  -1    3.00    2.10
 -22   7  -1    3.60    1.80
 -23  -7  -1   24.60    3.40
  23  -7   1   37.20    3.60
 -23   7  -1   44.70    3.80
  23   7   1   42.20    3.80
  24  -7   1    8.10    2.20
 -24  -7  -1    2.80    2.70
  24   7   1    4.60    2.30
 -24   7  -1    7.70    2.20
  25  -7   1   10.40    2.30
 -25  -7  -1   -0.30    2.60
 -25   7  -1    5.60    2.30
  25   7   1    6.00    2.50
  26  -7   1   32.10    3.70
  26   7   1   33.60    3.90
 -26   7  -1   34.20    3.80
 -27  -7  -1    0.60    2.70
  27  -7   1   13.90    2.30
  27   7   1   13.30    2.50
 -28  -7  -1    2.20    2.90
  28  -7   1   -0.20    2.00
  28   7   1    1.00    2.20
 -29  -7  -1    4.50    2.80
  29  -7   1    0.50    2.20
  29   7   1   -1.40    2.20
 -29  -8   1   -2.60    2.70
  29  -8  -1    0.30    2.00
  29   8  -1    1.20    2.50
  28  -8  -1   -0.40    2.10
 -28  -8   1    3.20    2.70
  28   8  -1    2.10    2.40
 -27  -8   1    4.40    2.90
  27  -8  -1    9.40    2.10
 -27   8   1    3.70    2.30
  27   8  -1    5.50    2.20
  26  -8  -1   17.50    2.50
 -26  -8   1   16.10    3.40
 -26   8   1   20.20    2.70
  26   8  -1   18.90    2.80
 -25  -8   1   21.10    3.40
  25  -8  -1   19.00    2.50
  25   8  -1   10.90    2.50
 -25   8   1   29.40    2.90
 -24  -8   1    2.90    3.00
  24  -8  -1    0.30    2.00
  24   8  -1    0.30    2.30
 -24   8   1    1.90    2.10
 -23  -8   1  193.78   12.00
  23  -8  -1  203.38   11.60
 -23   8   1  215.48   11.90
 -22  -8   1    8.40    2.80
  22  -8  -1   14.30    2.30
 -22   8   1   12.30    1.90
 -22   8   1   10.10    2.30
  22   8  -1   10.00    2.30
  21  -8  -1    0.40    1.80
 -21  -8   1   -0.40    2.80
  21   8  -1   -0.60    2.20
 -21   8   1    2.20    1.60
 -21   8   1    1.70    2.00
  20  -8  -1    1.20    1.80
 -20  -8   1    1.50    2.60
 -20   8   1    1.10    1.50
  20   8  -1    1.40    2.30
 -20   8   1    3.50    2.20
 -19  -8   1   -0.60    2.70
  19  -8  -1   -1.10    1.80
 -19   8   1    3.20    1.40
 -19   8   1   -1.40    2.20
  19   8  -1    0.10    2.30
 -18  -8   1    1.50    2.70
  18  -8  -1    0.00    1.80
 -18   8   1    2.40    1.40
 -18   8   1    0.70    2.10
  18   8  -1    1.90    2.20
 -17  -8   1   12.00    2.90
  17  -8  -1    6.50    1.90
  17   8  -1    6.00    2.10
 -17   8   1    5.00    2.10
 -17   8   1    5.80    1.40
  16  -8  -1    1.30    1.00
  16  -8  -1    5.40    1.80
 -16  -8   1    3.20    2.50
 -16   8   1    3.60    1.30
  16   8  -1    5.80    2.10
 -16   8   1    4.30    2.20
  15  -8  -1   16.10    2.00
 -15  -8   1    7.90    2.50
  15  -8  -1   12.00    1.30
 -15   8   1   11.10    1.60
  15   8  -1   12.30    2.20
 -15   8   1   18.80    2.50
 -15   8   1   12.10    1.50
  14  -8  -1   49.00    3.10
  14  -8  -1   51.59    3.80
 -14  -8   1   55.59    4.60
 -14   8   1   48.80    3.20
 -14   8   1   45.40    3.40
  14   8  -1   53.39    4.00
 -14   8   1   51.09    4.20
  13  -8  -1    1.00    0.90
 -13  -8   1    0.20    2.20
  13  -8  -1    0.30    1.60
 -13   8   1    1.10    1.10
 -13   8   1    0.60    1.20
  13   8  -1   -0.10    2.00
 -13   8   1    0.60    1.90
  12  -8  -1   59.09    3.80
 -12  -8   1   70.09    4.50
  12  -8  -1   56.49    4.20
 -12  -8   1   68.19    4.90
  12   8  -1   51.79    4.40
  12   8  -1   63.29    3.60
 -12   8   1   57.39    4.60
  12   8  -1   64.89    4.10
 -12   8   1   67.39    4.70
 -12   8   1   68.19    3.80
 -12   8   1   59.99    3.90
 -11  -8   1   50.69    4.10
  11  -8  -1   52.09    3.80
 -11  -8   1   54.79    4.40
  11  -8  -1   53.09    3.30
 -11   8   1   53.39    3.30
 -11   8   1   55.59    4.30
  11   8  -1   50.59    3.70
 -11   8   1   56.49    4.20
  11   8  -1   52.89    3.30
  11   8  -1   58.39    3.30
  11   8  -1   55.79    4.00
 -10  -8   1  332.57   18.50
  10  -8  -1  348.97   18.10
  10  -8  -1  347.87   18.30
  10   8  -1  333.87   18.30
 -10   8   1  335.27   18.50
 -10   8   1  327.57   18.20
  10   8  -1  341.67   18.10
 -10   8   1  333.67   18.10
  10   8  -1  350.36   18.10
  10   8  -1  318.87   18.30
 -10   8   1  327.07   18.40
  -9  -8   1  311.77   17.00
   9  -8  -1  313.07   16.70
   9  -8  -1  329.07   16.90
   9   8  -1  311.07   16.70
  -9   8   1  313.17   16.70
   9   8  -1  305.87   16.80
   9   8  -1  313.67   16.90
  -9   8   1  298.87   17.00
  -9   8   1  292.37   17.00
   9   8  -1  308.07   16.90
   9   8  -1  306.87   16.70
  -9   8   1  305.27   16.80
  -8  -8   1   17.30    2.30
   8  -8  -1   21.60    1.80
   8  -8  -1   18.00    1.90
  -8   8   1   19.10    2.10
  -8   8   1   12.60    1.60
   8   8  -1   16.70    2.00
   8   8  -1   17.00    2.10
   8   8  -1   16.90    2.00
  -8   8   1   16.90    2.20
   8   8  -1   15.30    1.60
   8   8  -1   17.30    2.10
  -8   8   1   18.00    1.90
  -7  -8   1   20.80    2.40
   7  -8  -1   23.10    1.90
   7  -8  -1   20.50    2.60
  -7   8   1   19.30    2.00
  -7   8   1   22.50    1.70
   7   8  -1   23.20    2.70
  -7   8   1   23.90    3.10
   7   8  -1   21.30    2.30
   7   8  -1   17.80    2.30
   7   8  -1   21.00    2.10
   7   8  -1   17.10    1.80
  -7   8   1   25.50    3.30
  -6  -8   1  118.29    7.30
   6  -8  -1  123.09    7.10
   6   8  -1  121.09    7.10
   6   8  -1  125.99    6.90
  -6   8   1  121.69    6.70
   6   8  -1  117.79    6.90
  -6   8   1  124.49    7.30
  -6   8   1  117.79    7.40
   6   8  -1  131.39    7.10
  -6   8   1  118.89    6.90
   6   8  -1  122.79    7.00
   5  -8  -1  229.38   12.40
  -5  -8   1  227.98   12.60
  -5   8   1  216.78   12.50
   5   8  -1  226.88   12.50
  -5   8   1  234.38   12.60
   5   8  -1  190.68   12.40
   5   8  -1  225.98   12.40
   5   8  -1  228.68   12.40
   5   8  -1  227.78   12.30
  -5   8   1  231.78   12.30
  -5   8   1  233.78   12.20
  -5   8   1  223.88   12.30
  -4  -8   1    9.80    2.00
   4  -8  -1    9.90    1.80
   4   8  -1   13.70    1.70
   4   8  -1   12.80    2.00
   4   8  -1   10.40    1.30
  -4   8   1   11.20    2.00
  -4   8   1   11.90    1.20
  -4   8   1   13.80    1.50
   4   8  -1   10.20    1.70
   4   8  -1   15.10    1.60
  -4   8   1   13.10    2.10
  -4   8   1   12.40    1.30
  -3  -8   1   49.30    3.80
   3  -8  -1   53.79    3.70
  -3   8   1   52.39    3.20
   3   8  -1   48.00    3.50
   3   8  -1   46.00    3.20
  -3   8   1   56.09    3.80
  -3   8   1   54.29    3.50
  -3   8   1   50.69    3.20
   3   8  -1   50.09    3.80
   3   8  -1   46.30    3.40
  -3   8   1   52.29    4.00
   3   8  -1   53.39    3.60
   2  -8  -1   74.59    4.70
  -2  -8   1   81.19    4.70
  -2   8   1   74.59    5.00
   2   8  -1   70.29    4.60
  -2   8   1   74.39    4.60
  -2   8   1   75.59    4.30
  -2   8   1   63.89    4.90
   2   8  -1   73.29    4.40
  -2   8   1   71.69    4.30
   2   8  -1   72.69    4.60
   2   8  -1   77.09    4.70
   2   8  -1   71.09    4.50
  -1  -8   1    5.20    1.70
   1  -8  -1    6.00    1.60
  -1  -8   1    8.30    1.70
   1   8  -1    5.20    1.50
  -1   8   1    7.50    1.40
  -1   8   1    4.80    1.80
  -1   8   1    7.80    1.80
   1   8  -1    4.50    1.50
  -1   8   1    6.00    1.20
   1   8  -1    3.10    1.40
   1   8  -1    5.60    1.30
  -1   8   1    8.20    1.20
   0  -8  -1  415.66   22.00
   0  -8   1  412.86   22.00
   0   8  -1  406.56   22.00
   0   8   1  416.46   21.90
   0   8   1  394.86   22.00
   0   8  -1  397.26   21.90
   0   8   1  407.86   22.00
   0   8   1  390.46   21.90
   0   8  -1  407.66   22.10
   0   8  -1  406.66   21.90
   0   8   1  410.56   21.90
   1  -8   1   24.30    2.90
  -1   8  -1   25.60    3.20
   1   8   1   26.00    2.40
   1   8   1   18.60    2.10
  -1   8  -1   23.90    2.20
   1   8   1   23.30    2.50
  -1   8  -1   21.80    2.70
   1   8   1   23.80    2.20
   1   8   1   26.60    2.40
   1   8   1   21.00    2.50
  -1   8  -1   25.00    2.10
  -1   8  -1   22.90    2.20
  -2  -8  -1  117.49    7.40
   2  -8   1  126.19    7.40
  -2   8  -1  130.79    7.10
  -2   8  -1  128.59    7.00
  -2   8  -1  120.59    7.60
   2   8   1  125.39    7.20
   2   8   1  128.39    7.30
  -2   8  -1  125.89    7.10
   2   8   1  125.59    7.20
  -2   8  -1  131.59    7.30
   2   8   1  124.59    7.20
   2   8   1  128.19    7.10
   3  -8   1   13.90    2.00
  -3  -8  -1   17.50    2.20
  -3   8  -1   15.20    1.60
   3   8   1   15.60    1.60
  -3   8  -1   15.30    1.50
  -3   8  -1   11.00    1.90
  -3   8  -1   14.80    1.60
   3   8   1   13.10    1.60
   3   8   1   12.30    1.70
  -3   8  -1    9.50    2.20
   3   8   1   17.60    1.80
   3   8   1   13.80    1.70
  -4  -8  -1    3.20    1.80
   4  -8   1    0.70    1.60
   4   8   1    3.10    1.50
  -4   8  -1    3.20    0.90
   4   8   1    3.70    1.30
  -4   8  -1    4.40    1.20
  -4   8  -1    1.60    1.70
  -4   8  -1    3.50    2.00
   4   8   1    2.00    1.30
   4   8   1    2.70    1.30
  -4   8  -1    2.90    1.20
   4   8   1    3.80    1.50
   5  -8   1   55.49    3.80
  -5  -8  -1   55.79    4.20
  -5   8  -1   48.00    4.10
  -5   8  -1   53.19    4.30
   5   8   1   51.19    3.60
   5   8   1   54.29    3.70
  -5   8  -1   53.29    3.50
  -5   8  -1   57.39    3.20
   5   8   1   49.80    3.70
  -5   8  -1   57.69    3.50
   5   8   1   55.89    3.60
   5   8   1   58.49    3.80
  -6  -8  -1  340.57   18.70
   6  -8   1  333.27   18.50
   6   8   1  335.77   18.50
  -6   8  -1  344.37   18.40
  -6   8  -1  327.57   18.70
  -6   8  -1  332.87   18.40
   6   8   1  340.47   18.50
  -6   8  -1  355.06   18.30
   6   8   1  343.17   18.50
  -6   8  -1  354.66   18.80
   6   8   1  335.27   18.40
   6   8   1  342.87   18.50
  -7  -8  -1   15.30    2.30
   7  -8   1   14.70    1.90
  -7   8  -1   16.40    1.40
   7   8   1   15.60    2.10
   7   8   1   16.40    2.00
   7   8   1   19.20    1.80
   7   8   1   16.40    2.20
   7   8   1   15.70    1.90
  -7   8  -1   23.80    2.50
  -7   8  -1   18.30    2.30
  -7   8  -1   15.90    1.90
   8  -8   1   95.89    5.80
   8  -8   1   95.19    5.30
  -8  -8  -1   94.59    6.10
   8   8   1   93.29    5.50
  -8   8  -1   88.39    6.20
  -8   8  -1   94.89    5.50
   8   8   1   93.99    5.70
  -8   8  -1   97.09    5.30
  -8   8  -1   94.39    6.00
   8   8   1   98.09    5.60
   8   8   1   99.09    5.80
   9  -8   1    5.80    1.70
  -9  -8  -1    6.90    1.80
   9  -8   1    5.20    1.00
  -9  -8  -1    3.00    2.10
   9   8   1    3.90    1.30
  -9   8  -1    7.10    0.90
  -9   8  -1    1.90    2.10
   9   8   1    5.10    1.80
  -9   8  -1    3.40    1.20
   9   8   1    5.80    1.40
   9   8   1    4.80    1.20
  -9   8  -1    3.50    1.80
 -10  -8  -1   21.60    2.80
  10  -8   1   25.00    1.90
 -10  -8  -1   30.20    2.90
  10  -8   1   27.10    2.80
  10   8   1   22.90    2.50
 -10   8  -1   21.80    2.20
  10   8   1   23.80    2.10
  10   8   1   27.70    2.90
 -10   8  -1   22.80    2.50
 -10   8  -1   23.00    2.60
  10   8   1   25.00    2.10
 -10   8  -1   23.10    1.80
  11  -8   1    2.20    1.50
 -11  -8  -1    4.10    1.80
  11  -8   1    4.30    0.90
 -11  -8  -1    1.00    2.30
 -11   8  -1    4.40    1.30
 -11   8  -1    3.00    1.80
 -11   8  -1    3.60    0.90
  11   8   1    5.00    1.00
  11   8   1    2.00    1.10
 -11   8  -1    3.40    2.00
  11   8   1    3.00    1.70
  11   8   1    5.70    1.40
 -12  -8  -1    0.90    1.80
  12  -8   1   -1.20    1.60
  12  -8   1    1.00    0.90
 -12  -8  -1    0.60    2.30
 -12   8  -1    0.00    1.20
 -12   8  -1   -1.10    0.90
  12   8   1    1.10    0.90
  12   8   1    0.40    0.70
 -12   8  -1    1.10    1.80
  12   8   1   -0.10    1.90
  13  -8   1   81.99    5.30
  13  -8   1   87.79    4.80
 -13  -8  -1   82.29    5.70
 -13   8  -1   80.19    5.00
 -13   8  -1   83.19    4.80
  13   8   1   83.89    5.40
 -13   8  -1   81.39    5.50
  14  -8   1  167.98    9.40
 -14  -8  -1  174.58   10.10
  14  -8   1  169.08    9.80
  14   8   1  169.68    9.80
 -14   8  -1  169.48    9.40
 -14   8  -1  180.68   10.00
 -15  -8  -1   16.70    2.60
  15  -8   1   12.10    1.30
  15  -8   1   14.90    2.10
 -15   8  -1   12.50    1.50
  15   8   1    9.70    2.20
 -15   8  -1   19.50    2.50
 -16  -8  -1    5.60    2.60
  16  -8   1    9.20    2.00
 -16   8  -1    5.50    2.00
  16   8   1   11.20    2.30
 -16   8  -1    7.90    1.40
  17  -8   1    4.90    1.90
 -17  -8  -1    5.30    2.50
 -17   8  -1    3.30    2.10
  17   8   1    7.30    2.20
 -17   8  -1    3.90    1.30
  18  -8   1   82.19    5.30
 -18  -8  -1   75.59    5.90
  18   8   1   78.79    5.40
 -18   8  -1   79.39    4.90
 -18   8  -1   81.99    5.40
 -19  -8  -1    3.20    2.40
  19  -8   1    6.10    2.10
 -19   8  -1    4.80    1.50
  19   8   1    4.90    2.20
 -19   8  -1    5.30    2.00
 -20  -8  -1   49.90    4.50
  20  -8   1   37.10    3.70
 -20   8  -1   41.90    4.20
  20   8   1   42.80    3.90
 -20   8  -1   39.30    3.30
  21  -8   1    3.40    2.10
 -21  -8  -1    1.90    2.80
 -21   8  -1    2.50    2.10
  21   8   1    3.20    2.10
  22  -8   1    4.80    1.90
 -22  -8  -1    3.10    2.60
  22   8   1    3.70    2.20
 -22   8  -1    2.10    2.20
 -23  -8  -1    2.10    2.90
  23  -8   1    2.00    2.00
 -23   8  -1    3.90    2.20
  23   8   1    5.20    2.30
 -24  -8  -1    7.70    2.90
  24  -8   1    8.00    2.20
 -24   8  -1    5.40    2.20
  24   8   1    5.00    2.40
  25  -8   1   26.80    3.30
 -25  -8  -1   22.30    3.10
  25   8   1   15.80    2.60
 -25   8  -1   21.40    2.80
 -26  -8  -1   59.69    5.60
  26  -8   1   63.49    4.70
  26   8   1   61.79    4.90
 -26   8  -1   63.09    4.90
  27  -8   1    0.60    2.00
 -27  -8  -1    4.20    2.80
 -27   8  -1    1.10    2.20
  27   8   1   -0.30    2.40
 -28  -8  -1    1.00    2.90
  28  -8   1   -1.10    2.10
  28   8   1    0.20    2.30
  28  -9  -1    1.30    2.10
 -28  -9   1    0.70    2.80
  28   9  -1    0.10    2.50
 -27  -9   1   -3.50    2.70
  27  -9  -1    3.80    2.00
  27   9  -1    5.00    2.40
 -27   9   1    3.90    2.30
 -26  -9   1   39.10    5.00
  26  -9  -1   40.70    4.10
  26   9  -1   47.00    4.30
 -26   9   1   51.89    4.40
  25  -9  -1    9.60    2.10
 -25  -9   1    7.90    2.80
 -25   9   1   14.80    2.60
  25   9  -1    9.00    2.40
  24  -9  -1    8.30    2.20
 -24  -9   1    7.40    3.00
 -24   9   1    5.30    2.30
  24   9  -1    5.00    2.30
  23  -9  -1   55.69    4.20
 -23  -9   1   46.60    4.80
 -23   9   1   47.60    4.50
  23   9  -1   40.80    4.20
  22  -9  -1   19.40    2.40
 -22  -9   1    7.00    2.80
 -22   9   1   15.90    2.40
  22   9  -1   12.10    2.50
  21  -9  -1    0.90    2.00
 -21  -9   1   -0.80    2.70
 -21   9   1    0.60    2.20
  21   9  -1   -2.80    2.20
 -20  -9   1    9.00    3.00
  20  -9  -1    5.60    2.00
 -20   9   1    7.40    2.30
 -20   9   1    5.90    1.60
  20   9  -1    2.80    2.30
  19  -9  -1   -0.50    1.80
 -19  -9   1   -0.80    2.60
  19   9  -1    1.50    2.20
 -19   9   1    2.00    2.30
 -19   9   1   -0.20    1.40
 -18  -9   1    9.40    2.80
  18  -9  -1    8.30    2.10
 -18   9   1   10.40    2.40
 -18   9   1    8.90    1.50
  18   9  -1    7.60    2.10
 -17  -9   1   31.10    3.50
 -17   9   1   31.20    3.70
 -17   9   1   31.20    2.60
  17   9  -1   25.80    2.90
  16  -9  -1   35.40    3.40
 -16  -9   1   36.30    4.30
 -16   9   1   33.70    2.60
  16   9  -1   29.80    3.50
 -16   9   1   34.30    3.80
 -15  -9   1  114.69    7.00
  15  -9  -1  106.99    6.20
  15  -9  -1  107.79    6.60
 -15   9   1  101.79    6.20
 -15   9   1  115.49    6.90
  15   9  -1  106.39    6.70
 -14  -9   1   10.00    2.60
  14  -9  -1    6.10    1.20
  14  -9  -1    6.50    1.70
 -14   9   1    5.60    2.10
 -14   9   1    5.70    1.30
  14   9  -1   10.20    2.20
 -13  -9   1   32.50    3.80
  13  -9  -1   28.40    2.30
  13  -9  -1   27.30    3.00
 -13   9   1   29.80    2.30
  13   9  -1   32.30    3.30
 -13   9   1   30.10    2.60
 -13   9   1   28.00    3.50
  12  -9  -1  117.29    7.00
 -12  -9   1  112.39    7.30
  12  -9  -1  118.29    6.60
  12   9  -1  118.99    6.50
  12   9  -1  118.19    7.10
 -12   9   1  121.39    6.50
 -12   9   1  105.29    7.30
  12   9  -1  117.09    6.50
 -12   9   1  112.09    6.70
  11  -9  -1    1.20    1.60
 -11  -9   1    3.60    2.10
  11  -9  -1    0.30    1.00
 -11   9   1    0.30    1.00
  11   9  -1    3.70    2.10
 -11   9   1    0.80    1.20
 -11   9   1    0.10    1.90
  11   9  -1    1.40    1.10
  11   9  -1   -0.50    1.20
  10  -9  -1   28.00    2.30
  10  -9  -1   33.50    3.00
 -10  -9   1   31.00    3.70
  10   9  -1   31.20    3.20
  10   9  -1   28.10    2.70
 -10   9   1   31.10    2.50
 -10   9   1   32.70    3.30
  10   9  -1   27.10    2.50
 -10   9   1   31.30    2.20
  10   9  -1   27.40    2.40
  10   9  -1   31.20    3.10
   9  -9  -1    5.10    1.10
  -9  -9   1    4.90    2.20
   9  -9  -1    5.00    1.70
   9   9  -1    2.80    1.80
  -9   9   1    8.20    1.10
  -9   9   1    5.80    1.30
   9   9  -1    5.10    2.00
   9   9  -1    4.50    1.40
   9   9  -1    6.40    1.40
  -9   9   1    5.30    2.00
   9   9  -1    7.20    1.40
  -9   9   1    3.30    2.00
   8  -9  -1   62.69    4.30
  -8  -9   1   64.39    4.80
   8   9  -1   68.39    4.50
   8   9  -1   63.79    4.10
   8   9  -1   67.59    4.10
  -8   9   1   63.59    4.00
  -8   9   1   62.49    4.60
   8   9  -1   64.09    4.50
  -8   9   1   66.79    3.80
   8   9  -1   60.89    4.10
  -8   9   1   61.99    4.70
  -7  -9   1   15.20    2.30
   7  -9  -1   16.30    1.90
  -7   9   1   17.50    1.80
   7   9  -1   13.40    1.50
  -7   9   1   14.70    1.50
   7   9  -1    9.30    2.00
  -7   9   1   13.60    2.10
   7   9  -1   14.70    1.70
  -7   9   1   14.60    2.10
  -7   9   1   17.10    2.00
   7   9  -1   16.30    1.70
   7   9  -1   12.00    1.90
   6  -9  -1    0.80    1.60
  -6  -9   1   -0.70    2.00
  -6   9   1    2.60    1.70
  -6   9   1    1.30    1.10
   6   9  -1    1.10    1.60
   6   9  -1    2.20    1.20
   6   9  -1   -2.60    1.70
  -6   9   1    3.60    1.30
  -6   9   1    2.70    1.90
   6   9  -1    0.90    1.50
   6   9  -1    1.20    1.40
  -6   9   1    2.30    0.80
  -5  -9   1    3.10    1.90
   5  -9  -1    8.40    1.80
   5   9  -1    5.20    1.60
   5   9  -1    7.10    2.00
  -5   9   1    8.10    2.20
   5   9  -1    8.50    1.70
  -5   9   1    3.50    1.40
  -5   9   1    8.20    1.30
  -5   9   1    6.90    1.10
   5   9  -1    7.50    1.50
   5   9  -1    8.40    1.20
  -5   9   1    8.20    2.10
   4  -9  -1    8.10    1.90
  -4  -9   1    8.90    1.90
  -4   9   1   13.10    1.30
   4   9  -1   10.20    1.60
  -4   9   1   10.90    1.60
   4   9  -1   12.60    2.00
   4   9  -1   14.50    1.70
  -4   9   1   10.80    1.40
  -4   9   1   12.40    2.10
   4   9  -1   13.60    1.40
   4   9  -1   13.20    1.70
  -4   9   1    8.80    2.10
   3  -9  -1  176.58    9.40
  -3  -9   1  162.78    9.50
  -3   9   1  177.28    9.20
   3   9  -1  173.48    9.40
  -3   9   1  166.98    9.60
   3   9  -1  155.38    9.20
   3   9  -1  162.98    9.40
  -3   9   1  164.48    9.30
  -3   9   1  165.78    9.60
  -3   9   1  161.88    9.20
   3   9  -1  166.38    9.40
   3   9  -1  165.08    9.40
   2  -9  -1   43.30    3.30
  -2  -9   1   39.10    3.40
   2   9  -1   39.30    3.00
  -2   9   1   39.30    2.70
   2   9  -1   38.10    3.30
  -2   9   1   38.60    2.70
   2   9  -1   39.30    3.10
   2   9  -1   38.30    3.00
  -2   9   1   39.20    3.50
  -2   9   1   36.90    3.00
   2   9  -1   36.40    2.80
  -2   9   1   41.00    3.50
  -1  -9   1  146.39    8.70
   1  -9  -1  160.38    8.60
  -1   9   1  149.49    8.50
  -1   9   1  151.38    8.70
   1   9  -1  152.48    8.60
  -1   9   1  146.39    8.40
  -1   9   1  154.38    8.70
   1   9  -1  147.49    8.50
   1   9  -1  147.09    8.60
  -1   9   1  153.78    8.40
   0  -9   1   13.60    1.90
   0   9  -1   11.80    1.50
   0   9  -1   10.10    1.80
   0   9   1    8.70    1.50
   0   9  -1   12.90    1.50
   0   9  -1   14.10    1.60
   0   9  -1    9.80    1.80
   0   9   1    8.30    1.30
   0   9   1   10.20    1.90
   0   9   1   10.30    1.60
   0   9   1    8.60    1.70
   1  -9   1   -0.10    1.70
  -1   9  -1   -1.20    1.70
  -1   9  -1   -2.40    1.70
   1   9   1    0.60    1.30
   1   9   1   -0.80    1.10
  -1   9  -1    1.90    1.20
  -1   9  -1   -0.30    1.10
  -1   9  -1    0.10    1.20
   1   9   1   -0.10    1.40
   1   9   1    0.20    1.10
   1   9   1   -1.30    1.30
   1   9   1    0.70    1.40
   2  -9   1  128.29    7.30
   2   9   1  131.09    7.20
  -2   9  -1  122.39    7.00
   2   9   1  126.19    7.20
   2   9   1  123.59    7.10
  -2   9  -1  127.49    7.10
   2   9   1  123.69    7.20
  -2   9  -1  126.49    7.60
  -2   9  -1  131.09    7.40
  -2   9  -1  119.99    7.10
   2   9   1  119.69    7.10
   3  -9   1    1.60    1.80
  -3  -9  -1   -1.30    1.90
   3   9   1   -0.40    1.50
  -3   9  -1   -1.60    1.70
   3   9   1   -0.20    1.30
  -3   9  -1    0.30    2.00
   3   9   1   -1.00    1.10
   3   9   1    1.50    1.10
  -3   9  -1    0.70    1.00
  -3   9  -1   -0.20    1.20
  -3   9  -1   -0.40    1.10
   3   9   1    2.80    1.30
  -4  -9  -1    2.00    1.90
   4  -9   1   -2.20    1.60
   4   9   1    0.90    1.40
  -4   9  -1    0.70    1.10
  -4   9  -1    1.90    1.90
  -4   9  -1    0.50    0.90
   4   9   1    3.10    1.60
  -4   9  -1   -0.50    1.10
   4   9   1    2.20    1.30
   4   9   1   -0.30    1.10
  -4   9  -1   -0.90    1.80
   4   9   1    2.90    1.40
  -5  -9  -1   -0.20    2.00
   5  -9   1    1.40    1.70
   5   9   1   -0.70    1.40
  -5   9  -1    0.60    1.10
  -5   9  -1    1.60    0.90
   5   9   1   -1.60    1.30
  -5   9  -1   -1.20    1.20
   5   9   1   -1.20    1.40
   5   9   1   -1.10    1.50
   5   9   1   -1.20    1.20
  -5   9  -1   -0.20    1.90
  -5   9  -1   -1.10    2.00
   6  -9   1   -0.20    1.60
  -6  -9  -1    2.00    2.00
  -6   9  -1    3.70    2.00
   6   9   1   -0.90    1.20
  -6   9  -1    0.60    0.80
   6   9   1    1.60    1.60
   6   9   1   -0.50    1.60
  -6   9  -1   -0.30    1.20
   6   9   1   -0.90    1.40
   6   9   1   -0.90    1.40
  -6   9  -1    0.20    1.20
  -6   9  -1    0.00    2.00
   7  -9   1  297.57   16.00
  -7  -9  -1  295.57   16.20
   7   9   1  287.77   15.90
   7   9   1  282.87   15.90
  -7   9  -1  292.77   16.10
   7   9   1  289.37   16.00
   7   9   1  310.07   16.10
  -7   9  -1  297.77   15.80
  -7   9  -1  288.97   16.30
   7   9   1  286.27   16.00
  -7   9  -1  291.57   15.90
  -7   9  -1  290.07   15.90
  -8  -9  -1    3.00    2.20
   8  -9   1    3.80    1.70
  -8   9  -1    4.50    2.10
   8   9   1    6.20    1.70
   8   9   1    4.00    1.40
  -8   9  -1    3.50    0.80
  -8   9  -1    3.80    1.20
   8   9   1    4.40    1.70
  -8   9  -1    2.00    2.00
   8   9   1    3.70    1.40
  -8   9  -1    4.10    1.30
   8   9   1    4.70    1.40
  -9  -9  -1    1.30    2.20
   9  -9   1    4.00    1.70
   9   9   1    3.20    1.90
  -9   9  -1   -1.50    1.80
  -9   9  -1    1.50    0.90
   9   9   1    2.30    1.70
  -9   9  -1   -1.80    2.00
   9   9   1   -0.10    1.30
   9   9   1    2.50    1.30
  -9   9  -1    1.30    1.20
   9   9   1    2.00    1.40
 -10  -9  -1    4.50    2.30
  10  -9   1    1.40    1.70
  10  -9   1    5.80    1.00
 -10   9  -1    6.30    1.30
 -10   9  -1    4.30    1.00
  10   9   1    4.90    1.40
 -10   9  -1    3.50    2.00
  10   9   1    5.10    1.90
  10   9   1    3.30    1.50
  10   9   1    4.40    1.30
  11  -9   1  115.19    6.10
 -11  -9  -1  102.39    6.90
  11  -9   1  108.59    6.50
 -11   9  -1  105.79    6.20
 -11   9  -1  105.49    6.00
 -11   9  -1  108.59    6.70
  11   9   1  107.09    6.10
  11   9   1  107.49    6.10
  11   9   1  101.39    6.50
  12  -9   1    7.00    1.90
  12  -9   1    4.00    1.10
 -12  -9  -1    3.10    2.40
 -12   9  -1    4.90    1.00
  12   9   1    1.50    1.90
  12   9   1    4.80    1.10
 -12   9  -1    5.60    1.90
 -12   9  -1    4.80    1.30
  12   9   1    4.80    1.20
 -13  -9  -1  172.98   10.10
  13  -9   1  168.48    9.40
  13  -9   1  168.38    9.70
 -13   9  -1  174.38    9.90
  13   9   1  174.68    9.30
  13   9   1  170.38    9.70
 -13   9  -1  162.58    9.30
 -14  -9  -1   61.39    5.30
  14  -9   1   61.59    3.90
  14  -9   1   61.99    4.30
 -14   9  -1   60.09    3.80
  14   9   1   62.09    4.50
 -14   9  -1   65.59    4.90
  15  -9   1    2.00    1.80
 -15  -9  -1   -0.70    2.50
 -15   9  -1   -1.70    2.20
 -15   9  -1   -0.40    1.10
  15   9   1    1.00    2.00
 -16  -9  -1   15.20    2.90
  16  -9   1   11.20    2.10
  16   9   1   15.70    2.30
 -16   9  -1   17.70    1.60
 -16   9  -1   12.40    2.30
 -17  -9  -1   28.60    3.60
  17  -9   1   40.60    3.70
  17   9   1   43.50    3.80
 -17   9  -1   44.50    3.90
 -17   9  -1   40.60    2.90
  18  -9   1   12.30    2.20
 -18  -9  -1   19.80    3.10
  18   9   1   18.80    2.60
 -18   9  -1   15.80    1.80
 -18   9  -1   11.40    2.30
  19  -9   1    4.30    2.00
 -19  -9  -1    3.80    2.70
 -19   9  -1    2.90    2.10
  19   9   1    0.60    2.20
  20  -9   1   15.10    2.30
 -20  -9  -1    3.80    2.80
  20   9   1   12.00    2.40
 -20   9  -1   18.00    2.70
  21  -9   1   -0.20    2.00
 -21  -9  -1   -3.70    2.80
  21   9   1    3.50    2.00
 -21   9  -1    0.60    2.10
  22  -9   1   28.40    2.80
 -22  -9  -1   13.10    3.20
  22   9   1   25.70    2.80
 -22   9  -1   29.90    3.80
  23  -9   1    0.90    1.90
 -23  -9  -1    2.20    2.80
 -23   9  -1    4.40    2.20
  23   9   1    0.40    2.20
  24  -9   1   34.20    3.50
 -24  -9  -1   19.60    3.40
  24   9   1   33.50    3.70
 -24   9  -1   34.30    3.70
  25  -9   1   26.90    3.50
 -25  -9  -1   32.40    3.80
  25   9   1   31.60    3.70
 -25   9  -1   28.30    3.70
 -26  -9  -1   14.70    3.30
  26  -9   1   18.70    2.50
 -26   9  -1   10.40    2.50
  26   9   1   15.20    2.70
 -27  -9  -1    1.20    3.00
  27  -9   1    3.90    2.30
  27   9   1    0.80    2.40
 -27   9  -1    3.90    2.30
 -28  -9  -1    3.20    3.10
  28   9   1    0.00    2.20
 -27 -10   1    6.10    3.10
  27 -10  -1    5.00    2.20
 -27  10   1    6.10    2.40
  27  10  -1    8.20    2.60
  26 -10  -1    2.50    2.10
 -26 -10   1    2.40    2.90
 -26  10   1    3.10    2.30
  26  10  -1    4.70    2.40
 -25 -10   1   -0.20    2.80
  25 -10  -1    2.80    2.20
  25  10  -1    1.80    2.30
 -25  10   1    3.30    2.40
  24 -10  -1    1.40    2.00
 -24 -10   1    5.60    3.00
 -24  10   1    2.90    2.20
  24  10  -1    0.40    2.10
 -23 -10   1   44.10    4.90
  23 -10  -1   40.30    3.80
  23  10  -1   37.80    4.00
 -23  10   1   38.40    4.30
  22 -10  -1   31.00    3.40
 -22 -10   1   25.30    3.60
 -22  10   1   30.80    3.70
  22  10  -1   25.20    3.00
 -21 -10   1   26.10    3.40
  21 -10  -1   35.10    3.50
  21  10  -1   33.10    3.70
 -21  10   1   44.00    4.00
 -20 -10   1   67.89    5.70
  20 -10  -1   73.29    5.00
 -20  10   1   66.39    5.30
  20  10  -1   72.89    5.10
 -19 -10   1    9.80    2.80
  19 -10  -1   22.10    2.40
 -19  10   1   14.00    2.50
  19  10  -1   19.40    2.60
  18 -10  -1   25.20    2.50
 -18 -10   1   15.30    3.00
 -18  10   1   23.50    2.40
 -18  10   1   25.30    3.00
  18  10  -1   19.10    2.80
 -17 -10   1   32.10    3.60
  17 -10  -1   35.10    3.40
 -17  10   1   35.90    3.90
  17  10  -1   39.70    3.60
 -17  10   1   33.90    2.80
  16 -10  -1   20.80    2.30
 -16 -10   1   15.50    2.90
 -16  10   1   18.70    2.60
  16  10  -1   21.20    2.60
 -16  10   1   20.00    2.10
  15 -10  -1   43.60    3.70
 -15 -10   1   40.30    4.50
 -15  10   1   44.20    4.10
  15  10  -1   41.00    3.90
 -15  10   1   38.50    2.90
  14 -10  -1   83.39    5.50
 -14 -10   1   87.19    6.20
 -14  10   1   93.49    6.00
 -14  10   1   81.19    5.10
  14  10  -1   92.49    5.70
  13 -10  -1    4.10    1.20
 -13 -10   1    6.30    2.70
  13 -10  -1    4.70    1.90
  13  10  -1    4.60    1.10
 -13  10   1    5.70    1.20
  13  10  -1    2.30    1.90
 -13  10   1    2.50    2.00
  12 -10  -1   -0.90    1.10
  12 -10  -1    1.50    1.80
 -12 -10   1   -1.90    2.30
 -12  10   1    0.20    1.30
  12  10  -1    1.50    1.20
  12  10  -1    0.30    1.20
  12  10  -1    2.80    2.00
 -12  10   1    2.30    1.10
 -12  10   1    3.70    2.10
  11 -10  -1  130.09    7.70
 -11 -10   1  121.39    8.10
  11 -10  -1  124.49    7.30
 -11  10   1  127.49    8.10
 -11  10   1  138.09    7.30
  11  10  -1  133.69    7.30
  11  10  -1  133.79    7.30
  11  10  -1  134.79    7.80
 -11  10   1  120.79    7.40
  10 -10  -1   31.50    3.00
 -10 -10   1   26.10    2.90
  10  10  -1   23.40    2.40
 -10  10   1   23.00    2.60
  10  10  -1   22.90    2.40
 -10  10   1   21.80    2.30
  10  10  -1   22.00    2.50
 -10  10   1   24.40    2.00
   9 -10  -1   74.09    4.80
  -9 -10   1   64.59    5.30
   9  10  -1   61.49    4.40
  -9  10   1   69.29    4.50
  -9  10   1   69.39    5.00
  -9  10   1   71.29    4.10
   9  10  -1   78.59    4.50
   9  10  -1   73.49    4.50
   9  10  -1   71.29    4.90
  -9  10   1   67.79    4.30
   8 -10  -1   18.80    2.20
  -8 -10   1   21.40    2.70
  -8  10   1   26.80    2.70
   8  10  -1   21.90    2.50
  -8  10   1   25.10    2.50
  -8  10   1   21.40    2.20
  -8  10   1   23.10    1.80
   8  10  -1   20.00    2.50
   8  10  -1   22.10    2.40
   8  10  -1   23.20    2.30
   8  10  -1   14.80    2.30
  -7 -10   1    4.80    2.20
   7 -10  -1    5.50    1.90
  -7  10   1    6.10    1.30
  -7  10   1    5.70    1.00
  -7  10   1    5.20    2.00
   7  10  -1    4.60    1.60
   7  10  -1    5.90    1.60
   7  10  -1    4.70    1.30
   7  10  -1    6.50    1.80
  -7  10   1    6.30    1.50
   7  10  -1    5.20    2.10
   6 -10  -1   21.00    2.30
  -6 -10   1   17.80    2.40
   6  10  -1   19.10    2.00
   6  10  -1   22.00    2.20
   6  10  -1   18.30    2.00
  -6  10   1   20.50    2.40
  -6  10   1   18.30    1.70
  -6  10   1   18.30    2.30
  -6  10   1   14.70    1.80
   6  10  -1   16.80    2.10
   6  10  -1   17.40    2.30
  -6  10   1   13.10    1.70
   5 -10  -1  121.39    6.70
  -5 -10   1  107.19    6.90
  -5  10   1  111.59    6.60
  -5  10   1  119.09    6.90
  -5  10   1  120.89    7.00
   5  10  -1  108.19    6.80
   5  10  -1  107.49    6.40
  -5  10   1  105.69    6.30
  -5  10   1  113.59    6.40
   5  10  -1  112.79    6.70
   5  10  -1  107.29    6.60
   4 -10  -1   -0.70    1.70
  -4 -10   1   -0.40    1.90
   4  10  -1    1.00    1.10
  -4  10   1    2.20    1.90
  -4  10   1    2.10    1.40
   4  10  -1    2.10    1.50
  -4  10   1    0.90    1.10
   4  10  -1    0.70    1.80
   4  10  -1    0.30    1.50
  -4  10   1    0.20    1.10
  -4  10   1    0.60    1.70
   4  10  -1    0.70    1.30
   3 -10  -1  139.69    7.80
  -3 -10   1  119.29    7.80
   3  10  -1  133.59    7.70
  -3  10   1  130.89    7.60
  -3  10   1  122.89    7.90
  -3  10   1  150.38    7.40
  -3  10   1  133.39    7.50
  -3  10   1  138.59    7.90
   3  10  -1  134.99    7.70
   3  10  -1  121.49    7.50
   3  10  -1  126.89    7.60
   3  10  -1  133.49    7.60
   2 -10  -1   53.79    3.90
   2  10  -1   50.79    3.60
  -2  10   1   50.09    4.00
   2  10  -1   39.30    3.50
   2  10  -1   52.29    3.90
  -2  10   1   51.19    3.50
   2  10  -1   49.00    3.40
  -2  10   1   48.20    3.30
  -2  10   1   49.90    3.20
   2  10  -1   51.99    3.60
  -2  10   1   52.59    4.20
   1 -10  -1   50.09    3.80
  -1  10   1   43.30    3.70
   1  10  -1   47.00    3.20
   1  10  -1   47.70    3.80
   1  10  -1   49.00    3.30
  -1  10   1   45.70    3.90
  -1  10   1   49.10    3.20
  -1  10   1   45.20    3.30
   1  10  -1   42.90    3.50
   1  10  -1   46.70    3.20
  -1  10   1   39.90    3.10
   0 -10   1   -1.00    1.80
   0  10   1    0.80    1.10
   0  10  -1   -1.10    1.60
   0  10  -1    0.90    1.30
   0  10  -1    0.80    1.90
   0  10   1    0.30    1.30
   0  10  -1    0.90    1.20
   0  10  -1    1.40    1.30
   0  10   1    0.50    1.90
   0  10   1    1.60    1.60
   0  10   1   -1.10    1.40
   1 -10   1    5.00    1.80
   1  10   1    3.90    1.60
  -1  10  -1    5.60    1.30
   1  10   1    7.30    1.50
   1  10   1    8.10    1.70
   1  10   1    8.00    1.40
  -1  10  -1    9.30    1.90
   1  10   1    6.60    1.30
  -1  10  -1    9.70    1.30
   1  10   1    9.90    1.90
  -1  10  -1    6.30    1.30
  -1  10  -1    9.10    2.10
   2 -10   1   -2.00    1.80
  -2  10  -1    1.50    1.20
   2  10   1    1.10    1.20
   2  10   1    0.90    1.60
   2  10   1   -0.50    1.10
  -2  10  -1   -1.60    1.80
   2  10   1    0.00    1.20
  -2  10  -1    1.70    2.00
  -2  10  -1    2.40    1.30
  -2  10  -1    0.00    1.00
   2  10   1    1.70    1.40
   2  10   1    1.20    1.50
   3 -10   1   34.90    3.20
  -3  10  -1   30.10    2.50
   3  10   1   28.20    3.00
  -3  10  -1   28.90    3.30
   3  10   1   33.10    3.00
   3  10   1   24.50    2.50
  -3  10  -1   30.60    2.30
   3  10   1   31.70    2.70
  -3  10  -1   30.50    2.50
  -3  10  -1   30.10    3.50
   3  10   1   25.70    2.40
   4 -10   1   70.79    5.00
  -4 -10  -1   75.19    5.20
  -4  10  -1   78.09    5.00
   4  10   1   76.69    4.50
  -4  10  -1   69.29    4.40
  -4  10  -1   73.09    5.00
   4  10   1   67.49    4.70
  -4  10  -1   76.19    4.20
  -4  10  -1   67.99    4.40
   4  10   1   72.89    4.70
   4  10   1   66.99    4.40
   4  10   1   75.59    4.70
  -5 -10  -1    0.60    2.10
   5 -10   1    1.10    1.80
   5  10   1    1.20    1.50
  -5  10  -1   -0.20    1.90
  -5  10  -1    2.10    2.00
  -5  10  -1    2.80    1.20
   5  10   1    3.30    1.30
   5  10   1    1.60    1.60
  -5  10  -1    3.10    1.20
   5  10   1    2.30    1.50
   5  10   1    1.50    1.40
  -5  10  -1    1.80    1.00
  -6 -10  -1   17.70    2.60
   6 -10   1   24.30    3.00
  -6  10  -1   22.30    2.30
  -6  10  -1   28.90    3.20
  -6  10  -1   25.80    3.40
   6  10   1   23.00    2.80
   6  10   1   23.20    2.50
  -6  10  -1   22.40    2.40
  -6  10  -1   22.90    1.80
   6  10   1   25.20    2.70
   6  10   1   25.90    2.60
   6  10   1   25.40    2.70
   7 -10   1  353.86   18.90
  -7 -10  -1  346.07   19.10
   7  10   1  347.97   18.80
  -7  10  -1  351.76   18.80
  -7  10  -1  341.17   19.00
  -7  10  -1  346.17   18.60
   7  10   1  351.86   18.90
  -7  10  -1  348.07   18.80
   7  10   1  335.77   18.80
   7  10   1  335.17   18.80
   7  10   1  346.77   18.90
   8 -10   1  174.78    9.60
  -8 -10  -1  165.78    9.80
  -8  10  -1  167.78    9.40
  -8  10  -1  166.78    9.40
   8  10   1  164.98    9.50
   8  10   1  162.48    9.60
  -8  10  -1  170.58    9.80
   8  10   1  170.38    9.40
  -8  10  -1  175.18    9.20
   8  10   1  163.18    9.40
   8  10   1  163.58    9.60
   9 -10   1   88.49    5.60
  -9 -10  -1   79.09    6.20
   9  10   1   78.59    5.30
   9  10   1   87.69    5.50
  -9  10  -1   93.09    5.00
  -9  10  -1   87.19    5.30
  -9  10  -1   84.89    5.30
  -9  10  -1   89.09    6.00
   9  10   1   93.09    5.60
   9  10   1   95.39    5.50
  10 -10   1   48.40    4.00
 -10 -10  -1   46.20    4.60
 -10  10  -1   48.70    3.50
 -10  10  -1   48.10    3.50
  10  10   1   48.80    4.00
 -10  10  -1   54.79    3.10
 -10  10  -1   48.90    4.20
  10  10   1   51.39    3.60
  10  10   1   53.29    3.50
  11 -10   1   28.60    3.30
 -11 -10  -1   25.10    3.10
 -11  10  -1   27.00    2.20
 -11  10  -1   28.80    3.60
  11  10   1   29.40    2.50
  11  10   1   30.70    3.20
  11  10   1   31.20    2.50
 -12 -10  -1   27.40    3.30
  12 -10   1   41.40    2.80
  12 -10   1   39.70    3.50
  12  10   1   33.70    3.50
 -12  10  -1   29.10    3.70
 -12  10  -1   30.30    2.40
  12  10   1   36.30    2.70
  13 -10   1   57.99    4.20
 -13 -10  -1   56.59    5.00
  13  10   1   58.19    3.50
 -13  10  -1   56.39    4.60
 -13  10  -1   54.09    3.50
  13  10   1   56.79    4.30
 -14 -10  -1   49.00    4.90
  14 -10   1   52.09    4.10
 -14  10  -1   48.70    4.50
 -14  10  -1   46.90    3.20
  14  10   1   47.60    4.00
 -15 -10  -1   11.60    2.80
  15 -10   1   17.10    2.30
  15  10   1   11.30    2.20
 -15  10  -1   17.30    2.40
 -15  10  -1   17.90    1.90
  16 -10   1    3.20    1.90
 -16 -10  -1    1.80    2.60
 -16  10  -1    3.10    1.20
  16  10   1    1.40    2.20
 -16  10  -1    1.40    2.20
 -17 -10  -1    9.70    2.90
  17 -10   1   11.10    2.10
 -17  10  -1   10.70    2.30
  17  10   1    9.90    2.40
  18 -10   1    7.30    2.00
 -18 -10  -1    1.10    2.70
  18  10   1    2.00    2.20
 -18  10  -1    2.20    2.00
 -19 -10  -1    9.30    3.10
  19 -10   1   13.10    2.20
 -19  10  -1    5.80    2.20
  19  10   1   13.00    2.40
  20 -10   1   12.50    2.30
 -20 -10  -1   10.70    3.10
 -20  10  -1   16.00    2.70
  20  10   1   19.80    2.60
  21 -10   1   11.20    2.20
 -21 -10  -1   21.00    3.30
  21  10   1   20.00    2.60
 -21  10  -1    8.50    2.40
 -22 -10  -1   77.69    6.10
  22 -10   1   76.29    5.40
 -22  10  -1   80.09    5.70
  23 -10   1  109.39    6.50
 -23  10  -1   92.59    6.60
  23  10   1   96.09    6.40
  24 -10   1   -0.70    2.00
 -24 -10  -1   -1.00    3.10
 -24  10  -1    0.90    2.20
  24  10   1    0.20    2.20
 -25 -10  -1   -0.90    2.90
  25 -10   1   -1.40    2.10
 -25  10  -1    1.20    2.20
  25  10   1   -4.40    2.40
 -26 -10  -1   -1.20    2.90
  26 -10   1    1.70    2.10
  26  10   1    4.10    2.30
 -26  10  -1    3.30    2.40
 -27 -10  -1   -2.50    3.00
  27 -10   1    2.40    2.10
  27  10   1    2.00    2.40
 -27  10  -1    2.10    2.30
  26 -11  -1    1.50    2.10
 -26 -11   1   -2.60    3.10
  26  11  -1   -1.50    2.30
 -26  11   1    2.40    2.30
  25 -11  -1    4.20    2.00
 -25 -11   1   -0.40    2.90
 -25  11   1    0.30    2.40
  25  11  -1    0.20    2.30
  24 -11  -1   40.60    3.60
 -24 -11   1   30.90    3.80
 -24  11   1   30.60    4.10
  23 -11  -1    5.40    2.10
 -23 -11   1    5.00    2.90
 -23  11   1    2.00    2.40
  23  11  -1    7.90    2.40
  22 -11  -1   -2.40    1.90
 -22 -11   1    1.10    2.90
  22  11  -1    2.30    2.40
 -22  11   1   -0.90    2.10
 -21 -11   1   24.40    3.60
  21 -11  -1   26.50    2.70
  21  11  -1   16.90    2.90
 -21  11   1   31.10    3.10
  20 -11  -1    1.80    2.00
 -20 -11   1    0.00    3.00
  20  11  -1    0.00    2.40
 -20  11   1    4.10    2.20
 -19 -11   1   15.70    3.20
  19 -11  -1   15.30    2.30
 -19  11   1   12.20    2.40
  19  11  -1   16.10    2.60
 -18 -11   1   25.00    3.40
  18 -11  -1   34.30    3.60
  18  11  -1   28.10    3.60
 -18  11   1   34.70    4.00
  17 -11  -1    2.80    1.90
 -17 -11   1    2.40    2.90
 -17  11   1   -1.30    2.10
  17  11  -1    1.40    2.10
 -16 -11   1   -1.70    2.60
  16 -11  -1    1.80    1.90
 -16  11   1   -1.40    1.20
 -16  11   1   -0.30    2.10
  16  11  -1    1.00    2.30
  15 -11  -1   18.50    2.50
 -15 -11   1   23.40    3.10
 -15  11   1   21.10    2.80
  15  11  -1   17.50    2.50
 -15  11   1   20.70    2.20
  14 -11  -1    2.60    2.00
 -14 -11   1    5.60    2.80
  14  11  -1   -0.40    2.20
 -14  11   1    3.90    2.20
 -14  11   1    2.70    1.20
  13 -11  -1    7.80    2.00
 -13 -11   1    5.40    2.60
 -13  11   1   10.30    1.40
  13  11  -1    7.30    2.30
  13  11  -1    5.30    2.10
 -13  11   1    5.70    2.30
 -12 -11   1    8.70    2.80
  12 -11  -1   15.60    2.20
 -12  11   1   13.60    1.40
 -12  11   1    8.80    2.30
  12  11  -1   12.00    1.60
  12  11  -1   14.40    2.50
 -11 -11   1    2.20    2.60
  11 -11  -1    1.40    1.90
  11  11  -1    2.80    2.10
  11  11  -1   -0.10    1.40
 -11  11   1   -1.00    1.10
 -11  11   1    1.00    2.20
 -11  11   1    1.00    1.90
  10 -11  -1   58.19    4.60
 -10 -11   1   62.39    5.30
  10  11  -1   67.99    4.20
  10  11  -1   63.59    4.60
 -10  11   1   59.79    4.00
 -10  11   1   61.39    3.80
 -10  11   1   69.59    5.10
  10  11  -1   62.29    4.20
 -10  11   1   61.09    4.30
   9 -11  -1   -1.40    1.80
  -9 -11   1    2.70    2.30
   9  11  -1    0.50    1.50
   9  11  -1   -0.80    1.60
   9  11  -1    0.70    2.00
  -9  11   1    0.50    1.50
  -9  11   1    1.10    1.00
  -9  11   1    1.10    1.20
  -9  11   1    0.10    2.10
  -8 -11   1    0.00    2.20
   8 -11  -1    0.90    1.90
  -8  11   1   -0.30    0.90
  -8  11   1   -2.10    2.00
   8  11  -1   -1.20    2.00
   8  11  -1   -0.90    1.50
  -8  11   1   -0.60    1.20
  -8  11   1    0.30    1.40
   8  11  -1    0.90    1.60
  -7 -11   1  257.47   14.80
   7 -11  -1  270.47   14.70
   7  11  -1  271.67   14.80
   7  11  -1  255.47   14.50
  -7  11   1  259.57   14.50
  -7  11   1  274.27   14.60
  -7  11   1  280.47   14.40
   7  11  -1  264.97   14.60
   7  11  -1  261.47   14.60
  -7  11   1  255.87   14.80
  -6 -11   1   62.79    4.90
   6 -11  -1   70.19    4.70
  -6  11   1   66.19    4.80
  -6  11   1   62.79    4.30
  -6  11   1   62.99    3.90
   6  11  -1   65.69    4.80
   6  11  -1   65.09    4.30
  -6  11   1   62.09    4.10
   6  11  -1   63.69    4.10
   6  11  -1   65.29    4.40
  -5 -11   1    7.90    2.30
   5 -11  -1   11.00    2.10
   5  11  -1    7.60    1.30
   5  11  -1   11.20    1.70
   5  11  -1   10.60    1.80
  -5  11   1    9.60    1.30
  -5  11   1   11.80    1.70
  -5  11   1   17.30    2.30
   5  11  -1   11.30    1.90
   5  11  -1   14.30    2.20
  -5  11   1   10.60    1.50
   4 -11  -1   42.50    3.80
  -4 -11   1   43.90    4.10
  -4  11   1   45.10    3.90
  -4  11   1   40.00    3.10
  -4  11   1   45.50    3.00
   4  11  -1   47.60    3.50
   4  11  -1   50.19    3.80
   4  11  -1   46.50    3.60
   4  11  -1   45.70    3.50
   4  11  -1   39.20    3.00
  -4  11   1   43.70    3.30
   3 -11  -1    2.10    1.80
   3  11  -1    1.40    1.50
  -3  11   1    2.40    1.20
   3  11  -1    1.60    2.00
  -3  11   1    0.80    2.00
   3  11  -1    2.00    1.50
   3  11  -1    3.00    1.20
  -3  11   1    4.30    1.20
  -3  11   1   -0.70    1.30
   3  11  -1    2.60    1.60
  -3  11   1    3.90    1.90
   2 -11  -1   76.59    5.30
  -2  11   1   86.49    4.80
   2  11  -1   79.89    4.90
  -2  11   1   77.69    5.30
   2  11  -1   84.19    5.10
  -2  11   1   80.59    4.80
   2  11  -1   76.99    5.40
  -2  11   1   77.09    5.40
   2  11  -1   77.19    4.90
   2  11  -1   76.09    5.10
   2  11  -1   78.59    5.00
  -2  11   1   80.69    5.00
   1  11  -1   86.29    5.40
  -1  11   1   84.39    5.00
   1  11  -1   87.59    5.40
  -1  11   1   86.79    5.20
  -1  11   1   86.69    5.50
  -1  11   1   79.19    5.50
   1  11  -1   79.09    5.10
   1  11  -1   79.59    5.30
  -1  11   1   82.29    5.00
   1  11  -1   86.19    5.00
   1  11  -1   81.39    5.20
   0 -11   1   65.69    4.80
   0  11   1   65.69    4.70
   0  11   1   68.39    4.20
   0  11   1   70.59    4.30
   0  11  -1   63.49    4.60
   0  11   1   67.09    4.40
   0  11  -1   64.39    4.20
   0  11  -1   69.79    4.20
   0  11   1   64.89    4.10
   0  11  -1   64.19    4.70
   0  11  -1   64.59    4.20
   0  11   1   59.29    4.70
   1 -11   1   75.89    5.20
   1  11   1   76.19    4.80
  -1  11  -1   76.29    4.70
  -1  11  -1   72.79    5.20
  -1  11  -1   70.19    4.70
   1  11   1   78.39    4.90
   1  11   1   75.49    4.80
   1  11   1   75.79    5.00
  -1  11  -1   80.89    4.60
   1  11   1   73.89    4.60
   1  11   1   76.69    5.00
  -1  11  -1   82.29    5.10
   2 -11   1   -0.50    1.90
   2  11   1    3.50    1.70
   2  11   1    1.90    1.30
  -2  11  -1    5.70    1.40
  -2  11  -1    4.80    1.90
  -2  11  -1    3.70    2.00
  -2  11  -1    2.80    1.40
   2  11   1    6.30    1.50
   2  11   1    5.80    1.40
   2  11   1    4.00    1.40
   2  11   1    1.90    1.60
  -2  11  -1    4.70    1.20
   3 -11   1  152.78    8.60
   3  11   1  137.89    8.30
   3  11   1  143.49    8.20
  -3  11  -1  136.39    8.30
   3  11   1  148.49    8.40
  -3  11  -1  148.59    8.50
   3  11   1  149.59    8.30
   3  11   1  147.49    8.50
  -3  11  -1  154.28    8.80
   3  11   1  143.69    8.40
  -3  11  -1  141.09    8.20
  -3  11  -1  149.99    8.10
   4 -11   1  206.68   11.40
   4  11   1  198.08   11.20
  -4  11  -1  198.88   11.10
   4  11   1  188.18   11.10
  -4  11  -1  209.98   10.90
  -4  11  -1  198.68   11.10
   4  11   1  203.78   11.20
   4  11   1  199.48   11.20
   4  11   1  196.98   11.20
  -4  11  -1  195.88   11.30
   5 -11   1   63.49    4.50
  -5 -11  -1   65.19    4.90
   5  11   1   61.49    4.20
  -5  11  -1   62.49    3.90
   5  11   1   60.89    4.10
  -5  11  -1   61.89    3.70
  -5  11  -1   53.99    4.60
   5  11   1   54.99    3.90
   5  11   1   65.89    4.40
  -5  11  -1   61.99    4.00
   5  11   1   58.39    4.20
   6 -11   1  107.69    6.30
  -6 -11  -1  104.89    6.60
   6  11   1   93.69    6.10
   6  11   1   98.29    6.10
  -6  11  -1  108.99    6.50
   6  11   1   94.09    6.00
   6  11   1   98.29    5.90
  -6  11  -1  100.79    5.60
   6  11   1  100.19    6.10
  -6  11  -1   94.19    5.90
  -6  11  -1  103.19    5.90
  -7 -11  -1   42.30    4.30
   7 -11   1   43.50    3.80
   7  11   1   41.60    3.40
  -7  11  -1   38.80    3.10
  -7  11  -1   37.30    3.10
  -7  11  -1   41.10    4.20
   7  11   1   38.90    3.60
  -7  11  -1   43.20    2.70
   7  11   1   45.60    3.50
   8 -11   1    7.90    2.10
  -8 -11  -1   12.00    2.60
   8  11   1   12.40    2.30
  -8  11  -1   10.70    1.60
  -8  11  -1    7.50    1.50
  -8  11  -1   11.30    1.40
   8  11   1    8.80    1.70
  -8  11  -1    6.40    2.20
   8  11   1    8.00    1.90
   9 -11   1   59.09    4.40
  -9 -11  -1   64.39    4.90
   9  11   1   58.99    4.10
   9  11   1   64.79    4.20
  -9  11  -1   63.69    4.70
  -9  11  -1   56.49    4.00
   9  11   1   61.09    4.50
  -9  11  -1   59.69    3.60
  10 -11   1   60.89    4.40
 -10 -11  -1   57.59    4.90
  10  11   1   65.29    4.10
 -10  11  -1   52.99    4.70
 -10  11  -1   58.19    3.60
  10  11   1   57.39    4.00
  10  11   1   55.99    4.50
 -11 -11  -1  248.98   15.00
  11 -11   1  255.37   14.70
  11  11   1  262.87   14.70
 -11  11  -1  275.07   14.70
 -11  11  -1  260.17   14.30
  11  11   1  278.57   14.50
 -12 -11  -1  179.98   11.20
  12 -11   1  194.88   10.80
  12  11   1  183.88   10.70
 -12  11  -1  183.88   10.30
 -12  11  -1  193.18   10.90
  12  11   1  194.58   10.50
  13 -11   1   44.20    3.90
 -13 -11  -1   39.00    4.70
  13  11   1   48.10    4.00
 -13  11  -1   46.90    3.00
 -13  11  -1   42.70    4.40
 -14 -11  -1   -0.50    2.70
  14 -11   1    0.90    2.00
  14  11   1    2.30    2.10
 -14  11  -1   -1.10    2.10
 -14  11  -1    1.80    1.10
 -15 -11  -1   86.99    6.50
  15 -11   1   87.89    5.80
 -15  11  -1   83.49    6.00
  15  11   1   87.59    5.70
  16 -11   1   48.10    4.10
 -16 -11  -1   46.40    5.00
 -16  11  -1   48.20    4.30
  16  11   1   50.29    4.10
  17 -11   1    6.50    2.10
 -17 -11  -1    5.20    2.80
  17  11   1    8.70    2.50
 -17  11  -1    4.70    2.40
  18 -11   1   38.40    3.80
 -18 -11  -1   28.60    3.70
 -18  11  -1   38.70    4.00
  18  11   1   39.00    3.80
  19 -11   1   11.30    2.30
 -19 -11  -1    7.90    3.00
 -19  11  -1    6.60    2.20
  19  11   1    8.80    2.50
  20 -11   1    1.30    2.00
 -20 -11  -1    2.40    3.10
  20  11   1    6.10    2.40
 -20  11  -1    2.70    2.40
  21 -11   1    0.60    2.10
 -21 -11  -1   -1.10    3.10
 -21  11  -1    1.40    2.20
  21  11   1    4.30    2.20
  22 -11   1   -1.30    2.00
 -22 -11  -1    0.60    3.10
 -22  11  -1   -5.80    2.10
  22  11   1    0.80    2.20
  23 -11   1   12.30    2.40
 -23 -11  -1    8.00    3.10
  23  11   1   13.90    2.70
 -23  11  -1   17.10    2.70
 -24 -11  -1   -2.90    2.90
  24 -11   1   -1.90    2.00
  24  11   1    0.40    2.20
 -24  11  -1    0.10    2.30
  25 -11   1   22.40    2.70
 -25 -11  -1   15.30    3.50
 -25  11  -1   28.20    3.00
  25  11   1   21.70    3.00
  26 -11   1    0.20    2.00
 -26 -11  -1    0.10    3.00
  26  11   1    0.40    2.30
 -26  11  -1    2.40    2.40
  25 -12  -1    2.20    2.20
 -25 -12   1    1.70    2.90
  25  12  -1    2.40    2.20
 -25  12   1    0.50    2.60
 -24 -12   1    2.20    3.10
  24 -12  -1   -0.40    2.10
  24  12  -1    5.90    2.50
 -24  12   1    7.80    2.40
  23 -12  -1    1.40    2.10
 -23 -12   1   -5.20    2.90
  23  12  -1   -1.30    2.30
 -23  12   1    1.40    2.30
  22 -12  -1   -1.80    2.10
 -22 -12   1    0.70    2.90
 -22  12   1    4.10    2.20
  22  12  -1   -0.20    2.10
  21 -12  -1   12.10    2.40
 -21 -12   1    8.90    3.00
 -21  12   1    9.20    2.50
  21  12  -1    5.00    2.30
  20 -12  -1   30.50    3.60
 -20 -12   1   16.60    3.30
  20  12  -1   20.50    2.80
 -20  12   1   34.60    3.90
  19 -12  -1    1.70    2.10
 -19 -12   1   -0.50    2.90
  19  12  -1    1.60    2.30
 -19  12   1   -0.60    2.30
 -18 -12   1    0.40    2.80
  18 -12  -1   -1.20    2.10
  18  12  -1    2.00    2.10
 -18  12   1   -0.20    2.30
 -17 -12   1   -0.10    2.90
  17 -12  -1   -2.50    2.00
  17  12  -1    1.50    2.20
 -17  12   1    1.20    2.40
  16 -12  -1    1.90    2.00
 -16 -12   1   -2.30    2.70
 -16  12   1    0.50    2.30
  16  12  -1   -1.50    2.20
 -15 -12   1   38.00    3.90
  15 -12  -1   36.90    3.80
  15  12  -1   32.50    3.80
 -15  12   1   38.30    3.90
  14 -12  -1   60.29    4.60
 -14 -12   1   62.89    5.50
 -14  12   1   66.99    4.80
 -14  12   1   63.89    4.90
  14  12  -1   60.29    4.70
  13 -12  -1   11.00    2.20
 -13 -12   1   10.40    3.00
  13  12  -1   14.60    2.70
 -13  12   1   16.30    1.60
 -13  12   1   15.50    2.60
 -12 -12   1    4.70    2.60
  12 -12  -1    1.70    2.00
  12  12  -1    0.60    1.50
 -12  12   1    5.50    1.20
 -12  12   1    3.40    2.50
  12  12  -1    3.10    2.20
 -11 -12   1   78.39    6.10
  11 -12  -1   88.79    5.60
  11  12  -1   81.29    5.20
 -11  12   1   81.99    4.80
  11  12  -1   79.29    5.50
 -11  12   1   79.99    5.80
  10 -12  -1   11.00    2.30
 -10 -12   1   10.90    2.70
 -10  12   1   18.30    2.40
  10  12  -1   13.40    2.50
 -10  12   1   18.10    1.90
  10  12  -1   16.70    2.00
   9 -12  -1   76.89    5.30
  -9 -12   1   73.89    5.50
   9  12  -1   77.19    5.30
  -9  12   1   75.59    4.40
  -9  12   1   69.49    5.40
   9  12  -1   73.59    4.80
   8 -12  -1    9.20    2.20
  -8 -12   1   10.10    2.50
  -8  12   1   13.60    2.00
   8  12  -1   17.80    2.50
   8  12  -1   13.40    1.90
   8  12  -1   10.50    2.00
  -8  12   1   14.40    1.40
  -8  12   1   13.40    2.60
   7 -12  -1   79.19    5.40
  -7 -12   1   81.19    5.80
  -7  12   1   84.49    5.80
  -7  12   1   74.39    5.00
   7  12  -1   78.49    5.50
   7  12  -1   76.09    5.20
   7  12  -1   82.69    5.20
  -7  12   1   73.59    4.90
  -7  12   1   84.79    4.60
   6 -12  -1  223.08   12.20
  -6 -12   1  211.68   12.40
  -6  12   1  202.18   12.00
  -6  12   1  227.08   12.40
   6  12  -1  207.88   12.30
   6  12  -1  209.28   12.20
   6  12  -1  236.98   12.10
  -6  12   1  221.18   11.90
  -6  12   1  210.38   12.00
  -5 -12   1   50.59    4.50
   5 -12  -1   47.20    4.20
  -5  12   1   51.59    3.50
  -5  12   1   52.29    3.60
  -5  12   1   49.50    4.30
   5  12  -1   48.10    3.70
   5  12  -1   52.09    4.20
   5  12  -1   49.30    3.90
   5  12  -1   49.10    3.40
  -5  12   1   53.49    3.30
   4 -12  -1    1.70    2.00
   4  12  -1    2.70    1.10
   4  12  -1    4.10    2.10
  -4  12   1    2.30    1.50
  -4  12   1    6.00    1.40
  -4  12   1    4.70    1.90
   4  12  -1    2.90    1.60
  -4  12   1    5.00    1.20
   4  12  -1    2.60    1.70
   3 -12  -1   47.60    3.90
  -3  12   1   41.20    3.40
   3  12  -1   43.60    3.20
  -3  12   1   45.80    3.90
   3  12  -1   42.60    3.90
   3  12  -1   39.40    3.50
  -3  12   1   45.20    3.20
   3  12  -1   45.40    3.70
  -3  12   1   44.20    3.10
   3  12  -1   44.60    3.50
   2 -12  -1   45.10    4.00
   2  12  -1   43.20    3.40
   2  12  -1   47.30    3.80
   2  12  -1   40.90    3.20
   2  12  -1   44.10    3.70
   2  12  -1   39.90    3.50
  -2  12   1   40.30    3.40
  -2  12   1   46.80    3.10
  -2  12   1   45.70    3.90
  -2  12   1   43.60    3.20
  -1  12   1   25.10    2.80
  -1  12   1   25.40    2.70
  -1  12   1   26.40    2.40
   1  12  -1   21.00    2.30
   1  12  -1   21.10    2.50
   1  12  -1   26.80    3.40
   1  12  -1   27.60    2.70
  -1  12   1   22.60    2.50
  -1  12   1   24.30    2.50
   1  12  -1   26.80    3.00
   0  12  -1   42.60    3.10
   0  12  -1   45.30    4.00
   0  12  -1   36.60    4.30
   0  12  -1   36.30    3.10
   0  12   1   39.90    3.50
   0  12   1   44.30    3.80
   0  12   1   38.50    3.30
   0  12   1   45.20    3.20
   0  12   1   39.60    3.00
   1 -12   1  234.48   12.60
   1  12   1  227.78   12.50
  -1  12  -1  212.58   12.30
   1  12   1  226.18   12.40
   1  12   1  212.18   12.50
   1  12   1  237.28   12.40
  -1  12  -1  217.38   12.40
  -1  12  -1  231.38   12.30
   1  12   1  214.98   12.40
   1  12   1  219.08   12.30
  -1  12  -1  223.48   12.60
   2 -12   1   16.00    2.40
   2  12   1   16.70    1.80
  -2  12  -1   17.10    1.80
  -2  12  -1   17.10    2.50
  -2  12  -1   16.90    1.70
   2  12   1   13.40    2.00
   2  12   1   13.50    1.70
   2  12   1   15.10    1.90
   2  12   1   18.40    2.00
   2  12   1   12.60    1.90
  -2  12  -1   11.30    1.90
   3 -12   1   47.10    3.90
   3  12   1   39.60    3.40
   3  12   1   37.40    2.90
  -3  12  -1   40.50    2.90
   3  12   1   39.50    3.10
   3  12   1   37.40    3.20
   3  12   1   42.60    3.30
   3  12   1   35.40    3.10
  -3  12  -1   38.30    3.10
  -3  12  -1   39.10    3.90
   4 -12   1   -1.20    2.00
  -4  12  -1   -2.10    2.00
  -4  12  -1   -0.30    1.30
  -4  12  -1   -0.80    1.10
   4  12   1    0.90    1.50
   4  12   1    0.50    1.20
   4  12   1    0.40    1.70
   4  12   1    0.40    1.50
   4  12   1   -0.40    1.40
   5 -12   1   37.40    3.70
  -5  12  -1   37.80    3.10
  -5  12  -1   42.20    2.80
   5  12   1   38.40    3.60
   5  12   1   34.90    3.30
  -5  12  -1   40.90    4.00
   5  12   1   36.70    3.50
  -6 -12  -1  404.26   22.40
   6 -12   1  418.06   22.30
  -6  12  -1  400.86   22.10
   6  12   1  393.76   22.20
  -6  12  -1  416.56   21.90
   6  12   1  416.26   22.20
   6  12   1  400.76   22.20
  -6  12  -1  405.86   22.30
   7 -12   1   63.29    4.40
  -7 -12  -1   48.10    4.80
   7  12   1   51.59    4.00
  -7  12  -1   54.69    3.40
  -7  12  -1   54.19    4.50
   7  12   1   55.19    4.00
   7  12   1   56.09    4.30
   8 -12   1   16.80    2.40
  -8 -12  -1    9.70    2.70
   8  12   1   15.80    2.10
   8  12   1    8.40    2.20
  -8  12  -1   10.10    1.20
  -8  12  -1   18.00    2.50
   8  12   1   11.20    1.90
  -9 -12  -1  316.57   18.00
   9 -12   1  321.47   17.90
   9  12   1  326.77   17.80
  -9  12  -1  333.67   17.50
  -9  12  -1  315.57   17.90
   9  12   1  324.87   17.70
 -10 -12  -1   15.90    2.90
  10 -12   1    6.00    2.10
 -10  12  -1   12.60    1.30
  10  12   1   11.70    1.90
 -10  12  -1   10.20    2.20
  10  12   1   11.40    2.30
  11 -12   1   23.20    2.60
 -11 -12  -1   16.10    2.90
 -11  12  -1   23.80    2.00
  11  12   1   17.80    2.60
 -11  12  -1   25.00    2.80
  11  12   1   22.10    2.70
  12 -12   1    8.20    2.10
 -12 -12  -1    2.50    2.50
 -12  12  -1    1.30    2.20
  12  12   1    0.00    2.10
 -13 -12  -1    5.60    2.70
  13 -12   1    7.30    2.10
 -13  12  -1    4.80    2.30
  13  12   1    1.10    2.20
  14 -12   1  130.19    8.10
 -14 -12  -1  131.69    8.60
 -14  12  -1  146.49    8.20
  14  12   1  125.29    8.00
 -15 -12  -1    8.60    3.00
  15 -12   1   10.70    2.30
 -15  12  -1   21.70    2.80
  15  12   1   13.60    2.50
  16 -12   1    4.40    2.20
 -16 -12  -1    4.30    2.80
 -16  12  -1    2.00    2.40
  16  12   1   -0.80    2.10
 -17 -12  -1   56.39    5.70
  17 -12   1   60.89    4.90
 -17  12  -1   68.69    4.90
  17  12   1   61.49    4.90
  18 -12   1    9.60    2.30
 -18 -12  -1    8.00    3.30
  18  12   1    4.90    2.20
 -18  12  -1    9.00    2.30
 -19 -12  -1   14.00    3.20
  19 -12   1   14.90    2.40
 -19  12  -1   14.90    2.50
  19  12   1   14.30    2.50
  20 -12   1    5.50    2.30
 -20 -12  -1    6.20    3.20
  20  12   1    2.10    2.40
 -20  12  -1   14.20    2.60
  21 -12   1    2.30    2.10
 -21 -12  -1    5.40    3.30
  21  12   1    1.00    2.40
 -21  12  -1    4.30    2.20
 -22 -12  -1   42.90    5.40
  22 -12   1   49.60    4.40
  22  12   1   44.60    4.30
 -22  12  -1   51.59    4.60
 -23 -12  -1    9.60    3.40
  23 -12   1    9.30    2.30
 -23  12  -1    7.00    2.40
  23  12   1    5.70    2.30
  24 -12   1   -3.30    2.10
 -24 -12  -1    1.70    3.20
  24  12   1   -1.10    2.30
 -24  12  -1    2.70    2.30
  24 -13  -1    7.30    2.50
 -24 -13   1    9.80    3.60
 -24  13   1   14.70    2.70
  23 -13  -1  109.99    6.70
 -23 -13   1   81.99    7.40
  23  13  -1  102.69    6.60
  22 -13  -1    6.90    2.30
 -22 -13   1    1.70    3.10
 -22  13   1    7.80    2.40
  22  13  -1    1.00    2.30
  21 -13  -1   16.30    2.50
 -21 -13   1   16.00    3.40
  21  13  -1    7.40    2.40
 -21  13   1   17.80    2.50
  20 -13  -1    0.70    2.20
 -20 -13   1   -0.30    3.20
 -20  13   1    2.90    2.30
  20  13  -1    1.40    2.20
  19 -13  -1   -1.70    2.10
 -19 -13   1    3.00    3.00
  19  13  -1    0.10    2.20
 -19  13   1   -0.90    2.20
 -18 -13   1    4.40    3.20
  18 -13  -1    4.90    2.20
  18  13  -1   -0.20    2.10
 -18  13   1    1.30    2.30
  17 -13  -1   -2.40    2.00
 -17 -13   1    0.70    2.80
  17  13  -1   -0.40    2.20
 -17  13   1    3.40    2.50
  16 -13  -1   40.20    4.10
 -16 -13   1   40.00    5.10
 -16  13   1   43.50    4.40
  16  13  -1   46.20    4.00
 -15 -13   1   25.30    3.60
  15 -13  -1   16.20    2.40
 -15  13   1   26.90    2.90
  15  13  -1   10.90    2.50
 -14 -13   1   38.90    4.60
  14 -13  -1   30.60    3.70
  14  13  -1   27.80    3.50
 -14  13   1   31.10    3.20
 -13 -13   1   -2.00    2.70
  13 -13  -1    2.70    2.10
 -13  13   1    1.50    2.10
  13  13  -1   -0.70    2.20
  12 -13  -1   -2.20    2.10
 -12 -13   1   -3.60    2.60
  12  13  -1    0.20    2.30
 -12  13   1    1.80    2.10
  11 -13  -1   89.39    6.00
 -11 -13   1   93.29    6.40
  11  13  -1   83.99    5.90
 -11  13   1   90.49    6.20
  11  13  -1   97.09    6.40
 -11  13   1   84.59    5.20
 -10 -13   1   33.70    3.40
  10 -13  -1   28.00    3.50
  10  13  -1   27.90    3.50
  10  13  -1   26.30    3.00
 -10  13   1   26.30    2.30
 -10  13   1   22.10    2.80
   9 -13  -1   45.70    4.00
  -9 -13   1   39.00    4.50
  -9  13   1   44.80    4.10
  -9  13   1   37.30    2.80
   9  13  -1   35.30    3.90
   9  13  -1   43.90    3.50
   8 -13  -1  103.29    7.00
  -8 -13   1  105.09    7.30
  -8  13   1  109.89    7.00
  -8  13   1  111.19    6.30
   8  13  -1  118.49    6.70
   8  13  -1  117.99    7.00
   7 -13  -1   11.20    2.30
  -7 -13   1   16.60    2.80
   7  13  -1   15.00    2.00
  -7  13   1   14.70    1.70
  -7  13   1   15.60    2.50
   7  13  -1    8.90    2.20
   6 -13  -1  109.19    6.80
  -6 -13   1  102.69    7.10
  -6  13   1  109.39    6.10
  -6  13   1  102.09    6.80
   6  13  -1  109.69    6.60
   6  13  -1  104.09    6.70
   5 -13  -1   67.19    5.00
  -5  13   1   68.99    5.30
   5  13  -1   68.39    4.50
  -5  13   1   64.99    4.10
   5  13  -1   63.99    4.90
   4 -13  -1    2.90    2.00
   4  13  -1    3.00    2.20
  -4  13   1    7.00    2.40
  -4  13   1    2.40    1.60
   4  13  -1    1.80    1.70
   4  13  -1    4.50    1.80
   4  13  -1    0.70    1.50
  -4  13   1    3.60    1.30
   3 -13  -1  325.27   16.70
   3  13  -1  313.37   16.50
  -3  13   1  281.57   16.50
  -3  13   1  298.77   16.40
   3  13  -1  304.07   16.50
  -3  13   1  301.47   16.80
   3  13  -1  278.97   16.40
   3  13  -1  302.97   16.60
  -2  13   1    9.90    1.70
   2  13  -1    8.50    2.00
  -2  13   1    5.80    2.40
   2  13  -1   11.00    1.80
   2  13  -1    9.30    2.10
  -2  13   1   13.00    1.60
   2  13  -1    7.30    1.60
  -1  13   1   13.20    2.00
   1  13  -1    9.60    2.30
   1  13  -1   12.50    1.70
  -1  13   1   14.90    1.70
  -1  13   1   11.30    2.40
   1  13  -1   17.00    1.90
  -1  13   1   13.20    1.90
   1  13  -1   11.60    2.30
   0  13   1    9.30    1.90
   0  13  -1    9.80    2.10
   0  13  -1    8.60    1.60
   0  13   1   11.00    1.60
   0  13   1   11.60    2.30
   0  13  -1    9.90    1.60
   0  13   1    8.70    1.70
   0  13  -1    7.30    2.10
   1  13   1    1.80    1.70
   1  13   1    0.60    1.40
  -1  13  -1    1.20    1.40
  -1  13  -1   -0.60    2.00
   1  13   1   -3.30    2.00
   1  13   1    0.00    1.40
  -1  13  -1    0.40    1.30
   2 -13   1    9.80    2.40
   2  13   1    5.10    1.60
   2  13   1    5.30    1.80
   2  13   1   11.30    2.10
   2  13   1    9.50    1.80
  -2  13  -1   11.40    2.30
  -2  13  -1    7.60    1.50
  -2  13  -1   10.30    1.50
   3 -13   1    1.40    2.10
   3  13   1    2.80    1.80
  -3  13  -1    1.20    2.00
   3  13   1    1.20    1.70
   3  13   1   -1.60    1.50
  -3  13  -1    3.20    1.30
   4 -13   1   -2.30    2.10
   4  13   1   -0.60    1.60
  -4  13  -1    1.10    2.00
  -4  13  -1    0.70    1.20
   4  13   1    0.70    1.90
   4  13   1    2.00    1.40
   4  13   1    0.20    1.60
   5 -13   1    5.20    2.30
   5  13   1   13.70    1.80
  -5  13  -1   15.80    2.50
  -5  13  -1   10.60    1.40
   5  13   1   12.30    2.20
   5  13   1   10.80    1.90
   6 -13   1  153.68    8.80
  -6  13  -1  141.89    8.20
   6  13   1  146.59    8.60
  -6  13  -1  154.98    8.80
   6  13   1  146.19    8.60
   7 -13   1   76.49    5.30
  -7 -13  -1   65.99    5.80
  -7  13  -1   73.89    5.30
   7  13   1   72.69    5.20
   7  13   1   73.39    5.10
  -7  13  -1   76.29    4.40
  -8 -13  -1    4.10    2.80
   8 -13   1    5.00    2.20
   8  13   1    2.40    2.20
  -8  13  -1    3.30    2.10
   8  13   1    5.60    1.90
  -8  13  -1    3.40    1.00
   9 -13   1   -1.00    2.10
  -9 -13  -1   -0.90    2.60
  -9  13  -1    0.20    2.00
  -9  13  -1    0.20    1.00
   9  13   1    2.60    2.20
   9  13   1   -2.10    1.70
  10 -13   1   12.60    2.50
 -10 -13  -1   20.30    3.20
 -10  13  -1   20.30    2.60
  10  13   1   16.70    2.20
  10  13   1   18.50    2.60
 -11 -13  -1   17.00    3.10
  11 -13   1   19.50    2.60
 -11  13  -1   25.50    3.00
  11  13   1   24.50    2.80
 -12 -13  -1    4.10    2.70
  12 -13   1    4.80    2.20
  12  13   1    2.00    2.00
 -12  13  -1    2.90    2.30
  13 -13   1  129.79    7.90
 -13 -13  -1  118.39    8.30
 -13  13  -1  138.19    8.00
  13  13   1  128.09    7.80
 -14 -13  -1   35.50    3.90
  14 -13   1   43.40    3.90
 -14  13  -1   44.90    4.20
  14  13   1   39.30    4.00
  15 -13   1   25.90    2.80
 -15 -13  -1   11.60    3.00
 -15  13  -1   15.60    2.60
  15  13   1   28.30    3.30
 -16 -13  -1   -3.40    2.80
  16 -13   1   -0.20    2.00
 -16  13  -1   -0.50    2.10
  16  13   1   -0.50    2.10
 -17 -13  -1   21.10    3.40
  17 -13   1   31.70    3.50
  17  13   1   24.50    2.80
 -17  13  -1   19.00    2.60
 -18 -13  -1    0.20    2.80
  18 -13   1    2.70    2.20
  18  13   1    2.00    2.20
 -18  13  -1    2.20    2.10
  19 -13   1    0.80    2.20
 -19 -13  -1    0.30    2.90
 -19  13  -1   -0.60    2.20
  19  13   1   -1.50    2.30
 -20 -13  -1    0.70    2.90
  20 -13   1    4.00    2.30
 -20  13  -1    0.80    2.40
  20  13   1    1.90    2.40
 -21 -13  -1    1.10    3.10
  21 -13   1    4.40    2.20
  21  13   1   -0.20    2.20
 -21  13  -1   -0.90    2.30
  22 -13   1    1.70    2.30
 -22 -13  -1    2.40    3.30
  22  13   1    3.50    2.20
 -22  13  -1    9.90    2.40
 -23 -13  -1   99.59    7.70
  23 -13   1  101.79    7.00
  23  13   1   99.89    6.80
 -23  13  -1  120.29    7.10
 -22 -14   1   -3.60    3.00
  22 -14  -1   -0.60    3.60
  22  14  -1    1.90    2.30
 -22  14   1   -3.00    2.30
 -21 -14   1    5.70    3.10
  21 -14  -1    3.70    2.20
  21  14  -1    0.10    2.30
 -21  14   1    5.40    2.40
 -20 -14   1    7.50    3.00
  20 -14  -1   13.90    2.50
 -20  14   1    9.90    2.40
  20  14  -1    8.70    2.50
 -19 -14   1    7.60    3.10
  19 -14  -1   13.20    2.40
 -19  14   1    6.40    2.40
  19  14  -1   11.70    2.70
 -18 -14   1   19.40    3.40
  18 -14  -1   24.50    2.80
 -18  14   1   18.70    2.80
  18  14  -1   19.20    2.80
  17 -14  -1   14.10    2.50
 -17 -14   1   11.50    3.00
 -17  14   1   18.40    2.70
  17  14  -1   14.20    2.70
  16 -14  -1   11.20    2.50
 -16 -14   1    8.40    3.00
 -16  14   1   12.60    2.60
  16  14  -1    4.70    2.30
  15 -14  -1   15.00    2.60
 -15 -14   1   11.60    3.10
  15  14  -1    5.00    2.20
 -15  14   1    4.70    2.40
  14 -14  -1   46.10    4.20
 -14 -14   1   24.70    3.60
 -14  14   1   41.30    4.20
  14  14  -1   40.70    3.90
 -13 -14   1    0.00    2.60
  13 -14  -1   -1.40    2.20
 -13  14   1   -0.50    2.30
  13  14  -1   -3.10    2.30
 -12 -14   1   15.50    3.10
  12 -14  -1   25.00    2.80
 -12  14   1   19.90    2.60
  12  14  -1   26.80    2.90
 -11 -14   1   42.50    4.80
  11 -14  -1   41.70    4.10
  11  14  -1   43.30    4.20
 -11  14   1   43.90    4.20
 -10 -14   1   19.90    3.10
  10 -14  -1   24.60    2.90
  10  14  -1   24.00    2.80
 -10  14   1   30.80    3.80
   9 -14  -1   -0.80    2.20
  -9 -14   1    1.30    2.60
   9  14  -1   -0.30    1.80
  -9  14   1    0.30    2.20
   9  14  -1    0.40    2.30
  -9  14   1   -1.10    1.30
  -8 -14   1    1.20    2.70
   8 -14  -1    4.00    2.30
  -8  14   1    6.70    2.50
   8  14  -1    5.50    1.80
   8  14  -1    5.00    2.40
  -8  14   1    6.50    1.20
   7 -14  -1    3.60    2.20
   7  14  -1    4.40    1.70
   7  14  -1    4.30    2.20
  -7  14   1    2.00    2.40
  -7  14   1    4.70    1.20
   6 -14  -1   39.00    4.10
   6  14  -1   42.30    3.50
   6  14  -1   41.10    4.10
  -6  14   1   36.00    4.20
  -6  14   1   42.20    2.90
   5 -14  -1    1.30    2.10
  -5  14   1    0.30    1.20
  -5  14   1   -1.40    2.00
   5  14  -1    1.10    1.70
   5  14  -1   -0.10    1.50
   5  14  -1    0.50    2.10
   4 -14  -1   17.70    2.60
   4  14  -1   13.70    2.00
   4  14  -1   15.40    2.40
  -4  14   1   15.20    2.50
  -4  14   1    8.40    1.60
   4  14  -1   14.60    2.10
  -3  14   1    0.50    1.30
  -3  14   1    2.60    2.10
   3  14  -1    3.40    2.20
   3  14  -1    0.70    1.70
   3  14  -1    2.60    1.80
   2  14  -1   16.00    2.40
  -2  14   1   21.80    2.60
   2  14  -1   21.00    2.20
  -2  14   1   25.30    2.90
   2  14  -1   16.90    2.30
  -2  14   1   25.60    2.50
  -1  14   1   13.00    2.20
   1  14  -1   14.10    1.90
  -1  14   1   17.30    2.40
  -1  14   1   16.80    1.90
   1  14  -1   15.00    2.30
   1  14  -1   16.20    2.40
   0  14   1   25.70    2.80
   0  14  -1   27.60    2.80
   0  14  -1   27.80    3.40
   0  14   1   27.20    3.00
   0  14  -1   30.50    3.40
   0  14   1   28.70    2.70
   1  14   1    6.00    1.90
  -1  14  -1    7.30    2.10
   1  14   1    6.60    2.10
  -1  14  -1    7.90    1.70
  -1  14  -1   13.30    2.10
   1  14   1   13.70    1.80
   2  14   1    2.10    1.90
  -2  14  -1    2.20    1.40
  -2  14  -1   -0.60    2.00
   2  14   1    1.60    1.80
   2  14   1    4.40    1.60
   3 -14   1   54.89    4.80
   3  14   1   62.39    4.40
   3  14   1   55.99    4.10
  -3  14  -1   55.99    4.60
   3  14   1   60.39    4.30
  -3  14  -1   59.99    3.90
   4 -14   1    0.30    2.20
   4  14   1    2.40    1.60
  -4  14  -1    1.90    2.00
   4  14   1    4.40    1.80
   4  14   1    0.80    1.90
  -4  14  -1    1.90    1.30
   5 -14   1   13.00    2.50
  -5  14  -1   22.90    2.60
  -5  14  -1   11.30    1.50
   5  14   1   12.70    2.20
   5  14   1   10.00    1.80
   5  14   1   17.10    2.20
   6 -14   1    0.60    2.20
  -6  14  -1    4.20    2.10
  -6  14  -1    2.70    1.20
   6  14   1    1.30    1.50
   6  14   1    2.40    1.80
   6  14   1   -2.40    1.80
   7 -14   1   26.50    2.90
   7  14   1   21.20    2.60
   7  14   1   23.90    3.00
  -7  14  -1   22.70    2.60
   8 -14   1   40.40    4.20
   8  14   1   41.50    3.60
   8  14   1   34.70    3.90
  -8  14  -1   41.30    4.00
  -9 -14  -1   21.80    3.30
   9 -14   1   31.50    3.00
  -9  14  -1   27.60    3.00
   9  14   1   16.50    2.60
   9  14   1   19.40    2.50
 -10 -14  -1    3.80    2.90
  10 -14   1    7.90    2.30
  10  14   1    4.00    2.20
 -10  14  -1    7.40    2.40
  11 -14   1    7.60    2.30
 -11 -14  -1    2.80    2.70
  11  14   1    4.30    2.40
 -11  14  -1    3.70    2.20
 -12 -14  -1   16.00    3.20
  12 -14   1   13.20    2.50
  12  14   1    7.80    2.30
 -12  14  -1   16.60    2.60
  13 -14   1   50.39    4.60
 -13 -14  -1   44.80    5.10
 -13  14  -1   51.49    4.50
  13  14   1   49.40    4.30
 -14 -14  -1    7.10    3.00
  14 -14   1   10.70    2.50
  14  14   1    8.60    2.30
 -14  14  -1   16.20    2.60
 -15 -14  -1   34.00    4.00
  15 -14   1   41.60    4.20
 -15  14  -1   39.30    4.10
  15  14   1   29.80    3.90
  16 -14   1   11.10    2.30
 -16 -14  -1   10.10    3.00
  16  14   1    7.00    2.30
 -16  14  -1   10.10    2.30
 -17 -14  -1    1.00    2.80
  17 -14   1    3.70    2.20
  17  14   1    3.50    2.20
 -17  14  -1    0.10    2.30
 -18 -14  -1   19.80    3.50
  18 -14   1   31.10    3.80
 -18  14  -1   29.90    3.80
 -19 -14  -1   13.10    3.20
  19 -14   1    7.40    2.50
 -19  14  -1   14.30    2.70
  19  14   1    3.20    2.30
  20 -14   1   -1.10    2.10
 -20 -14  -1    1.40    2.90
 -20  14  -1   -0.40    2.20
  20  14   1    0.90    2.30
  21 -14   1   33.30    3.70
 -21 -14  -1   21.10    3.40
  21  14   1   31.40    3.10
 -21  14  -1   15.70    2.80
 -20 -15   1    2.30    2.90
  20  15  -1   -0.80    2.30
 -20  15   1   -0.10    2.20
  19 -15  -1   55.19    5.60
 -19 -15   1   56.29    5.50
  19  15  -1   54.59    4.70
 -18 -15   1   53.69    5.70
  18  15  -1   61.29    4.70
  17 -15  -1    1.50    2.30
 -17 -15   1    0.60    2.80
  17  15  -1   -0.70    2.30
 -17  15   1   -2.00    2.20
 -16 -15   1   20.40    3.30
  16 -15  -1   22.20    2.90
 -16  15   1   22.30    2.80
  16  15  -1   22.80    2.90
  15 -15  -1   -0.50    2.30
 -15 -15   1   -2.60    2.90
  15  15  -1   -0.20    2.20
 -15  15   1    1.30    2.30
  14 -15  -1    2.80    2.30
 -14 -15   1   -1.90    2.80
  14  15  -1    1.70    2.10
 -14  15   1    0.80    2.50
  13 -15  -1    0.70    2.30
 -13 -15   1   -2.70    2.80
  13  15  -1   -2.30    2.40
 -13  15   1    0.10    2.20
 -12 -15   1    4.50    2.90
  12 -15  -1   16.10    2.60
  12  15  -1    7.50    2.50
 -12  15   1    7.20    2.30
  11 -15  -1   50.59    4.70
 -11 -15   1   47.10    5.10
  11  15  -1   53.29    4.50
 -11  15   1   50.89    4.50
  10 -15  -1    4.50    2.40
 -10 -15   1    2.30    2.80
  10  15  -1   -1.00    2.20
 -10  15   1    3.50    2.10
  -9 -15   1   10.50    3.10
   9 -15  -1   19.60    2.70
   9  15  -1   15.20    2.70
  -9  15   1    9.30    2.40
   8 -15  -1   -2.80    2.20
   8  15  -1    0.30    2.20
  -8  15   1   -0.30    2.10
   8  15  -1   -0.90    1.80
   7 -15  -1    1.30    2.30
  -7  15   1    2.60    2.10
   7  15  -1   -0.10    1.70
   7  15  -1    3.20    2.00
   7  15  -1    0.80    1.60
   6 -15  -1   12.50    2.50
   6  15  -1   13.90    2.60
  -6  15   1   11.70    1.50
   6  15  -1   11.20    2.00
  -6  15   1   13.10    2.60
   6  15  -1   11.00    2.00
   5 -15  -1   17.60    2.70
  -5  15   1   13.90    2.60
   5  15  -1   16.90    2.50
  -5  15   1   15.80    1.70
   5  15  -1   14.30    2.10
   5  15  -1   17.00    2.20
  -4  15   1    3.00    2.50
   4  15  -1    1.90    1.80
   4  15  -1    1.50    1.60
  -4  15   1    1.90    1.40
   4  15  -1    1.80    2.20
  -3  15   1   43.80    4.30
   3  15  -1   37.40    3.50
  -3  15   1   35.50    3.10
   3  15  -1   38.00    3.80
   3  15  -1   36.60    3.50
  -3  15   1   42.10    3.80
  -2  15   1   -0.30    1.90
  -2  15   1    1.90    1.50
   2  15  -1    4.30    2.20
   2  15  -1    0.80    1.70
  -2  15   1    2.30    2.30
   2  15  -1    3.10    2.10
   1  15  -1    4.10    2.10
  -1  15   1    3.00    1.60
   1  15  -1    3.30    2.30
  -1  15   1    7.70    2.40
  -1  15   1    3.50    1.80
   1  15  -1    1.60    1.60
   0  15   1   24.70    2.60
   0  15   1   26.60    2.80
   0  15   1   26.60    3.10
   0  15  -1   16.50    2.80
   0  15  -1   24.30    2.70
   0  15  -1   27.60    2.80
   1  15   1    5.30    2.30
  -1  15  -1    6.20    2.10
  -1  15  -1    9.50    2.40
   1  15   1    8.70    1.70
   1  15   1    7.10    2.20
  -1  15  -1    8.10    1.70
  -2  15  -1   33.40    3.90
  -2  15  -1   30.20    2.80
   2  15   1   31.70    3.10
   2  15   1   30.70    3.40
   2  15   1   26.40    3.30
  -2  15  -1   28.60    3.30
  -3  15  -1   11.20    2.40
   3  15   1    7.30    1.90
   3  15   1    7.70    1.70
  -3  15  -1    6.70    1.50
   3  15   1    5.70    1.90
   4 -15   1    0.30    2.30
   4  15   1    1.10    1.70
   4  15   1    0.10    1.60
   4  15   1    1.30    1.90
  -4  15  -1    0.20    2.20
  -4  15  -1    0.50    1.50
   5 -15   1    2.90    2.20
   5  15   1    4.20    1.70
   5  15   1    3.90    1.60
  -5  15  -1    4.70    2.40
   5  15   1    3.20    1.90
   6 -15   1    2.40    2.40
   6  15   1    0.50    2.00
  -6  15  -1    2.10    2.30
   6  15   1   -1.60    1.50
   6  15   1   -1.00    1.70
   7 -15   1   59.19    5.10
   7  15   1   66.49    4.80
  -7  15  -1   56.19    5.20
   7  15   1   65.79    4.40
   7  15   1   69.79    4.80
   8 -15   1  126.99    7.70
   8  15   1  119.69    7.30
  -8  15  -1  114.79    7.60
   8  15   1  125.59    7.30
   8  15   1  109.39    7.20
   9 -15   1   14.00    2.60
   9  15   1    8.00    2.40
  -9  15  -1   23.10    2.70
  10 -15   1    2.00    2.40
 -10  15  -1    0.70    2.30
  10  15   1   -0.30    2.20
  11 -15   1    0.20    2.30
 -11 -15  -1   -0.20    2.90
 -11  15  -1   -1.10    2.30
  11  15   1   -0.80    2.20
  12 -15   1    1.50    2.30
 -12 -15  -1    1.30    3.00
 -12  15  -1    3.70    2.30
  12  15   1    0.10    2.40
  13 -15   1    7.90    2.50
 -13 -15  -1    4.50    3.10
 -13  15  -1    7.00    2.30
  13  15   1    5.70    2.30
 -14 -15  -1   14.40    3.30
  14 -15   1   20.60    2.90
  14  15   1    8.20    2.40
 -14  15  -1   19.90    2.70
  15 -15   1    5.40    2.40
 -15 -15  -1    2.40    3.00
 -15  15  -1    5.30    2.20
  15  15   1   -1.30    2.20
  16 -15   1    7.80    2.50
 -16 -15  -1    6.20    3.00
 -16  15  -1    5.80    2.20
  16  15   1    4.60    2.10
  17 -15   1    7.00    2.50
 -17 -15  -1   11.90    3.20
 -17  15  -1   17.40    2.70
  17  15   1    2.80    2.20
 -18 -15  -1    4.40    3.10
  18 -15   1    4.90    2.50
  18  15   1    2.00    2.30
 -18  15  -1    4.60    2.60
 -19 -15  -1    4.20    3.20
  19 -15   1    5.60    2.50
 -19  15  -1   11.30    2.50
  19  15   1    5.40    2.50
  20 -15   1    2.50    2.30
 -20 -15  -1    6.80    3.30
  20  15   1    7.20    2.50
 -20  15  -1    6.80    2.60
 -18 -16   1    8.40    3.10
  18  16  -1    7.10    2.40
 -18  16   1    8.30    2.40
 -17 -16   1    3.90    3.00
 -17  16   1    8.30    2.60
  17  16  -1    0.60    2.30
 -16 -16   1    4.50    3.10
  16  16  -1    1.40    2.30
 -16  16   1    3.10    2.30
  15 -16  -1    3.00    2.50
 -15 -16   1   -4.60    2.80
  15  16  -1   -1.40    2.30
 -15  16   1   -1.00    2.20
 -14 -16   1   35.60    4.20
  14 -16  -1   47.20    4.60
  14  16  -1   39.80    4.10
 -14  16   1   48.80    4.30
 -13 -16   1    2.10    3.00
  13 -16  -1    0.70    2.40
 -13  16   1    2.70    2.40
  13  16  -1    4.70    2.50
  12 -16  -1   11.00    2.50
 -12 -16   1    4.00    3.10
  12  16  -1    5.30    2.40
 -12  16   1    5.90    2.50
  11 -16  -1   12.00    2.70
 -11  16   1   14.30    2.80
  11  16  -1   12.10    2.50
  10 -16  -1   -0.30    2.30
 -10  16   1   -2.10    2.30
  10  16  -1   -0.70    2.30
   9 -16  -1   29.20    3.10
   9  16  -1   22.90    2.90
  -9  16   1   23.40    3.00
   9  16  -1   23.70    2.90
   8 -16  -1    9.40    2.40
  -8  16   1   11.30    2.60
   8  16  -1    7.80    2.30
   8  16  -1    5.60    1.70
   7 -16  -1   -1.90    2.30
   7  16  -1    1.00    1.90
   7  16  -1   -0.20    2.20
   7  16  -1    0.10    1.80
  -7  16   1   -1.20    2.10
   6 -16  -1   24.70    3.10
  -6  16   1   31.90    3.70
   6  16  -1   24.30    3.00
   6  16  -1   22.20    2.90
   6  16  -1   31.10    2.90
  -5  16   1   -0.50    2.10
   5  16  -1    2.50    2.00
   5  16  -1    2.10    2.20
   5  16  -1    0.80    1.70
   4  16  -1   15.60    2.20
  -4  16   1   25.90    2.80
   4  16  -1   17.30    2.70
   4  16  -1   15.90    2.20
  -4  16   1   22.50    2.80
   3  16  -1    6.80    2.10
   3  16  -1    6.90    1.90
  -3  16   1    8.80    2.30
   3  16  -1    4.80    2.30
  -3  16   1    8.80    2.30
  -3  16   1   10.50    1.70
  -2  16   1    1.20    1.50
   2  16  -1    0.80    1.70
   2  16  -1   -0.10    2.30
  -2  16   1   -1.10    1.70
   2  16  -1   -0.60    2.00
  -2  16   1   -0.40    2.10
  -1  16   1    1.70    1.90
  -1  16   1    5.30    1.60
   1  16  -1    4.40    2.20
   1  16  -1    5.10    1.70
   1  16  -1    5.80    2.30
  -1  16   1    4.70    2.30
   0  16  -1   49.10    3.70
   0  16  -1   49.40    4.10
   0  16   1   42.80    3.70
   0  16  -1   49.99    4.40
   0  16   1   47.20    4.30
   0  16   1   44.30    3.90
  -1  16  -1    1.30    2.10
   1  16   1    0.30    1.80
  -1  16  -1    2.10    1.90
   1  16   1    2.80    1.60
   1  16   1    3.00    2.10
  -2  16  -1   28.60    3.80
   2  16   1   27.40    3.00
   2  16   1   36.40    3.50
  -2  16  -1   27.70    3.40
   2  16   1   30.20    3.30
   3  16   1   84.69    5.40
  -3  16  -1   82.29    5.80
   3  16   1   83.69    5.50
  -3  16  -1   74.19    5.50
   3  16   1   84.29    5.30
  -4  16  -1   -0.10    2.10
   4  16   1   -0.70    1.70
   4  16   1    2.50    2.10
   4  16   1   -0.70    1.50
   5 -16   1    5.50    2.40
   5  16   1    6.90    2.10
   5  16   1    3.50    2.00
   5  16   1    7.10    1.70
  -5  16  -1    3.20    2.20
   6 -16   1   42.90    4.30
   6  16   1   42.60    3.80
   6  16   1   38.40    4.00
  -6  16  -1   41.50    4.20
   6  16   1   45.30    3.60
   7 -16   1    2.70    2.40
  -7  16  -1   -2.90    2.10
   7  16   1    1.60    2.30
   7  16   1    0.80    1.70
   8 -16   1   19.70    2.80
  -8  16  -1   19.90    2.70
   8  16   1    8.50    2.30
   8  16   1   14.40    2.00
   9 -16   1    1.30    2.40
  -9  16  -1    1.80    2.20
   9  16   1    0.10    2.30
   9  16   1    3.90    1.70
  10 -16   1    5.00    2.50
 -10  16  -1    5.80    2.40
  10  16   1    6.30    1.90
  10  16   1    7.60    2.40
  11 -16   1   97.29    6.60
 -11  16  -1  100.99    6.40
  11  16   1   86.69    6.40
  12 -16   1    1.80    2.40
  12  16   1   -0.70    2.20
 -12  16  -1   -2.20    2.30
 -13 -16  -1   11.00    3.30
  13 -16   1   14.70    2.80
  13  16   1   17.80    2.80
 -13  16  -1   18.20    2.60
 -14 -16  -1    1.20    3.20
  14 -16   1    9.30    2.60
  14  16   1    6.10    2.50
 -14  16  -1    3.80    2.20
 -15 -16  -1    1.30    3.00
  15 -16   1    0.40    2.40
  15  16   1   -1.10    2.40
 -15  16  -1   -1.00    2.40
  16 -16   1    1.00    2.40
 -16 -16  -1    0.90    3.20
 -16  16  -1   -0.70    2.30
  16  16   1    6.50    2.40
  17 -16   1   45.60    4.50
 -17 -16  -1   40.70    4.30
  17  16   1   42.60    4.20
 -17  16  -1   45.70    4.50
  18 -16   1   -3.50    2.40
 -18  16  -1    0.40    2.50
 -15 -17   1    0.80    3.00
 -15  17   1    3.30    2.30
  15  17  -1    0.70    2.30
 -14 -17   1   14.90    3.50
  14  17  -1   12.40    2.50
 -14  17   1   13.50    2.70
 -13  17   1   75.39    5.30
  13  17  -1   60.19    5.20
  12  17  -1    0.30    2.40
 -12  17   1    1.50    2.20
  11 -17  -1    1.20    2.50
 -11  17   1    0.40    2.20
  11  17  -1    5.10    2.40
  11  17  -1    1.00    1.70
  10 -17  -1    3.70    2.40
  10  17  -1    4.00    1.70
  10  17  -1    6.20    2.50
 -10  17   1    2.00    2.30
   9 -17  -1    4.50    2.40
   9  17  -1    2.20    1.60
  -9  17   1   -0.10    2.40
   9  17  -1    1.90    2.30
   8 -17  -1    0.00    2.50
  -8  17   1    1.60    2.40
   8  17  -1    5.00    1.90
   8  17  -1    0.50    2.30
  -7  17   1   19.30    2.90
   7  17  -1   11.20    2.60
   7  17  -1    5.40    2.10
   6  17  -1    1.20    2.00
  -6  17   1   -0.80    2.30
   6  17  -1    3.90    2.20
  -5  17   1    5.80    2.40
   5  17  -1    6.10    2.00
  -5  17   1    5.70    2.30
   5  17  -1    4.40    1.90
   5  17  -1   -0.20    2.20
   4  17  -1   -1.10    1.80
   4  17  -1    1.10    1.70
   4  17  -1    2.30    2.20
  -4  17   1    0.30    2.20
  -4  17   1    0.00    2.20
   3  17  -1    1.30    1.80
   3  17  -1    2.10    2.00
   3  17  -1    1.80    2.10
  -3  17   1    0.70    2.00
  -3  17   1    0.20    2.20
   2  17  -1    4.90    2.20
  -2  17   1    7.60    2.10
   2  17  -1    4.80    2.20
  -2  17   1    7.90    2.40
  -1  17   1    0.20    1.90
  -1  17   1    3.20    2.30
   1  17  -1    1.40    2.20
   1  17  -1    2.70    2.40
   0  17  -1    5.90    2.10
   0  17  -1    2.60    2.30
   0  17   1    4.60    2.30
   0  17   1    5.00    2.00
   1  17   1   32.30    3.20
   1  17   1   33.20    3.50
  -1  17  -1   29.40    3.50
   1  17   1   37.10    4.20
  -1  17  -1   35.90    4.00
  -2  17  -1   23.00    2.60
   2  17   1   28.20    2.80
   2  17   1   17.20    2.80
   2  17   1   30.60    3.00
  -2  17  -1   23.90    3.00
   3  17   1   -1.20    1.90
  -3  17  -1    1.90    2.20
  -3  17  -1    0.10    1.80
   3  17   1    1.60    1.70
   3  17   1    1.10    1.80
   4  17   1    1.00    1.70
   4  17   1    2.80    2.00
   4  17   1   -0.10    1.60
  -4  17  -1    2.00    1.90
  -4  17  -1    3.00    2.30
  -5  17  -1   45.10    4.20
   5  17   1   45.70    3.80
   5  17   1   37.50    4.00
   5  17   1   45.20    3.50
   6 -17   1   32.40    4.10
   6  17   1   26.00    2.90
   6  17   1   30.40    2.90
  -6  17  -1   23.20    2.90
   7 -17   1    3.50    2.50
   7  17   1    4.80    2.20
   7  17   1    5.40    1.80
  -7  17  -1    3.70    2.20
   8 -17   1    1.20    2.40
   8  17   1   -1.30    1.60
   8  17   1    4.10    2.30
  -8  17  -1    2.30    2.20
   9 -17   1    6.10    2.60
   9  17   1    4.50    1.90
  -9  17  -1    4.60    2.40
   9  17   1    5.10    2.30
 -10  17  -1  174.58    9.90
  10  17   1  167.18    9.80
  10  17   1  156.48    9.60
  11 -17   1    2.40    2.50
 -11  17  -1    2.10    2.10
  11  17   1    2.70    1.90
  11  17   1   -2.30    2.30
  12 -17   1   -3.60    2.50
  12  17   1    0.80    2.30
 -12  17  -1    0.30    2.20
  12  17   1    0.30    2.00
  13 -17   1    6.80    2.60
  13  17   1   -0.50    2.40
 -13  17  -1    1.20    2.30
  13  17   1   -0.50    2.00
  14 -17   1    3.30    2.50
  14  17   1    1.80    2.40
 -14  17  -1   -1.20    2.40
  15  17   1   -0.90    2.30
 -15  17  -1    4.10    2.40
  12  18  -1   -2.30    2.50
 -12  18   1    0.20    2.40
  12  18  -1    0.20    1.70
 -11  18   1   25.70    3.00
  11  18  -1   23.40    3.10
 -10  18   1    2.50    2.40
  10  18  -1    3.40    2.50
   9  18  -1   49.50    4.10
   9  18  -1   52.39    4.50
  -9  18   1   48.40    4.60
   8  18  -1   44.30    4.30
   8  18  -1   44.70    4.20
  -8  18   1   47.70    4.50
  -7  18   1   98.29    6.70
   7  18  -1  100.59    6.60
   6  18  -1    3.10    2.30
  -6  18   1    1.00    2.20
  -6  18   1    2.70    2.30
  -5  18   1    3.80    2.30
  -5  18   1    6.60    2.50
   5  18  -1    2.90    2.20
  -4  18   1    7.40    2.50
  -4  18   1    5.10    2.20
   4  18  -1    4.50    2.30
  -3  18   1   30.50    3.80
   3  18  -1   19.80    2.70
   3  18  -1   23.00    2.90
  -3  18   1   26.60    3.00
  -2  18   1    5.40    2.10
  -2  18   1    1.70    2.30
   2  18  -1    3.60    2.20
  -1  18   1   -1.70    1.90
  -1  18   1    0.70    2.20
   1  18  -1    1.80    2.10
   1  18  -1   -2.00    2.10
   0  18  -1   -0.10    2.20
   0  18  -1   -5.10    2.10
   0  18   1   -1.60    1.80
   0  18   1   -0.10    2.30
  -1  18  -1    4.00    2.20
  -1  18  -1    2.00    2.10
   1  18   1    3.10    2.00
   1  18   1    6.70    2.30
   2  18   1   42.60    4.00
  -2  18  -1   49.60    4.30
  -2  18  -1   44.60    4.10
   3  18   1   -3.30    1.80
  -3  18  -1    1.60    2.20
   3  18   1    2.10    1.90
  -3  18  -1    0.90    1.90
   4  18   1    1.10    2.00
  -4  18  -1   -1.10    2.10
  -4  18  -1   -1.50    2.00
   5  18   1    5.00    2.20
  -5  18  -1    6.20    2.30
   5  18   1    2.00    1.60
  -5  18  -1    5.40    2.20
  -6  18  -1    2.00    2.10
   6  18   1    1.60    2.20
  -6  18  -1    0.20    2.00
   6  18   1    1.00    1.60
   7  18   1   -2.20    1.50
   7  18   1    2.40    2.20
  -7  18  -1    0.70    2.30
   8 -18   1   11.70    2.80
  -8  18  -1   10.10    2.40
   8  18   1   11.60    2.50
  -9  18  -1   42.40    4.20
   9  18   1   35.90    4.10
  10 -18   1    5.20    2.60
  10  18   1    3.70    2.40
 -10  18  -1    4.60    2.40
  10  18   1    0.60    1.90
  11  18   1   32.70    4.00
  11  18   1   31.00    3.70
 -11  18  -1   40.80    4.10
  12  18   1    0.10    2.20
 -12  18  -1    0.20    2.40
  12  18   1    5.00    2.00
   7  19  -1    1.90    2.40
  -7  19   1   -1.40    2.20
   6  19  -1   31.00    3.90
   5  19  -1    1.60    2.30
  -5  19   1   -0.60    2.30
  -4  19   1   10.50    2.50
   4  19  -1    7.90    2.40
   3  19  -1    1.90    2.50
  -3  19   1    5.80    2.30
  -2  19   1    2.70    2.40
   2  19  -1    2.00    2.20
   1  19  -1   15.40    2.50
  -1  19   1   14.80    2.70
   0  19  -1   -0.10    2.40
   0  19   1    2.60    2.30
   0  19  -1   -0.60    2.00
  -1  19  -1   16.80    2.70
  -1  19  -1   11.20    2.50
  -2  19  -1    8.20    2.50
  -2  19  -1    5.20    2.10
   2  19   1    2.00    2.50
   3  19   1   32.20    3.60
  -3  19  -1   33.30    3.70
  -4  19  -1   39.60    4.30
   4  19   1   38.10    3.90
  -4  19  -1   35.60    3.70
  -5  19  -1   20.80    2.70
   5  19   1   11.80    2.50
  -5  19  -1   14.30    3.60
   6  19   1   35.60    3.90
  -7  19  -1   -2.70    2.30
  32   0  -2    2.10    2.20
 -32   0   2   -3.50    2.40
  31   0  -2   -2.60    2.10
 -31   0   2    0.10    2.50
  30   0  -2    8.70    2.40
 -30   0   2    4.20    2.40
  29   0  -2    0.90    2.20
 -29   0   2   -1.80    2.30
  28   0  -2   44.20    4.10
 -28   0   2   38.20    4.30
  27   0  -2   -2.90    2.10
 -27   0   2    0.40    2.20
 -26   0   2   85.39    6.10
  26   0  -2   93.89    5.90
  25   0  -2   -0.50    2.00
 -25   0   2    2.70    2.20
  24   0  -2  115.29    7.10
 -24   0   2  114.29    7.10
  23   0  -2   -2.70    2.10
 -23   0   2    0.20    1.90
 -23   0   2    0.10    1.50
 -22   0   2    8.10    1.50
 -22   0   2    3.00    2.10
  22   0  -2   14.60    2.30
 -21   0   2    1.30    1.40
  21   0  -2    1.40    1.90
 -21   0   2   -1.10    1.80
 -20   0   2   13.30    1.60
 -20   0   2   12.40    2.00
  20   0  -2   10.40    2.10
 -20   0   2   13.50    1.70
  19   0  -2    0.50    1.10
  19   0  -2   -2.90    1.90
 -19   0   2    0.00    1.30
 -19   0   2    0.50    1.40
 -19   0   2    0.90    1.70
  18   0  -2   62.59    4.00
 -18   0   2   62.59    4.20
 -18   0   2   63.09    4.10
 -18   0   2   65.99    4.00
  18   0  -2   64.99    4.50
 -18   0   2   66.99    4.40
  17   0  -2   -1.20    1.70
  17   0  -2    0.30    1.10
 -17   0   2    1.00    1.20
 -17   0   2    0.40    1.60
 -17   0   2    0.70    1.30
 -17   0   2   -0.80    1.40
 -16   0   2    2.70    1.50
  16   0  -2    5.70    1.20
 -16   0   2    6.30    1.30
  16   0  -2    6.70    1.80
 -16   0   2    4.30    1.60
 -16   0   2    3.30    1.30
 -15   0   2   -1.30    1.10
 -15   0   2   -2.00    1.20
  15   0  -2   -0.60    1.40
 -15   0   2   -2.10    1.40
  15   0  -2   -1.20    1.10
 -15   0   2    0.50    1.30
 -14   0   2  473.15   25.50
 -14   0   2  467.15   25.60
 -14   0   2  497.05   25.50
  14   0  -2  473.25   25.60
  14   0  -2  473.85   25.50
 -14   0   2  462.45   25.60
 -13   0   2    0.40    1.30
  13   0  -2   -0.20    1.40
 -13   0   2    0.10    1.30
 -13   0   2    1.40    1.10
 -13   0   2   -0.40    1.30
  13   0  -2   -1.00    1.00
  12   0  -2   24.40    2.50
 -12   0   2   22.70    2.20
 -12   0   2   26.20    2.30
 -12   0   2   22.90    2.30
  12   0  -2   25.60    2.10
 -12   0   2   26.50    2.30
 -11   0   2   -0.70    1.20
 -11   0   2    0.30    1.10
 -11   0   2   -1.10    1.20
 -11   0   2   -0.20    1.20
  11   0  -2    0.30    1.50
  11   0  -2   -1.10    1.10
 -10   0   2  418.16   22.20
 -10   0   2  416.66   22.10
 -10   0   2  404.06   22.20
 -10   0   2  409.16   22.20
  -9   0   2   -1.10    1.20
  -9   0   2   -0.70    1.20
   9   0  -2    0.90    1.00
  -9   0   2    0.50    1.20
   9   0  -2   -0.60    1.20
  -9   0   2   -0.50    1.00
  -8   0   2  209.88   11.10
   8   0  -2  203.58   11.10
  -8   0   2  195.78   11.10
  -8   0   2  209.38   11.10
   8   0  -2  201.28   11.10
  -7   0   2    1.40    1.10
   7   0  -2    1.90    1.40
  -7   0   2   -2.90    1.00
  -7   0   2    0.20    1.10
   7   0  -2   -0.90    1.20
   7   0  -2   -0.10    1.00
   6   0  -2 2145.69  154.98
   6   0  -2 1299.17  149.99
  -6   0   2 1930.11  139.19
  -5   0   2    0.60    1.00
   5   0  -2   -0.90    0.90
  -5   0   2    0.60    1.00
  -5   0   2    0.10    1.00
   5   0  -2   -0.40    1.10
   5   0  -2   -0.20    1.00
  -4   0   2 1830.12  136.49
   4   0  -2 1734.13  132.39
  -4   0   2 1783.42  123.49
   3   0  -2    1.50    0.70
   3   0  -2    0.70    0.70
   3   0  -2   -0.10    0.70
  -3   0   2   -0.50    0.60
  -3   0   2    0.40    0.70
  -3   0   2   -0.20    0.70
  -2   0   2  167.18    9.80
   2   0  -2  186.18   32.90
   2   0  -2  177.08    9.70
  -2   0   2  149.88   28.60
  -1   0   2    0.40    0.50
  -1   0   2   -0.30    0.30
   1   0  -2    0.10    0.40
   0   0  -2 1648.24   96.99
   0   0   2 1619.94  100.59
   1   0   2    0.20    0.40
   1   0   2    0.30    0.50
  -1   0  -2    0.80    0.60
  -1   0  -2    0.20    0.50
   1   0   2    1.20    0.60
  -1   0  -2    0.50    0.50
   2   0   2 1438.16  105.89
  -2   0  -2 1092.39   83.69
   3   0   2    0.30    1.00
   3   0   2    0.10    0.80
  -3   0  -2    0.30    0.90
   3   0   2   -0.30    0.90
  -3   0  -2    0.90    0.90
  -3   0  -2   -0.30    0.90
   4   0   2 1945.51  147.89
   4   0   2 1429.46  116.69
  -4   0  -2 1607.44  115.69
  -4   0  -2 1362.86  136.29
   5   0   2    0.00    1.00
  -5   0  -2    1.10    1.00
  -5   0  -2    0.40    1.10
  -5   0  -2   -1.20    1.10
   5   0   2    1.20    1.20
   5   0   2   -0.30    1.00
   6   0   2  452.45   93.99
  -6   0  -2  714.13   36.30
  -6   0  -2  546.05   74.69
  -6   0  -2  463.65   98.09
   6   0   2  566.64   78.59
   7   0   2    0.90    1.30
  -7   0  -2   -0.10    1.20
  -7   0  -2   -1.30    1.10
   7   0   2    0.80    1.00
   7   0   2   -1.10    1.00
  -7   0  -2    0.80    1.10
   8   0   2  745.83   39.90
   9   0   2    0.50    1.10
   9   0   2   -0.70    1.10
  -9   0  -2    0.90    1.10
  -9   0  -2    0.70    1.20
   9   0   2   -1.60    1.40
  -9   0  -2   -0.60    1.10
  10   0   2 1121.39  155.38
  10   0   2 1574.74   83.09
 -10   0  -2 1978.80  162.78
 -10   0  -2 1098.99  173.28
  10   0   2 1753.42  212.78
  11   0   2    1.40    1.30
 -11   0  -2    1.40    1.30
  11   0   2    1.40    1.10
 -11   0  -2    0.50    1.10
  11   0   2    2.00    1.60
 -11   0  -2   -1.00    1.30
  12   0   2 1466.75   78.39
 -13   0  -2   -0.40    1.20
 -13   0  -2    0.90    1.40
 -13   0  -2    2.00    1.30
  13   0   2    0.30    1.00
  13   0   2   -0.40    1.60
 -14   0  -2  710.83   38.90
 -14   0  -2  738.03   38.90
 -14   0  -2  719.23   38.90
 -14   0  -2  741.73   39.00
  14   0   2  716.13   38.90
 -15   0  -2    0.00    1.30
 -15   0  -2   -2.10    1.30
 -15   0  -2    2.00    1.50
  15   0   2    0.20    1.80
  15   0   2    0.60    1.10
 -15   0  -2    0.50    1.50
  16   0   2  263.37   14.40
 -16   0  -2  252.47   14.50
  16   0   2  281.07   14.50
 -16   0  -2  254.57   14.40
 -16   0  -2  270.57   14.40
 -16   0  -2  261.47   14.50
 -17   0  -2   -0.20    1.60
  17   0   2    2.60    1.80
 -17   0  -2   -1.70    1.60
 -17   0  -2    0.40    1.40
  17   0   2    0.20    1.20
 -18   0  -2   45.20    3.70
 -18   0  -2   48.40    3.30
 -18   0  -2   44.40    3.70
  18   0   2   46.40    3.70
  18   0   2   40.20    3.20
  19   0   2   -0.70    1.80
 -19   0  -2    2.90    1.80
 -19   0  -2    1.10    1.90
  19   0   2   -0.10    1.20
 -19   0  -2    4.30    1.60
  20   0   2   54.59    4.30
 -20   0  -2   56.29    3.90
 -20   0  -2   58.09    4.40
  21   0   2   -2.20    2.00
 -21   0  -2   -0.30    1.60
 -21   0  -2   -0.10    2.00
 -22   0  -2  275.37   14.50
 -22   0  -2  249.68   14.80
  22   0   2  267.37   14.70
 -23   0  -2   -2.00    2.10
  23   0   2    1.70    2.10
 -24   0  -2   63.99    4.90
  24   0   2   62.59    4.70
 -25   0  -2   -0.80    2.20
  25   0   2    0.10    2.00
  26   0   2   -1.10    2.00
 -26   0  -2    3.90    2.40
 -27   0  -2   -0.30    2.50
  27   0   2   -0.80    2.00
 -28   0  -2   17.60    2.80
  28   0   2   11.20    2.30
 -29   0  -2    1.20    2.60
  29   0   2    2.40    2.10
  30   0   2    1.00    2.10
 -30   0  -2   -1.60    3.20
  31   0   2   -0.20    2.10
 -32  -1   2    3.00    2.60
  32  -1  -2   -1.10    2.10
  32   1  -2   -0.80    2.10
 -32   1   2    2.20    2.60
  31  -1  -2    3.70    2.20
 -31  -1   2    1.90    2.60
  31   1  -2    3.90    2.40
 -31   1   2    3.30    2.40
 -30  -1   2    3.90    2.40
  30  -1  -2    1.30    2.20
  30   1  -2    1.50    2.10
 -30   1   2   -2.40    2.40
 -29  -1   2    5.90    2.50
  29  -1  -2   14.70    2.50
  29   1  -2   16.20    2.60
 -29   1   2    6.70    2.50
 -28  -1   2   -0.30    2.30
  28  -1  -2    2.70    2.30
  28   1  -2    0.50    2.00
 -28   1   2    1.80    2.20
 -27  -1   2   22.00    2.90
  27  -1  -2   23.00    2.80
  27   1  -2   22.40    2.80
 -27   1   2   21.30    2.70
  26  -1  -2    4.10    2.20
 -26  -1   2    3.90    2.30
  26   1  -2    0.40    2.00
 -26   1   2    3.80    2.20
  25  -1  -2   18.80    2.60
 -25  -1   2   17.40    2.70
  25   1  -2   18.00    2.70
 -25   1   2   15.60    2.40
 -24  -1   2   71.19    5.50
  24  -1  -2   80.89    5.40
 -24   1   2   75.89    5.40
  24   1  -2   86.79    5.50
 -23  -1   2   15.30    2.40
  23  -1  -2   18.30    2.50
 -23   1   2   15.10    1.90
 -23   1   2   12.10    2.20
  23   1  -2   16.80    2.50
 -22  -1   2   12.60    1.50
  22  -1  -2   16.20    2.30
 -22  -1   2   11.30    2.20
  22   1  -2   17.50    2.40
 -22   1   2   13.40    2.10
 -22   1   2   12.80    1.80
  21  -1  -2   11.90    2.10
 -21  -1   2    8.30    2.10
 -21  -1   2   12.40    1.40
 -21   1   2   15.30    2.00
 -21   1   2   12.30    1.70
 -21   1   2    8.30    1.90
  21   1  -2   10.60    2.10
 -20  -1   2   56.29    3.80
 -20  -1   2   65.89    3.90
 -20  -1   2   62.99    4.50
  20  -1  -2   63.79    4.40
 -20   1   2   58.59    4.10
 -20   1   2   61.69    4.40
  20   1  -2   64.59    4.50
 -20   1   2   62.49    4.20
 -19  -1   2   84.69    4.90
  19  -1  -2   79.09    5.00
  19  -1  -2   84.09    5.40
 -19  -1   2   84.59    4.90
 -19  -1   2   84.99    5.40
 -19   1   2   85.09    5.20
 -19   1   2   83.79    5.20
 -19   1   2   83.39    5.30
  19   1  -2   85.19    5.50
  18  -1  -2  216.68   12.10
 -18  -1   2  224.48   12.10
  18  -1  -2  218.68   12.30
 -18  -1   2  218.08   12.30
 -18  -1   2  224.58   12.40
 -18  -1   2  233.38   12.10
  18   1  -2  207.08   12.20
 -18   1   2  228.98   12.30
  18   1  -2  222.98   12.30
 -18   1   2  215.38   12.20
 -18   1   2  227.28   12.30
 -18   1   2  223.68   12.20
 -17  -1   2  110.79    6.50
 -17  -1   2  109.39    6.40
  17  -1  -2  113.19    6.50
  17  -1  -2  112.79    6.20
 -17  -1   2  108.39    6.10
 -17  -1   2  107.89    6.20
 -17   1   2  111.99    6.50
  17   1  -2  106.99    6.30
  17   1  -2  106.79    6.50
 -17   1   2  110.19    6.50
 -17   1   2  111.29    6.30
 -17   1   2  103.79    6.30
 -16  -1   2   76.49    4.20
 -16  -1   2   73.19    4.20
 -16  -1   2   69.99    4.70
  16  -1  -2   71.79    4.30
  16  -1  -2   71.09    4.70
 -16  -1   2   74.49    4.50
 -16   1   2   74.19    4.60
 -16   1   2   72.19    4.40
 -16   1   2   65.29    4.40
  16   1  -2   72.59    4.40
 -16   1   2   65.19    4.50
  16   1  -2   73.29    4.60
 -15  -1   2    4.40    1.60
  15  -1  -2    5.10    1.10
 -15  -1   2    4.80    1.40
 -15  -1   2    4.60    1.00
 -15  -1   2    4.00    1.10
  15  -1  -2    1.50    1.50
  15   1  -2    3.80    1.20
 -15   1   2    3.80    1.30
 -15   1   2    3.30    1.50
  15   1  -2    2.70    1.60
 -15   1   2    5.30    1.40
 -15   1   2    4.20    1.40
 -14  -1   2    5.20    1.40
 -14  -1   2    5.00    1.10
  14  -1  -2    3.80    1.00
 -14  -1   2    3.10    1.00
  14  -1  -2    4.90    1.60
 -14  -1   2    3.60    1.70
 -14   1   2    4.40    1.50
 -14   1   2    6.00    1.30
  14   1  -2    5.60    1.20
  14   1  -2    5.10    1.60
 -14   1   2    5.30    1.40
 -14   1   2    6.00    1.40
  13  -1  -2   34.10    2.50
 -13  -1   2   37.70    2.40
  13  -1  -2   33.50    2.90
 -13  -1   2   32.90    2.70
 -13  -1   2   35.90    3.00
 -13  -1   2   40.00    2.50
  13   1  -2   34.90    3.00
 -13   1   2   42.30    2.80
 -13   1   2   35.90    2.70
  13   1  -2   33.80    2.60
 -13   1   2   33.80    2.90
 -13   1   2   32.20    2.70
 -12  -1   2    1.70    1.30
 -12  -1   2   -0.10    1.40
  12  -1  -2    0.10    1.00
  12  -1  -2    0.40    1.40
 -12  -1   2   -0.50    0.80
 -12  -1   2    0.90    1.00
  12   1  -2    0.40    1.50
 -12   1   2    1.10    1.20
  12   1  -2    0.40    1.20
 -12   1   2    2.70    1.20
 -12   1   2    1.60    1.30
 -12   1   2   -0.10    1.20
 -11  -1   2  478.65   25.70
 -11  -1   2  491.55   25.70
 -11  -1   2  485.15   25.60
  11  -1  -2  465.55   25.60
 -11  -1   2  473.15   25.60
 -11   1   2  489.85   25.70
 -11   1   2  486.55   25.70
  11   1  -2  464.05   25.60
  11   1  -2  468.15   25.70
 -11   1   2  473.85   25.70
 -11   1   2  474.95   25.70
 -10  -1   2  175.48    9.40
  10  -1  -2  168.08    9.50
 -10  -1   2  175.28    9.50
 -10  -1   2  175.68    9.40
 -10  -1   2  170.48    9.50
  10  -1  -2  166.48    9.40
 -10   1   2  182.28    9.50
 -10   1   2  170.98    9.50
 -10   1   2  165.38    9.50
 -10   1   2  175.18    9.60
  10   1  -2  168.68    9.50
  10   1  -2  174.28    9.50
  -9  -1   2   69.59    4.20
  -9  -1   2   74.49    4.30
  -9  -1   2   65.49    3.90
   9  -1  -2   73.49    4.30
  -9  -1   2   65.99    3.90
   9  -1  -2   69.09    4.00
  -9   1   2   69.59    4.40
   9   1  -2   69.59    4.10
  -9   1   2   71.69    4.10
   9   1  -2   69.19    4.30
  -9   1   2   71.59    4.20
  -9   1   2   63.29    4.30
  -8  -1   2  333.47   17.00
   8  -1  -2  328.27   17.20
   8  -1  -2  312.67   17.00
  -8  -1   2  313.67   16.90
  -8  -1   2  317.27   17.00
   8  -1  -2  272.57   16.90
  -8  -1   2  318.17   16.90
  -8   1   2  320.57   17.10
   8   1  -2  330.27   17.00
   8   1  -2  306.37   17.00
   7  -1  -2 2391.36  165.68
  -7  -1   2 2545.55  188.18
  -7  -1   2 2201.38  160.68
   7  -1  -2 2510.15  207.18
  -7   1   2 1999.70  184.18
   7   1  -2 1648.04  169.68
  -7   1   2 1922.41  177.28
   7   1  -2 2718.03  163.68
  -6  -1   2    2.20    0.70
  -6  -1   2    3.40    1.20
   6  -1  -2    2.10    1.10
   6  -1  -2    1.80    1.60
   6  -1  -2    1.00    0.90
  -6  -1   2    3.70    1.30
  -6   1   2    1.40    1.00
   6   1  -2    2.90    1.30
  -6   1   2    2.00    1.00
   6   1  -2    2.10    0.90
   6   1  -2    2.40    1.10
  -6   1   2    1.00    1.40
   5  -1  -2  890.21  103.99
  -5  -1   2  713.83   99.79
   5  -1  -2  730.43   84.19
   5   1  -2  586.24   76.29
   5   1  -2  961.80  124.69
   4  -1  -2    8.70    0.90
  -4  -1   2    9.30    1.20
   4  -1  -2    9.60    1.40
   4  -1  -2    5.10    0.90
  -4  -1   2    7.00    1.00
  -4   1   2    9.20    0.90
  -4   1   2    5.70    1.30
   4   1  -2    5.80    0.90
  -4   1   2    7.40    0.90
   4   1  -2    6.50    1.10
   4   1  -2    7.50    0.90
  -3  -1   2 1917.51  143.29
   3  -1  -2 2386.96  152.78
  -3   1   2 2454.05  153.48
   3   1  -2 2297.17  143.19
   3   1  -2 2750.22  150.88
  -3   1   2 2486.05  145.09
   2  -1  -2   73.59    3.70
  -2  -1   2   62.79    3.70
   2  -1  -2   63.09    3.90
  -2  -1   2   68.79    3.80
  -2  -1   2   70.59    3.70
   2   1  -2   64.29    3.70
  -2   1   2   62.69    3.90
  -2   1   2   66.29    3.70
   2   1  -2   69.39    3.80
   2   1  -2   70.59    3.70
  -1  -1   2  195.78   10.90
  -1  -1   2  173.58   25.40
   1  -1  -2  172.28   32.70
   1  -1  -2  208.68   11.20
  -1   1   2  185.88   11.20
  -1   1   2  156.98   29.50
   1   1  -2  129.89   24.30
   1   1  -2  139.59   31.00
  -1   1   2  223.68   30.60
   0  -1   2  391.36   46.60
   0   1  -2  357.36   42.40
   0   1  -2  374.56   43.90
   0   1   2  259.47   36.20
   0   1   2  391.26   46.20
  -1  -1  -2  216.18   31.80
   1  -1   2  142.79   42.90
   1   1   2  197.48   45.60
   1   1   2  160.48   29.80
  -1   1  -2  215.08   12.10
  -1   1  -2  176.98   52.79
  -1   1  -2  300.97   39.40
  -2  -1  -2  814.52   73.99
   2  -1   2  600.64   91.69
   2   1   2  949.51   99.89
  -2   1  -2  979.00   81.19
   2   1   2  842.02   73.39
   3  -1   2 1817.82  178.98
   3  -1   2 2453.45  145.69
  -3  -1  -2 1745.83  130.49
  -3   1  -2 1985.70  146.39
   3   1   2 2168.08  138.69
  -3   1  -2 2482.65  177.58
   3   1   2 1873.41  146.99
  -4  -1  -2  102.19    5.80
  -4  -1  -2  108.19    5.90
  -4  -1  -2  106.39    6.00
   4  -1   2  110.49    5.70
   4  -1   2  102.59    5.90
   4  -1   2   99.09    6.00
  -4   1  -2  105.39    5.90
  -4   1  -2  108.69    5.80
   4   1   2  104.49    5.90
  -4   1  -2  100.49    5.90
   4   1   2  103.69    5.80
   4   1   2  102.39    5.90
  -5  -1  -2  697.93   93.79
   5  -1   2  593.44   98.69
   5  -1   2  643.74   34.00
   5  -1   2  669.83   87.69
   5   1   2  745.03  116.59
   5   1   2  540.05   81.19
  -5   1  -2  640.14   95.79
   5   1   2  584.24   33.40
   6  -1   2   34.50    2.60
   6  -1   2   33.20    2.20
  -6  -1  -2   31.90    2.50
  -6  -1  -2   32.20    2.20
  -6  -1  -2   30.90    2.70
   6  -1   2   29.30    2.60
   6   1   2   30.10    2.50
   6   1   2   31.90    2.10
  -6   1  -2   35.10    2.30
  -6   1  -2   32.80    2.50
   6   1   2   30.10    2.40
  -6   1  -2   29.60    2.50
  -7  -1  -2  352.76   19.30
  -7  -1  -2  357.76   19.30
  -7  -1  -2  358.86   19.20
   7  -1   2  345.87   19.30
   7  -1   2  367.16   19.20
   7   1   2  364.16   19.30
  -7   1  -2  356.16   19.30
   7   1   2  362.66   19.20
   7   1   2  354.36   19.30
   8  -1   2   57.29    3.70
   8  -1   2   62.99    3.70
  -8  -1  -2   56.09    3.40
  -8  -1  -2   55.79    3.90
   8  -1   2   55.69    3.40
  -8  -1  -2   60.89    3.60
   8   1   2   54.79    3.70
  -8   1  -2   54.09    3.50
  -8   1  -2   61.19    3.60
   8   1   2   52.59    3.60
  -8   1  -2   56.39    3.50
   8   1   2   53.69    3.40
   9  -1   2  477.45   26.50
  -9  -1  -2  508.85   26.50
  -9  -1  -2  498.75   26.40
   9   1   2  483.35   26.50
  -9   1  -2  482.25   26.40
   9   1   2  505.05   26.40
 -10  -1  -2  144.29    7.90
 -10  -1  -2  142.89    8.10
  10  -1   2  142.19    8.10
 -10  -1  -2  142.39    8.20
  10  -1   2  147.49    8.00
  10  -1   2  142.09    8.10
  10   1   2  139.79    8.00
  10   1   2  141.69    8.00
 -10   1  -2  143.59    8.10
 -10   1  -2  150.58    8.00
 -10   1  -2  151.18    8.10
  10   1   2  146.69    8.10
 -11  -1  -2    3.70    1.40
  11  -1   2    4.20    1.40
 -11  -1  -2    6.60    1.60
  11  -1   2    5.10    1.00
  11  -1   2    6.60    1.60
 -11  -1  -2    5.80    1.10
 -11   1  -2    6.60    1.30
  11   1   2    6.90    1.50
  11   1   2    4.30    1.20
  11   1   2    3.30    1.10
 -11   1  -2    4.50    1.30
 -11   1  -2    4.80    1.30
 -12  -1  -2  648.64   34.00
  12  -1   2  627.44   34.00
 -12  -1  -2  620.24   34.10
 -12  -1  -2  627.34   34.10
 -12   1  -2  635.84   34.10
  12   1   2  664.93   34.00
  12   1   2  636.34   34.10
 -12   1  -2  616.34   34.00
 -12   1  -2  634.44   34.10
 -13  -1  -2  330.07   17.10
  13  -1   2  331.37   17.20
 -13  -1  -2  329.07   17.30
  13  -1   2  309.97   17.30
 -13  -1  -2  316.67   17.20
 -13   1  -2  310.57   17.20
  13   1   2  315.87   17.30
 -13   1  -2  309.97   17.30
 -13   1  -2  309.87   17.20
  13   1   2  315.37   17.20
  14  -1   2   37.90    3.00
  14  -1   2   35.20    2.60
 -14  -1  -2   34.20    2.50
 -14  -1  -2   32.40    2.70
 -14  -1  -2   37.90    3.30
  14   1   2   33.60    3.10
 -14   1  -2   39.60    3.20
 -14   1  -2   33.80    2.90
  14   1   2   37.20    2.70
 -14   1  -2   36.10    2.70
 -14   1  -2   32.40    2.70
 -15  -1  -2    1.20    1.10
 -15  -1  -2   -0.90    1.60
  15  -1   2    0.60    1.10
 -15  -1  -2    0.50    1.40
  15  -1   2    0.20    1.60
 -15  -1  -2   -0.30    1.30
 -15   1  -2   -0.20    1.30
  15   1   2   -1.10    1.10
 -15   1  -2   -1.70    1.30
 -15   1  -2    1.00    1.40
  15   1   2    0.90    1.80
 -15   1  -2   -5.00    1.50
 -16  -1  -2  259.27   14.40
 -16  -1  -2  260.57   14.40
  16  -1   2  260.37   14.30
 -16  -1  -2  266.17   14.30
  16  -1   2  259.37   14.50
 -16  -1  -2  268.47   14.60
  16   1   2  261.07   14.30
 -16   1  -2  274.17   14.40
 -16   1  -2  256.17   14.40
 -16   1  -2  267.87   14.50
  16   1   2  266.77   14.50
 -16   1  -2  260.77   14.50
 -17  -1  -2   10.60    2.10
 -17  -1  -2   13.60    1.50
  17  -1   2   12.50    2.00
 -17  -1  -2   14.60    1.80
  17  -1   2   10.40    1.40
 -17   1  -2    9.30    2.00
 -17   1  -2   11.60    1.80
 -17   1  -2   14.20    1.70
  17   1   2   11.10    2.00
  17   1   2   13.60    1.50
 -18  -1  -2    6.00    1.40
 -18  -1  -2    5.10    1.70
  18  -1   2    7.60    2.00
 -18  -1  -2   10.50    2.10
  18  -1   2    9.70    1.30
  18   1   2    5.70    1.90
  18   1   2    3.90    1.30
 -18   1  -2    5.30    1.90
 -18   1  -2    8.00    1.70
 -18   1  -2    7.90    1.80
 -19  -1  -2   -0.10    1.50
 -19  -1  -2   -0.20    1.30
 -19  -1  -2   -1.50    1.90
  19  -1   2    0.70    1.20
  19  -1   2    3.40    2.00
 -19   1  -2   -0.90    1.60
  19   1   2   -0.90    1.80
 -19   1  -2   -1.00    1.80
 -19   1  -2   -1.20    1.70
  20  -1   2    2.70    1.40
 -20  -1  -2    2.00    1.30
 -20  -1  -2    1.00    2.00
  20  -1   2    0.30    1.80
 -20   1  -2    1.10    1.60
 -20   1  -2    0.40    1.90
  20   1   2    4.30    2.00
 -20   1  -2    2.50    1.90
 -21  -1  -2    1.30    2.10
  21  -1   2   -2.20    2.00
 -21  -1  -2   -2.40    1.30
 -21   1  -2   -1.20    1.60
 -21   1  -2   -1.10    2.00
  21   1   2    0.50    2.00
  22  -1   2   28.20    3.40
 -22  -1  -2   32.90    3.60
 -22   1  -2   29.50    3.00
 -22   1  -2   32.80    3.60
  22   1   2   29.20    3.50
  23  -1   2   12.10    2.30
 -23  -1  -2    3.10    2.40
 -23   1  -2   10.80    1.90
  23   1   2   12.60    2.30
 -23   1  -2    9.20    2.40
  24  -1   2    0.90    1.90
 -24  -1  -2   -0.90    2.20
 -24   1  -2   -3.10    2.10
  24   1   2    1.10    2.10
 -25  -1  -2    0.10    2.30
  25  -1   2   -0.50    2.10
 -25   1  -2   -2.00    2.20
  25   1   2    2.10    2.10
  26  -1   2   -0.60    2.10
 -26  -1  -2   -1.20    2.40
  26   1   2   -2.50    2.00
 -26   1  -2    3.50    2.30
 -27  -1  -2   24.80    3.40
  27  -1   2   44.10    3.90
  27   1   2   42.20    3.80
 -27   1  -2   41.90    4.20
  28  -1   2    1.10    2.10
 -28  -1  -2    0.90    2.50
  28   1   2    0.40    2.20
 -28   1  -2    1.50    2.50
  29  -1   2   13.90    2.40
 -29  -1  -2   16.10    3.00
 -29   1  -2    7.60    2.80
  29   1   2   18.90    2.70
  30  -1   2    7.70    2.40
 -30  -1  -2    7.60    2.90
  30   1   2    5.40    2.40
 -30   1  -2    9.00    2.80
  31  -1   2    3.90    2.30
 -31  -1  -2    1.20    2.80
  31   1   2    0.20    2.10
 -32  -2   2    1.80    2.60
  32  -2  -2    1.00    2.00
  32   2  -2    0.50    2.20
  31  -2  -2    4.00    2.10
 -31  -2   2   11.70    2.80
  31   2  -2   10.40    2.30
 -30  -2   2    1.60    2.40
  30  -2  -2    2.70    2.10
  30   2  -2    0.60    2.30
 -30   2   2   -4.20    2.40
  29  -2  -2   15.90    2.40
 -29  -2   2   19.60    2.80
  29   2  -2   16.70    2.40
 -29   2   2   22.40    2.90
 -28  -2   2    4.50    2.50
  28  -2  -2    5.70    2.20
  28   2  -2    3.80    2.30
 -28   2   2    7.50    2.30
  27  -2  -2   10.70    2.40
 -27  -2   2    6.40    2.50
 -27   2   2    7.70    2.20
  27   2  -2   11.50    2.60
 -26  -2   2    0.60    2.30
  26  -2  -2    1.20    2.00
  26   2  -2   -1.50    2.10
 -26   2   2    1.40    2.00
 -25  -2   2   34.80    3.80
  25  -2  -2   29.70    3.60
 -25   2   2   28.00    3.50
  25   2  -2   31.40    3.60
 -24  -2   2    4.20    2.40
  24  -2  -2    5.70    2.00
 -24   2   2    0.40    1.90
 -24   2   2    5.60    1.80
  24   2  -2    2.90    2.20
 -23  -2   2  162.08    9.80
  23  -2  -2  172.28    9.70
  23   2  -2  177.38    9.80
 -23   2   2  162.48    9.70
 -23   2   2  170.08    9.70
 -22  -2   2   -0.10    2.00
  22  -2  -2    1.30    1.80
 -22   2   2    1.30    1.70
 -22   2   2    2.60    1.80
  22   2  -2    1.30    2.20
 -21  -2   2    0.20    1.90
  21  -2  -2    6.20    2.00
 -21   2   2    0.80    1.70
 -21   2   2    3.50    1.80
  21   2  -2    7.30    2.20
 -21   2   2    1.20    1.70
 -20  -2   2   30.80    3.60
  20  -2  -2   40.20    3.50
  20  -2  -2   37.50    2.90
  20   2  -2   44.50    3.70
 -20   2   2   41.20    3.30
 -20   2   2   38.30    3.50
 -20   2   2   38.50    3.40
  19  -2  -2   36.50    3.30
 -19  -2   2   30.70    3.40
  19  -2  -2   31.50    2.50
 -19   2   2   33.10    3.10
  19   2  -2   30.80    3.30
 -19   2   2   33.60    2.90
 -19   2   2   29.80    3.20
 -18  -2   2    3.00    1.80
  18  -2  -2    0.70    1.80
  18  -2  -2    0.60    1.00
 -18   2   2    0.00    1.40
  18   2  -2    3.20    2.00
 -18   2   2    1.60    1.40
  18   2  -2    0.90    1.30
 -18   2   2   -0.50    1.50
 -18   2   2    1.20    1.70
 -17  -2   2  121.89    7.20
  17  -2  -2  128.49    7.30
 -17  -2   2  129.69    6.80
 -17  -2   2  122.29    7.30
  17   2  -2  117.39    7.10
 -17   2   2  126.49    7.20
  17   2  -2  122.69    7.20
 -17   2   2  129.49    7.40
 -17   2   2  129.79    7.30
 -17   2   2  119.89    7.10
  16  -2  -2  108.99    6.50
 -16  -2   2  112.59    6.50
 -16  -2   2  104.99    6.40
  16  -2  -2  108.69    6.20
 -16   2   2  109.69    6.50
 -16   2   2  108.09    6.30
  16   2  -2  115.59    6.60
 -16   2   2  103.69    6.30
  16   2  -2  111.39    6.30
 -16   2   2  118.79    6.40
  15  -2  -2    1.10    1.50
 -15  -2   2    1.10    1.60
 -15  -2   2    0.70    0.70
 -15  -2   2   -0.50    1.40
  15  -2  -2    0.00    0.90
  15   2  -2    1.00    1.60
 -15   2   2    1.20    1.30
  15   2  -2    0.50    1.10
 -15   2   2    2.40    1.60
 -15   2   2    0.10    1.40
 -15   2   2    1.60    1.20
  14  -2  -2  190.78   11.20
  14  -2  -2  207.58   11.10
 -14  -2   2  212.78   11.30
 -14  -2   2  208.38   11.20
 -14   2   2  194.38   11.10
 -14   2   2  209.78   11.20
  14   2  -2  207.48   11.20
  14   2  -2  185.68   11.10
 -14   2   2  205.58   11.20
 -14   2   2  204.98   11.10
  13  -2  -2  166.28    9.20
  13  -2  -2  165.78    9.30
 -13  -2   2  173.08    9.40
 -13  -2   2  159.68    9.30
 -13   2   2  163.78    9.30
 -13   2   2  174.48    9.40
 -13   2   2  168.28    9.20
  13   2  -2  166.08    9.20
  13   2  -2  163.98    9.40
 -13   2   2  172.58    9.30
 -12  -2   2    8.90    1.70
 -12  -2   2    9.90    1.50
  12  -2  -2    8.60    1.10
  12  -2  -2   10.70    1.60
 -12   2   2   12.50    1.60
 -12   2   2    9.80    1.70
  12   2  -2    9.50    1.30
 -12   2   2   11.10    1.30
 -12   2   2    7.80    1.30
  12   2  -2    6.00    1.60
  11  -2  -2  388.96   21.70
  11  -2  -2  414.36   21.60
 -11  -2   2  403.36   21.70
 -11  -2   2  436.16   21.80
 -11   2   2  412.86   21.70
 -11   2   2  375.66   21.80
 -11   2   2  390.86   21.80
  11   2  -2  392.66   21.70
 -11   2   2  398.56   21.70
  11   2  -2  414.16   21.70
 -10  -2   2   47.70    3.40
 -10  -2   2   45.90    3.50
  10  -2  -2   47.00    3.00
  10  -2  -2   45.60    3.30
 -10   2   2   45.50    3.10
 -10   2   2   50.69    3.60
  10   2  -2   50.49    3.20
 -10   2   2   49.80    3.10
  10   2  -2   53.19    3.50
 -10   2   2   51.99    3.40
   9  -2  -2   11.40    1.20
  -9  -2   2   13.30    1.60
  -9  -2   2    9.60    1.70
   9  -2  -2   10.70    1.50
   9   2  -2   14.00    1.50
  -9   2   2   11.70    1.30
   9   2  -2   10.50    1.60
  -9   2   2   16.70    1.80
  -9   2   2   10.90    1.30
   8  -2  -2  255.37   14.00
  -8  -2   2  255.17   13.80
   8  -2  -2  250.37   13.60
  -8  -2   2  248.28   13.80
   8  -2  -2  242.18   13.70
  -8   2   2  252.87   13.70
  -8   2   2  254.77   13.80
   8   2  -2  253.77   13.70
  -8   2   2  256.37   13.60
   8   2  -2  255.47   13.70
   7  -2  -2 1913.01  161.88
   7  -2  -2 1842.92  156.18
  -7  -2   2 1721.83  134.99
  -7   2   2 1669.53  190.28
   7   2  -2 2148.19  157.08
   7   2  -2 1624.14  131.89
  -7   2   2 1711.93  140.89
   6  -2  -2 1192.28  153.18
  -6  -2   2 1099.19  119.79
   6   2  -2 1058.59  120.19
  -6   2   2  979.20  124.39
   6   2  -2  811.92   89.89
  -6   2   2 1270.17  124.39
  -5  -2   2   80.09    4.80
   5  -2  -2   84.19    5.20
   5  -2  -2   85.59    4.60
   5  -2  -2   81.49    4.70
  -5  -2   2   82.59    4.90
   5   2  -2   80.29    4.90
   5   2  -2   83.49    4.80
  -5   2   2   82.19    4.60
  -5   2   2   84.59    4.70
   5   2  -2   80.29    4.50
  -5   2   2   81.39    5.10
  -4  -2   2 2076.69  137.19
   4  -2  -2 1764.72  139.39
  -4   2   2 1819.32  130.39
  -4   2   2 2133.19  143.49
   4   2  -2 1976.70  141.89
   4   2  -2 1832.72  125.49
   3  -2  -2  392.66   65.99
  -3  -2   2  780.52   84.29
  -3  -2   2  576.94   60.99
   3   2  -2  533.85   65.89
  -3   2   2  533.25   71.09
  -3   2   2  552.54   72.19
   3   2  -2  742.33   63.49
  -2  -2   2  701.33   64.09
  -2  -2   2  706.53   69.79
   2  -2  -2  640.74   74.79
   2  -2  -2  782.42   67.09
  -2   2   2  839.12   68.09
   2   2  -2  767.62   68.19
   2   2  -2  847.72   61.09
  -2   2   2  705.83   77.39
   1  -2  -2  199.88   10.70
   0  -2   2 1143.89   80.39
   0  -2  -2 1085.69   73.49
   0  -2   2 1013.40   81.79
   0   2  -2 1312.27   81.89
   0   2   2 1142.99   71.79
   0   2  -2 1117.09   73.79
   1  -2   2   29.20    2.60
  -1  -2  -2   35.60    2.30
  -1  -2  -2   40.70    2.70
   1  -2   2   30.90    2.50
  -1  -2  -2   32.90    2.50
  -1   2  -2   28.50    2.50
  -1   2  -2   36.90    1.90
   1   2   2   39.20    2.70
  -1   2  -2   34.10    2.40
   1   2   2   36.30    2.20
  -1   2  -2   36.60    2.00
   1   2   2   33.10    2.30
  -2  -2  -2  189.38   10.20
  -2  -2  -2  186.58   10.00
   2   2   2  186.28   10.20
   2   2   2  183.68   10.00
  -2   2  -2  180.88   10.10
  -3  -2  -2  324.17   17.50
  -3  -2  -2  316.97   17.60
   3   2   2  334.37   17.60
   4  -2   2  717.33   92.19
  -4  -2  -2  696.73   70.59
   4   2   2  735.63   87.89
   4   2   2  767.32   97.79
  -4   2  -2  615.34   90.09
  -4   2  -2  742.63   81.59
   5  -2   2 1882.41  130.89
   5  -2   2 1583.24  159.28
  -5  -2  -2 1753.12  131.19
   5   2   2 1460.15  166.78
  -5   2  -2 1921.11  157.78
   5   2   2 1601.44  133.49
  -5   2  -2 1590.74  129.49
   6  -2   2  250.67   13.70
  -6  -2  -2  250.17   13.70
  -6  -2  -2  256.17   13.80
   6  -2   2  242.38   13.70
  -6  -2  -2  257.47   13.50
   6   2   2  249.38   13.70
  -6   2  -2  249.08   13.60
  -6   2  -2  243.98   13.70
   6   2   2  259.77   13.70
   6   2   2  260.97   13.50
   7  -2   2  661.13   35.50
   8  -2   2   13.00    1.60
  -8  -2  -2   11.30    1.50
   8  -2   2    9.40    1.60
   8  -2   2   10.80    1.10
  -8  -2  -2   10.30    1.00
  -8  -2  -2   10.50    1.70
   8   2   2    8.80    1.50
   8   2   2   10.40    1.30
  -8   2  -2   10.10    1.50
  -8   2  -2   10.50    1.20
   8   2   2    8.00    1.40
  -8   2  -2   10.60    1.40
   9  -2   2 1092.09  120.29
  -9  -2  -2 1007.40   53.99
  -9  -2  -2  585.84  126.79
   9  -2   2  944.61  129.99
   9  -2   2 1008.20   54.99
  -9  -2  -2 1173.78  123.89
  -9   2  -2 1041.10  115.29
   9   2   2 1141.89  145.29
  -9   2  -2  993.20   54.69
   9   2   2  879.51  112.09
   9   2   2 1018.90   53.99
  -9   2  -2 1063.99  148.29
  10  -2   2   14.90    1.80
  10  -2   2   18.60    1.70
 -10  -2  -2   22.90    2.60
 -10  -2  -2   14.10    1.60
 -10  -2  -2   24.70    2.20
  10  -2   2   21.00    2.40
 -10   2  -2   18.90    1.80
  10   2   2   20.40    1.90
  10   2   2   15.30    1.60
  10   2   2   16.60    1.60
 -10   2  -2   16.90    2.00
 -10   2  -2   14.90    1.60
 -11  -2  -2    0.80    1.70
 -11  -2  -2    0.90    0.90
 -11  -2  -2   -0.40    1.30
  11  -2   2    1.40    1.50
  11  -2   2    0.20    0.90
  11   2   2    1.70    1.60
 -11   2  -2    0.30    1.20
 -11   2  -2   -1.20    1.30
  11   2   2    0.50    1.10
  11   2   2   -0.80    0.90
 -11   2  -2    1.30    1.20
 -12  -2  -2  155.98    8.60
 -12  -2  -2  155.08    8.20
 -12  -2  -2  148.79    8.50
  12  -2   2  140.49    8.50
  12  -2   2  157.78    8.30
  12   2   2  147.69    8.50
  12   2   2  157.28    8.40
  12   2   2  142.29    8.20
 -12   2  -2  156.98    8.40
 -12   2  -2  150.58    8.40
 -12   2  -2  149.99    8.50
  13  -2   2  234.48   12.30
  13  -2   2  219.18   12.40
 -13  -2  -2  227.78   12.50
 -13  -2  -2  219.18   12.40
 -13  -2  -2  225.78   12.20
 -13   2  -2  228.38   12.40
  13   2   2  226.18   12.40
 -13   2  -2  227.88   12.40
  13   2   2  229.28   12.50
 -13   2  -2  227.98   12.40
 -13   2  -2  221.38   12.60
 -14  -2  -2   10.40    1.60
  14  -2   2   15.10    1.70
 -14  -2  -2   13.60    1.50
 -14  -2  -2   11.50    2.00
  14  -2   2    7.80    1.60
  14   2   2   13.20    1.50
 -14   2  -2   10.60    1.90
 -14   2  -2   10.50    1.60
 -14   2  -2   10.80    1.50
 -14   2  -2   11.60    1.60
  14   2   2   13.90    2.00
  15  -2   2    1.10    1.00
  15  -2   2   -0.40    1.50
 -15  -2  -2    0.70    1.00
 -15  -2  -2    0.00    1.20
 -15  -2  -2   -1.90    1.70
 -15  -2  -2    0.50    1.30
  15   2   2    1.30    1.30
 -15   2  -2    0.70    1.30
 -15   2  -2   -0.70    1.40
 -15   2  -2    0.60    1.70
  15   2   2   -0.10    1.70
 -15   2  -2    0.90    1.30
 -16  -2  -2    2.20    1.30
  16  -2   2    0.70    1.10
 -16  -2  -2   -1.30    1.90
 -16  -2  -2    2.80    1.50
 -16  -2  -2    0.60    1.00
  16  -2   2    1.80    1.70
 -16   2  -2    1.80    1.50
 -16   2  -2    2.40    1.80
  16   2   2    1.30    1.70
 -16   2  -2    2.70    1.30
  16   2   2    2.60    1.30
 -16   2  -2    1.10    1.50
  17  -2   2   17.70    1.90
 -17  -2  -2   18.20    2.30
 -17  -2  -2   14.30    1.80
  17  -2   2   18.40    2.10
 -17  -2  -2   18.40    1.80
  17   2   2   15.50    1.80
 -17   2  -2   17.60    1.90
 -17   2  -2   19.30    2.00
 -17   2  -2   20.70    2.30
  17   2   2   20.00    2.40
 -18  -2  -2   13.80    1.40
  18  -2   2   23.30    2.30
  18  -2   2   15.10    1.60
 -18  -2  -2   17.90    2.10
 -18  -2  -2   14.10    2.30
  18   2   2   12.00    2.10
 -18   2  -2   14.20    2.20
 -18   2  -2   15.30    1.80
 -18   2  -2    8.80    1.90
  19  -2   2   37.90    3.20
 -19  -2  -2   28.10    2.50
  19  -2   2   26.50    2.40
 -19  -2  -2   26.90    3.30
 -19  -2  -2   24.30    2.20
 -19   2  -2   30.70    2.90
 -19   2  -2   25.10    3.00
 -19   2  -2   28.70    3.50
  19   2   2   28.80    3.40
 -20  -2  -2  112.99    5.90
  20  -2   2  100.09    6.40
 -20  -2  -2   95.29    6.60
  20  -2   2  101.39    6.00
  20   2   2  100.49    6.40
 -20   2  -2  115.39    6.30
 -20   2  -2   95.69    6.40
 -20   2  -2   99.49    6.60
 -21  -2  -2   94.99    6.00
  21  -2   2   71.29    5.70
 -21   2  -2   93.09    5.70
 -21   2  -2   96.69    5.60
  21   2   2   86.69    5.80
  22  -2   2   57.89    4.60
 -22  -2  -2   60.89    4.80
 -22   2  -2   61.39    4.70
  22   2   2   63.89    4.70
 -22   2  -2   64.89    4.40
  23  -2   2    0.80    2.00
 -23  -2  -2    5.20    2.30
 -23   2  -2    5.90    2.20
  23   2   2    0.30    2.10
 -23   2  -2    3.50    1.90
 -24  -2  -2   -2.90    2.30
  24  -2   2    0.10    1.90
 -24   2  -2    2.30    2.20
  24   2   2    3.90    2.30
 -24   2  -2    1.90    1.90
  25  -2   2   18.90    2.60
 -25  -2  -2   18.20    2.90
  25   2   2    9.90    2.30
 -25   2  -2   17.40    2.60
  26  -2   2    2.50    2.00
 -26  -2  -2    1.60    2.50
 -26   2  -2    2.80    2.20
  26   2   2    2.30    2.10
  27  -2   2   -1.70    2.20
 -27  -2  -2   -3.30    2.50
  27   2   2   -0.60    2.20
 -27   2  -2    1.10    2.30
  28  -2   2    1.60    2.00
 -28  -2  -2    0.00    2.60
  28   2   2    1.80    2.10
 -28   2  -2    6.70    2.50
  29  -2   2   -3.30    2.10
 -29  -2  -2    5.50    2.80
 -29   2  -2   -1.10    2.50
  29   2   2   -1.40    2.30
 -30  -2  -2   18.00    3.20
  30  -2   2   29.30    3.50
  30   2   2   17.00    2.70
  31  -2   2   56.19    4.60
 -31  -2  -2   56.19    5.30
 -31  -3   2   12.70    2.90
  31  -3  -2   12.60    2.50
  31   3  -2   12.80    2.60
  30  -3  -2    4.20    2.20
 -30  -3   2    5.80    2.70
  30   3  -2    2.10    2.40
 -30   3   2    0.80    2.30
 -29  -3   2   14.60    2.80
  29  -3  -2   12.10    2.30
  29   3  -2   16.80    2.60
 -29   3   2   11.40    2.40
  28  -3  -2    9.70    2.30
 -28  -3   2   11.10    2.60
  28   3  -2    6.00    2.20
 -28   3   2   10.70    2.30
 -27  -3   2   -0.80    2.30
  27  -3  -2    1.60    2.10
 -27   3   2    6.70    2.10
  27   3  -2    3.90    2.20
 -26  -3   2    4.20    2.40
  26  -3  -2    5.90    2.20
  26   3  -2    7.80    2.30
 -26   3   2    4.60    2.20
  25  -3  -2   -1.40    1.90
 -25  -3   2    0.30    2.30
 -25   3   2    0.30    1.90
  25   3  -2    3.20    2.20
 -25   3   2    0.70    1.80
  24  -3  -2    5.20    2.10
 -24  -3   2   -0.70    2.20
 -24   3   2    2.60    1.90
  24   3  -2    4.30    2.20
 -24   3   2    1.10    1.80
  23  -3  -2    7.90    2.10
 -23  -3   2   11.10    2.50
 -23   3   2   12.60    2.10
  23   3  -2    8.30    2.30
 -23   3   2   11.10    2.10
 -22  -3   2   26.30    3.00
  22  -3  -2   28.80    3.30
 -22   3   2   27.50    3.20
  22   3  -2   26.40    3.30
 -22   3   2   27.00    3.20
 -21  -3   2    4.80    2.30
  21  -3  -2    4.30    1.80
 -21   3   2    6.80    2.00
 -21   3   2    3.40    1.90
  21   3  -2    3.10    2.10
 -21   3   2    6.20    1.80
  20  -3  -2    0.20    1.70
 -20  -3   2    0.20    2.00
  20  -3  -2    0.60    1.20
  20   3  -2    0.90    2.20
 -20   3   2    3.20    1.90
 -20   3   2    0.60    1.70
 -20   3   2    2.70    1.70
  19  -3  -2   61.69    4.30
  19  -3  -2   67.09    3.90
 -19  -3   2   64.99    4.70
 -19   3   2   59.49    4.30
 -19   3   2   65.89    4.30
 -19   3   2   58.99    4.60
  19   3  -2   62.19    4.50
 -18  -3   2   44.30    3.70
  18  -3  -2   40.00    2.80
  18  -3  -2   43.60    3.40
  18   3  -2   38.50    3.60
 -18   3   2   37.00    3.10
 -18   3   2   42.90    3.60
 -18   3   2   38.10    3.00
 -18   3   2   40.90    3.50
 -17  -3   2   -0.70    1.70
  17  -3  -2    2.20    1.00
  17  -3  -2    1.10    1.50
 -17  -3   2   -1.10    1.50
 -17   3   2    2.30    1.40
  17   3  -2    1.70    1.20
 -17   3   2    2.50    1.50
  17   3  -2    1.30    1.80
 -17   3   2    1.60    1.40
 -17   3   2    2.00    1.70
  16  -3  -2   34.40    2.40
  16  -3  -2   36.20    2.90
 -16  -3   2   31.40    2.90
 -16  -3   2   30.80    3.10
 -16   3   2   29.00    3.10
 -16   3   2   30.40    2.60
 -16   3   2   35.60    2.70
 -16   3   2   29.80    3.10
  16   3  -2   31.60    3.00
  16   3  -2   33.40    2.60
  15  -3  -2  182.18    9.90
 -15  -3   2  181.88   10.10
  15  -3  -2  175.98   10.10
 -15  -3   2  182.58   10.20
 -15   3   2  188.98   10.00
 -15   3   2  176.58   10.10
 -15   3   2  176.58   10.00
  15   3  -2  184.88   10.10
  15   3  -2  178.58   10.00
 -15   3   2  181.88   10.20
 -14  -3   2   44.30    3.30
  14  -3  -2   45.50    3.20
 -14  -3   2   37.60    3.50
  14  -3  -2   41.50    2.80
 -14   3   2   44.70    3.50
  14   3  -2   41.90    3.40
 -14   3   2   50.49    3.50
 -14   3   2   41.70    3.00
  14   3  -2   43.80    3.00
 -14   3   2   42.90    3.00
 -13  -3   2   25.70    2.80
 -13  -3   2   22.50    2.60
  13  -3  -2   22.30    2.40
  13  -3  -2   28.40    2.00
 -13   3   2   24.70    2.20
 -13   3   2   18.70    2.60
 -13   3   2   25.10    2.20
  13   3  -2   24.10    2.60
 -13   3   2   23.60    2.80
  13   3  -2   23.40    2.20
 -12  -3   2    4.80    1.60
  12  -3  -2    4.40    1.40
 -12  -3   2    5.10    1.60
  12  -3  -2    2.90    1.00
  12   3  -2    4.60    1.60
 -12   3   2    4.20    1.60
 -12   3   2    5.30    1.50
 -12   3   2    4.80    1.10
 -12   3   2    2.90    1.10
  12   3  -2    5.40    1.30
  11  -3  -2    0.70    1.30
 -11  -3   2    1.10    1.70
  11  -3  -2    2.60    0.90
 -11  -3   2    3.30    1.50
 -11   3   2    2.40    1.10
 -11   3   2    2.50    1.50
 -11   3   2    0.70    1.50
  11   3  -2    1.70    1.30
  11   3  -2    1.70    1.50
 -11   3   2    1.20    1.10
 -10  -3   2  221.88   12.30
  10  -3  -2  223.88   12.10
  10  -3  -2  223.48   12.20
 -10  -3   2  220.78   12.30
 -10   3   2  223.48   12.40
 -10   3   2  232.38   12.10
  10   3  -2  218.38   12.30
  10   3  -2  233.88   12.20
 -10   3   2  212.68   12.30
 -10   3   2  222.98   12.20
  -9  -3   2    3.40    1.50
   9  -3  -2    5.00    1.00
  -9  -3   2    4.70    1.50
   9  -3  -2    4.50    1.30
  -9   3   2    7.50    1.20
  -9   3   2    5.80    1.10
   9   3  -2    4.50    1.60
   9   3  -2    6.30    1.30
  -9   3   2    4.50    1.70
   8  -3  -2    1.50    0.90
  -8  -3   2    2.10    1.40
   8  -3  -2    0.60    1.10
   8  -3  -2    0.40    2.10
  -8  -3   2    2.10    1.70
   8   3  -2    0.20    1.20
  -8   3   2    2.90    1.00
  -8   3   2    1.60    1.10
  -8   3   2    0.70    1.60
   8   3  -2    3.40    1.50
  -7  -3   2  422.16   22.10
   7  -3  -2  398.06   22.30
  -7   3   2  409.56   22.20
  -6  -3   2 1983.40  133.19
   6  -3  -2 1847.02  175.88
   6   3  -2 1612.14  142.39
  -6   3   2 2333.77  155.38
   6   3  -2 1807.62  139.59
  -6   3   2 1931.91  181.78
  -5  -3   2  445.56   24.10
   5   3  -2  449.16   23.90
   4  -3  -2  945.01   91.49
  -4  -3   2  827.12   83.89
  -4  -3   2 1026.60   76.89
   4  -3  -2 1126.49   96.19
  -4  -3   2  978.90   51.59
   4   3  -2  843.32   79.89
   4   3  -2  907.01   74.69
  -4   3   2 1009.30   83.79
  -4   3   2  817.92  117.09
   3  -3  -2 3484.55  227.68
  -3  -3   2 4270.87  220.18
  -3  -3   2 3748.43  222.68
   3  -3  -2 3364.06  215.58
   3   3  -2 3424.06  215.68
   3   3  -2 4254.87  222.08
   2  -3  -2    5.90    1.10
  -2  -3   2    2.40    1.20
   2  -3  -2    7.90    1.80
  -2  -3   2    4.30    1.10
  -2  -3   2    7.10    1.50
   2  -3  -2    5.50    1.00
  -2   3   2    5.40    0.90
   2   3  -2    9.50    1.60
  -2   3   2    5.60    0.90
   2   3  -2    6.60    1.00
   2   3  -2    1.80    0.90
  -2   3   2   10.30    1.90
  -1  -3   2 5474.55  334.97
   1  -3  -2 6277.67  330.37
   1  -3  -2 6018.60  331.47
  -1  -3   2 6109.59  333.67
   1   3  -2 6300.47  334.87
   0  -3  -2   97.79    6.20
   0  -3   2  100.09    6.00
   0  -3   2   99.69    6.10
   0  -3   2  111.09    5.90
   0   3   2   99.79    6.00
   0   3   2  113.89    6.10
   0   3  -2  108.29    6.00
   0   3   2  110.19    5.90
   0   3  -2  107.49    6.10
   0   3  -2  105.29    5.80
   0   3   2  109.49    6.10
   0   3   2  112.99    6.00
   1  -3   2    1.70    1.30
  -1  -3  -2    0.70    1.60
  -1  -3  -2    0.90    1.50
   1  -3   2    2.10    1.30
   1   3   2    3.10    1.50
  -1   3  -2    0.60    0.70
  -1   3  -2   -0.50    1.20
   1   3   2   -0.20    1.10
   1   3   2   -0.70    1.00
  -1   3  -2    0.60    1.20
  -2  -3  -2 4185.88  254.77
  -2  -3  -2 4676.53  263.97
   2  -3   2 4605.84  281.67
   2  -3   2 4419.06  264.27
  -2   3  -2 4973.00  266.47
   2   3   2 4899.01  256.07
  -2   3  -2 4066.99  279.37
   2   3   2 4725.13  264.17
  -3  -3  -2  107.89    6.50
   3  -3   2  110.69    6.10
   3  -3   2  116.49    6.40
   3  -3   2  104.59    6.30
  -3  -3  -2  115.79    6.30
  -3  -3  -2  113.89    6.30
   3   3   2  118.99    6.30
  -3   3  -2  110.89    6.40
   3   3   2  106.09    6.30
  -3   3  -2  110.59    6.30
  -3   3  -2  114.09    6.00
   3   3   2  115.49    6.50
   4  -3   2  197.78   11.00
  -4  -3  -2  197.48   10.90
   4  -3   2  189.08   10.80
  -4  -3  -2  196.18   10.80
  -4  -3  -2  205.28   10.80
   4   3   2  201.48   10.90
   4   3   2  198.38   10.70
   4   3   2  206.48   10.80
  -4   3  -2  189.68   10.90
  -5  -3  -2   42.00    2.70
   5  -3   2   38.20    3.00
  -5  -3  -2   37.90    3.30
  -5  -3  -2   43.60    3.10
   5  -3   2   42.70    2.40
   5  -3   2   39.00    3.20
  -5   3  -2   38.10    3.10
  -5   3  -2   43.00    2.40
   5   3   2   43.00    3.00
   5   3   2   37.40    2.50
  -5   3  -2   43.40    2.80
   5   3   2   42.90    3.10
   6  -3   2  328.97   17.50
  -6  -3  -2  326.67   17.30
  -6   3  -2  303.37   17.50
   6   3   2  319.57   17.30
   6   3   2  329.87   17.40
   6   3   2  323.57   17.40
  -7  -3  -2    9.70    1.40
   7  -3   2   10.00    1.50
  -7  -3  -2   10.90    1.90
   7  -3   2    8.50    1.50
   7  -3   2   11.10    0.90
  -7  -3  -2    9.70    1.10
   7   3   2    8.10    1.40
  -7   3  -2    9.00    1.70
   7   3   2    8.50    1.50
  -7   3  -2   13.10    1.40
   7   3   2   10.20    1.20
  -7   3  -2    9.30    1.00
   8  -3   2  236.88   12.60
  -8  -3  -2  222.98   12.80
  -8  -3  -2  238.08   12.60
   8  -3   2  227.68   12.90
   8  -3   2  225.68   12.80
  -8  -3  -2  247.28   12.90
  -8   3  -2  240.98   12.60
   8   3   2  235.28   12.80
  -8   3  -2  237.28   12.70
  -8   3  -2  223.28   12.80
   8   3   2  241.88   12.80
   8   3   2  232.38   12.60
  -9  -3  -2    1.80    1.60
   9  -3   2   -0.30    0.70
   9  -3   2   -1.20    1.30
  -9  -3  -2    0.80    1.20
  -9  -3  -2   -0.60    0.80
  -9   3  -2    0.50    0.90
  -9   3  -2    1.10    1.10
  -9   3  -2    0.50    1.40
   9   3   2   -0.60    0.70
   9   3   2   -1.60    1.30
   9   3   2    1.00    1.40
 -10  -3  -2  330.67   17.40
 -10  -3  -2  326.27   17.20
 -10  -3  -2  335.07   17.40
  10  -3   2  302.67   17.30
  10  -3   2  316.77   17.20
  10   3   2  320.97   17.30
 -10   3  -2  322.97   17.30
 -10   3  -2  307.27   17.40
  10   3   2  321.07   17.30
 -10   3  -2  334.07   17.20
  10   3   2  301.17   17.10
  11  -3   2    2.30    1.50
 -11  -3  -2    2.10    1.40
  11  -3   2    2.40    0.80
 -11  -3  -2    2.30    0.80
 -11  -3  -2    2.00    1.60
  11   3   2    3.70    1.60
 -11   3  -2    0.30    1.00
 -11   3  -2    2.20    1.90
  11   3   2    2.60    0.70
 -11   3  -2    1.00    1.20
 -11   3  -2    2.90    1.40
  11   3   2    1.30    1.20
 -12  -3  -2    2.60    1.40
 -12  -3  -2    1.20    1.70
  12  -3   2    1.50    0.80
  12  -3   2    2.00    1.40
 -12  -3  -2    3.50    0.80
 -12   3  -2    1.30    1.40
 -12   3  -2    0.40    1.80
  12   3   2    2.70    1.60
 -12   3  -2    3.40    1.10
  12   3   2    3.10    0.80
  12   3   2    0.40    1.20
 -12   3  -2    0.90    1.20
 -13  -3  -2   55.09    3.80
  13  -3   2   57.69    3.90
 -13  -3  -2   59.39    3.30
  13  -3   2   61.29    3.40
 -13  -3  -2   63.49    4.10
 -13   3  -2   57.59    4.30
  13   3   2   57.29    3.80
  13   3   2   55.59    3.70
 -13   3  -2   59.79    4.00
 -13   3  -2   45.20    3.70
 -13   3  -2   65.09    3.70
 -14  -3  -2    1.50    0.80
  14  -3   2    1.20    1.60
 -14  -3  -2    1.50    1.90
  14  -3   2    3.50    0.90
 -14  -3  -2    3.00    1.50
 -14   3  -2    1.60    1.50
 -14   3  -2    2.30    1.30
  14   3   2    3.20    1.20
 -14   3  -2    2.20    1.80
 -14   3  -2    1.90    1.30
  14   3   2    3.00    1.70
  15  -3   2    0.80    0.90
 -15  -3  -2    5.90    1.90
 -15  -3  -2    0.50    1.60
 -15  -3  -2    0.70    1.00
  15  -3   2    1.90    1.50
 -15  -3  -2    2.40    0.90
 -15   3  -2    4.20    1.30
 -15   3  -2    1.30    1.50
  15   3   2    1.40    1.30
  15   3   2    1.30    1.80
 -15   3  -2    0.40    1.70
 -15   3  -2    1.50    1.30
  16  -3   2  100.59    6.40
 -16  -3  -2  104.79    6.30
 -16  -3  -2  110.49    5.90
  16  -3   2  104.69    6.00
 -16  -3  -2  104.19    6.60
 -16   3  -2  104.19    6.60
 -16   3  -2  105.29    6.20
 -16   3  -2  112.89    6.20
  16   3   2   99.19    6.20
 -16   3  -2  108.99    6.30
  16   3   2  110.29    6.40
 -17  -3  -2   48.20    3.90
  17  -3   2   33.00    3.60
  17  -3   2   46.10    3.00
 -17   3  -2   49.99    3.60
 -17   3  -2   45.80    3.40
 -17   3  -2   54.09    4.00
  17   3   2   44.50    3.60
  17   3   2   48.90    3.80
  18  -3   2   34.90    3.20
 -18  -3  -2   35.50    3.70
  18  -3   2   32.20    2.50
 -18   3  -2   38.00    3.70
 -18   3  -2   30.50    3.10
  18   3   2   35.30    3.50
 -18   3  -2   34.80    3.30
  19  -3   2   78.69    4.90
  19  -3   2   88.19    5.40
 -19  -3  -2   81.69    5.60
  19   3   2   91.29    5.60
 -19   3  -2   82.69    5.30
 -19   3  -2   75.19    5.70
 -19   3  -2   87.29    5.30
  20  -3   2   62.99    4.10
 -20  -3  -2   68.49    4.90
  20  -3   2   70.69    4.70
  20   3   2   63.49    4.80
 -20   3  -2   66.69    4.50
 -20   3  -2   64.69    4.50
 -20   3  -2   64.39    5.00
 -21  -3  -2    0.30    2.50
  21  -3   2    3.50    2.00
  21   3   2    2.30    2.10
 -21   3  -2    2.40    1.80
 -21   3  -2    2.20    1.80
  22  -3   2   32.60    3.60
 -22  -3  -2   43.20    4.00
 -22   3  -2   40.30    3.60
 -22   3  -2   33.80    3.40
  22   3   2   34.10    3.80
  23  -3   2    1.20    2.10
 -23  -3  -2    0.20    2.30
 -23   3  -2   -0.10    2.00
  23   3   2    3.20    2.20
 -23   3  -2    1.70    1.90
 -24  -3  -2    2.50    2.60
  24  -3   2   -0.20    2.10
 -24   3  -2   -2.30    1.90
  24   3   2    0.40    2.20
 -24   3  -2    2.00    2.20
 -25  -3  -2   -1.20    2.50
  25  -3   2    1.50    2.10
 -25   3  -2    4.80    2.20
  25   3   2    1.40    2.30
  26  -3   2   44.10    3.80
 -26  -3  -2   37.30    4.50
 -26   3  -2   36.90    4.00
  26   3   2   38.10    4.10
 -27  -3  -2   43.90    5.00
  27  -3   2   51.79    4.20
 -27   3  -2   51.09    4.40
  27   3   2   49.70    4.30
  28  -3   2   31.20    3.60
 -28   3  -2   27.60    4.20
 -29  -3  -2   -1.10    2.70
  29  -3   2   -2.40    2.00
  29   3   2   -0.30    2.30
 -30  -3  -2   10.60    2.90
  30   3   2    6.60    2.20
 -31  -4   2    4.20    2.80
[truncated: 3,569,406 more chars]
