# Supplementary material for: Host Cavities Enhance the Photocatalytic Conversion of α‐Terpinene to Ascaridole Under Visible‐Light Irradiation
Source: Chemistry. 2025 Sep 2;31(55):e02113. doi: 10.1002/chem.202502113 (PMC12498068; doi:10.1002/chem.202502113)
Supplement: Supplementary file 2 — Supporting Information [file CHEM-31-e02113-s002.zip › 1Tol ALS.cif]

data_1Tol
_audit_creation_date               2019-10-28
_audit_creation_method
;
Olex2 1.2
(compiled 2018.05.29 svn.r3510 for OlexSys, GUI svn.r5506)
;
_shelx_SHELXL_version_number       '2018/3'
_audit_contact_author_address      ?
_audit_contact_author_email        ?
_audit_contact_author_name         ''
_audit_contact_author_phone        ?
_publ_contact_author_id_orcid      ?
_publ_section_references
;
Dolomanov, O.V., Bourhis, L.J., Gildea, R.J, Howard, J.A.K. & Puschmann, H.
 (2009), J. Appl. Cryst. 42, 339-341.

Sheldrick, G.M. (2015). Acta Cryst. C71, 3-8.
;
_chemical_name_common              ?
_chemical_name_systematic          ?
_chemical_formula_moiety           '2(C43 H41 B F2 N2 O4)'
_chemical_formula_sum              'C93 H90 B2 F4 N4 O8'
_chemical_formula_weight           1489.30
_chemical_melting_point            ?
loop_
  _atom_type_symbol
  _atom_type_description
  _atom_type_scat_dispersion_real
  _atom_type_scat_dispersion_imag
  _atom_type_scat_source
 'C' 'C' 0.0033 0.0016 'International Tables Vol C Tables 4.2.6.8 and 6.1.1.4'
 'H' 'H' 0.0000 0.0000 'International Tables Vol C Tables 4.2.6.8 and 6.1.1.4'
 'B' 'B' 0.0013 0.0007 'International Tables Vol C Tables 4.2.6.8 and 6.1.1.4'
 'F' 'F' 0.0171 0.0103 'International Tables Vol C Tables 4.2.6.8 and 6.1.1.4'
 'N' 'N' 0.0061 0.0033 'International Tables Vol C Tables 4.2.6.8 and 6.1.1.4'
 'O' 'O' 0.0106 0.0060 'International Tables Vol C Tables 4.2.6.8 and 6.1.1.4'

_shelx_space_group_comment
;
The symmetry employed for this shelxl refinement is uniquely defined
by the following loop, which should always be used as a source of
symmetry information in preference to the above space-group names.
They are only intended as comments.
;
_space_group_crystal_system        'monoclinic'
_space_group_IT_number             14
_space_group_name_H-M_alt          'P 1 21/n 1'
_space_group_name_Hall             '-P 2yn'
loop_
  _space_group_symop_operation_xyz
 'x, y, z'
 '-x+1/2, y+1/2, -z+1/2'
 '-x, -y, -z'
 'x-1/2, -y-1/2, z-1/2'

_cell_length_a                     23.0697(8)
_cell_length_b                     13.5992(5)
_cell_length_c                     25.6235(8)
_cell_angle_alpha                  90
_cell_angle_beta                   106.0740(10)
_cell_angle_gamma                  90
_cell_volume                       7724.6(5)
_cell_formula_units_Z              4
_cell_measurement_reflns_used      9677
_cell_measurement_temperature      100(2)
_cell_measurement_theta_max        31.92
_cell_measurement_theta_min        2.29
_shelx_estimated_absorpt_T_max     ?
_shelx_estimated_absorpt_T_min     ?
_exptl_absorpt_coefficient_mu      0.087
_exptl_absorpt_correction_T_max    0.7463
_exptl_absorpt_correction_T_min    0.6804
_exptl_absorpt_correction_type     multi-scan
_exptl_absorpt_process_details    
 'SADABS-2016/2 (Bruker,2016/2) was used for absorption correction. wR2(int) was 0.0882 before and 0.0574 after correction. The Ratio of minimum to maximum transmission is 0.9117. The \l/2 correction factor is Not present.'
_exptl_absorpt_special_details     ?
_exptl_crystal_colour              orange
_exptl_crystal_density_diffrn      1.281
_exptl_crystal_density_meas        ?
_exptl_crystal_density_method      'not measured'
_exptl_crystal_description         block
_exptl_crystal_F_000               3144
_exptl_crystal_preparation         ?
_exptl_crystal_size_max            0.18
_exptl_crystal_size_mid            0.13
_exptl_crystal_size_min            0.10
_exptl_special_details
;
Data were corrected for decay and absorption using the program SADABS
 based on the method of R.H. Blessing (Acta Cryst. A51, 33-38, 1995).
;
_exptl_transmission_factor_max     ?
_exptl_transmission_factor_min     ?
_diffrn_reflns_av_R_equivalents    0.0626
_diffrn_reflns_av_unetI/netI       0.0475
_diffrn_reflns_Laue_measured_fraction_full  1.000
_diffrn_reflns_Laue_measured_fraction_max  0.998
_diffrn_reflns_limit_h_max         33
_diffrn_reflns_limit_h_min         -33
_diffrn_reflns_limit_k_max         19
_diffrn_reflns_limit_k_min         -19
_diffrn_reflns_limit_l_max         37
_diffrn_reflns_limit_l_min         -37
_diffrn_reflns_number              141126
_diffrn_reflns_point_group_measured_fraction_full  1.000
_diffrn_reflns_point_group_measured_fraction_max  0.998
_diffrn_reflns_theta_full          25.242
_diffrn_reflns_theta_max           31.081
_diffrn_reflns_theta_min           1.396
_diffrn_ambient_temperature        100(2)
_diffrn_detector_area_resol_mean   ?
_diffrn_measured_fraction_theta_full  1.000
_diffrn_measured_fraction_theta_max  0.998
_diffrn_measurement_device_type    'Bruker Apex II CCD diffractometer'
_diffrn_measurement_method         '\w rotation with narrow frames'
_diffrn_radiation_type             Synchrotron
_diffrn_radiation_wavelength       0.7749
_diffrn_source                     'Advanced Light Source station 12.2.1'
_diffrn_standards_number           0
_reflns_Friedel_coverage           0.000
_reflns_Friedel_fraction_full      .
_reflns_Friedel_fraction_max       .
_reflns_number_gt                  18017
_reflns_number_total               24723
_reflns_special_details
;
 Reflections were merged by SHELXL according to the crystal
 class for the calculation of statistics and refinement.
 
 Structure factors included contributions from the .fab file.
 
 _reflns_Friedel_fraction is defined as the number of unique
 Friedel pairs measured divided by the number that would be
 possible theoretically, ignoring centric projections and
 systematic absences.
;
_reflns_threshold_expression       'I > 2\s(I)'
_computing_cell_refinement        'SAINT V8.38A (?, 2016)'
_computing_data_collection        ?
_computing_data_reduction         'SAINT V8.38A (?, 2016)'s
_computing_molecular_graphics      'Olex2 (Dolomanov et al., 2009)'
_computing_publication_material    'Olex2 (Dolomanov et al., 2009)'
_computing_structure_refinement    'ShelXL (Sheldrick, 2015)'
_computing_structure_solution      'ShelXT (Sheldrick, 2015)'
_refine_diff_density_max           0.322
_refine_diff_density_min           -0.281
_refine_diff_density_rms           0.053
_refine_ls_extinction_coef         .
_refine_ls_extinction_method       none
_refine_ls_goodness_of_fit_ref     1.052
_refine_ls_hydrogen_treatment      constr
_refine_ls_matrix_type             full
_refine_ls_number_parameters       945
_refine_ls_number_reflns           24723
_refine_ls_number_restraints       0
_refine_ls_R_factor_all            0.0674
_refine_ls_R_factor_gt             0.0452
_refine_ls_restrained_S_all        1.052
_refine_ls_shift/su_max            0.001
_refine_ls_shift/su_mean           0.000
_refine_ls_structure_factor_coef   Fsqd
_refine_ls_weighting_details      
 'calc w=1/[\s^2^(Fo^2^)+(0.0426P)^2^+0.0000P] where P=(Fo^2^+2Fc^2^)/3'
_refine_ls_weighting_scheme        calc
_refine_ls_wR_factor_gt            0.1087
_refine_ls_wR_factor_ref           0.1190
_refine_special_details
;
Refinement of F^2^ against ALL reflections.  The weighted R-factor wR and
 goodness of fit S are based on F^2^, conventional R-factors R are based
 on F, with F set to zero for negative F^2^. The threshold expression of
 F^2^ > 2sigma(F^2^) is used only for calculating R-factors(gt) etc. and is
 not relevant to the choice of reflections for refinement.  R-factors based
 on F^2^ are statistically about twice as large as those based on F, and R-
 factors based on ALL data will be even larger.
;
_olex2_refinement_description
;
1. Fixed Uiso
 At 1.2 times of:
  All C(H) groups, All C(H,H) groups
 At 1.5 times of:
  All C(H,H,H) groups, All O(H) groups
2.a Secondary CH2 refined with riding coordinates:
 C6AA(H6AA,H6AB), C14(H14A,H14B), C21(H21A,H21B), C28(H28A,H28B), C38(H38A,
 H38B), C39(H39A,H39B), C41(H41A,H41B), C42(H42A,H42B), C50(H50A,H50B),
 C57(H57A,H57B), C64(H64A,H64B), C71(H71A,H71B), C81(H81A,H81B), C82(H82A,H82B),
  C84(H84A,H84B), C85(H85A,H85B)
2.b Aromatic/amide H refined with riding coordinates:
 C1AA(H1AA), C3AA(H3AA), C9(H9), C10(H10), C11(H11), C16(H16), C17(H17),
 C18(H18), C23(H23), C24(H24), C25(H25), C31(H31), C32(H32), C33(H33), C35(H35),
  C36(H36), C37(H37), C46(H46), C48(H48), C52(H52), C53(H53), C54(H54),
 C59(H59), C60(H60), C61(H61), C66(H66), C67(H67), C68(H68), C74(H74), C75(H75),
  C76(H76), C78(H78), C79(H79), C80(H80)
2.c Idealised Me refined as rotating group:
 C40(H40A,H40B,H40C), C43(H43A,H43B,H43C), C83(H83A,H83B,H83C), C86(H86A,H86B,
 H86C)
2.d Idealised tetrahedral OH refined as rotating group:
 O1(H1), O3(H3), O5(H5), O7(H7)
;
_atom_sites_solution_hydrogens     geom
_atom_sites_solution_primary       dual
_atom_sites_solution_secondary     ?
loop_
  _atom_site_label
  _atom_site_type_symbol
  _atom_site_fract_x
  _atom_site_fract_y
  _atom_site_fract_z
  _atom_site_U_iso_or_equiv
  _atom_site_adp_type
  _atom_site_occupancy
  _atom_site_site_symmetry_order
  _atom_site_calc_flag
  _atom_site_refinement_flags_posn
  _atom_site_refinement_flags_adp
  _atom_site_refinement_flags_occupancy
  _atom_site_disorder_assembly
  _atom_site_disorder_group
 F1 F 1.06008(3) -0.16488(5) 0.86735(3) 0.02725(16) Uani 1 1 d . . . . .
 F2 F 0.99064(4) -0.05989(6) 0.88348(3) 0.02937(17) Uani 1 1 d . . . . .
 F3 F 0.79610(4) 0.22546(6) 1.04607(3) 0.03543(19) Uani 1 1 d . . . . .
 F4 F 0.79256(4) 0.07491(6) 1.08343(3) 0.03416(19) Uani 1 1 d . . . . .
 O1 O 0.82519(4) 0.08731(6) 0.51995(3) 0.01879(16) Uani 1 1 d . . . . .
 H1 H 0.823033 0.045881 0.496231 0.028 Uiso 1 1 calc GR . . . .
 O2 O 0.81581(3) -0.01876(6) 0.42977(3) 0.01866(16) Uani 1 1 d . . . . .
 O3 O 0.84084(4) 0.18517(6) 0.41358(3) 0.02229(17) Uani 1 1 d . . . . .
 H3 H 0.834032 0.226446 0.434451 0.033 Uiso 1 1 calc GR . . . .
 O4 O 0.81252(4) 0.29113(6) 0.49266(3) 0.01864(16) Uani 1 1 d . . . . .
 O5 O 0.65716(4) -0.08255(6) 0.70504(3) 0.02039(17) Uani 1 1 d . . . . .
 H5 H 0.677627 -0.062874 0.685610 0.031 Uiso 1 1 calc GR . . . .
 O6 O 0.52801(3) -0.13076(6) 0.65141(3) 0.01806(16) Uani 1 1 d . . . . .
 O7 O 0.57251(4) -0.02079(6) 0.58041(3) 0.01966(16) Uani 1 1 d . . . . .
 H7 H 0.552310 -0.051403 0.596702 0.029 Uiso 1 1 calc GR . . . .
 O8 O 0.70320(3) -0.02049(5) 0.62943(3) 0.01444(14) Uani 1 1 d . . . . .
 N1 N 1.03202(4) -0.02468(7) 0.80892(4) 0.01962(19) Uani 1 1 d . . . . .
 N2 N 0.96093(4) -0.16243(7) 0.80370(4) 0.01855(19) Uani 1 1 d . . . . .
 N3 N 0.81844(5) 0.08245(7) 0.99895(4) 0.01962(19) Uani 1 1 d . . . . .
 N4 N 0.71471(5) 0.11724(7) 1.00242(4) 0.0219(2) Uani 1 1 d . . . . .
 C0AA C 0.86940(5) 0.11652(8) 0.61232(4) 0.0156(2) Uani 1 1 d . . . . .
 C1AA C 0.89900(5) 0.08237(8) 0.66358(4) 0.0157(2) Uani 1 1 d . . . . .
 H1AA H 0.907614 0.125890 0.692717 0.019 Uiso 1 1 calc R . . . .
 C2AA C 0.91628(5) -0.01620(8) 0.67266(4) 0.0154(2) Uani 1 1 d . . . . .
 C3AA C 0.90378(5) -0.07990(8) 0.62809(4) 0.0155(2) Uani 1 1 d . . . . .
 H3AA H 0.914845 -0.145656 0.633640 0.019 Uiso 1 1 calc R . . . .
 C4AA C 0.87533(5) -0.04795(8) 0.57578(4) 0.0152(2) Uani 1 1 d . . . . .
 C5AA C 0.85703(5) 0.05069(8) 0.56834(4) 0.01514(19) Uani 1 1 d . . . . .
 C6AA C 0.86296(5) -0.12025(8) 0.52898(4) 0.0181(2) Uani 1 1 d . . . . .
 H6AA H 0.820451 -0.117347 0.509519 0.022 Uiso 1 1 calc R . . . .
 H6AB H 0.871492 -0.186194 0.543495 0.022 Uiso 1 1 calc R . . . .
 C7AA C 0.89987(5) -0.10122(8) 0.48917(4) 0.0160(2) Uani 1 1 d . . . . .
 C9 C 0.95965(5) -0.13204(8) 0.50059(4) 0.0179(2) Uani 1 1 d . . . . .
 H9 H 0.976717 -0.167494 0.532141 0.021 Uiso 1 1 calc R . . . .
 C10 C 0.99395(5) -0.11041(8) 0.46542(5) 0.0184(2) Uani 1 1 d . . . . .
 H10 H 1.033453 -0.132983 0.472915 0.022 Uiso 1 1 calc R . . . .
 C11 C 0.96948(5) -0.05516(8) 0.41906(4) 0.0176(2) Uani 1 1 d . . . . .
 H11 H 0.993271 -0.039697 0.396241 0.021 Uiso 1 1 calc R . . . .
 C12 C 0.90982(5) -0.02225(8) 0.40593(4) 0.0159(2) Uani 1 1 d . . . . .
 C13 C 0.87569(5) -0.04925(8) 0.44090(4) 0.0154(2) Uani 1 1 d . . . . .
 C14 C 0.88416(5) 0.04324(8) 0.35686(4) 0.0189(2) Uani 1 1 d . . . . .
 H14A H 0.892857 0.014134 0.325298 0.023 Uiso 1 1 calc R . . . .
 H14B H 0.840669 0.046598 0.349822 0.023 Uiso 1 1 calc R . . . .
 C15 C 0.90985(5) 0.14650(8) 0.36484(4) 0.0172(2) Uani 1 1 d . . . . .
 C16 C 0.95611(5) 0.17493(9) 0.34292(4) 0.0187(2) Uani 1 1 d . . . . .
 H16 H 0.970576 0.130419 0.321982 0.022 Uiso 1 1 calc R . . . .
 C17 C 0.98111(5) 0.26839(9) 0.35169(5) 0.0206(2) Uani 1 1 d . . . . .
 H17 H 1.012500 0.285885 0.337296 0.025 Uiso 1 1 calc R . . . .
 C18 C 0.95891(6) 0.33534(9) 0.38203(5) 0.0216(2) Uani 1 1 d . . . . .
 H18 H 0.975780 0.397873 0.387931 0.026 Uiso 1 1 calc R . . . .
 C19 C 0.91181(5) 0.31103(9) 0.40393(5) 0.0203(2) Uani 1 1 d . . . . .
 C20 C 0.88761(5) 0.21577(8) 0.39495(4) 0.0183(2) Uani 1 1 d . . . . .
 C21 C 0.88868(6) 0.38604(9) 0.43738(5) 0.0244(2) Uani 1 1 d . . . . .
 H21A H 0.903393 0.450795 0.431559 0.029 Uiso 1 1 calc R . . . .
 H21B H 0.844956 0.387604 0.425239 0.029 Uiso 1 1 calc R . . . .
 C22 C 0.90883(6) 0.36202(8) 0.49744(5) 0.0209(2) Uani 1 1 d . . . . .
 C23 C 0.96761(6) 0.38173(9) 0.52796(5) 0.0243(2) Uani 1 1 d . . . . .
 H23 H 0.993293 0.415942 0.512132 0.029 Uiso 1 1 calc R . . . .
 C24 C 0.98858(6) 0.35139(9) 0.58142(5) 0.0245(2) Uani 1 1 d . . . . .
 H24 H 1.027900 0.365627 0.601383 0.029 Uiso 1 1 calc R . . . .
 C25 C 0.95063(5) 0.29960(9) 0.60507(5) 0.0207(2) Uani 1 1 d . . . . .
 H25 H 0.965338 0.277121 0.640568 0.025 Uiso 1 1 calc R . . . .
 C26 C 0.89087(5) 0.28064(8) 0.57665(4) 0.0167(2) Uani 1 1 d . . . . .
 C27 C 0.87079(5) 0.31364(8) 0.52316(5) 0.0172(2) Uani 1 1 d . . . . .
 C28 C 0.85019(5) 0.22280(8) 0.60281(4) 0.0173(2) Uani 1 1 d . . . . .
 H28A H 0.850770 0.252985 0.637247 0.021 Uiso 1 1 calc R . . . .
 H28B H 0.809117 0.225520 0.579586 0.021 Uiso 1 1 calc R . . . .
 C29 C 0.94848(5) -0.04955(8) 0.72786(4) 0.0156(2) Uani 1 1 d . . . . .
 C30 C 0.99990(5) 0.00345(8) 0.75698(4) 0.0163(2) Uani 1 1 d . . . . .
 C31 C 1.03262(5) 0.07884(9) 0.74004(5) 0.0200(2) Uani 1 1 d . . . . .
 H31 H 1.021603 0.111434 0.706840 0.024 Uiso 1 1 calc R . . . .
 C32 C 1.08422(6) 0.09519(9) 0.78213(5) 0.0253(3) Uani 1 1 d . . . . .
 H32 H 1.114334 0.140925 0.782592 0.030 Uiso 1 1 calc R . . . .
 C33 C 1.08241(6) 0.02995(9) 0.82371(5) 0.0258(3) Uani 1 1 d . . . . .
 H33 H 1.111802 0.025047 0.856810 0.031 Uiso 1 1 calc R . . . .
 C34 C 0.93051(5) -0.13328(8) 0.75088(4) 0.0167(2) Uani 1 1 d . . . . .
 C35 C 0.88334(5) -0.20194(9) 0.73047(5) 0.0201(2) Uani 1 1 d . . . . .
 H35 H 0.855476 -0.200414 0.696406 0.024 Uiso 1 1 calc R . . . .
 C36 C 0.88638(5) -0.27123(9) 0.77033(5) 0.0232(2) Uani 1 1 d . . . . .
 H36 H 0.861466 -0.325755 0.768040 0.028 Uiso 1 1 calc R . . . .
 C37 C 0.93431(5) -0.24385(9) 0.81514(5) 0.0223(2) Uani 1 1 d . . . . .
 H37 H 0.945843 -0.277493 0.847997 0.027 Uiso 1 1 calc R . . . .
 C38 C 0.77270(5) -0.08915(10) 0.39943(5) 0.0257(3) Uani 1 1 d . . . . .
 H38A H 0.779525 -0.152997 0.416941 0.031 Uiso 1 1 calc R . . . .
 H38B H 0.776740 -0.095745 0.362901 0.031 Uiso 1 1 calc R . . . .
 C39 C 0.71043(6) -0.05196(11) 0.39758(7) 0.0399(4) Uani 1 1 d . . . . .
 H39A H 0.680717 -0.100257 0.379449 0.048 Uiso 1 1 calc R . . . .
 H39B H 0.707451 -0.044361 0.434389 0.048 Uiso 1 1 calc R . . . .
 C40 C 0.69645(8) 0.04468(14) 0.36837(11) 0.0708(7) Uani 1 1 d . . . . .
 H40A H 0.698513 0.037217 0.331673 0.106 Uiso 1 1 calc GR . . . .
 H40B H 0.725275 0.093095 0.386590 0.106 Uiso 1 1 calc GR . . . .
 H40C H 0.656630 0.065487 0.368191 0.106 Uiso 1 1 calc GR . . . .
 C41 C 0.76762(5) 0.36335(9) 0.49534(5) 0.0225(2) Uani 1 1 d . . . . .
 H41A H 0.777117 0.426094 0.481689 0.027 Uiso 1 1 calc R . . . .
 H41B H 0.766568 0.372136 0.532638 0.027 Uiso 1 1 calc R . . . .
 C42 C 0.70748(6) 0.32666(10) 0.46108(6) 0.0303(3) Uani 1 1 d . . . . .
 H42A H 0.676055 0.369834 0.466243 0.036 Uiso 1 1 calc R . . . .
 H42B H 0.700315 0.261687 0.473628 0.036 Uiso 1 1 calc R . . . .
 C43 C 0.70285(7) 0.32131(11) 0.40089(6) 0.0371(3) Uani 1 1 d . . . . .
 H43A H 0.663732 0.297061 0.381517 0.056 Uiso 1 1 calc GR . . . .
 H43B H 0.733330 0.277770 0.395276 0.056 Uiso 1 1 calc GR . . . .
 H43C H 0.708573 0.385724 0.387801 0.056 Uiso 1 1 calc GR . . . .
 C44 C 0.67610(5) -0.03961(8) 0.75412(4) 0.0155(2) Uani 1 1 d . . . . .
 C45 C 0.72893(5) 0.01728(8) 0.77145(4) 0.01455(19) Uani 1 1 d . . . . .
 C46 C 0.74481(5) 0.05283(8) 0.82445(4) 0.01499(19) Uani 1 1 d . . . . .
 H46 H 0.778761 0.092589 0.835964 0.018 Uiso 1 1 calc R . . . .
 C47 C 0.71137(5) 0.03079(8) 0.86113(4) 0.0158(2) Uani 1 1 d . . . . .
 C48 C 0.65852(5) -0.02477(8) 0.84220(4) 0.0160(2) Uani 1 1 d . . . . .
 H48 H 0.635563 -0.039600 0.865818 0.019 Uiso 1 1 calc R . . . .
 C49 C 0.63972(5) -0.05809(8) 0.78900(4) 0.0158(2) Uani 1 1 d . . . . .
 C50 C 0.58074(5) -0.11257(9) 0.76755(4) 0.0185(2) Uani 1 1 d . . . . .
 H50A H 0.568117 -0.139379 0.797742 0.022 Uiso 1 1 calc R . . . .
 H50B H 0.586455 -0.166930 0.744972 0.022 Uiso 1 1 calc R . . . .
 C51 C 0.53193(5) -0.04468(9) 0.73451(4) 0.0183(2) Uani 1 1 d . . . . .
 C52 C 0.51061(5) 0.03250(10) 0.76004(5) 0.0232(2) Uani 1 1 d . . . . .
 H52 H 0.524230 0.038618 0.797609 0.028 Uiso 1 1 calc R . . . .
 C53 C 0.46959(6) 0.10010(10) 0.73048(5) 0.0255(3) Uani 1 1 d . . . . .
 H53 H 0.455154 0.150142 0.748237 0.031 Uiso 1 1 calc R . . . .
 C54 C 0.45011(5) 0.09297(9) 0.67437(5) 0.0221(2) Uani 1 1 d . . . . .
 H54 H 0.424110 0.140355 0.654514 0.027 Uiso 1 1 calc R . . . .
 C55 C 0.46898(5) 0.01576(9) 0.64736(5) 0.0184(2) Uani 1 1 d . . . . .
 C56 C 0.50881(5) -0.05333(8) 0.67819(4) 0.0174(2) Uani 1 1 d . . . . .
 C57 C 0.44929(5) 0.01308(9) 0.58564(5) 0.0194(2) Uani 1 1 d . . . . .
 H57A H 0.455159 -0.052663 0.573326 0.023 Uiso 1 1 calc R . . . .
 H57B H 0.406662 0.028596 0.572736 0.023 Uiso 1 1 calc R . . . .
 C58 C 0.48484(5) 0.08576(8) 0.56206(4) 0.0178(2) Uani 1 1 d . . . . .
 C59 C 0.46026(5) 0.17680(9) 0.54240(5) 0.0222(2) Uani 1 1 d . . . . .
 H59 H 0.421294 0.192332 0.543315 0.027 Uiso 1 1 calc R . . . .
 C60 C 0.49279(6) 0.24424(9) 0.52161(5) 0.0248(3) Uani 1 1 d . . . . .
 H60 H 0.475660 0.304384 0.508472 0.030 Uiso 1 1 calc R . . . .
 C61 C 0.55111(6) 0.22193(9) 0.52039(5) 0.0213(2) Uani 1 1 d . . . . .
 H61 H 0.572650 0.267053 0.505841 0.026 Uiso 1 1 calc R . . . .
 C62 C 0.57777(5) 0.13283(8) 0.54067(4) 0.0172(2) Uani 1 1 d . . . . .
 C63 C 0.54412(5) 0.06505(8) 0.56134(4) 0.0164(2) Uani 1 1 d . . . . .
 C64 C 0.64297(5) 0.11110(8) 0.54364(4) 0.0168(2) Uani 1 1 d . . . . .
 H64A H 0.653648 0.144135 0.514044 0.020 Uiso 1 1 calc R . . . .
 H64B H 0.648070 0.040935 0.539715 0.020 Uiso 1 1 calc R . . . .
 C65 C 0.68443(5) 0.14558(8) 0.59740(4) 0.01515(19) Uani 1 1 d . . . . .
 C66 C 0.69327(5) 0.24582(8) 0.60880(5) 0.0177(2) Uani 1 1 d . . . . .
 H66 H 0.675594 0.291630 0.582204 0.021 Uiso 1 1 calc R . . . .
 C67 C 0.72800(5) 0.27822(8) 0.65914(5) 0.0184(2) Uani 1 1 d . . . . .
 H67 H 0.734087 0.345216 0.665672 0.022 Uiso 1 1 calc R . . . .
 C68 C 0.75361(5) 0.21124(8) 0.69968(4) 0.0170(2) Uani 1 1 d . . . . .
 H68 H 0.776327 0.233619 0.733454 0.020 Uiso 1 1 calc R . . . .
 C69 C 0.74560(5) 0.11047(8) 0.69026(4) 0.01455(19) Uani 1 1 d . . . . .
 C70 C 0.71226(5) 0.07988(8) 0.63853(4) 0.01397(19) Uani 1 1 d . . . . .
 C71 C 0.77015(5) 0.03661(8) 0.73540(4) 0.0155(2) Uani 1 1 d . . . . .
 H71A H 0.808635 0.060299 0.757887 0.019 Uiso 1 1 calc R . . . .
 H71B H 0.777420 -0.025083 0.719285 0.019 Uiso 1 1 calc R . . . .
 C72 C 0.73353(5) 0.06052(8) 0.91843(4) 0.0162(2) Uani 1 1 d . . . . .
 C73 C 0.79508(5) 0.05037(8) 0.94553(4) 0.0166(2) Uani 1 1 d . . . . .
 C74 C 0.84317(5) 0.00693(8) 0.92924(4) 0.0180(2) Uani 1 1 d . . . . .
 H74 H 0.840537 -0.021881 0.895743 0.022 Uiso 1 1 calc R . . . .
 C75 C 0.89464(5) 0.01515(9) 0.97213(5) 0.0221(2) Uani 1 1 d . . . . .
 H75 H 0.933113 -0.006453 0.972900 0.027 Uiso 1 1 calc R . . . .
 C76 C 0.87768(6) 0.06234(9) 1.01429(5) 0.0234(2) Uani 1 1 d . . . . .
 H76 H 0.903769 0.077532 1.048055 0.028 Uiso 1 1 calc R . . . .
 C77 C 0.69353(5) 0.09455(8) 0.94744(5) 0.0189(2) Uani 1 1 d . . . . .
 C78 C 0.63025(6) 0.10586(9) 0.93223(5) 0.0237(2) Uani 1 1 d . . . . .
 H78 H 0.604318 0.097187 0.897607 0.028 Uiso 1 1 calc R . . . .
 C79 C 0.61388(6) 0.13232(9) 0.97848(6) 0.0287(3) Uani 1 1 d . . . . .
 H79 H 0.574912 0.143360 0.980882 0.034 Uiso 1 1 calc R . . . .
 C80 C 0.66674(7) 0.13919(9) 1.02051(6) 0.0280(3) Uani 1 1 d . . . . .
 H80 H 0.668719 0.156483 1.056080 0.034 Uiso 1 1 calc R . . . .
 C81 C 0.49120(5) -0.21794(9) 0.64661(5) 0.0238(2) Uani 1 1 d . . . . .
 H81A H 0.451610 -0.205950 0.621921 0.029 Uiso 1 1 calc R . . . .
 H81B H 0.486236 -0.235678 0.681784 0.029 Uiso 1 1 calc R . . . .
 C82 C 0.52219(6) -0.30012(9) 0.62522(5) 0.0251(3) Uani 1 1 d . . . . .
 H82A H 0.529864 -0.278896 0.591610 0.030 Uiso 1 1 calc R . . . .
 H82B H 0.495284 -0.356296 0.616983 0.030 Uiso 1 1 calc R . . . .
 C83 C 0.58148(6) -0.33202(10) 0.66468(5) 0.0282(3) Uani 1 1 d . . . . .
 H83A H 0.574538 -0.351198 0.698507 0.042 Uiso 1 1 calc GR . . . .
 H83B H 0.609569 -0.278319 0.670790 0.042 Uiso 1 1 calc GR . . . .
 H83C H 0.597741 -0.386681 0.649651 0.042 Uiso 1 1 calc GR . . . .
 C84 C 0.74806(5) -0.07010(8) 0.60935(5) 0.0178(2) Uani 1 1 d . . . . .
 H84A H 0.788185 -0.056320 0.632571 0.021 Uiso 1 1 calc R . . . .
 H84B H 0.745840 -0.048050 0.572846 0.021 Uiso 1 1 calc R . . . .
 C85 C 0.73479(5) -0.17896(8) 0.60944(5) 0.0217(2) Uani 1 1 d . . . . .
 H85A H 0.737909 -0.199833 0.646312 0.026 Uiso 1 1 calc R . . . .
 H85B H 0.764813 -0.214751 0.596978 0.026 Uiso 1 1 calc R . . . .
 C86 C 0.67245(6) -0.20446(10) 0.57341(6) 0.0308(3) Uani 1 1 d . . . . .
 H86A H 0.642696 -0.166583 0.584351 0.046 Uiso 1 1 calc GR . . . .
 H86B H 0.664859 -0.273241 0.576792 0.046 Uiso 1 1 calc GR . . . .
 H86C H 0.670377 -0.189665 0.536301 0.046 Uiso 1 1 calc GR . . . .
 B1 B 1.01206(6) -0.10411(10) 0.84353(5) 0.0206(3) Uani 1 1 d . . . . .
 B2 B 0.78180(7) 0.12753(10) 1.03540(5) 0.0242(3) Uani 1 1 d . . . . .

loop_
  _atom_site_aniso_label
  _atom_site_aniso_U_11
  _atom_site_aniso_U_22
  _atom_site_aniso_U_33
  _atom_site_aniso_U_23
  _atom_site_aniso_U_13
  _atom_site_aniso_U_12
 F1 0.0267(4) 0.0238(4) 0.0241(4) 0.0045(3) -0.0049(3) -0.0006(3)
 F2 0.0439(5) 0.0261(4) 0.0200(3) -0.0012(3) 0.0119(3) -0.0031(3)
 F3 0.0483(5) 0.0233(4) 0.0369(4) -0.0139(3) 0.0156(4) -0.0097(4)
 F4 0.0456(5) 0.0411(5) 0.0164(3) 0.0024(3) 0.0096(3) -0.0023(4)
 O1 0.0250(4) 0.0172(4) 0.0131(4) -0.0002(3) 0.0034(3) 0.0044(3)
 O2 0.0126(3) 0.0202(4) 0.0222(4) -0.0033(3) 0.0033(3) -0.0003(3)
 O3 0.0244(4) 0.0213(4) 0.0264(4) -0.0036(3) 0.0157(3) -0.0010(3)
 O4 0.0189(4) 0.0162(4) 0.0206(4) 0.0000(3) 0.0050(3) 0.0057(3)
 O5 0.0206(4) 0.0260(4) 0.0150(4) -0.0019(3) 0.0056(3) -0.0091(3)
 O6 0.0161(4) 0.0181(4) 0.0198(4) -0.0027(3) 0.0048(3) -0.0034(3)
 O7 0.0171(4) 0.0171(4) 0.0252(4) 0.0041(3) 0.0065(3) 0.0027(3)
 O8 0.0152(3) 0.0118(3) 0.0174(4) -0.0016(3) 0.0064(3) 0.0001(3)
 N1 0.0198(5) 0.0200(5) 0.0165(4) 0.0003(4) 0.0006(4) -0.0025(4)
 N2 0.0189(4) 0.0192(5) 0.0171(4) 0.0028(4) 0.0042(4) -0.0005(4)
 N3 0.0258(5) 0.0169(4) 0.0146(4) -0.0012(3) 0.0029(4) -0.0052(4)
 N4 0.0322(5) 0.0159(4) 0.0205(5) -0.0006(4) 0.0123(4) -0.0009(4)
 C0AA 0.0148(5) 0.0173(5) 0.0161(5) 0.0004(4) 0.0068(4) 0.0006(4)
 C1AA 0.0163(5) 0.0170(5) 0.0144(5) -0.0018(4) 0.0052(4) -0.0002(4)
 C2AA 0.0142(5) 0.0179(5) 0.0145(5) 0.0010(4) 0.0045(4) -0.0001(4)
 C3AA 0.0134(5) 0.0163(5) 0.0180(5) 0.0004(4) 0.0061(4) 0.0004(4)
 C4AA 0.0142(5) 0.0178(5) 0.0150(5) -0.0008(4) 0.0065(4) -0.0013(4)
 C5AA 0.0138(5) 0.0183(5) 0.0143(5) 0.0011(4) 0.0055(4) -0.0007(4)
 C6AA 0.0201(5) 0.0183(5) 0.0170(5) -0.0020(4) 0.0067(4) -0.0036(4)
 C7AA 0.0176(5) 0.0151(5) 0.0159(5) -0.0041(4) 0.0059(4) -0.0022(4)
 C9 0.0194(5) 0.0160(5) 0.0168(5) -0.0008(4) 0.0027(4) 0.0013(4)
 C10 0.0152(5) 0.0183(5) 0.0213(5) -0.0031(4) 0.0044(4) 0.0018(4)
 C11 0.0173(5) 0.0199(5) 0.0178(5) -0.0035(4) 0.0083(4) -0.0008(4)
 C12 0.0179(5) 0.0154(5) 0.0145(5) -0.0027(4) 0.0043(4) -0.0009(4)
 C13 0.0139(5) 0.0151(5) 0.0172(5) -0.0037(4) 0.0044(4) -0.0007(4)
 C14 0.0195(5) 0.0224(5) 0.0146(5) 0.0002(4) 0.0044(4) -0.0007(4)
 C15 0.0168(5) 0.0207(5) 0.0136(5) 0.0029(4) 0.0033(4) 0.0025(4)
 C16 0.0188(5) 0.0230(5) 0.0155(5) 0.0024(4) 0.0064(4) 0.0044(4)
 C17 0.0206(5) 0.0241(6) 0.0189(5) 0.0055(4) 0.0085(4) 0.0018(4)
 C18 0.0276(6) 0.0184(5) 0.0208(5) 0.0046(4) 0.0099(5) 0.0004(5)
 C19 0.0253(6) 0.0188(5) 0.0189(5) 0.0048(4) 0.0096(4) 0.0038(4)
 C20 0.0182(5) 0.0207(5) 0.0173(5) 0.0045(4) 0.0069(4) 0.0028(4)
 C21 0.0346(7) 0.0171(5) 0.0270(6) 0.0054(4) 0.0176(5) 0.0050(5)
 C22 0.0292(6) 0.0134(5) 0.0247(6) 0.0005(4) 0.0150(5) 0.0028(4)
 C23 0.0278(6) 0.0161(5) 0.0353(7) -0.0026(5) 0.0192(5) -0.0029(5)
 C24 0.0215(6) 0.0213(6) 0.0325(6) -0.0087(5) 0.0104(5) -0.0033(5)
 C25 0.0218(5) 0.0216(5) 0.0197(5) -0.0049(4) 0.0074(4) 0.0016(4)
 C26 0.0200(5) 0.0132(5) 0.0193(5) -0.0019(4) 0.0095(4) 0.0021(4)
 C27 0.0199(5) 0.0136(5) 0.0200(5) -0.0007(4) 0.0086(4) 0.0027(4)
 C28 0.0192(5) 0.0181(5) 0.0165(5) 0.0001(4) 0.0082(4) 0.0033(4)
 C29 0.0147(5) 0.0171(5) 0.0156(5) -0.0007(4) 0.0052(4) 0.0013(4)
 C30 0.0173(5) 0.0169(5) 0.0143(5) -0.0011(4) 0.0039(4) -0.0004(4)
 C31 0.0205(5) 0.0201(5) 0.0189(5) 0.0015(4) 0.0046(4) -0.0025(4)
 C32 0.0225(6) 0.0255(6) 0.0256(6) 0.0008(5) 0.0029(5) -0.0082(5)
 C33 0.0233(6) 0.0275(6) 0.0219(6) -0.0004(5) -0.0019(5) -0.0065(5)
 C34 0.0159(5) 0.0186(5) 0.0153(5) 0.0010(4) 0.0037(4) 0.0010(4)
 C35 0.0154(5) 0.0227(6) 0.0214(5) 0.0010(4) 0.0037(4) -0.0011(4)
 C36 0.0197(5) 0.0218(6) 0.0281(6) 0.0025(5) 0.0067(5) -0.0031(5)
 C37 0.0233(6) 0.0218(6) 0.0220(6) 0.0055(4) 0.0065(5) -0.0008(5)
 C38 0.0180(5) 0.0261(6) 0.0297(6) -0.0036(5) 0.0011(5) -0.0054(5)
 C39 0.0166(6) 0.0334(8) 0.0648(11) 0.0035(7) 0.0031(6) -0.0037(5)
 C40 0.0231(8) 0.0431(10) 0.131(2) 0.0256(12) -0.0038(10) -0.0003(7)
 C41 0.0244(6) 0.0171(5) 0.0279(6) 0.0021(4) 0.0104(5) 0.0083(4)
 C42 0.0228(6) 0.0239(6) 0.0437(8) 0.0041(6) 0.0084(6) 0.0061(5)
 C43 0.0298(7) 0.0352(8) 0.0381(8) -0.0018(6) -0.0045(6) 0.0096(6)
 C44 0.0155(5) 0.0159(5) 0.0139(5) 0.0018(4) 0.0022(4) 0.0000(4)
 C45 0.0133(5) 0.0138(5) 0.0162(5) 0.0030(4) 0.0034(4) 0.0005(4)
 C46 0.0143(5) 0.0133(5) 0.0161(5) 0.0014(4) 0.0020(4) -0.0012(4)
 C47 0.0170(5) 0.0145(5) 0.0154(5) 0.0017(4) 0.0039(4) 0.0013(4)
 C48 0.0158(5) 0.0154(5) 0.0170(5) 0.0031(4) 0.0050(4) 0.0007(4)
 C49 0.0148(5) 0.0152(5) 0.0164(5) 0.0030(4) 0.0028(4) -0.0007(4)
 C50 0.0173(5) 0.0213(5) 0.0166(5) 0.0020(4) 0.0045(4) -0.0051(4)
 C51 0.0135(5) 0.0243(6) 0.0169(5) 0.0001(4) 0.0040(4) -0.0045(4)
 C52 0.0189(5) 0.0333(7) 0.0172(5) -0.0044(5) 0.0045(4) -0.0012(5)
 C53 0.0203(6) 0.0332(7) 0.0227(6) -0.0089(5) 0.0054(5) 0.0025(5)
 C54 0.0152(5) 0.0269(6) 0.0226(6) -0.0039(5) 0.0025(4) 0.0014(4)
 C55 0.0124(5) 0.0237(5) 0.0185(5) -0.0036(4) 0.0032(4) -0.0027(4)
 C56 0.0135(5) 0.0207(5) 0.0184(5) -0.0028(4) 0.0048(4) -0.0035(4)
 C57 0.0134(5) 0.0246(6) 0.0179(5) -0.0040(4) 0.0003(4) 0.0011(4)
 C58 0.0165(5) 0.0219(5) 0.0129(5) -0.0033(4) 0.0002(4) 0.0028(4)
 C59 0.0209(5) 0.0265(6) 0.0163(5) -0.0016(4) 0.0003(4) 0.0089(5)
 C60 0.0301(6) 0.0229(6) 0.0187(5) 0.0029(4) 0.0022(5) 0.0110(5)
 C61 0.0270(6) 0.0190(5) 0.0165(5) 0.0026(4) 0.0035(4) 0.0035(5)
 C62 0.0196(5) 0.0180(5) 0.0125(5) -0.0017(4) 0.0020(4) 0.0024(4)
 C63 0.0168(5) 0.0166(5) 0.0132(5) -0.0018(4) -0.0003(4) 0.0031(4)
 C64 0.0198(5) 0.0171(5) 0.0133(5) 0.0001(4) 0.0042(4) 0.0003(4)
 C65 0.0160(5) 0.0154(5) 0.0149(5) 0.0001(4) 0.0055(4) 0.0000(4)
 C66 0.0204(5) 0.0148(5) 0.0181(5) 0.0020(4) 0.0058(4) 0.0008(4)
 C67 0.0203(5) 0.0138(5) 0.0219(5) -0.0011(4) 0.0073(4) -0.0027(4)
 C68 0.0171(5) 0.0181(5) 0.0164(5) -0.0031(4) 0.0057(4) -0.0033(4)
 C69 0.0121(4) 0.0166(5) 0.0156(5) 0.0002(4) 0.0049(4) -0.0007(4)
 C70 0.0140(5) 0.0123(4) 0.0168(5) -0.0008(4) 0.0063(4) -0.0013(4)
 C71 0.0131(5) 0.0182(5) 0.0151(5) 0.0002(4) 0.0037(4) -0.0013(4)
 C72 0.0216(5) 0.0108(4) 0.0166(5) 0.0022(4) 0.0061(4) -0.0013(4)
 C73 0.0212(5) 0.0133(5) 0.0144(5) 0.0000(4) 0.0037(4) -0.0030(4)
 C74 0.0196(5) 0.0163(5) 0.0169(5) 0.0006(4) 0.0032(4) -0.0029(4)
 C75 0.0192(5) 0.0223(6) 0.0221(6) 0.0021(4) 0.0011(4) -0.0028(4)
 C76 0.0259(6) 0.0227(6) 0.0172(5) 0.0009(4) -0.0016(4) -0.0066(5)
 C77 0.0244(6) 0.0148(5) 0.0191(5) 0.0005(4) 0.0087(4) -0.0011(4)
 C78 0.0249(6) 0.0170(5) 0.0317(6) 0.0009(5) 0.0119(5) 0.0000(5)
 C79 0.0324(7) 0.0196(6) 0.0417(7) -0.0004(5) 0.0230(6) 0.0002(5)
 C80 0.0437(8) 0.0177(5) 0.0308(6) -0.0016(5) 0.0240(6) -0.0009(5)
 C81 0.0195(5) 0.0210(6) 0.0295(6) -0.0022(5) 0.0045(5) -0.0061(4)
 C82 0.0294(6) 0.0193(5) 0.0241(6) -0.0024(5) 0.0029(5) -0.0026(5)
 C83 0.0337(7) 0.0255(6) 0.0247(6) 0.0014(5) 0.0069(5) 0.0050(5)
 C84 0.0159(5) 0.0188(5) 0.0204(5) -0.0013(4) 0.0080(4) 0.0025(4)
 C85 0.0194(5) 0.0172(5) 0.0277(6) -0.0036(4) 0.0052(5) 0.0034(4)
 C86 0.0247(6) 0.0215(6) 0.0417(8) -0.0116(5) 0.0015(6) 0.0011(5)
 B1 0.0242(6) 0.0200(6) 0.0151(6) 0.0010(5) 0.0015(5) -0.0022(5)
 B2 0.0363(8) 0.0198(6) 0.0173(6) -0.0038(5) 0.0087(5) -0.0040(6)

_geom_special_details
;
All esds (except the esd in the dihedral angle between two l.s. planes)
 are estimated using the full covariance matrix.  The cell esds are taken
 into account individually in the estimation of esds in distances, angles
 and torsion angles; correlations between esds in cell parameters are only
 used when they are defined by crystal symmetry.  An approximate (isotropic)
 treatment of cell esds is used for estimating esds involving l.s. planes.
;
loop_
  _geom_bond_atom_site_label_1
  _geom_bond_atom_site_label_2
  _geom_bond_distance
  _geom_bond_site_symmetry_2
  _geom_bond_publ_flag
 F1 B1 1.3814(15) . ?
 F2 B1 1.3908(15) . ?
 F3 B2 1.3810(16) . ?
 F4 B2 1.3853(16) . ?
 O1 H1 0.8200 . ?
 O1 C5AA 1.3493(13) . ?
 O2 C13 1.3939(13) . ?
 O2 C38 1.4429(14) . ?
 O3 H3 0.8200 . ?
 O3 C20 1.3603(13) . ?
 O4 C27 1.3892(14) . ?
 O4 C41 1.4429(13) . ?
 O5 H5 0.8200 . ?
 O5 C44 1.3452(13) . ?
 O6 C56 1.3942(14) . ?
 O6 C81 1.4435(14) . ?
 O7 H7 0.8200 . ?
 O7 C63 1.3613(13) . ?
 O8 C70 1.3908(12) . ?
 O8 C84 1.4443(13) . ?
 N1 C30 1.3857(14) . ?
 N1 C33 1.3428(15) . ?
 N1 B1 1.5465(16) . ?
 N2 C34 1.3984(14) . ?
 N2 C37 1.3374(15) . ?
 N2 B1 1.5476(16) . ?
 N3 C73 1.3949(14) . ?
 N3 C76 1.3416(16) . ?
 N3 B2 1.5491(17) . ?
 N4 C77 1.3919(15) . ?
 N4 C80 1.3465(16) . ?
 N4 B2 1.5509(19) . ?
 C0AA C1AA 1.3824(15) . ?
 C0AA C5AA 1.4052(15) . ?
 C0AA C28 1.5116(15) . ?
 C1AA H1AA 0.9300 . ?
 C1AA C2AA 1.3995(15) . ?
 C2AA C3AA 1.3984(15) . ?
 C2AA C29 1.4752(15) . ?
 C3AA H3AA 0.9300 . ?
 C3AA C4AA 1.3887(15) . ?
 C4AA C5AA 1.4034(15) . ?
 C4AA C6AA 1.5156(15) . ?
 C6AA H6AA 0.9700 . ?
 C6AA H6AB 0.9700 . ?
 C6AA C7AA 1.5210(15) . ?
 C7AA C9 1.3926(15) . ?
 C7AA C13 1.3996(15) . ?
 C9 H9 0.9300 . ?
 C9 C10 1.3856(16) . ?
 C10 H10 0.9300 . ?
 C10 C11 1.3867(16) . ?
 C11 H11 0.9300 . ?
 C11 C12 1.3968(15) . ?
 C12 C13 1.3960(15) . ?
 C12 C14 1.5207(15) . ?
 C14 H14A 0.9700 . ?
 C14 H14B 0.9700 . ?
 C14 C15 1.5158(16) . ?
 C15 C16 1.3914(15) . ?
 C15 C20 1.4017(16) . ?
 C16 H16 0.9300 . ?
 C16 C17 1.3881(17) . ?
 C17 H17 0.9300 . ?
 C17 C18 1.3843(17) . ?
 C18 H18 0.9300 . ?
 C18 C19 1.3936(16) . ?
 C19 C20 1.4041(17) . ?
 C19 C21 1.5210(16) . ?
 C21 H21A 0.9700 . ?
 C21 H21B 0.9700 . ?
 C21 C22 1.5150(17) . ?
 C22 C23 1.3910(18) . ?
 C22 C27 1.3992(16) . ?
 C23 H23 0.9300 . ?
 C23 C24 1.3834(19) . ?
 C24 H24 0.9300 . ?
 C24 C25 1.3871(17) . ?
 C25 H25 0.9300 . ?
 C25 C26 1.3932(16) . ?
 C26 C27 1.3940(16) . ?
 C26 C28 1.5156(15) . ?
 C28 H28A 0.9700 . ?
 C28 H28B 0.9700 . ?
 C29 C30 1.4119(15) . ?
 C29 C34 1.3970(15) . ?
 C30 C31 1.4110(16) . ?
 C31 H31 0.9300 . ?
 C31 C32 1.3852(17) . ?
 C32 H32 0.9300 . ?
 C32 C33 1.3961(18) . ?
 C33 H33 0.9300 . ?
 C34 C35 1.4193(16) . ?
 C35 H35 0.9300 . ?
 C35 C36 1.3770(17) . ?
 C36 H36 0.9300 . ?
 C36 C37 1.4060(17) . ?
 C37 H37 0.9300 . ?
 C38 H38A 0.9700 . ?
 C38 H38B 0.9700 . ?
 C38 C39 1.5113(19) . ?
 C39 H39A 0.9700 . ?
 C39 H39B 0.9700 . ?
 C39 C40 1.503(2) . ?
 C40 H40A 0.9600 . ?
 C40 H40B 0.9600 . ?
 C40 H40C 0.9600 . ?
 C41 H41A 0.9700 . ?
 C41 H41B 0.9700 . ?
 C41 C42 1.5066(18) . ?
 C42 H42A 0.9700 . ?
 C42 H42B 0.9700 . ?
 C42 C43 1.518(2) . ?
 C43 H43A 0.9600 . ?
 C43 H43B 0.9600 . ?
 C43 H43C 0.9600 . ?
 C44 C45 1.4075(15) . ?
 C44 C49 1.4078(15) . ?
 C45 C46 1.3916(15) . ?
 C45 C71 1.5210(15) . ?
 C46 H46 0.9300 . ?
 C46 C47 1.4034(15) . ?
 C47 C48 1.4019(15) . ?
 C47 C72 1.4715(15) . ?
 C48 H48 0.9300 . ?
 C48 C49 1.3872(15) . ?
 C49 C50 1.5127(15) . ?
 C50 H50A 0.9700 . ?
 C50 H50B 0.9700 . ?
 C50 C51 1.5197(16) . ?
 C51 C52 1.3961(17) . ?
 C51 C56 1.3981(15) . ?
 C52 H52 0.9300 . ?
 C52 C53 1.3847(18) . ?
 C53 H53 0.9300 . ?
 C53 C54 1.3860(17) . ?
 C54 H54 0.9300 . ?
 C54 C55 1.3920(16) . ?
 C55 C56 1.3961(16) . ?
 C55 C57 1.5201(16) . ?
 C57 H57A 0.9700 . ?
 C57 H57B 0.9700 . ?
 C57 C58 1.5130(17) . ?
 C58 C59 1.3965(16) . ?
 C58 C63 1.4013(15) . ?
 C59 H59 0.9300 . ?
 C59 C60 1.3818(18) . ?
 C60 H60 0.9300 . ?
 C60 C61 1.3879(18) . ?
 C61 H61 0.9300 . ?
 C61 C62 1.3928(16) . ?
 C62 C63 1.4004(16) . ?
 C62 C64 1.5140(16) . ?
 C64 H64A 0.9700 . ?
 C64 H64B 0.9700 . ?
 C64 C65 1.5175(15) . ?
 C65 C66 1.3973(15) . ?
 C65 C70 1.3949(15) . ?
 C66 H66 0.9300 . ?
 C66 C67 1.3884(16) . ?
 C67 H67 0.9300 . ?
 C67 C68 1.3849(16) . ?
 C68 H68 0.9300 . ?
 C68 C69 1.3949(15) . ?
 C69 C70 1.3990(15) . ?
 C69 C71 1.5181(15) . ?
 C71 H71A 0.9700 . ?
 C71 H71B 0.9700 . ?
 C72 C73 1.4041(16) . ?
 C72 C77 1.4136(16) . ?
 C73 C74 1.4179(16) . ?
 C74 H74 0.9300 . ?
 C74 C75 1.3811(16) . ?
 C75 H75 0.9300 . ?
 C75 C76 1.4022(18) . ?
 C76 H76 0.9300 . ?
 C77 C78 1.4113(17) . ?
 C78 H78 0.9300 . ?
 C78 C79 1.3872(18) . ?
 C79 H79 0.9300 . ?
 C79 C80 1.389(2) . ?
 C80 H80 0.9300 . ?
 C81 H81A 0.9700 . ?
 C81 H81B 0.9700 . ?
 C81 C82 1.5090(18) . ?
 C82 H82A 0.9700 . ?
 C82 H82B 0.9700 . ?
 C82 C83 1.5218(18) . ?
 C83 H83A 0.9600 . ?
 C83 H83B 0.9600 . ?
 C83 H83C 0.9600 . ?
 C84 H84A 0.9700 . ?
 C84 H84B 0.9700 . ?
 C84 C85 1.5118(16) . ?
 C85 H85A 0.9700 . ?
 C85 H85B 0.9700 . ?
 C85 C86 1.5186(17) . ?
 C86 H86A 0.9600 . ?
 C86 H86B 0.9600 . ?
 C86 H86C 0.9600 . ?

loop_
  _geom_angle_atom_site_label_1
  _geom_angle_atom_site_label_2
  _geom_angle_atom_site_label_3
  _geom_angle
  _geom_angle_site_symmetry_1
  _geom_angle_site_symmetry_3
  _geom_angle_publ_flag
 C5AA O1 H1 109.5 . . ?
 C13 O2 C38 114.15(9) . . ?
 C20 O3 H3 109.5 . . ?
 C27 O4 C41 114.76(9) . . ?
 C44 O5 H5 109.5 . . ?
 C56 O6 C81 113.76(9) . . ?
 C63 O7 H7 109.5 . . ?
 C70 O8 C84 115.40(8) . . ?
 C30 N1 B1 125.35(9) . . ?
 C33 N1 C30 108.02(10) . . ?
 C33 N1 B1 126.62(10) . . ?
 C34 N2 B1 125.42(9) . . ?
 C37 N2 C34 108.00(10) . . ?
 C37 N2 B1 126.31(10) . . ?
 C73 N3 B2 126.05(10) . . ?
 C76 N3 C73 108.01(10) . . ?
 C76 N3 B2 125.84(10) . . ?
 C77 N4 B2 126.11(10) . . ?
 C80 N4 C77 107.81(11) . . ?
 C80 N4 B2 125.72(11) . . ?
 C1AA C0AA C5AA 119.03(10) . . ?
 C1AA C0AA C28 121.34(10) . . ?
 C5AA C0AA C28 119.64(10) . . ?
 C0AA C1AA H1AA 119.2 . . ?
 C0AA C1AA C2AA 121.51(10) . . ?
 C2AA C1AA H1AA 119.2 . . ?
 C1AA C2AA C29 119.89(10) . . ?
 C3AA C2AA C1AA 118.22(10) . . ?
 C3AA C2AA C29 121.86(10) . . ?
 C2AA C3AA H3AA 119.0 . . ?
 C4AA C3AA C2AA 121.99(10) . . ?
 C4AA C3AA H3AA 119.0 . . ?
 C3AA C4AA C5AA 118.31(10) . . ?
 C3AA C4AA C6AA 119.73(10) . . ?
 C5AA C4AA C6AA 121.93(10) . . ?
 O1 C5AA C0AA 116.09(10) . . ?
 O1 C5AA C4AA 122.99(10) . . ?
 C4AA C5AA C0AA 120.88(10) . . ?
 C4AA C6AA H6AA 108.8 . . ?
 C4AA C6AA H6AB 108.8 . . ?
 C4AA C6AA C7AA 113.74(9) . . ?
 H6AA C6AA H6AB 107.7 . . ?
 C7AA C6AA H6AA 108.8 . . ?
 C7AA C6AA H6AB 108.8 . . ?
 C9 C7AA C6AA 120.91(10) . . ?
 C9 C7AA C13 117.83(10) . . ?
 C13 C7AA C6AA 121.21(10) . . ?
 C7AA C9 H9 119.7 . . ?
 C10 C9 C7AA 120.67(10) . . ?
 C10 C9 H9 119.7 . . ?
 C9 C10 H10 119.9 . . ?
 C9 C10 C11 120.13(10) . . ?
 C11 C10 H10 119.9 . . ?
 C10 C11 H11 119.3 . . ?
 C10 C11 C12 121.34(10) . . ?
 C12 C11 H11 119.3 . . ?
 C11 C12 C14 121.26(10) . . ?
 C13 C12 C11 117.03(10) . . ?
 C13 C12 C14 121.67(10) . . ?
 O2 C13 C7AA 117.46(9) . . ?
 O2 C13 C12 119.58(10) . . ?
 C12 C13 C7AA 122.85(10) . . ?
 C12 C14 H14A 109.1 . . ?
 C12 C14 H14B 109.1 . . ?
 H14A C14 H14B 107.8 . . ?
 C15 C14 C12 112.51(9) . . ?
 C15 C14 H14A 109.1 . . ?
 C15 C14 H14B 109.1 . . ?
 C16 C15 C14 121.19(10) . . ?
 C16 C15 C20 118.28(11) . . ?
 C20 C15 C14 120.52(10) . . ?
 C15 C16 H16 119.3 . . ?
 C17 C16 C15 121.33(11) . . ?
 C17 C16 H16 119.3 . . ?
 C16 C17 H17 120.3 . . ?
 C18 C17 C16 119.43(11) . . ?
 C18 C17 H17 120.3 . . ?
 C17 C18 H18 119.3 . . ?
 C17 C18 C19 121.40(11) . . ?
 C19 C18 H18 119.3 . . ?
 C18 C19 C20 118.15(11) . . ?
 C18 C19 C21 120.14(11) . . ?
 C20 C19 C21 121.70(10) . . ?
 O3 C20 C15 115.73(10) . . ?
 O3 C20 C19 122.87(10) . . ?
 C15 C20 C19 121.39(10) . . ?
 C19 C21 H21A 109.3 . . ?
 C19 C21 H21B 109.3 . . ?
 H21A C21 H21B 107.9 . . ?
 C22 C21 C19 111.77(10) . . ?
 C22 C21 H21A 109.3 . . ?
 C22 C21 H21B 109.3 . . ?
 C23 C22 C21 120.45(11) . . ?
 C23 C22 C27 117.83(11) . . ?
 C27 C22 C21 121.58(11) . . ?
 C22 C23 H23 119.4 . . ?
 C24 C23 C22 121.22(11) . . ?
 C24 C23 H23 119.4 . . ?
 C23 C24 H24 120.2 . . ?
 C23 C24 C25 119.61(12) . . ?
 C25 C24 H24 120.2 . . ?
 C24 C25 H25 119.4 . . ?
 C24 C25 C26 121.24(11) . . ?
 C26 C25 H25 119.4 . . ?
 C25 C26 C27 117.76(10) . . ?
 C25 C26 C28 120.61(10) . . ?
 C27 C26 C28 121.59(10) . . ?
 O4 C27 C22 118.31(10) . . ?
 O4 C27 C26 119.25(10) . . ?
 C26 C27 C22 122.24(11) . . ?
 C0AA C28 C26 112.18(9) . . ?
 C0AA C28 H28A 109.2 . . ?
 C0AA C28 H28B 109.2 . . ?
 C26 C28 H28A 109.2 . . ?
 C26 C28 H28B 109.2 . . ?
 H28A C28 H28B 107.9 . . ?
 C30 C29 C2AA 118.44(10) . . ?
 C34 C29 C2AA 121.73(10) . . ?
 C34 C29 C30 119.80(10) . . ?
 N1 C30 C29 120.95(10) . . ?
 N1 C30 C31 107.86(10) . . ?
 C31 C30 C29 130.62(10) . . ?
 C30 C31 H31 126.4 . . ?
 C32 C31 C30 107.14(10) . . ?
 C32 C31 H31 126.4 . . ?
 C31 C32 H32 126.5 . . ?
 C31 C32 C33 106.94(11) . . ?
 C33 C32 H32 126.5 . . ?
 N1 C33 C32 110.04(11) . . ?
 N1 C33 H33 125.0 . . ?
 C32 C33 H33 125.0 . . ?
 N2 C34 C35 107.35(10) . . ?
 C29 C34 N2 120.77(10) . . ?
 C29 C34 C35 131.88(10) . . ?
 C34 C35 H35 126.3 . . ?
 C36 C35 C34 107.49(10) . . ?
 C36 C35 H35 126.3 . . ?
 C35 C36 H36 126.5 . . ?
 C35 C36 C37 106.94(11) . . ?
 C37 C36 H36 126.5 . . ?
 N2 C37 C36 110.20(10) . . ?
 N2 C37 H37 124.9 . . ?
 C36 C37 H37 124.9 . . ?
 O2 C38 H38A 110.2 . . ?
 O2 C38 H38B 110.2 . . ?
 O2 C38 C39 107.59(11) . . ?
 H38A C38 H38B 108.5 . . ?
 C39 C38 H38A 110.2 . . ?
 C39 C38 H38B 110.2 . . ?
 C38 C39 H39A 109.1 . . ?
 C38 C39 H39B 109.1 . . ?
 H39A C39 H39B 107.9 . . ?
 C40 C39 C38 112.30(14) . . ?
 C40 C39 H39A 109.1 . . ?
 C40 C39 H39B 109.1 . . ?
 C39 C40 H40A 109.5 . . ?
 C39 C40 H40B 109.5 . . ?
 C39 C40 H40C 109.5 . . ?
 H40A C40 H40B 109.5 . . ?
 H40A C40 H40C 109.5 . . ?
 H40B C40 H40C 109.5 . . ?
 O4 C41 H41A 110.2 . . ?
 O4 C41 H41B 110.2 . . ?
 O4 C41 C42 107.71(10) . . ?
 H41A C41 H41B 108.5 . . ?
 C42 C41 H41A 110.2 . . ?
 C42 C41 H41B 110.2 . . ?
 C41 C42 H42A 108.8 . . ?
 C41 C42 H42B 108.8 . . ?
 C41 C42 C43 113.72(12) . . ?
 H42A C42 H42B 107.7 . . ?
 C43 C42 H42A 108.8 . . ?
 C43 C42 H42B 108.8 . . ?
 C42 C43 H43A 109.5 . . ?
 C42 C43 H43B 109.5 . . ?
 C42 C43 H43C 109.5 . . ?
 H43A C43 H43B 109.5 . . ?
 H43A C43 H43C 109.5 . . ?
 H43B C43 H43C 109.5 . . ?
 O5 C44 C45 124.22(10) . . ?
 O5 C44 C49 114.81(9) . . ?
 C45 C44 C49 120.94(10) . . ?
 C44 C45 C71 122.39(9) . . ?
 C46 C45 C44 118.03(10) . . ?
 C46 C45 C71 119.52(9) . . ?
 C45 C46 H46 118.9 . . ?
 C45 C46 C47 122.29(10) . . ?
 C47 C46 H46 118.9 . . ?
 C46 C47 C72 120.40(10) . . ?
 C48 C47 C46 118.04(10) . . ?
 C48 C47 C72 121.46(10) . . ?
 C47 C48 H48 119.3 . . ?
 C49 C48 C47 121.42(10) . . ?
 C49 C48 H48 119.3 . . ?
 C44 C49 C50 119.42(10) . . ?
 C48 C49 C44 119.11(10) . . ?
 C48 C49 C50 121.47(10) . . ?
 C49 C50 H50A 109.4 . . ?
 C49 C50 H50B 109.4 . . ?
 C49 C50 C51 110.99(9) . . ?
 H50A C50 H50B 108.0 . . ?
 C51 C50 H50A 109.4 . . ?
 C51 C50 H50B 109.4 . . ?
 C52 C51 C50 119.90(10) . . ?
 C52 C51 C56 117.63(11) . . ?
 C56 C51 C50 122.41(10) . . ?
 C51 C52 H52 119.4 . . ?
 C53 C52 C51 121.26(11) . . ?
 C53 C52 H52 119.4 . . ?
 C52 C53 H53 120.1 . . ?
 C52 C53 C54 119.81(11) . . ?
 C54 C53 H53 120.1 . . ?
 C53 C54 H54 119.6 . . ?
 C53 C54 C55 120.82(11) . . ?
 C55 C54 H54 119.6 . . ?
 C54 C55 C56 118.28(10) . . ?
 C54 C55 C57 119.39(10) . . ?
 C56 C55 C57 122.19(10) . . ?
 O6 C56 C51 119.29(10) . . ?
 O6 C56 C55 118.61(10) . . ?
 C55 C56 C51 122.04(10) . . ?
 C55 C57 H57A 109.4 . . ?
 C55 C57 H57B 109.4 . . ?
 H57A C57 H57B 108.0 . . ?
 C58 C57 C55 111.16(9) . . ?
 C58 C57 H57A 109.4 . . ?
 C58 C57 H57B 109.4 . . ?
 C59 C58 C57 120.82(10) . . ?
 C59 C58 C63 118.28(11) . . ?
 C63 C58 C57 120.85(10) . . ?
 C58 C59 H59 119.4 . . ?
 C60 C59 C58 121.19(11) . . ?
 C60 C59 H59 119.4 . . ?
 C59 C60 H60 120.1 . . ?
 C59 C60 C61 119.80(11) . . ?
 C61 C60 H60 120.1 . . ?
 C60 C61 H61 119.6 . . ?
 C60 C61 C62 120.83(11) . . ?
 C62 C61 H61 119.6 . . ?
 C61 C62 C63 118.68(10) . . ?
 C61 C62 C64 121.24(10) . . ?
 C63 C62 C64 119.98(10) . . ?
 O7 C63 C58 122.82(10) . . ?
 O7 C63 C62 115.98(10) . . ?
 C62 C63 C58 121.20(10) . . ?
 C62 C64 H64A 109.5 . . ?
 C62 C64 H64B 109.5 . . ?
 C62 C64 C65 110.67(9) . . ?
 H64A C64 H64B 108.1 . . ?
 C65 C64 H64A 109.5 . . ?
 C65 C64 H64B 109.5 . . ?
 C66 C65 C64 120.66(10) . . ?
 C70 C65 C64 122.03(10) . . ?
 C70 C65 C66 117.19(10) . . ?
 C65 C66 H66 119.4 . . ?
 C67 C66 C65 121.13(10) . . ?
 C67 C66 H66 119.4 . . ?
 C66 C67 H67 119.8 . . ?
 C68 C67 C66 120.32(10) . . ?
 C68 C67 H67 119.8 . . ?
 C67 C68 H68 119.7 . . ?
 C67 C68 C69 120.51(10) . . ?
 C69 C68 H68 119.7 . . ?
 C68 C69 C70 117.90(10) . . ?
 C68 C69 C71 120.96(10) . . ?
 C70 C69 C71 121.10(9) . . ?
 O8 C70 C65 119.06(9) . . ?
 O8 C70 C69 117.92(9) . . ?
 C65 C70 C69 122.86(10) . . ?
 C45 C71 H71A 108.7 . . ?
 C45 C71 H71B 108.7 . . ?
 C69 C71 C45 114.40(9) . . ?
 C69 C71 H71A 108.7 . . ?
 C69 C71 H71B 108.7 . . ?
 H71A C71 H71B 107.6 . . ?
 C73 C72 C47 119.39(10) . . ?
 C73 C72 C77 119.36(10) . . ?
 C77 C72 C47 121.17(10) . . ?
 N3 C73 C72 121.16(10) . . ?
 N3 C73 C74 107.34(10) . . ?
 C72 C73 C74 131.45(10) . . ?
 C73 C74 H74 126.2 . . ?
 C75 C74 C73 107.60(10) . . ?
 C75 C74 H74 126.2 . . ?
 C74 C75 H75 126.6 . . ?
 C74 C75 C76 106.77(11) . . ?
 C76 C75 H75 126.6 . . ?
 N3 C76 C75 110.26(10) . . ?
 N3 C76 H76 124.9 . . ?
 C75 C76 H76 124.9 . . ?
 N4 C77 C72 120.49(11) . . ?
 N4 C77 C78 107.57(10) . . ?
 C78 C77 C72 131.80(11) . . ?
 C77 C78 H78 126.3 . . ?
 C79 C78 C77 107.33(12) . . ?
 C79 C78 H78 126.3 . . ?
 C78 C79 H79 126.5 . . ?
 C78 C79 C80 106.96(12) . . ?
 C80 C79 H79 126.5 . . ?
 N4 C80 C79 110.31(11) . . ?
 N4 C80 H80 124.8 . . ?
 C79 C80 H80 124.8 . . ?
 O6 C81 H81A 110.1 . . ?
 O6 C81 H81B 110.1 . . ?
 O6 C81 C82 108.22(10) . . ?
 H81A C81 H81B 108.4 . . ?
 C82 C81 H81A 110.1 . . ?
 C82 C81 H81B 110.1 . . ?
 C81 C82 H82A 108.9 . . ?
 C81 C82 H82B 108.9 . . ?
 C81 C82 C83 113.51(10) . . ?
 H82A C82 H82B 107.7 . . ?
 C83 C82 H82A 108.9 . . ?
 C83 C82 H82B 108.9 . . ?
 C82 C83 H83A 109.5 . . ?
 C82 C83 H83B 109.5 . . ?
 C82 C83 H83C 109.5 . . ?
 H83A C83 H83B 109.5 . . ?
 H83A C83 H83C 109.5 . . ?
 H83B C83 H83C 109.5 . . ?
 O8 C84 H84A 110.3 . . ?
 O8 C84 H84B 110.3 . . ?
 O8 C84 C85 106.95(9) . . ?
 H84A C84 H84B 108.6 . . ?
 C85 C84 H84A 110.3 . . ?
 C85 C84 H84B 110.3 . . ?
 C84 C85 H85A 109.1 . . ?
 C84 C85 H85B 109.1 . . ?
 C84 C85 C86 112.38(10) . . ?
 H85A C85 H85B 107.9 . . ?
 C86 C85 H85A 109.1 . . ?
 C86 C85 H85B 109.1 . . ?
 C85 C86 H86A 109.5 . . ?
 C85 C86 H86B 109.5 . . ?
 C85 C86 H86C 109.5 . . ?
 H86A C86 H86B 109.5 . . ?
 H86A C86 H86C 109.5 . . ?
 H86B C86 H86C 109.5 . . ?
 F1 B1 F2 109.77(10) . . ?
 F1 B1 N1 109.98(10) . . ?
 F1 B1 N2 110.88(10) . . ?
 F2 B1 N1 110.06(10) . . ?
 F2 B1 N2 110.22(10) . . ?
 N1 B1 N2 105.86(9) . . ?
 F3 B2 F4 110.37(10) . . ?
 F3 B2 N3 111.14(11) . . ?
 F3 B2 N4 110.03(11) . . ?
 F4 B2 N3 109.75(11) . . ?
 F4 B2 N4 110.11(11) . . ?
 N3 B2 N4 105.34(9) . . ?

loop_
  _geom_torsion_atom_site_label_1
  _geom_torsion_atom_site_label_2
  _geom_torsion_atom_site_label_3
  _geom_torsion_atom_site_label_4
  _geom_torsion
  _geom_torsion_site_symmetry_1
  _geom_torsion_site_symmetry_2
  _geom_torsion_site_symmetry_3
  _geom_torsion_site_symmetry_4
  _geom_torsion_publ_flag
 O2 C38 C39 C40 62.61(18) . . . . ?
 O4 C41 C42 C43 -66.06(13) . . . . ?
 O5 C44 C45 C46 -176.52(10) . . . . ?
 O5 C44 C45 C71 0.50(17) . . . . ?
 O5 C44 C49 C48 174.01(10) . . . . ?
 O5 C44 C49 C50 -6.77(15) . . . . ?
 O6 C81 C82 C83 66.56(13) . . . . ?
 O8 C84 C85 C86 60.23(13) . . . . ?
 N1 C30 C31 C32 0.02(13) . . . . ?
 N2 C34 C35 C36 -0.78(13) . . . . ?
 N3 C73 C74 C75 -1.27(12) . . . . ?
 N4 C77 C78 C79 -1.75(13) . . . . ?
 C0AA C1AA C2AA C3AA 1.09(16) . . . . ?
 C0AA C1AA C2AA C29 179.22(10) . . . . ?
 C1AA C0AA C5AA O1 176.52(9) . . . . ?
 C1AA C0AA C5AA C4AA -1.25(16) . . . . ?
 C1AA C0AA C28 C26 104.26(12) . . . . ?
 C1AA C2AA C3AA C4AA 0.36(16) . . . . ?
 C1AA C2AA C29 C30 -51.04(14) . . . . ?
 C1AA C2AA C29 C34 131.07(11) . . . . ?
 C2AA C3AA C4AA C5AA -2.18(15) . . . . ?
 C2AA C3AA C4AA C6AA 179.94(10) . . . . ?
 C2AA C29 C30 N1 -179.80(10) . . . . ?
 C2AA C29 C30 C31 -9.56(18) . . . . ?
 C2AA C29 C34 N2 -178.68(10) . . . . ?
 C2AA C29 C34 C35 1.06(19) . . . . ?
 C3AA C2AA C29 C30 127.03(11) . . . . ?
 C3AA C2AA C29 C34 -50.86(15) . . . . ?
 C3AA C4AA C5AA O1 -174.99(10) . . . . ?
 C3AA C4AA C5AA C0AA 2.62(15) . . . . ?
 C3AA C4AA C6AA C7AA -112.02(11) . . . . ?
 C4AA C6AA C7AA C9 80.00(13) . . . . ?
 C4AA C6AA C7AA C13 -97.69(12) . . . . ?
 C5AA C0AA C1AA C2AA -0.64(16) . . . . ?
 C5AA C0AA C28 C26 -75.80(13) . . . . ?
 C5AA C4AA C6AA C7AA 70.18(13) . . . . ?
 C6AA C4AA C5AA O1 2.84(16) . . . . ?
 C6AA C4AA C5AA C0AA -179.55(10) . . . . ?
 C6AA C7AA C9 C10 -176.89(10) . . . . ?
 C6AA C7AA C13 O2 -2.30(15) . . . . ?
 C6AA C7AA C13 C12 173.74(10) . . . . ?
 C7AA C9 C10 C11 1.86(17) . . . . ?
 C9 C7AA C13 O2 179.94(9) . . . . ?
 C9 C7AA C13 C12 -4.02(16) . . . . ?
 C9 C10 C11 C12 -1.63(17) . . . . ?
 C10 C11 C12 C13 -1.33(16) . . . . ?
 C10 C11 C12 C14 176.43(10) . . . . ?
 C11 C12 C13 O2 -179.82(9) . . . . ?
 C11 C12 C13 C7AA 4.22(16) . . . . ?
 C11 C12 C14 C15 -71.03(13) . . . . ?
 C12 C14 C15 C16 99.59(12) . . . . ?
 C12 C14 C15 C20 -80.03(13) . . . . ?
 C13 O2 C38 C39 172.20(11) . . . . ?
 C13 C7AA C9 C10 0.87(16) . . . . ?
 C13 C12 C14 C15 106.62(12) . . . . ?
 C14 C12 C13 O2 2.43(15) . . . . ?
 C14 C12 C13 C7AA -173.52(10) . . . . ?
 C14 C15 C16 C17 -177.81(10) . . . . ?
 C14 C15 C20 O3 -2.87(15) . . . . ?
 C14 C15 C20 C19 178.42(10) . . . . ?
 C15 C16 C17 C18 -1.15(17) . . . . ?
 C16 C15 C20 O3 177.50(10) . . . . ?
 C16 C15 C20 C19 -1.21(16) . . . . ?
 C16 C17 C18 C19 -0.15(18) . . . . ?
 C17 C18 C19 C20 0.73(17) . . . . ?
 C17 C18 C19 C21 179.63(11) . . . . ?
 C18 C19 C20 O3 -178.65(11) . . . . ?
 C18 C19 C20 C15 -0.03(17) . . . . ?
 C18 C19 C21 C22 -105.88(13) . . . . ?
 C19 C21 C22 C23 76.90(14) . . . . ?
 C19 C21 C22 C27 -98.69(13) . . . . ?
 C20 C15 C16 C17 1.81(16) . . . . ?
 C20 C19 C21 C22 72.99(15) . . . . ?
 C21 C19 C20 O3 2.46(18) . . . . ?
 C21 C19 C20 C15 -178.91(11) . . . . ?
 C21 C22 C23 C24 -173.41(11) . . . . ?
 C21 C22 C27 O4 -2.52(15) . . . . ?
 C21 C22 C27 C26 172.20(10) . . . . ?
 C22 C23 C24 C25 0.55(18) . . . . ?
 C23 C22 C27 O4 -178.22(10) . . . . ?
 C23 C22 C27 C26 -3.50(16) . . . . ?
 C23 C24 C25 C26 -2.46(17) . . . . ?
 C24 C25 C26 C27 1.35(16) . . . . ?
 C24 C25 C26 C28 179.20(10) . . . . ?
 C25 C26 C27 O4 176.36(9) . . . . ?
 C25 C26 C27 C22 1.69(16) . . . . ?
 C25 C26 C28 C0AA -67.65(13) . . . . ?
 C27 O4 C41 C42 -178.99(10) . . . . ?
 C27 C22 C23 C24 2.34(17) . . . . ?
 C27 C26 C28 C0AA 110.12(12) . . . . ?
 C28 C0AA C1AA C2AA 179.30(10) . . . . ?
 C28 C0AA C5AA O1 -3.42(14) . . . . ?
 C28 C0AA C5AA C4AA 178.80(10) . . . . ?
 C28 C26 C27 O4 -1.47(15) . . . . ?
 C28 C26 C27 C22 -176.14(10) . . . . ?
 C29 C2AA C3AA C4AA -177.73(10) . . . . ?
 C29 C30 C31 C32 -171.20(12) . . . . ?
 C29 C34 C35 C36 179.46(12) . . . . ?
 C30 N1 C33 C32 0.36(14) . . . . ?
 C30 N1 B1 F1 135.00(11) . . . . ?
 C30 N1 B1 F2 -103.93(12) . . . . ?
 C30 N1 B1 N2 15.17(15) . . . . ?
 C30 C29 C34 N2 3.46(16) . . . . ?
 C30 C29 C34 C35 -176.81(11) . . . . ?
 C30 C31 C32 C33 0.20(14) . . . . ?
 C31 C32 C33 N1 -0.35(15) . . . . ?
 C33 N1 C30 C29 172.00(11) . . . . ?
 C33 N1 C30 C31 -0.23(13) . . . . ?
 C33 N1 B1 F1 -46.09(16) . . . . ?
 C33 N1 B1 F2 74.98(15) . . . . ?
 C33 N1 B1 N2 -165.92(11) . . . . ?
 C34 N2 C37 C36 0.68(13) . . . . ?
 C34 N2 B1 F1 -132.76(11) . . . . ?
 C34 N2 B1 F2 105.48(12) . . . . ?
 C34 N2 B1 N1 -13.51(15) . . . . ?
 C34 C29 C30 N1 -1.87(16) . . . . ?
 C34 C29 C30 C31 168.37(12) . . . . ?
 C34 C35 C36 C37 1.17(14) . . . . ?
 C35 C36 C37 N2 -1.18(14) . . . . ?
 C37 N2 C34 C29 179.85(10) . . . . ?
 C37 N2 C34 C35 0.06(13) . . . . ?
 C37 N2 B1 F1 54.01(16) . . . . ?
 C37 N2 B1 F2 -67.75(15) . . . . ?
 C37 N2 B1 N1 173.26(11) . . . . ?
 C38 O2 C13 C7AA -89.94(12) . . . . ?
 C38 O2 C13 C12 93.89(12) . . . . ?
 C41 O4 C27 C22 -94.01(12) . . . . ?
 C41 O4 C27 C26 91.11(12) . . . . ?
 C44 C45 C46 C47 2.41(16) . . . . ?
 C44 C45 C71 C69 74.48(13) . . . . ?
 C44 C49 C50 C51 -78.80(13) . . . . ?
 C45 C44 C49 C48 -4.11(16) . . . . ?
 C45 C44 C49 C50 175.12(10) . . . . ?
 C45 C46 C47 C48 -3.41(16) . . . . ?
 C45 C46 C47 C72 173.04(10) . . . . ?
 C46 C45 C71 C69 -108.54(11) . . . . ?
 C46 C47 C48 C49 0.58(16) . . . . ?
 C46 C47 C72 C73 -41.32(15) . . . . ?
 C46 C47 C72 C77 141.83(11) . . . . ?
 C47 C48 C49 C44 3.08(16) . . . . ?
 C47 C48 C49 C50 -176.13(10) . . . . ?
 C47 C72 C73 N3 176.60(9) . . . . ?
 C47 C72 C73 C74 -6.26(18) . . . . ?
 C47 C72 C77 N4 176.43(10) . . . . ?
 C47 C72 C77 C78 1.44(19) . . . . ?
 C48 C47 C72 C73 135.01(11) . . . . ?
 C48 C47 C72 C77 -41.85(15) . . . . ?
 C48 C49 C50 C51 100.40(12) . . . . ?
 C49 C44 C45 C46 1.41(16) . . . . ?
 C49 C44 C45 C71 178.43(10) . . . . ?
 C49 C50 C51 C52 -66.80(13) . . . . ?
 C49 C50 C51 C56 110.18(12) . . . . ?
 C50 C51 C52 C53 174.97(11) . . . . ?
 C50 C51 C56 O6 4.38(16) . . . . ?
 C50 C51 C56 C55 -172.71(10) . . . . ?
 C51 C52 C53 C54 -1.51(19) . . . . ?
 C52 C51 C56 O6 -178.58(10) . . . . ?
 C52 C51 C56 C55 4.33(16) . . . . ?
 C52 C53 C54 C55 3.17(19) . . . . ?
 C53 C54 C55 C56 -1.07(17) . . . . ?
 C53 C54 C55 C57 -176.90(11) . . . . ?
 C54 C55 C56 O6 -179.88(10) . . . . ?
 C54 C55 C56 C51 -2.76(17) . . . . ?
 C54 C55 C57 C58 76.28(13) . . . . ?
 C55 C57 C58 C59 -100.33(12) . . . . ?
 C55 C57 C58 C63 77.14(13) . . . . ?
 C56 O6 C81 C82 -171.14(9) . . . . ?
 C56 C51 C52 C53 -2.15(18) . . . . ?
 C56 C55 C57 C58 -99.37(12) . . . . ?
 C57 C55 C56 O6 -4.17(16) . . . . ?
 C57 C55 C56 C51 172.94(10) . . . . ?
 C57 C58 C59 C60 178.94(10) . . . . ?
 C57 C58 C63 O7 1.32(16) . . . . ?
 C57 C58 C63 C62 -178.60(10) . . . . ?
 C58 C59 C60 C61 -0.39(18) . . . . ?
 C59 C58 C63 O7 178.86(10) . . . . ?
 C59 C58 C63 C62 -1.06(16) . . . . ?
 C59 C60 C61 C62 -1.01(18) . . . . ?
 C60 C61 C62 C63 1.33(17) . . . . ?
 C60 C61 C62 C64 -175.08(10) . . . . ?
 C61 C62 C63 O7 179.79(10) . . . . ?
 C61 C62 C63 C58 -0.28(16) . . . . ?
 C61 C62 C64 C65 89.22(12) . . . . ?
 C62 C64 C65 C66 -70.06(13) . . . . ?
 C62 C64 C65 C70 106.01(12) . . . . ?
 C63 C58 C59 C60 1.40(16) . . . . ?
 C63 C62 C64 C65 -87.15(12) . . . . ?
 C64 C62 C63 O7 -3.75(14) . . . . ?
 C64 C62 C63 C58 176.17(10) . . . . ?
 C64 C65 C66 C67 175.82(10) . . . . ?
 C64 C65 C70 O8 1.95(15) . . . . ?
 C64 C65 C70 C69 -173.30(10) . . . . ?
 C65 C66 C67 C68 -1.43(17) . . . . ?
 C66 C65 C70 O8 178.15(9) . . . . ?
 C66 C65 C70 C69 2.91(15) . . . . ?
 C66 C67 C68 C69 0.92(17) . . . . ?
 C67 C68 C69 C70 1.41(16) . . . . ?
 C67 C68 C69 C71 -176.16(10) . . . . ?
 C68 C69 C70 O8 -178.70(9) . . . . ?
 C68 C69 C70 C65 -3.40(15) . . . . ?
 C68 C69 C71 C45 84.66(12) . . . . ?
 C70 O8 C84 C85 172.58(9) . . . . ?
 C70 C65 C66 C67 -0.44(16) . . . . ?
 C70 C69 C71 C45 -92.84(12) . . . . ?
 C71 C45 C46 C47 -174.70(10) . . . . ?
 C71 C69 C70 O8 -1.13(14) . . . . ?
 C71 C69 C70 C65 174.16(10) . . . . ?
 C72 C47 C48 C49 -175.83(10) . . . . ?
 C72 C73 C74 C75 -178.71(11) . . . . ?
 C72 C77 C78 C79 173.73(12) . . . . ?
 C73 N3 C76 C75 -1.13(13) . . . . ?
 C73 N3 B2 F3 -112.60(13) . . . . ?
 C73 N3 B2 F4 125.04(12) . . . . ?
 C73 N3 B2 N4 6.54(15) . . . . ?
 C73 C72 C77 N4 -0.43(16) . . . . ?
 C73 C72 C77 C78 -175.42(12) . . . . ?
 C73 C74 C75 C76 0.59(13) . . . . ?
 C74 C75 C76 N3 0.33(14) . . . . ?
 C76 N3 C73 C72 179.23(10) . . . . ?
 C76 N3 C73 C74 1.47(12) . . . . ?
 C76 N3 B2 F3 71.43(15) . . . . ?
 C76 N3 B2 F4 -50.93(16) . . . . ?
 C76 N3 B2 N4 -169.43(10) . . . . ?
 C77 N4 C80 C79 -0.46(14) . . . . ?
 C77 N4 B2 F3 106.05(13) . . . . ?
 C77 N4 B2 F4 -132.08(11) . . . . ?
 C77 N4 B2 N3 -13.82(15) . . . . ?
 C77 C72 C73 N3 -6.49(16) . . . . ?
 C77 C72 C73 C74 170.65(11) . . . . ?
 C77 C78 C79 C80 1.45(14) . . . . ?
 C78 C79 C80 N4 -0.63(14) . . . . ?
 C80 N4 C77 C72 -174.72(10) . . . . ?
 C80 N4 C77 C78 1.36(13) . . . . ?
 C80 N4 B2 F3 -66.20(15) . . . . ?
 C80 N4 B2 F4 55.67(15) . . . . ?
 C80 N4 B2 N3 173.94(10) . . . . ?
 C81 O6 C56 C51 90.52(12) . . . . ?
 C81 O6 C56 C55 -92.28(12) . . . . ?
 C84 O8 C70 C65 93.41(11) . . . . ?
 C84 O8 C70 C69 -91.11(11) . . . . ?
 B1 N1 C30 C29 -8.92(17) . . . . ?
 B1 N1 C30 C31 178.85(11) . . . . ?
 B1 N1 C33 C32 -178.70(11) . . . . ?
 B1 N2 C34 C29 5.58(17) . . . . ?
 B1 N2 C34 C35 -174.21(10) . . . . ?
 B1 N2 C37 C36 174.89(11) . . . . ?
 B2 N3 C73 C72 2.66(17) . . . . ?
 B2 N3 C73 C74 -175.10(10) . . . . ?
 B2 N3 C76 C75 175.45(11) . . . . ?
 B2 N4 C77 C72 11.89(17) . . . . ?
 B2 N4 C77 C78 -172.03(11) . . . . ?
 B2 N4 C80 C79 172.96(11) . . . . ?

_smtbx_masks_special_details       ?
loop_
  _smtbx_masks_void_nr
  _smtbx_masks_void_average_x
  _smtbx_masks_void_average_y
  _smtbx_masks_void_average_z
  _smtbx_masks_void_volume
  _smtbx_masks_void_count_electrons
  _smtbx_masks_void_content
 1 0.250 -0.619 0.750 563.2 116.8 ?
 2 -0.250 -0.203 0.250 563.2 116.8 ?

_shelx_fab_file
;
-33 0 5 -0.4855 0.0002
-33 0 7 -1.1676 -0.0019
-33 0 9 1.7984 0.0012
-33 0 11 -1.4980 -0.0016
-33 0 13 0.4986 0.0001
-33 0 15 0.3627 0.0086
-33 1 5 -1.0463 0.0009
-33 1 6 -0.3252 0.0029
-33 1 7 1.5328 -0.0003
-33 1 8 -0.2148 0.0027
-33 1 9 -1.5165 0.0019
-33 1 10 1.0634 -0.0066
-33 1 11 0.7398 -0.0004
-33 1 12 -0.5622 0.0068
-33 1 13 0.5032 0.0024
-33 1 14 -0.2051 -0.0066
-33 1 15 -0.5018 -0.0023
-33 2 6 0.2024 0.0027
-33 2 7 -0.3346 0.0017
-33 2 8 0.0878 0.0001
-33 2 9 0.9231 -0.0042
-33 2 10 0.2427 -0.0020
-33 2 11 0.3717 0.0017
-33 2 12 -0.8558 -0.0000
-33 2 13 -0.7329 -0.0009
-33 2 14 0.7036 0.0013
-33 3 8 0.6397 -0.0001
-33 3 9 0.1871 0.0014
-33 3 10 -0.3282 -0.0033
-33 3 11 -0.2824 -0.0010
-33 3 12 0.3873 0.0002
-32 0 0 -0.3808 -0.0049
-32 0 2 -1.1336 0.0047
-32 0 4 0.9613 -0.0005
-32 0 6 0.9530 0.0009
-32 0 8 -1.6289 0.0001
-32 0 10 0.9793 0.0019
-32 0 12 -0.1266 -0.0044
-32 0 14 -0.0920 -0.0048
-32 0 16 -0.1135 0.0070
-32 0 18 -0.4349 0.0048
-32 0 20 0.6780 -0.0057
-32 1 0 -1.6576 -0.0002
-32 1 1 -1.5896 0.0014
-32 1 2 1.2687 0.0041
-32 1 3 1.0499 0.0020
-32 1 4 0.3351 -0.0022
-32 1 5 0.0698 -0.0036
-32 1 6 -1.1409 0.0012
-32 1 7 0.3653 -0.0008
-32 1 8 1.5510 -0.0027
-32 1 9 -1.5036 0.0042
-32 1 10 -1.5157 -0.0005
-32 1 11 0.8730 -0.0039
-32 1 12 0.6854 -0.0007
-32 1 13 0.4728 0.0052
-32 1 14 -0.4355 0.0030
-32 1 15 -0.4139 -0.0057
-32 1 16 0.1014 0.0031
-32 1 17 -0.0866 0.0012
-32 1 18 0.3648 -0.0009
-32 1 19 0.1052 0.0042
-32 1 20 0.2318 -0.0087
-32 2 1 -0.3636 0.0004
-32 2 2 -1.2325 0.0005
-32 2 3 0.6889 0.0013
-32 2 4 1.6590 -0.0045
-32 2 5 -0.2456 -0.0031
-32 2 6 -0.2406 0.0021
-32 2 7 -0.2809 0.0014
-32 2 8 -1.3189 0.0013
-32 2 9 -0.1315 0.0017
-32 2 10 0.3635 -0.0003
-32 2 11 1.0053 -0.0014
-32 2 12 0.5658 0.0007
-32 2 13 -0.8716 0.0002
-32 2 14 -0.7689 -0.0003
-32 2 15 0.1768 -0.0005
-32 2 16 1.7025 0.0005
-32 2 17 -0.2314 0.0021
-32 2 18 -1.1851 -0.0064
-32 2 19 0.4472 -0.0014
-32 3 1 1.0066 -0.0005
-32 3 2 -0.3821 -0.0025
-32 3 3 -0.8923 -0.0028
-32 3 4 0.5815 0.0034
-32 3 5 1.4207 0.0015
-32 3 6 -0.8877 -0.0003
-32 3 7 -1.2750 0.0009
-32 3 8 0.0844 -0.0011
-32 3 9 0.5314 0.0026
-32 3 10 0.5422 0.0006
-32 3 11 -0.0333 -0.0017
-32 3 12 -0.4389 -0.0016
-32 3 13 -0.7364 -0.0049
-32 3 14 1.2671 0.0023
-32 3 15 1.0043 0.0044
-32 3 16 -1.2446 -0.0018
-32 3 17 0.0381 -0.0007
-32 3 18 -0.1449 0.0013
-32 4 3 -0.8067 -0.0011
-32 4 4 -0.7626 -0.0042
-32 4 5 0.9445 0.0051
-32 4 6 0.6839 0.0015
-32 4 7 -1.1052 -0.0006
-32 4 8 0.0101 -0.0007
-32 4 9 0.9891 -0.0059
-32 4 10 -0.5059 0.0032
-32 4 11 -1.8091 0.0016
-32 4 12 0.3295 -0.0037
-32 4 13 2.6147 0.0004
-32 4 14 0.7860 0.0003
-32 4 15 -1.2846 0.0035
-32 4 16 -1.7312 0.0006
-32 4 17 -0.1182 -0.0020
-32 5 5 0.3042 -0.0007
-32 5 6 1.0382 0.0029
-32 5 7 -0.5131 -0.0014
-32 5 8 -1.1743 -0.0015
-32 5 9 -0.1510 -0.0009
-32 5 10 0.4616 -0.0018
-32 5 11 0.4550 0.0035
-32 5 12 0.2641 -0.0000
-32 5 13 0.9474 -0.0003
-32 5 14 -0.0205 0.0044
-32 5 15 -1.5113 -0.0013
-31 0 -3 -0.8288 0.0075
-31 0 -1 0.6101 0.0031
-31 0 1 1.0560 -0.0047
-31 0 3 -1.4553 -0.0002
-31 0 5 -0.2755 -0.0004
-31 0 7 1.0835 -0.0018
-31 0 9 -0.2887 0.0018
-31 0 11 -0.4758 0.0043
-31 0 13 -0.0846 0.0012
-31 0 15 1.0390 -0.0064
-31 0 17 -0.3788 -0.0025
-31 0 19 -0.4677 0.0027
-31 0 21 0.7154 0.0035
-31 1 -3 0.1835 -0.0003
-31 1 -2 -0.6135 0.0001
-31 1 -1 1.3542 -0.0013
-31 1 0 1.6272 -0.0007
-31 1 1 -1.6926 -0.0028
-31 1 2 -1.4426 -0.0009
-31 1 3 0.5534 0.0012
-31 1 4 0.1780 0.0034
-31 1 5 0.1721 0.0001
-31 1 6 -0.2791 -0.0019
-31 1 7 -0.8374 0.0030
-31 1 8 1.5444 -0.0001
-31 1 9 1.5921 0.0005
-31 1 10 -0.9765 -0.0011
-31 1 11 -1.5866 -0.0015
-31 1 12 -0.8063 0.0003
-31 1 13 1.5578 -0.0029
-31 1 14 0.8415 0.0026
-31 1 15 -0.8738 -0.0015
-31 1 16 0.1403 -0.0019
-31 1 17 -0.1361 0.0023
-31 1 18 -0.4718 -0.0023
-31 1 19 -0.3078 0.0067
-31 1 20 0.8633 0.0021
-31 1 21 0.7871 -0.0042
-31 1 22 -1.1564 0.0005
-31 2 -3 0.2029 -0.0014
-31 2 -2 0.5214 -0.0012
-31 2 -1 -0.3863 -0.0022
-31 2 0 0.2573 0.0000
-31 2 1 0.9828 0.0024
-31 2 2 -0.8317 0.0002
-31 2 3 -1.9779 0.0028
-31 2 4 0.3063 0.0011
-31 2 5 0.9552 -0.0035
-31 2 6 0.5559 -0.0015
-31 2 7 1.1446 0.0015
-31 2 8 -0.3116 -0.0001
-31 2 9 -0.7847 -0.0022
-31 2 10 -0.6906 0.0006
-31 2 11 -0.2291 0.0006
-31 2 12 0.5709 -0.0005
-31 2 13 0.5937 0.0005
-31 2 14 0.3394 0.0003
-31 2 15 -1.8185 0.0009
-31 2 16 -0.2728 -0.0011
-31 2 17 1.7372 0.0025
-31 2 18 -0.2167 0.0012
-31 2 19 -0.2475 -0.0063
-31 2 20 0.0906 0.0029
-31 2 21 0.0975 0.0044
-31 2 22 -0.0198 -0.0027
-31 3 -2 1.3577 -0.0023
-31 3 -1 0.0775 0.0012
-31 3 0 -1.4498 0.0023
-31 3 1 0.6386 0.0015
-31 3 2 0.9863 0.0006
-31 3 3 -1.2502 -0.0031
-31 3 4 -1.4283 -0.0016
-31 3 5 1.6576 0.0004
-31 3 6 1.6282 -0.0009
-31 3 7 -0.6219 0.0008
-31 3 8 -0.8504 -0.0016
-31 3 9 -0.4231 0.0002
-31 3 10 -0.0600 0.0032
-31 3 11 0.4141 0.0008
-31 3 12 1.1013 0.0015
-31 3 13 -1.2577 -0.0021
-31 3 14 -1.4400 -0.0021
-31 3 15 1.5610 0.0013
-31 3 16 0.2050 0.0005
-31 3 17 -0.3510 0.0003
-31 3 18 0.6925 -0.0016
-31 3 19 0.2555 -0.0023
-31 3 20 0.0103 -0.0004
-31 3 21 -0.3913 0.0048
-31 4 -1 -0.4741 0.0034
-31 4 0 -0.1942 0.0011
-31 4 1 -0.2914 -0.0046
-31 4 2 1.1343 -0.0010
-31 4 3 0.7075 0.0032
-31 4 4 -1.2765 -0.0040
-31 4 5 -0.7463 -0.0012
-31 4 6 1.1144 0.0038
-31 4 7 0.3842 0.0004
-31 4 8 -0.6108 0.0030
-31 4 9 0.1198 -0.0016
-31 4 10 1.1427 -0.0018
-31 4 11 -0.4484 0.0022
-31 4 12 -2.0784 -0.0005
-31 4 13 -0.3274 0.0007
-31 4 14 0.9598 -0.0024
-31 4 15 1.5128 -0.0018
-31 4 16 0.5013 0.0008
-31 4 17 -0.9786 -0.0009
-31 4 18 0.0201 0.0009
-31 4 19 0.2204 0.0016
-31 4 20 -0.4063 0.0028
-31 5 0 1.3104 -0.0029
-31 5 1 -0.1284 -0.0019
-31 5 2 -0.6839 0.0020
-31 5 3 0.7296 0.0028
-31 5 4 -0.3200 0.0001
-31 5 5 -1.0107 -0.0022
-31 5 6 0.9971 0.0013
-31 5 7 0.8058 0.0021
-31 5 8 -0.1713 -0.0001
-31 5 9 -0.1469 0.0004
-31 5 10 -0.7663 -0.0030
-31 5 11 -0.4844 -0.0005
-31 5 12 -0.5643 0.0016
-31 5 13 0.2208 -0.0029
-31 5 14 1.6436 0.0001
-31 5 15 0.7764 0.0028
-31 5 16 -0.2001 -0.0004
-31 5 17 -0.7237 -0.0024
-31 5 18 -0.8255 0.0016
-31 5 19 -0.3319 0.0037
-31 6 2 0.0845 -0.0012
-31 6 3 -0.7645 -0.0014
-31 6 4 0.6177 0.0019
-31 6 5 0.1833 -0.0000
-31 6 6 -0.8612 0.0003
-31 6 7 0.7478 -0.0008
-31 6 8 0.2235 -0.0018
-31 6 9 -0.9143 0.0008
-31 6 10 -0.3020 0.0010
-31 6 11 -0.1011 -0.0018
-31 6 12 0.2271 -0.0017
-31 6 13 0.7845 0.0026
-31 6 14 1.0281 0.0010
-31 6 15 0.1000 -0.0012
-31 6 16 -1.3015 0.0006
-31 6 17 -1.3072 0.0012
-31 7 5 -0.4163 0.0007
-31 7 6 0.3066 0.0014
-31 7 7 0.1959 0.0041
-31 7 8 0.0829 -0.0044
-31 7 9 -0.3526 -0.0036
-31 7 10 0.1829 0.0024
-31 7 11 0.6964 0.0022
-31 7 12 -0.0784 0.0006
-31 7 13 -0.2968 -0.0026
-31 7 14 0.0515 0.0012
-30 0 -6 0.2471 0.0062
-30 0 -4 0.1126 -0.0087
-30 0 -2 -0.4590 -0.0016
-30 0 0 -0.6432 0.0034
-30 0 2 1.5961 0.0022
-30 0 4 -0.6421 0.0008
-30 0 6 -0.2809 -0.0000
-30 0 8 -0.1046 -0.0042
-30 0 10 0.7150 -0.0014
-30 0 12 0.1406 0.0003
-30 0 14 -1.6197 0.0054
-30 0 16 1.0818 0.0013
-30 0 18 0.0450 -0.0013
-30 0 20 -0.5114 -0.0068
-30 0 22 1.6007 0.0008
-30 0 24 -1.4084 0.0040
-30 1 -6 0.6491 -0.0070
-30 1 -5 0.1506 0.0007
-30 1 -4 -0.7047 0.0013
-30 1 -3 0.0738 -0.0001
-30 1 -2 -0.2671 0.0019
-30 1 -1 -1.0918 0.0001
-30 1 0 1.0675 0.0021
-30 1 1 1.4206 -0.0008
-30 1 2 -0.8624 0.0002
-30 1 3 -0.2583 -0.0009
-30 1 4 0.6999 -0.0034
-30 1 5 -0.1340 0.0021
-30 1 6 -0.1563 -0.0011
-30 1 7 -1.0334 -0.0018
-30 1 8 -0.9054 -0.0005
-30 1 9 0.8011 0.0029
-30 1 10 1.4406 0.0037
-30 1 11 1.0142 -0.0034
-30 1 12 -1.8507 0.0013
-30 1 13 -1.0746 0.0015
-30 1 14 1.3139 0.0004
-30 1 15 -0.3692 -0.0004
-30 1 16 -0.0477 -0.0036
-30 1 17 1.0125 0.0025
-30 1 18 0.2376 -0.0028
-30 1 19 -1.3771 -0.0015
-30 1 20 -0.7593 0.0014
-30 1 21 1.5778 -0.0031
-30 1 22 0.8299 0.0048
-30 1 23 -0.4355 -0.0009
-30 1 24 -1.0960 0.0022
-30 2 -6 -0.4320 -0.0025
-30 2 -5 0.2091 0.0001
-30 2 -4 0.2491 0.0036
-30 2 -3 -0.6105 0.0002
-30 2 -2 -0.1418 0.0005
-30 2 -1 0.1575 -0.0007
-30 2 0 -0.4888 -0.0038
-30 2 1 0.5239 -0.0003
-30 2 2 1.8375 0.0004
-30 2 3 -0.1913 0.0010
-30 2 4 -1.3420 0.0013
-30 2 5 -0.8510 -0.0003
-30 2 6 -0.7916 -0.0005
-30 2 7 0.9701 -0.0004
-30 2 8 0.8104 0.0026
-30 2 9 -0.0213 0.0009
-30 2 10 0.0334 -0.0018
-30 2 11 0.0099 -0.0005
-30 2 12 -0.0527 -0.0007
-30 2 13 -0.9205 0.0007
-30 2 14 1.1219 -0.0009
-30 2 15 0.7131 -0.0006
-30 2 16 -1.6129 0.0009
-30 2 17 0.1389 -0.0010
-30 2 18 0.7049 0.0018
-30 2 19 -0.2653 -0.0015
-30 2 20 -0.8718 -0.0020
-30 2 21 0.3282 0.0026
-30 2 22 1.4385 0.0022
-30 2 23 -0.4358 0.0028
-30 2 24 -1.2368 -0.0028
-30 3 -5 0.2837 -0.0014
-30 3 -4 0.8438 0.0015
-30 3 -3 -1.0077 0.0007
-30 3 -2 -0.4048 -0.0017
-30 3 -1 1.1390 -0.0021
-30 3 0 -0.4879 -0.0003
-30 3 1 -0.4662 0.0014
-30 3 2 1.5827 0.0016
-30 3 3 0.7961 0.0011
-30 3 4 -2.2976 0.0008
-30 3 5 -1.4239 0.0008
-30 3 6 1.2463 -0.0013
-30 3 7 1.0341 -0.0002
-30 3 8 -0.0593 -0.0009
-30 3 9 -0.1401 -0.0025
-30 3 10 0.2528 0.0003
-30 3 11 -0.9355 0.0005
-30 3 12 0.4770 0.0019
-30 3 13 1.3011 -0.0008
-30 3 14 -1.3797 -0.0017
-30 3 15 -0.0682 0.0017
-30 3 16 0.8618 -0.0002
-30 3 17 -0.9960 0.0019
-30 3 18 -1.1011 0.0016
-30 3 19 0.3715 -0.0025
-30 3 20 1.3337 -0.0035
-30 3 21 0.5516 -0.0006
-30 3 22 0.0698 0.0057
-30 3 23 -0.7590 0.0020
-30 3 24 -1.0128 -0.0042
-30 4 -4 -1.4556 -0.0005
-30 4 -3 1.8345 0.0024
-30 4 -2 1.0296 -0.0025
-30 4 -1 -0.6406 -0.0008
-30 4 0 -0.1525 0.0037
-30 4 1 -0.7274 0.0022
-30 4 2 -0.1950 -0.0018
-30 4 3 1.2198 0.0010
-30 4 4 0.2571 0.0008
-30 4 5 -1.0672 -0.0039
-30 4 6 -0.5536 -0.0006
-30 4 7 0.1721 -0.0004
-30 4 8 0.6647 0.0004
-30 4 9 -0.1358 0.0005
-30 4 10 0.0456 -0.0009
-30 4 11 1.0388 0.0018
-30 4 12 -0.1741 -0.0006
-30 4 13 -0.4241 0.0006
-30 4 14 -0.7739 0.0018
-30 4 15 -0.7051 0.0005
-30 4 16 0.6723 0.0000
-30 4 17 0.1454 -0.0030
-30 4 18 -0.3941 0.0003
-30 4 19 0.2277 -0.0003
-30 4 20 1.3330 -0.0014
-30 4 21 0.6584 0.0016
-30 4 22 -1.3853 -0.0005
-30 4 23 -0.7187 0.0020
-30 5 -3 0.4819 -0.0013
-30 5 -2 0.1544 0.0058
-30 5 -1 -1.1381 0.0020
-30 5 0 0.0417 -0.0005
-30 5 1 0.7470 -0.0026
-30 5 2 -0.8416 -0.0016
-30 5 3 0.3076 0.0007
-30 5 4 0.9233 0.0003
-30 5 5 -1.2782 -0.0010
-30 5 6 -0.4113 -0.0013
-30 5 7 0.3491 0.0009
-30 5 8 -0.0894 0.0006
-30 5 9 1.3846 0.0012
-30 5 10 0.5502 0.0008
-30 5 11 -0.4850 -0.0010
-30 5 12 -0.5807 0.0008
-30 5 13 -1.1359 0.0004
-30 5 14 -0.1760 -0.0005
-30 5 15 0.2672 -0.0002
-30 5 16 0.2836 0.0002
-30 5 17 0.7287 -0.0012
-30 5 18 0.6463 -0.0037
-30 5 19 -0.1825 0.0015
-30 5 20 -0.5441 0.0027
-30 5 21 0.1795 0.0003
-30 5 22 -0.2012 0.0021
-30 6 -2 -0.7387 0.0013
-30 6 -1 0.7131 -0.0004
-30 6 0 -0.1308 -0.0051
-30 6 1 -0.1972 0.0002
-30 6 2 0.6122 0.0022
-30 6 3 -0.7943 -0.0013
-30 6 4 -0.0777 0.0006
-30 6 5 0.9801 0.0004
-30 6 6 -0.9733 0.0006
-30 6 7 0.0510 0.0002
-30 6 8 1.3727 -0.0011
-30 6 9 0.1171 0.0004
-30 6 10 -0.4455 0.0007
-30 6 11 -0.7108 0.0013
-30 6 12 -0.4794 -0.0008
-30 6 13 -0.5130 -0.0006
-30 6 14 -0.1966 0.0001
-30 6 15 1.5245 -0.0024
-30 6 16 1.6101 -0.0011
-30 6 17 -1.0344 0.0013
-30 6 18 -1.7945 0.0030
-30 6 19 0.8314 -0.0004
-30 6 20 0.9941 -0.0013
-30 7 0 0.4220 -0.0017
-30 7 1 0.0195 0.0015
-30 7 2 -0.4792 0.0050
-30 7 3 0.5476 -0.0008
-30 7 4 0.5113 -0.0026
-30 7 5 -0.2007 0.0003
-30 7 6 -0.5073 -0.0028
-30 7 7 -0.1441 0.0025
-30 7 8 0.9526 0.0025
-30 7 9 -0.0845 -0.0016
-30 7 10 -1.3079 -0.0002
-30 7 11 -0.3130 -0.0006
-30 7 12 0.4555 0.0018
-30 7 13 0.6446 -0.0022
-30 7 14 0.7198 -0.0030
-30 7 15 -0.1531 0.0016
-30 7 16 -0.8138 0.0022
-30 7 17 -0.1398 0.0019
-30 7 18 0.2030 -0.0021
-30 8 3 0.2589 0.0010
-30 8 4 -0.0468 -0.0017
-30 8 5 -0.6234 -0.0026
-30 8 6 -0.1471 0.0016
-30 8 7 0.0131 0.0016
-30 8 8 0.0823 0.0030
-30 8 9 0.2614 -0.0021
-30 8 10 -0.3943 -0.0019
-30 8 11 -0.0629 0.0015
-30 8 12 0.9841 -0.0018
-30 8 13 0.2450 0.0001
-30 8 14 -0.4477 -0.0004
-30 8 15 -0.3677 0.0003
-29 0 -7 -0.6530 -0.0034
-29 0 -5 0.9498 0.0066
-29 0 -3 -0.1934 0.0027
-29 0 -1 0.1187 -0.0033
-29 0 1 -1.0815 -0.0050
-29 0 3 1.2831 -0.0001
-29 0 5 -0.6927 0.0045
-29 0 7 0.3412 0.0014
-29 0 9 -0.4614 0.0009
-29 0 11 -0.2663 -0.0017
-29 0 13 1.6411 -0.0037
-29 0 15 -1.0878 -0.0014
-29 0 17 -0.0342 0.0029
-29 0 19 0.2549 0.0055
-29 0 21 -1.4347 -0.0014
-29 0 23 1.6769 -0.0031
-29 0 25 0.0979 -0.0081
-29 1 -8 -0.5017 0.0031
-29 1 -7 0.3624 0.0062
-29 1 -6 0.0479 -0.0028
-29 1 -5 0.3562 -0.0008
-29 1 -4 0.4213 0.0010
-29 1 -3 -0.5564 -0.0022
-29 1 -2 0.2725 0.0005
-29 1 -1 0.0594 -0.0028
-29 1 0 -1.0556 0.0018
-29 1 1 0.5155 0.0009
-29 1 2 0.2351 -0.0025
-29 1 3 -1.1158 0.0050
-29 1 4 0.6552 0.0004
-29 1 5 0.8965 -0.0007
-29 1 6 0.1546 0.0006
-29 1 7 0.0556 -0.0004
-29 1 8 -0.3933 -0.0006
-29 1 9 -0.5597 -0.0041
-29 1 10 -1.0291 0.0012
-29 1 11 1.1991 0.0005
-29 1 12 1.0667 -0.0017
-29 1 13 -1.2122 0.0001
-29 1 14 0.5848 0.0013
-29 1 15 0.2533 0.0037
-29 1 16 -1.3260 -0.0028
-29 1 17 -0.3224 0.0001
-29 1 18 1.4858 0.0026
-29 1 19 0.5769 0.0005
-29 1 20 -1.6440 0.0032
-29 1 21 -0.4879 -0.0061
-29 1 22 0.4139 -0.0020
-29 1 23 1.0211 -0.0005
-29 1 24 1.1739 -0.0065
-29 1 25 -0.5405 0.0066
-29 1 26 -0.9928 0.0053
-29 2 -8 -0.5873 -0.0026
-29 2 -7 0.3253 0.0013
-29 2 -6 0.6184 -0.0001
-29 2 -5 -0.5315 -0.0041
-29 2 -4 0.1421 0.0014
-29 2 -3 0.6333 0.0016
-29 2 -2 -0.4528 0.0002
-29 2 -1 0.0800 0.0026
-29 2 0 0.0456 -0.0002
-29 2 1 -1.6511 -0.0016
-29 2 2 -0.0711 -0.0015
-29 2 3 1.4416 0.0010
-29 2 4 0.9920 0.0018
-29 2 5 0.7165 -0.0026
-29 2 6 -1.4907 -0.0009
-29 2 7 -0.9600 0.0001
-29 2 8 0.7840 -0.0004
-29 2 9 0.1614 0.0011
-29 2 10 -0.5553 0.0001
-29 2 11 -0.5526 0.0013
-29 2 12 1.1814 -0.0005
-29 2 13 0.0318 -0.0006
-29 2 14 -0.6655 0.0018
-29 2 15 0.7527 -0.0011
-29 2 16 -0.5571 0.0006
-29 2 17 -0.5598 0.0003
-29 2 18 0.7841 -0.0006
-29 2 19 1.1688 0.0005
-29 2 20 -0.7576 -0.0013
-29 2 21 -1.9531 -0.0016
-29 2 22 0.7283 -0.0030
-29 2 23 1.7895 0.0023
-29 2 24 0.3442 0.0031
-29 2 25 -1.2271 -0.0009
-29 2 26 -1.2989 0.0055
-29 3 -8 0.4673 -0.0011
-29 3 -7 -0.4609 -0.0005
-29 3 -6 -0.2136 0.0019
-29 3 -5 0.0816 -0.0001
-29 3 -4 0.3925 0.0005
-29 3 -3 0.1395 0.0010
-29 3 -2 -0.3448 0.0009
-29 3 -1 0.1913 0.0002
-29 3 0 -0.3624 -0.0022
-29 3 1 -1.3630 -0.0008
-29 3 2 0.0789 -0.0007
-29 3 3 2.4389 -0.0017
-29 3 4 0.8436 -0.0002
-29 3 5 -1.5679 0.0018
-29 3 6 -0.9156 0.0016
-29 3 7 0.3996 0.0012
-29 3 8 0.3112 0.0004
-29 3 9 -0.9678 -0.0014
-29 3 10 0.6054 0.0006
-29 3 11 0.6742 -0.0007
-29 3 12 -0.9980 0.0005
-29 3 13 0.6168 0.0012
-29 3 14 -0.0107 -0.0029
-29 3 15 -0.8402 -0.0001
-29 3 16 0.9934 -0.0003
-29 3 17 1.4682 0.0001
-29 3 18 -0.5621 0.0023
-29 3 19 -1.8913 -0.0001
-29 3 20 -0.2228 -0.0006
-29 3 21 0.3754 -0.0028
-29 3 22 0.5532 0.0003
-29 3 23 0.9383 0.0038
-29 3 24 -0.6997 0.0010
-29 3 25 -0.8735 -0.0004
-29 4 -7 -0.5700 0.0008
-29 4 -6 0.9121 0.0024
-29 4 -5 1.3215 0.0005
-29 4 -4 -1.8115 -0.0030
-29 4 -3 -1.2523 0.0014
-29 4 -2 1.3430 -0.0000
-29 4 -1 0.4373 -0.0023
-29 4 0 -0.3314 -0.0015
-29 4 1 -0.1761 0.0000
-29 4 2 -0.4503 0.0014
-29 4 3 0.3538 -0.0001
-29 4 4 0.8804 0.0020
-29 4 5 0.2663 0.0009
-29 4 6 -0.1656 -0.0001
-29 4 7 -1.1694 0.0004
-29 4 8 -0.3146 -0.0002
-29 4 9 0.5673 0.0000
-29 4 10 -0.3377 -0.0024
-29 4 11 0.3274 -0.0005
-29 4 12 0.1444 0.0006
-29 4 13 0.1674 -0.0002
-29 4 14 0.4664 -0.0006
-29 4 15 -0.2988 -0.0006
-29 4 16 0.2251 0.0030
-29 4 17 0.2706 -0.0005
-29 4 18 -0.4128 -0.0008
-29 4 19 -1.4080 0.0027
-29 4 20 -0.7287 -0.0010
-29 4 21 1.6402 -0.0008
-29 4 22 0.7944 -0.0012
-29 4 23 -0.8087 -0.0003
-29 4 24 0.0257 0.0012
-29 4 25 0.6639 -0.0004
-29 5 -6 -0.0996 -0.0032
-29 5 -5 -0.2499 0.0038
-29 5 -4 -0.1851 0.0003
-29 5 -3 -0.3724 -0.0060
-29 5 -2 0.5429 0.0002
-29 5 -1 0.3495 0.0018
-29 5 0 -0.3110 0.0017
-29 5 1 0.4368 0.0008
-29 5 2 -0.3943 -0.0014
-29 5 3 -0.5070 0.0012
-29 5 4 1.3399 0.0008
-29 5 5 0.0274 -0.0003
-29 5 6 -0.4426 -0.0008
-29 5 7 0.0109 -0.0010
-29 5 8 -1.9112 0.0004
-29 5 9 -0.0722 -0.0006
-29 5 10 1.6122 -0.0008
-29 5 11 0.5059 0.0000
-29 5 12 0.3666 0.0004
-29 5 13 -0.3689 -0.0005
-29 5 14 -0.1666 0.0001
-29 5 15 0.1539 0.0021
-29 5 16 -0.6181 0.0010
-29 5 17 -0.6463 0.0011
-29 5 18 0.2150 -0.0015
-29 5 19 0.4722 -0.0023
-29 5 20 -0.5390 0.0014
-29 5 21 0.0553 -0.0017
-29 5 22 1.1404 -0.0006
-29 5 23 0.3609 0.0029
-29 5 24 -0.3435 -0.0002
-29 6 -5 -0.7500 -0.0052
-29 6 -4 1.3109 -0.0018
-29 6 -3 1.1581 0.0018
-29 6 -2 -1.4273 0.0002
-29 6 -1 -0.4080 0.0033
-29 6 0 1.0518 0.0006
-29 6 1 -0.3095 -0.0027
-29 6 2 0.1678 0.0003
-29 6 3 0.1173 -0.0002
-29 6 4 -0.7280 0.0000
-29 6 5 0.6921 -0.0008
-29 6 6 -0.2390 0.0001
-29 6 7 -1.1889 0.0017
-29 6 8 -0.1325 -0.0012
-29 6 9 0.5652 -0.0004
-29 6 10 1.4709 -0.0011
-29 6 11 0.3525 -0.0004
-29 6 12 -0.4960 0.0013
-29 6 13 -0.0085 0.0010
-29 6 14 -1.1701 0.0023
-29 6 15 -1.2916 -0.0001
-29 6 16 1.2973 -0.0019
-29 6 17 1.9059 -0.0024
-29 6 18 -1.3420 0.0010
-29 6 19 -1.6129 0.0014
-29 6 20 1.2691 -0.0026
-29 6 21 1.0723 0.0018
-29 6 22 -0.0391 0.0005
-29 6 23 -0.1639 -0.0016
-29 7 -3 0.5744 0.0039
-29 7 -2 1.3001 0.0014
-29 7 -1 -1.2449 -0.0005
-29 7 0 -1.4425 -0.0021
-29 7 1 1.3137 -0.0032
-29 7 2 0.5515 0.0019
-29 7 3 -1.0449 0.0030
-29 7 4 -0.1519 -0.0016
-29 7 5 0.8692 0.0016
-29 7 6 -0.1658 -0.0009
-29 7 7 -1.2763 -0.0017
-29 7 8 0.7070 0.0005
-29 7 9 1.5513 -0.0013
-29 7 10 0.0810 0.0017
-29 7 11 -0.4487 -0.0001
-29 7 12 -1.1719 0.0013
-29 7 13 -1.0277 0.0025
-29 7 14 0.8155 -0.0020
-29 7 15 1.3208 -0.0022
-29 7 16 -0.0965 -0.0020
-29 7 17 -0.7717 0.0019
-29 7 18 -0.1690 0.0014
-29 7 19 0.1006 -0.0018
-29 7 20 0.4439 -0.0003
-29 7 21 0.4114 0.0014
-29 8 -1 -0.0125 -0.0005
-29 8 0 -0.8101 -0.0032
-29 8 1 -0.0334 0.0030
-29 8 2 0.3756 0.0020
-29 8 3 0.0604 -0.0001
-29 8 4 0.2521 0.0004
-29 8 5 0.2185 -0.0021
-29 8 6 0.2500 -0.0012
-29 8 7 -0.4370 -0.0011
-29 8 8 -0.6312 0.0017
-29 8 9 0.9688 0.0012
-29 8 10 0.1887 -0.0009
-29 8 11 -1.5352 0.0024
-29 8 12 0.0744 0.0000
-29 8 13 0.8096 -0.0007
-29 8 14 -0.1732 -0.0018
-29 8 15 0.6246 -0.0027
-29 8 16 0.4234 0.0022
-29 8 17 -1.2652 0.0009
-29 8 18 -0.6062 -0.0005
-29 8 19 0.9605 0.0016
-29 9 2 -0.1671 -0.0010
-29 9 3 0.4392 -0.0025
-29 9 4 0.1700 -0.0027
-29 9 5 -0.1242 -0.0003
-29 9 6 -0.4919 0.0022
-29 9 7 -0.0924 0.0013
-29 9 8 0.2260 -0.0008
-29 9 9 -0.4942 0.0003
-29 9 10 -0.1540 0.0016
-29 9 11 0.4597 -0.0002
-29 9 12 -0.0642 -0.0037
-29 9 13 0.5360 -0.0014
-29 9 14 0.7770 0.0041
-29 9 15 -0.8539 0.0010
-29 9 16 -1.1611 -0.0035
-28 0 -10 0.0211 0.0036
-28 0 -8 0.7976 0.0014
-28 0 -6 -1.5610 -0.0040
-28 0 -4 0.9514 -0.0048
-28 0 -2 0.1796 0.0050
-28 0 0 0.0762 0.0068
-28 0 2 -1.1240 -0.0032
-28 0 4 1.3971 -0.0060
-28 0 6 -0.6688 0.0020
-28 0 8 0.1387 -0.0021
-28 0 10 0.4918 0.0038
-28 0 12 -1.5365 0.0019
-28 0 14 0.8786 0.0014
-28 0 16 0.1780 -0.0049
-28 0 18 0.0488 -0.0022
-28 0 20 0.9674 -0.0002
-28 0 22 -1.8673 0.0047
-28 0 24 0.5175 0.0067
-28 0 26 0.1520 -0.0116
-28 0 28 0.3527 0.0007
-28 1 -10 0.8358 0.0057
-28 1 -9 1.1243 -0.0018
-28 1 -8 -0.9194 -0.0041
-28 1 -7 -0.4342 0.0018
-28 1 -6 0.3973 -0.0006
-28 1 -5 -0.5857 -0.0008
-28 1 -4 0.5297 0.0026
-28 1 -3 0.3856 -0.0015
-28 1 -2 -0.8039 0.0037
-28 1 -1 0.5995 -0.0004
-28 1 0 0.0301 -0.0036
-28 1 1 -0.2364 0.0031
-28 1 2 1.1779 -0.0036
-28 1 3 -0.9633 -0.0020
-28 1 4 -1.2887 0.0005
-28 1 5 0.6707 0.0005
-28 1 6 0.4937 0.0031
-28 1 7 -0.0494 -0.0016
-28 1 8 -0.2600 0.0012
-28 1 9 0.8550 0.0024
-28 1 10 -0.3061 -0.0001
-28 1 11 -0.8761 -0.0006
-28 1 12 0.9003 -0.0010
-28 1 13 -0.6422 0.0003
-28 1 14 -0.6196 -0.0024
-28 1 15 1.2041 0.0004
-28 1 16 0.8345 -0.0002
-28 1 17 -0.9866 -0.0025
-28 1 18 -0.7362 0.0009
-28 1 19 1.1398 -0.0015
-28 1 20 0.1329 0.0044
-28 1 21 -0.2793 0.0032
-28 1 22 -0.7087 -0.0003
-28 1 23 -1.2109 0.0034
-28 1 24 0.7275 -0.0054
-28 1 25 1.1209 -0.0036
-28 1 26 0.4129 -0.0023
-28 1 27 -0.1837 -0.0039
-28 1 28 -0.5752 0.0081
-28 2 -10 -0.1459 -0.0005
-28 2 -9 0.9478 0.0051
-28 2 -8 0.1232 0.0002
-28 2 -7 -1.4372 -0.0016
-28 2 -6 0.3278 0.0022
-28 2 -5 0.6157 -0.0016
-28 2 -4 -0.8926 -0.0019
-28 2 -3 0.3651 0.0008
-28 2 -2 0.2474 -0.0008
-28 2 -1 -0.4393 0.0002
-28 2 0 1.5918 0.0003
-28 2 1 0.2340 0.0006
-28 2 2 -1.6338 -0.0003
-28 2 3 -0.7948 -0.0011
-28 2 4 -0.7285 0.0030
-28 2 5 1.5132 0.0013
-28 2 6 1.4221 -0.0020
-28 2 7 -1.1685 -0.0009
-28 2 8 -0.6149 0.0004
-28 2 9 0.8110 0.0018
-28 2 10 1.0312 -0.0018
-28 2 11 -1.1248 -0.0018
-28 2 12 -0.9165 0.0017
-28 2 13 0.3741 -0.0011
-28 2 14 0.1055 0.0000
-28 2 15 1.0781 -0.0002
-28 2 16 0.1045 -0.0005
-28 2 17 -1.2544 0.0020
-28 2 18 -0.8584 -0.0004
-28 2 19 0.9545 0.0005
-28 2 20 1.5523 0.0018
-28 2 21 -0.8604 0.0018
-28 2 22 -1.3031 -0.0018
-28 2 23 -0.2665 -0.0040
-28 2 24 0.8719 0.0005
-28 2 25 1.4855 -0.0026
-28 2 26 -0.3461 -0.0010
-28 2 27 -1.0523 0.0056
-28 3 -10 -0.3494 0.0009
-28 3 -9 -0.5590 0.0013
-28 3 -8 0.7853 0.0002
-28 3 -7 0.1290 -0.0019
-28 3 -6 -1.1207 -0.0007
-28 3 -5 0.2148 -0.0012
-28 3 -4 0.7389 -0.0001
-28 3 -3 -0.5029 0.0005
-28 3 -2 -0.2317 -0.0005
-28 3 -1 1.1044 0.0020
-28 3 0 0.9453 0.0008
-28 3 1 -0.7562 0.0009
-28 3 2 -2.1883 0.0013
-28 3 3 -0.2744 -0.0013
-28 3 4 1.5313 -0.0014
-28 3 5 0.6020 -0.0011
-28 3 6 -0.2591 -0.0011
-28 3 7 -0.2766 0.0003
-28 3 8 0.9753 0.0017
-28 3 9 -0.4602 -0.0015
-28 3 10 -1.2556 -0.0007
-28 3 11 0.9636 0.0016
-28 3 12 0.0918 0.0003
-28 3 13 -0.3664 0.0015
-28 3 14 0.4037 -0.0010
-28 3 15 -0.3179 -0.0007
-28 3 16 -1.1360 0.0001
-28 3 17 0.0623 -0.0005
-28 3 18 1.7408 0.0021
-28 3 19 0.2409 -0.0008
-28 3 20 -0.4760 -0.0000
-28 3 21 -0.1957 -0.0007
-28 3 22 -0.7501 -0.0028
-28 3 23 0.2655 0.0015
-28 3 24 0.6061 0.0003
-28 3 25 -0.0118 0.0012
-28 3 26 -0.1287 0.0011
-28 3 27 -0.5391 -0.0012
-28 4 -9 0.1227 -0.0024
-28 4 -8 -0.0090 -0.0025
-28 4 -7 -0.0810 -0.0014
-28 4 -6 -0.6931 0.0007
-28 4 -5 0.8199 0.0029
-28 4 -4 1.0736 -0.0010
-28 4 -3 -1.1645 0.0006
-28 4 -2 -0.4377 0.0012
-28 4 -1 1.2283 0.0001
-28 4 0 0.0022 0.0014
-28 4 1 -0.7620 -0.0020
-28 4 2 -0.3383 -0.0010
-28 4 3 -0.3405 -0.0004
-28 4 4 -0.0283 -0.0007
-28 4 5 0.3881 -0.0002
-28 4 6 1.1705 -0.0012
-28 4 7 0.0726 0.0011
-28 4 8 -0.8403 0.0011
-28 4 9 0.3058 0.0013
-28 4 10 -0.3210 0.0012
-28 4 11 -0.1974 -0.0005
-28 4 12 0.0447 -0.0010
-28 4 13 -0.1202 -0.0003
-28 4 14 0.2068 0.0012
-28 4 15 -0.7740 -0.0013
-28 4 16 0.0204 -0.0007
-28 4 17 0.9481 0.0002
-28 4 18 0.7514 -0.0012
-28 4 19 0.4416 0.0011
-28 4 20 -1.0046 -0.0003
-28 4 21 -0.6206 0.0006
-28 4 22 0.4773 0.0010
-28 4 23 -0.5273 -0.0001
-28 4 24 -0.7860 0.0013
-28 4 25 0.6340 -0.0030
-28 4 26 0.8337 -0.0004
-28 5 -8 0.2287 0.0012
-28 5 -7 -0.2191 0.0031
-28 5 -6 0.1752 -0.0014
-28 5 -5 0.1239 0.0003
-28 5 -4 0.1421 0.0038
-28 5 -3 -0.0411 -0.0020
-28 5 -2 -0.3335 -0.0011
-28 5 -1 -0.1950 -0.0001
-28 5 0 -0.1007 -0.0015
-28 5 1 0.4106 0.0013
-28 5 2 0.0438 -0.0011
-28 5 3 -1.1508 -0.0007
-28 5 4 0.3068 0.0013
-28 5 5 0.5753 0.0000
-28 5 6 0.1955 0.0006
-28 5 7 1.8974 -0.0003
-28 5 8 -0.7122 0.0006
-28 5 9 -2.1087 0.0017
-28 5 10 0.0975 -0.0001
-28 5 11 0.0221 -0.0012
-28 5 12 0.4149 -0.0005
-28 5 13 0.2060 0.0003
-28 5 14 -0.2010 -0.0018
-28 5 15 0.4880 -0.0007
-28 5 16 0.1577 0.0010
-28 5 17 -0.1039 0.0004
-28 5 18 0.1272 0.0007
-28 5 19 0.4907 -0.0010
-28 5 20 -0.2142 0.0017
-28 5 21 -1.2402 0.0015
-28 5 22 -0.7999 -0.0025
-28 5 23 0.3471 -0.0001
-28 5 24 1.0912 0.0016
-28 5 25 0.4326 -0.0011
-28 6 -7 0.3118 -0.0005
-28 6 -6 0.6293 0.0044
-28 6 -5 -1.2199 0.0015
-28 6 -4 -1.1718 -0.0038
-28 6 -3 1.9375 -0.0002
-28 6 -2 0.7050 -0.0002
-28 6 -1 -2.2277 -0.0009
-28 6 0 0.0730 0.0016
-28 6 1 1.2010 -0.0000
-28 6 2 -0.2634 0.0001
-28 6 3 -0.1023 -0.0002
-28 6 4 -0.1580 0.0007
-28 6 5 0.4876 0.0003
-28 6 6 0.6859 -0.0018
-28 6 7 0.3070 0.0013
-28 6 8 -0.4845 0.0002
-28 6 9 -2.3579 0.0006
-28 6 10 -0.2581 0.0007
-28 6 11 1.7049 -0.0021
-28 6 12 0.3304 -0.0009
-28 6 13 0.4753 -0.0010
-28 6 14 0.4792 0.0007
-28 6 15 -0.9836 0.0006
-28 6 16 -1.2754 0.0012
-28 6 17 1.0212 0.0008
-28 6 18 1.6691 -0.0013
-28 6 19 -1.0679 0.0016
-28 6 20 -1.4659 -0.0015
-28 6 21 -0.1384 -0.0002
-28 6 22 0.2830 0.0023
-28 6 23 1.1002 -0.0042
-28 6 24 0.8266 0.0002
-28 7 -6 -0.2672 0.0065
-28 7 -5 0.3637 -0.0043
-28 7 -4 -0.4866 -0.0038
-28 7 -3 -1.6945 0.0023
-28 7 -2 1.6571 0.0014
-28 7 -1 2.3255 -0.0000
-28 7 0 -2.0972 0.0009
-28 7 1 -1.4968 -0.0013
-28 7 2 1.7345 -0.0021
-28 7 3 0.5868 0.0020
-28 7 4 -1.2115 -0.0007
-28 7 5 0.5044 0.0002
-28 7 6 1.1989 0.0013
-28 7 7 -1.7596 -0.0006
-28 7 8 -1.1627 0.0015
-28 7 9 0.9346 -0.0020
-28 7 10 -0.0193 -0.0007
-28 7 11 1.0307 0.0004
-28 7 12 1.3423 -0.0015
-28 7 13 -1.2194 0.0011
-28 7 14 -1.5092 0.0010
-28 7 15 0.3303 0.0018
-28 7 16 1.1666 -0.0010
-28 7 17 0.0316 -0.0015
-28 7 18 -0.6322 0.0018
-28 7 19 -0.1674 0.0002
-28 7 20 -0.2539 -0.0015
-28 7 21 0.2732 -0.0033
-28 7 22 0.5930 0.0021
-28 7 23 -0.0844 0.0044
-28 8 -4 0.1678 0.0033
-28 8 -3 -0.3151 -0.0030
-28 8 -2 -0.4839 -0.0020
-28 8 -1 1.2995 0.0024
-28 8 0 0.4911 -0.0017
-28 8 1 -1.3183 -0.0024
-28 8 2 -0.3851 0.0017
-28 8 3 0.5448 0.0011
-28 8 4 -0.0788 0.0009
-28 8 5 -0.7842 0.0001
-28 8 6 0.6908 0.0002
-28 8 7 1.1102 -0.0010
-28 8 8 -1.4902 -0.0007
-28 8 9 -0.3596 0.0003
-28 8 10 1.9653 -0.0020
-28 8 11 -0.3806 0.0005
-28 8 12 -1.0689 0.0014
-28 8 13 0.6981 0.0014
-28 8 14 -0.2526 0.0015
-28 8 15 -1.0338 -0.0029
-28 8 16 0.7370 -0.0003
-28 8 17 1.2641 0.0022
-28 8 18 -0.7188 -0.0019
-28 8 19 -0.8662 -0.0016
-28 8 20 0.4722 0.0011
-28 8 21 -0.0983 0.0000
-28 9 -2 -0.0079 0.0007
-28 9 -1 -1.9592 -0.0034
-28 9 0 0.5577 -0.0018
-28 9 1 1.2743 0.0030
-28 9 2 -0.8468 0.0024
-28 9 3 -0.8835 0.0016
-28 9 4 0.5352 -0.0005
-28 9 5 0.7547 -0.0027
-28 9 6 -0.1271 -0.0009
-28 9 7 0.0434 -0.0001
-28 9 8 0.6245 0.0002
-28 9 9 -0.4251 0.0009
-28 9 10 -0.7252 -0.0001
-28 9 11 0.2124 0.0018
-28 9 12 -0.2763 0.0008
-28 9 13 -0.3836 -0.0034
-28 9 14 0.7970 -0.0004
-28 9 15 0.8819 0.0034
-28 9 16 -0.4991 0.0004
-28 9 17 -1.1099 -0.0024
-28 9 18 0.3340 -0.0027
-28 9 19 0.6830 -0.0015
-28 10 2 -0.0139 0.0014
-28 10 3 -0.3972 -0.0082
-28 10 4 0.7504 -0.0018
-28 10 5 1.0669 0.0027
-28 10 6 -0.5346 0.0009
-28 10 7 -1.2837 0.0024
-28 10 8 0.2740 -0.0024
-28 10 9 0.9713 -0.0002
-28 10 10 -1.0224 0.0035
-28 10 11 -0.9696 -0.0028
-28 10 12 1.1764 -0.0009
-28 10 13 0.4536 0.0005
-28 10 14 -0.4139 -0.0015
-28 10 15 0.5517 0.0029
-28 10 16 -0.0483 0.0010
-27 0 -11 1.0541 -0.0034
-27 0 -9 -1.0311 -0.0002
-27 0 -7 1.3750 0.0029
-27 0 -5 -1.2063 0.0046
-27 0 -3 -0.1510 -0.0060
-27 0 -1 0.8172 -0.0063
-27 0 1 0.1963 0.0063
-27 0 3 -1.2492 0.0031
-27 0 5 0.8098 -0.0005
-27 0 7 -0.0303 -0.0001
-27 0 9 -0.5769 -0.0032
-27 0 11 1.5514 -0.0017
-27 0 13 -1.0988 0.0001
-27 0 15 0.1587 0.0049
-27 0 17 -0.6630 0.0008
-27 0 19 -0.1080 -0.0003
-27 0 21 1.6032 -0.0055
-27 0 23 -1.0683 -0.0026
-27 0 25 0.5859 0.0077
-27 0 27 -0.8380 0.0014
-27 0 29 0.3202 -0.0015
-27 1 -12 1.3685 -0.0030
-27 1 -11 -0.3817 -0.0061
-27 1 -10 -1.4637 0.0008
-27 1 -9 0.3910 0.0024
-27 1 -8 0.7535 0.0007
-27 1 -7 -0.5788 0.0015
-27 1 -6 0.3966 -0.0005
-27 1 -5 -0.0752 -0.0027
-27 1 -4 -0.5827 0.0020
-27 1 -3 0.9039 -0.0032
-27 1 -2 -0.2984 -0.0016
-27 1 -1 -0.4775 0.0045
-27 1 0 0.3043 -0.0008
-27 1 1 -0.9680 0.0020
-27 1 2 0.9260 0.0009
-27 1 3 1.4325 -0.0001
-27 1 4 -1.1159 0.0006
-27 1 5 -0.7870 -0.0050
-27 1 6 0.3390 0.0007
-27 1 7 0.7053 0.0022
-27 1 8 -0.5614 -0.0030
-27 1 9 -0.2902 -0.0019
-27 1 10 0.5830 0.0011
-27 1 11 -0.6413 0.0024
-27 1 12 0.6207 -0.0007
-27 1 13 0.9154 0.0012
-27 1 14 -0.9554 0.0025
-27 1 15 -1.3307 0.0009
-27 1 16 0.3928 0.0002
-27 1 17 1.0446 -0.0033
-27 1 18 -0.4817 0.0001
-27 1 19 0.0108 -0.0011
-27 1 20 0.1149 -0.0028
-27 1 21 0.4664 0.0004
-27 1 22 0.9973 -0.0010
-27 1 23 -0.9978 0.0032
-27 1 24 -1.0191 0.0019
-27 1 25 0.1447 0.0023
-27 1 26 0.4218 0.0039
-27 1 27 0.3029 -0.0064
-27 1 28 -0.5519 -0.0052
-27 1 29 -0.2370 0.0000
-27 2 -12 0.2988 0.0043
-27 2 -11 -0.2197 -0.0015
-27 2 -10 -1.1477 -0.0050
-27 2 -9 -0.4564 -0.0005
-27 2 -8 1.8350 0.0029
-27 2 -7 0.3363 -0.0000
-27 2 -6 -1.1685 0.0001
-27 2 -5 0.7269 0.0007
-27 2 -4 -0.0323 -0.0005
-27 2 -3 -0.6171 0.0002
-27 2 -2 0.4547 0.0002
-27 2 -1 -1.3105 0.0008
-27 2 0 -0.1770 0.0002
-27 2 1 1.8847 -0.0016
-27 2 2 0.3481 -0.0012
-27 2 3 0.3847 0.0000
-27 2 4 -1.0532 0.0006
-27 2 5 -1.6666 0.0002
-27 2 6 1.0106 -0.0001
-27 2 7 1.0936 0.0001
-27 2 8 -0.6561 -0.0016
-27 2 9 -1.2887 0.0012
-27 2 10 0.8711 0.0032
-27 2 11 1.1640 -0.0012
-27 2 12 -0.2476 -0.0002
-27 2 13 -0.2994 0.0000
-27 2 14 -1.1126 -0.0002
-27 2 15 -0.0212 0.0011
-27 2 16 1.1771 -0.0024
-27 2 17 0.5385 -0.0007
-27 2 18 -0.6250 -0.0003
-27 2 19 -0.8226 -0.0012
-27 2 20 0.5439 0.0005
-27 2 21 0.3456 0.0008
-27 2 22 0.2564 0.0030
-27 2 23 -0.0596 0.0008
-27 2 24 -1.2527 -0.0003
-27 2 25 -0.0482 0.0006
-27 2 26 0.7992 -0.0024
-27 2 27 -0.0187 -0.0031
-27 2 28 0.0058 -0.0018
-27 2 29 0.3517 0.0027
-27 3 -12 -0.2847 -0.0004
-27 3 -11 -0.4156 -0.0012
-27 3 -10 0.4243 -0.0012
-27 3 -9 0.0684 0.0005
-27 3 -8 0.1522 0.0014
-27 3 -7 1.0690 0.0006
-27 3 -6 -0.7604 0.0017
-27 3 -5 -1.3173 -0.0000
-27 3 -4 1.1702 -0.0017
-27 3 -3 0.4780 0.0003
-27 3 -2 -1.6362 -0.0015
-27 3 -1 -0.6316 -0.0005
-27 3 0 1.1951 -0.0009
-27 3 1 1.8798 -0.0007
-27 3 2 -0.1637 0.0024
-27 3 3 -1.4821 0.0003
-27 3 4 -0.2427 0.0001
-27 3 5 -0.0237 0.0009
-27 3 6 0.1424 0.0007
-27 3 7 -0.3386 -0.0008
-27 3 8 0.3822 0.0001
-27 3 9 0.8755 0.0009
-27 3 10 -0.9914 -0.0021
-27 3 11 -0.0937 -0.0012
-27 3 12 0.8211 0.0001
-27 3 13 -0.1917 0.0017
-27 3 14 -0.4771 0.0003
-27 3 15 0.6488 -0.0014
-27 3 16 0.6549 -0.0000
-27 3 17 -1.2879 -0.0013
-27 3 18 -0.5562 0.0019
-27 3 19 0.4001 0.0008
-27 3 20 0.0831 -0.0004
-27 3 21 0.5790 0.0024
-27 3 22 0.0868 -0.0024
-27 3 23 -0.3451 -0.0003
-27 3 24 -0.2872 0.0007
-27 3 25 -0.1645 -0.0023
-27 3 26 0.6281 0.0012
-27 3 27 0.4480 0.0001
-27 3 28 -0.5506 -0.0000
-27 4 -11 -0.2796 0.0004
-27 4 -10 0.5123 0.0030
-27 4 -9 0.4272 0.0029
-27 4 -8 -0.9210 0.0002
-27 4 -7 -0.0925 -0.0016
-27 4 -6 0.5404 -0.0019
-27 4 -5 -0.6637 0.0010
-27 4 -4 0.1310 -0.0009
-27 4 -3 0.4358 -0.0012
-27 4 -2 -1.2343 0.0009
-27 4 -1 0.3035 -0.0016
-27 4 0 1.6472 0.0016
-27 4 1 -0.2522 0.0015
-27 4 2 -0.4212 0.0001
-27 4 3 0.2880 0.0005
-27 4 4 -0.3442 -0.0004
-27 4 5 -1.0784 0.0017
-27 4 6 0.2137 -0.0012
-27 4 7 0.7678 -0.0021
-27 4 8 -0.5306 -0.0002
-27 4 9 0.3935 -0.0011
-27 4 10 0.3422 -0.0002
-27 4 11 -0.0552 0.0008
-27 4 12 0.0919 0.0012
-27 4 13 -0.4065 -0.0001
-27 4 14 0.8179 -0.0000
-27 4 15 -0.1651 0.0008
-27 4 16 -1.2346 0.0003
-27 4 17 0.1240 -0.0001
-27 4 18 -0.1245 -0.0010
-27 4 19 -0.0656 0.0016
-27 4 20 0.5484 -0.0007
-27 4 21 0.1962 -0.0024
-27 4 22 0.6992 0.0007
-27 4 23 0.7661 -0.0010
-27 4 24 -1.3288 0.0026
-27 4 25 -1.2949 0.0020
-27 4 26 0.9989 -0.0039
-27 4 27 0.3336 -0.0010
-27 4 28 -0.5848 0.0026
-27 5 -10 -0.7674 0.0038
-27 5 -9 -0.5246 -0.0025
-27 5 -8 0.2290 -0.0032
-27 5 -7 -0.1114 0.0006
-27 5 -6 0.0276 0.0003
-27 5 -5 0.3974 -0.0017
-27 5 -4 -0.2752 0.0022
-27 5 -3 -0.3636 0.0002
-27 5 -2 0.4655 -0.0011
-27 5 -1 0.5209 0.0024
-27 5 0 -0.1631 -0.0007
-27 5 1 -0.2420 -0.0001
-27 5 2 0.6065 0.0008
-27 5 3 -0.2108 -0.0013
-27 5 4 -0.6199 0.0006
-27 5 5 -0.3664 -0.0003
-27 5 6 -1.4007 -0.0010
-27 5 7 1.1607 -0.0009
-27 5 8 1.9032 -0.0008
-27 5 9 -0.5900 0.0007
-27 5 10 0.0983 0.0009
-27 5 11 -0.2655 0.0015
-27 5 12 -0.5167 -0.0002
-27 5 13 0.1044 0.0000
-27 5 14 -0.2957 0.0005
-27 5 15 0.3242 -0.0007
-27 5 16 -0.0800 0.0007
-27 5 17 -0.7467 -0.0006
-27 5 18 0.0156 -0.0010
-27 5 19 0.5943 -0.0007
-27 5 20 0.5859 -0.0006
-27 5 21 0.7611 0.0011
-27 5 22 0.2362 0.0000
-27 5 23 -1.2847 0.0005
-27 5 24 -0.9168 0.0012
-27 5 25 0.2171 0.0000
-27 5 26 0.1716 -0.0008
-27 5 27 0.2299 -0.0019
-27 6 -9 0.1034 0.0026
-27 6 -8 0.0029 0.0009
-27 6 -7 -0.3592 -0.0026
-27 6 -6 0.8481 -0.0018
-27 6 -5 0.8520 0.0035
-27 6 -4 -1.8696 0.0007
-27 6 -3 -0.7098 -0.0020
-27 6 -2 2.8266 0.0009
-27 6 -1 0.1030 0.0001
-27 6 0 -2.3582 -0.0000
-27 6 1 0.2643 -0.0007
-27 6 2 1.0155 -0.0002
-27 6 3 -0.1223 0.0000
-27 6 4 -0.8507 -0.0006
-27 6 5 -0.4619 0.0013
-27 6 6 -0.2145 -0.0009
-27 6 7 0.6835 -0.0000
-27 6 8 2.7852 0.0002
-27 6 9 -0.1491 -0.0007
-27 6 10 -2.6161 0.0018
-27 6 11 -0.3514 0.0001
-27 6 12 0.1930 0.0004
-27 6 13 0.2935 -0.0002
-27 6 14 0.5053 -0.0001
-27 6 15 0.2329 -0.0003
-27 6 16 -0.2295 -0.0023
-27 6 17 -1.0762 0.0010
-27 6 18 0.2882 0.0000
-27 6 19 1.3456 0.0001
-27 6 20 0.4522 0.0000
-27 6 21 -0.1662 -0.0009
-27 6 22 -1.1137 0.0043
-27 6 23 -1.1524 -0.0014
-27 6 24 0.6214 -0.0048
-27 6 25 1.0332 0.0024
-27 6 26 -0.2793 0.0013
-27 7 -8 0.1130 0.0002
-27 7 -7 0.3800 -0.0049
-27 7 -6 -0.4118 0.0032
-27 7 -5 0.0271 0.0023
-27 7 -4 1.3128 -0.0042
-27 7 -3 -1.2099 -0.0005
-27 7 -2 -1.9065 0.0024
-27 7 -1 1.9603 0.0003
-27 7 0 1.2729 -0.0003
-27 7 1 -1.7769 0.0006
-27 7 2 -0.5108 -0.0016
-27 7 3 1.1745 0.0004
-27 7 4 -0.6215 0.0003
-27 7 5 -0.8527 -0.0010
-27 7 6 2.4042 0.0014
-27 7 7 0.5442 -0.0009
-27 7 8 -2.0570 0.0009
-27 7 9 0.6145 0.0004
-27 7 10 -0.3231 -0.0014
-27 7 11 -1.5799 0.0012
-27 7 12 1.1692 -0.0000
-27 7 13 1.3571 0.0002
-27 7 14 -0.3751 -0.0013
-27 7 15 -1.1307 -0.0008
-27 7 16 0.0533 0.0007
-27 7 17 1.0078 -0.0011
-27 7 18 -0.2599 0.0010
-27 7 19 -0.1417 0.0012
-27 7 20 0.2866 0.0016
-27 7 21 -0.4377 -0.0010
-27 7 22 -0.2422 -0.0035
-27 7 23 0.0162 0.0026
-27 7 24 0.4480 -0.0011
-27 7 25 0.2719 -0.0015
-27 8 -7 -0.2669 -0.0004
-27 8 -6 0.4110 -0.0023
-27 8 -5 -0.1237 -0.0016
-27 8 -4 0.0941 0.0029
-27 8 -3 0.6865 0.0029
-27 8 -2 -1.4108 -0.0010
-27 8 -1 -0.8290 -0.0003
-27 8 0 1.8775 0.0006
-27 8 1 0.8348 -0.0017
-27 8 2 -1.0845 -0.0003
-27 8 3 -0.4413 0.0003
-27 8 4 1.0819 -0.0001
-27 8 5 -0.3917 -0.0002
-27 8 6 -1.3598 0.0005
-27 8 7 1.4710 0.0008
-27 8 8 0.3393 -0.0001
-27 8 9 -1.9823 0.0007
-27 8 10 0.8225 -0.0007
-27 8 11 1.0420 -0.0006
-27 8 12 -1.1001 -0.0002
-27 8 13 -0.0117 -0.0010
-27 8 14 1.1805 0.0015
-27 8 15 -0.0064 -0.0001
-27 8 16 -1.4985 -0.0017
-27 8 17 0.0495 0.0018
-27 8 18 1.2237 0.0019
-27 8 19 -0.3741 -0.0002
-27 8 20 0.1851 -0.0004
-27 8 21 0.2732 -0.0002
-27 8 22 -1.2029 -0.0032
-27 8 23 0.2280 -0.0026
-27 9 -5 0.6546 -0.0012
-27 9 -4 -0.4937 0.0049
-27 9 -3 -0.3231 0.0009
-27 9 -2 1.6040 0.0001
-27 9 -1 -0.4171 -0.0001
-27 9 0 -1.4465 -0.0032
-27 9 1 1.0419 -0.0011
-27 9 2 1.1694 0.0004
-27 9 3 -1.0206 0.0005
-27 9 4 -0.9636 0.0017
-27 9 5 0.6033 0.0005
-27 9 6 -0.2960 0.0003
-27 9 7 -0.9765 -0.0005
-27 9 8 1.2500 -0.0020
-27 9 9 1.1725 0.0009
-27 9 10 -0.6762 0.0003
-27 9 11 -0.2677 -0.0007
-27 9 12 -0.1889 0.0006
-27 9 13 -0.3270 -0.0007
-27 9 14 0.0826 -0.0009
-27 9 15 0.1479 0.0005
-27 9 16 0.6701 0.0017
-27 9 17 -0.1385 0.0025
-27 9 18 -0.8232 0.0005
-27 9 19 0.6263 -0.0046
-27 9 20 0.3792 -0.0032
-27 9 21 -0.8243 0.0034
-27 10 -2 0.5174 -0.0002
-27 10 -1 0.4276 -0.0009
-27 10 0 -0.6882 -0.0023
-27 10 1 -0.2326 0.0003
-27 10 2 0.6167 0.0054
-27 10 3 -0.7082 0.0003
-27 10 4 -1.0700 -0.0031
-27 10 5 0.7344 0.0004
-27 10 6 1.1835 -0.0018
-27 10 7 -0.2743 0.0018
-27 10 8 -0.7720 0.0013
-27 10 9 0.9278 -0.0040
-27 10 10 0.8091 0.0014
-27 10 11 -1.2557 0.0017
-27 10 12 -0.5447 -0.0003
-27 10 13 0.3480 0.0005
-27 10 14 -0.4995 -0.0018
-27 10 15 0.3945 0.0003
-27 10 16 1.0625 0.0039
-27 10 17 -0.1552 -0.0002
-27 10 18 -0.5135 -0.0047
-27 10 19 -0.4898 -0.0009
-27 11 2 -0.8986 -0.0011
-27 11 3 0.5387 0.0020
-27 11 4 -0.5872 -0.0020
-27 11 5 -0.2447 -0.0043
-27 11 6 1.6663 0.0021
-27 11 7 0.2542 -0.0001
-27 11 8 -0.6026 0.0006
-27 11 9 -0.0558 0.0029
-27 11 10 -0.2888 -0.0010
-27 11 11 -0.3683 -0.0005
-27 11 12 -0.6720 -0.0007
-27 11 13 0.1880 -0.0013
-27 11 14 1.4566 0.0024
-27 11 15 -0.1401 0.0020
-26 0 -14 1.5326 -0.0031
-26 0 -12 -2.5071 0.0024
-26 0 -10 1.6941 -0.0010
-26 0 -8 -0.8973 -0.0020
-26 0 -6 0.8263 -0.0018
-26 0 -4 0.0052 0.0043
-26 0 -2 -1.0804 0.0041
-26 0 0 0.7647 -0.0051
-26 0 2 0.3146 -0.0019
-26 0 4 -0.3248 -0.0024
-26 0 6 -0.1453 0.0051
-26 0 8 0.4697 -0.0004
-26 0 10 -1.4729 0.0033
-26 0 12 1.5469 -0.0027
-26 0 14 -0.8078 -0.0035
-26 0 16 1.2161 -0.0010
-26 0 18 -0.5560 0.0031
-26 0 20 -1.1421 0.0032
-26 0 22 1.1615 -0.0005
-26 0 24 -1.0244 -0.0024
-26 0 26 1.2831 -0.0053
-26 0 28 -0.4169 0.0040
-26 0 30 -0.2718 0.0058
-26 1 -14 -0.8081 -0.0071
-26 1 -13 -1.2709 0.0034
-26 1 -12 0.0605 0.0056
-26 1 -11 1.3194 -0.0017
-26 1 -10 0.5131 -0.0014
-26 1 -9 -0.8094 -0.0016
-26 1 -8 0.0648 -0.0014
-26 1 -7 -0.0546 0.0011
-26 1 -6 -0.1893 0.0021
-26 1 -5 0.3313 -0.0007
-26 1 -4 -0.6774 0.0015
-26 1 -3 0.2740 0.0014
-26 1 -2 0.8484 -0.0024
-26 1 -1 -0.4327 -0.0009
-26 1 0 0.3604 -0.0027
-26 1 1 -0.6147 0.0005
-26 1 2 -1.1823 0.0017
-26 1 3 1.1142 -0.0021
-26 1 4 0.9191 0.0031
-26 1 5 -0.4347 0.0017
-26 1 6 -0.9722 -0.0017
-26 1 7 0.3192 0.0013
-26 1 8 0.6593 0.0018
-26 1 9 -0.3829 0.0001
-26 1 10 0.3535 -0.0024
-26 1 11 -0.5227 -0.0013
-26 1 12 -0.7719 -0.0014
-26 1 13 0.8777 -0.0026
-26 1 14 1.1225 0.0001
-26 1 15 -0.3492 0.0016
-26 1 16 -0.7641 0.0036
-26 1 17 0.4142 0.0008
-26 1 18 -0.3869 -0.0009
-26 1 19 -0.3210 0.0015
-26 1 20 -0.1344 -0.0005
-26 1 21 -0.5245 -0.0001
-26 1 22 1.1246 -0.0009
-26 1 23 0.7178 -0.0011
-26 1 24 -0.6322 -0.0027
-26 1 25 -0.6123 -0.0026
-26 1 26 0.0271 0.0046
-26 1 27 1.1851 0.0028
-26 1 28 0.3536 0.0010
-26 1 29 -1.2944 -0.0006
-26 1 30 -0.8134 -0.0036
-26 2 -14 -0.8281 -0.0038
-26 2 -13 -0.3461 -0.0034
-26 2 -12 1.0497 0.0026
-26 2 -11 1.0545 0.0029
-26 2 -10 0.1713 0.0002
-26 2 -9 -1.8130 -0.0016
-26 2 -8 -0.9372 -0.0009
-26 2 -7 1.4146 0.0007
-26 2 -6 -0.1536 0.0001
-26 2 -5 -0.3912 -0.0006
-26 2 -4 0.8858 -0.0000
-26 2 -3 -0.1397 -0.0004
-26 2 -2 0.5442 -0.0004
-26 2 -1 -0.0138 0.0003
-26 2 0 -1.6723 0.0012
-26 2 1 0.0142 0.0020
-26 2 2 0.1752 -0.0018
-26 2 3 0.5493 -0.0022
-26 2 4 1.2259 0.0029
-26 2 5 -0.6082 0.0020
-26 2 6 -1.0192 -0.0020
-26 2 7 0.2421 -0.0013
-26 2 8 1.1423 0.0002
-26 2 9 -0.4845 -0.0014
-26 2 10 -0.9294 -0.0002
-26 2 11 0.2744 -0.0001
-26 2 12 0.0061 0.0005
-26 2 13 0.7133 0.0015
-26 2 14 0.3239 -0.0015
-26 2 15 -0.7244 0.0016
-26 2 16 -0.5204 0.0022
-26 2 17 0.1688 -0.0003
-26 2 18 0.3689 -0.0004
-26 2 19 -0.1647 -0.0019
-26 2 20 0.3033 0.0004
-26 2 21 -0.3622 -0.0008
-26 2 22 -0.4549 -0.0020
-26 2 23 1.0740 0.0009
-26 2 24 0.2961 0.0002
-26 2 25 -0.4740 0.0004
-26 2 26 -0.1093 0.0026
-26 2 27 -0.2602 0.0024
-26 2 28 -0.1617 -0.0025
-26 2 29 0.0753 -0.0053
-26 2 30 0.2094 -0.0000
-26 3 -13 0.3885 0.0009
-26 3 -12 0.9471 0.0001
-26 3 -11 -0.3231 0.0011
-26 3 -10 -1.4660 -0.0002
-26 3 -9 -0.3788 -0.0010
-26 3 -8 0.2477 -0.0007
-26 3 -7 1.0629 -0.0016
-26 3 -6 0.8253 -0.0001
-26 3 -5 -1.5041 0.0019
-26 3 -4 -0.3332 0.0001
-26 3 -3 1.9704 0.0013
-26 3 -2 0.2386 -0.0002
-26 3 -1 -1.5923 0.0002
-26 3 0 -1.4851 0.0008
-26 3 1 0.6346 -0.0019
-26 3 2 1.5251 0.0004
-26 3 3 -0.1827 -0.0008
-26 3 4 -0.0339 -0.0007
-26 3 5 0.0093 -0.0005
-26 3 6 -0.1402 -0.0008
-26 3 7 -0.1526 0.0016
-26 3 8 -0.2104 -0.0001
-26 3 9 0.6428 0.0008
-26 3 10 -0.3952 0.0009
-26 3 11 -0.6792 -0.0002
-26 3 12 0.4684 -0.0005
-26 3 13 0.5114 -0.0002
-26 3 14 -0.5932 0.0010
-26 3 15 -0.6179 -0.0009
-26 3 16 1.1573 0.0002
-26 3 17 0.3782 -0.0006
-26 3 18 -0.5255 -0.0006
-26 3 19 0.1134 0.0009
-26 3 20 -0.4024 -0.0020
-26 3 21 -0.2584 0.0015
-26 3 22 0.3710 0.0004
-26 3 23 0.4041 -0.0014
-26 3 24 -0.0186 0.0033
-26 3 25 -0.5582 -0.0006
-26 3 26 -0.2492 -0.0022
-26 3 27 0.3763 0.0006
-26 3 28 0.3325 0.0008
-26 3 29 -0.1743 -0.0014
-26 4 -13 0.4396 0.0059
-26 4 -12 -0.3131 -0.0010
-26 4 -11 -1.2303 -0.0032
-26 4 -10 -0.2222 -0.0025
-26 4 -9 1.7390 0.0004
-26 4 -8 0.5931 0.0014
-26 4 -7 -1.5658 0.0009
-26 4 -6 0.1474 -0.0004
-26 4 -5 1.0605 0.0011
-26 4 -4 -0.5018 0.0012
-26 4 -3 0.4055 -0.0013
-26 4 -2 -0.1851 0.0006
-26 4 -1 -1.6647 -0.0013
-26 4 0 0.5759 -0.0008
-26 4 1 0.9197 0.0001
-26 4 2 -0.6478 -0.0011
-26 4 3 -0.0101 0.0011
-26 4 4 1.1167 -0.0014
-26 4 5 -0.0307 0.0002
-26 4 6 -0.7375 0.0025
-26 4 7 0.4547 0.0003
-26 4 8 -0.3881 0.0011
-26 4 9 -0.3728 0.0002
-26 4 10 0.0177 -0.0004
-26 4 11 -0.2940 -0.0015
-26 4 12 0.6650 -0.0017
-26 4 13 -0.3306 0.0005
-26 4 14 0.0126 0.0004
-26 4 15 0.9883 -0.0000
-26 4 16 -0.4897 -0.0003
-26 4 17 0.0443 0.0006
-26 4 18 0.6321 -0.0004
-26 4 19 -0.7254 0.0004
-26 4 20 -0.5828 0.0020
-26 4 21 -0.1489 -0.0014
-26 4 22 -0.7125 0.0003
-26 4 23 1.0585 -0.0005
-26 4 24 1.6217 -0.0021
-26 4 25 -1.3758 0.0025
-26 4 26 -0.7066 0.0014
-26 4 27 1.2136 -0.0024
-26 4 28 -0.1854 -0.0023
-26 4 29 -0.6643 0.0032
-26 5 -12 -0.3684 -0.0040
-26 5 -11 0.8950 -0.0019
-26 5 -10 0.4878 0.0031
-26 5 -9 0.0234 0.0023
-26 5 -8 0.0489 -0.0005
-26 5 -7 -0.4387 -0.0011
-26 5 -6 -0.7352 0.0006
-26 5 -5 0.5914 -0.0007
-26 5 -4 1.1009 -0.0001
-26 5 -3 -0.6146 0.0010
-26 5 -2 -1.3794 -0.0021
-26 5 -1 -0.1719 0.0003
-26 5 0 1.1491 0.0009
-26 5 1 0.1539 -0.0012
-26 5 2 -0.5366 0.0006
-26 5 3 0.4179 -0.0001
-26 5 4 0.6278 0.0004
-26 5 5 0.8395 0.0018
-26 5 6 -1.0389 0.0007
-26 5 7 -1.4880 -0.0006
-26 5 8 0.4529 -0.0012
-26 5 9 -0.2501 0.0001
-26 5 10 0.3876 -0.0012
-26 5 11 0.7984 -0.0004
-26 5 12 -0.2702 0.0007
-26 5 13 0.1040 -0.0006
-26 5 14 -0.1933 0.0002
-26 5 15 0.1988 -0.0006
-26 5 16 0.6238 0.0014
-26 5 17 -0.5447 0.0018
-26 5 18 -0.6131 -0.0009
-26 5 19 0.3262 -0.0003
-26 5 20 -0.4169 0.0003
-26 5 21 -1.0880 0.0001
-26 5 22 0.7864 -0.0019
-26 5 23 1.4581 -0.0005
-26 5 24 0.3030 0.0022
-26 5 25 -0.3865 -0.0005
-26 5 26 -0.7290 -0.0003
-26 5 27 -0.1764 0.0016
-26 5 28 -0.0829 -0.0032
-26 6 -11 0.2312 0.0001
-26 6 -10 0.0681 -0.0025
-26 6 -9 -0.1852 -0.0006
-26 6 -8 -0.0556 0.0007
-26 6 -7 -0.4354 0.0016
-26 6 -6 -0.3344 -0.0015
-26 6 -5 1.3136 -0.0011
-26 6 -4 0.5117 0.0021
-26 6 -3 -2.4313 -0.0010
-26 6 -2 -0.2638 -0.0007
-26 6 -1 2.4232 0.0007
-26 6 0 0.0161 0.0005
-26 6 1 -1.1359 0.0004
-26 6 2 -0.1023 -0.0005
-26 6 3 0.8407 0.0007
-26 6 4 0.7414 -0.0005
-26 6 5 -0.1738 0.0002
-26 6 6 -1.1917 -0.0001
-26 6 7 -2.2704 -0.0007
-26 6 8 0.7177 0.0007
-26 6 9 2.6842 -0.0010
-26 6 10 0.1083 0.0004
-26 6 11 -0.5564 -0.0004
-26 6 12 -0.6751 -0.0005
-26 6 13 -0.1762 0.0009
-26 6 14 0.6695 -0.0002
-26 6 15 -0.3407 0.0017
-26 6 16 0.1604 -0.0002
-26 6 17 0.3784 -0.0004
-26 6 18 -0.7652 0.0003
-26 6 19 -0.7006 -0.0009
-26 6 20 -0.0768 -0.0001
-26 6 21 0.8872 -0.0020
-26 6 22 1.1551 0.0021
-26 6 23 -0.2395 0.0032
-26 6 24 -0.9525 -0.0040
-26 6 25 0.0434 -0.0012
-26 6 26 0.2526 0.0001
-26 6 27 -0.3024 -0.0000
-26 7 -10 0.3713 -0.0019
-26 7 -9 -0.6748 -0.0036
-26 7 -8 -0.3620 0.0036
-26 7 -7 0.6350 0.0010
-26 7 -6 0.3338 -0.0009
-26 7 -5 -0.7583 0.0023
-26 7 -4 0.3898 -0.0011
-26 7 -3 0.8150 -0.0024
-26 7 -2 -0.9872 -0.0001
-26 7 -1 -0.1354 0.0012
-26 7 0 0.8656 0.0003
-26 7 1 -0.1966 0.0007
-26 7 2 -0.4293 -0.0005
-26 7 3 0.5175 -0.0009
-26 7 4 0.2519 0.0008
-26 7 5 -2.0407 -0.0014
-26 7 6 -0.1263 0.0005
-26 7 7 2.3289 0.0006
-26 7 8 -0.7852 -0.0002
-26 7 9 -0.3018 0.0010
-26 7 10 1.5071 -0.0013
-26 7 11 -0.8750 -0.0004
-26 7 12 -1.0478 -0.0004
-26 7 13 0.3053 0.0007
-26 7 14 0.8599 0.0020
-26 7 15 0.0113 -0.0001
-26 7 16 -1.0736 -0.0003
-26 7 17 0.3907 -0.0018
-26 7 18 0.3795 -0.0003
-26 7 19 -0.6089 0.0005
-26 7 20 0.2197 -0.0007
-26 7 21 0.3866 0.0019
-26 7 22 0.2610 -0.0004
-26 7 23 -0.3934 0.0009
-26 7 24 -0.5988 0.0003
-26 7 25 0.9514 -0.0076
-26 7 26 0.2628 0.0023
-26 8 -9 0.9036 0.0066
-26 8 -8 0.1155 0.0017
-26 8 -7 -0.8338 -0.0005
-26 8 -6 0.0149 -0.0003
-26 8 -5 0.3861 -0.0023
-26 8 -4 -0.4798 -0.0019
-26 8 -3 0.9122 0.0006
-26 8 -2 0.6415 0.0012
-26 8 -1 -1.6198 0.0004
-26 8 0 -0.9045 0.0008
-26 8 1 0.8406 -0.0008
-26 8 2 0.9575 -0.0005
-26 8 3 -0.6838 0.0009
-26 8 4 -0.3509 0.0002
-26 8 5 1.1669 -0.0004
-26 8 6 -0.8127 -0.0008
-26 8 7 -0.2368 -0.0001
-26 8 8 1.5476 0.0003
-26 8 9 -1.2448 0.0005
-26 8 10 -0.8243 -0.0003
-26 8 11 1.4654 -0.0002
-26 8 12 0.0991 0.0014
-26 8 13 -0.9418 -0.0002
-26 8 14 -0.5066 -0.0006
-26 8 15 1.0135 0.0006
-26 8 16 0.5880 -0.0009
-26 8 17 -1.1583 -0.0013
-26 8 18 0.0950 -0.0005
-26 8 19 -0.0566 0.0009
-26 8 20 -0.4729 0.0018
-26 8 21 1.4922 0.0017
-26 8 22 0.1716 0.0008
-26 8 23 -1.3111 -0.0054
-26 8 24 0.2934 -0.0033
-26 8 25 0.7247 0.0060
-26 9 -7 0.4688 0.0024
-26 9 -6 -0.4779 0.0006
-26 9 -5 -0.2132 -0.0047
-26 9 -4 0.6480 -0.0007
-26 9 -3 -0.7305 0.0021
-26 9 -2 -0.2112 0.0007
-26 9 -1 0.7795 0.0018
-26 9 0 -0.5333 0.0001
-26 9 1 -0.7158 -0.0017
-26 9 2 1.0129 0.0003
-26 9 3 0.9198 -0.0001
-26 9 4 -0.9321 -0.0006
-26 9 5 0.2106 -0.0006
-26 9 6 1.3311 0.0002
-26 9 7 -1.7399 0.0013
-26 9 8 -1.6297 -0.0011
-26 9 9 1.3535 -0.0002
-26 9 10 0.8556 0.0011
-26 9 11 0.3664 0.0008
-26 9 12 -0.2709 0.0008
-26 9 13 -1.0486 -0.0020
-26 9 14 0.4821 -0.0012
-26 9 15 0.0752 0.0001
-26 9 16 -0.5353 -0.0013
-26 9 17 0.7052 0.0009
-26 9 18 -0.1913 0.0033
-26 9 19 -0.4646 0.0008
-26 9 20 0.8451 -0.0020
-26 9 21 0.3182 -0.0003
-26 9 22 -0.4355 0.0016
-26 9 23 -0.1938 -0.0019
-26 10 -5 -0.1307 0.0044
-26 10 -4 -0.6955 -0.0015
-26 10 -3 -0.3978 -0.0006
-26 10 -2 0.0331 0.0019
-26 10 -1 0.6306 -0.0008
-26 10 0 0.3090 -0.0012
-26 10 1 -0.3340 -0.0008
-26 10 2 0.4590 0.0005
-26 10 3 0.4097 0.0014
-26 10 4 -0.7375 -0.0017
-26 10 5 -0.5268 0.0008
-26 10 6 0.1783 -0.0000
-26 10 7 0.2444 -0.0009
-26 10 8 -0.6222 0.0030
-26 10 9 -0.2811 -0.0007
-26 10 10 1.0905 -0.0012
-26 10 11 0.2735 -0.0000
-26 10 12 -0.1446 -0.0007
-26 10 13 0.3308 0.0007
-26 10 14 -0.9037 -0.0013
-26 10 15 -0.7275 -0.0011
-26 10 16 0.5185 0.0019
-26 10 17 0.2743 0.0024
-26 10 18 0.7735 0.0008
-26 10 19 0.5064 -0.0004
-26 10 20 -0.9633 -0.0014
-26 10 21 -0.5062 -0.0032
-26 11 -2 0.3526 -0.0017
-26 11 -1 -0.4748 -0.0024
-26 11 0 0.4588 -0.0010
-26 11 1 0.8141 0.0022
-26 11 2 -1.1417 0.0000
-26 11 3 0.5785 -0.0001
-26 11 4 0.7852 0.0026
-26 11 5 -1.9291 -0.0016
-26 11 6 -0.4092 -0.0002
-26 11 7 0.9175 0.0006
-26 11 8 0.2315 -0.0020
-26 11 9 0.5162 0.0009
-26 11 10 0.1249 0.0006
-26 11 11 0.0205 -0.0014
-26 11 12 -0.1730 -0.0001
-26 11 13 -0.9573 0.0007
-26 11 14 0.3237 -0.0005
-26 11 15 0.4928 0.0028
-26 11 16 -0.4763 0.0023
-26 11 17 0.5621 -0.0050
-26 11 18 0.2552 -0.0014
-26 12 2 0.8880 0.0003
-26 12 3 -1.5049 -0.0003
-26 12 4 0.2090 -0.0014
-26 12 5 1.0556 0.0003
-26 12 6 -1.3557 0.0007
-26 12 7 -0.4387 0.0007
-26 12 8 1.2642 -0.0005
-26 12 9 0.7720 -0.0030
-26 12 10 0.0655 -0.0014
-26 12 11 -0.9941 0.0043
-26 12 12 -0.6434 0.0033
-26 12 13 0.6639 -0.0025
-25 0 -15 -1.1962 -0.0009
-25 0 -13 2.8741 0.0007
-25 0 -11 -2.3177 0.0016
-25 0 -9 0.7661 -0.0003
-25 0 -7 -0.2962 -0.0002
-25 0 -5 -0.0088 -0.0012
-25 0 -3 0.7935 -0.0021
-25 0 -1 -0.9984 0.0005
-25 0 1 0.4873 0.0056
-25 0 3 -0.4968 0.0004
-25 0 5 0.6617 -0.0060
-25 0 7 -0.5039 0.0015
-25 0 9 1.2669 -0.0028
-25 0 11 -1.7336 0.0037
-25 0 13 1.1241 0.0024
-25 0 15 -1.0527 0.0004
-25 0 17 0.1720 -0.0049
-25 0 19 1.4262 -0.0002
-25 0 21 -1.3637 0.0013
-25 0 23 1.2108 -0.0003
-25 0 25 -1.5672 0.0065
-25 0 27 0.6336 -0.0053
-25 0 29 0.2870 -0.0033
-25 0 31 0.2104 0.0002
-25 1 -16 -0.4118 -0.0023
-25 1 -15 0.9566 0.0034
-25 1 -14 0.5172 -0.0015
-25 1 -13 -0.3919 -0.0033
-25 1 -12 -0.7333 0.0027
-25 1 -11 -0.6172 0.0006
-25 1 -10 0.5808 0.0009
-25 1 -9 0.2886 0.0009
-25 1 -8 -0.1754 -0.0010
-25 1 -7 0.2571 -0.0012
-25 1 -6 0.0706 -0.0011
-25 1 -5 0.3690 -0.0001
-25 1 -4 -0.4528 0.0008
-25 1 -3 -1.0538 -0.0002
-25 1 -2 0.6153 0.0003
-25 1 -1 0.5173 0.0036
-25 1 0 0.1509 -0.0001
-25 1 1 0.3607 -0.0029
-25 1 2 -0.7681 0.0016
-25 1 3 -0.6641 0.0003
-25 1 4 0.3853 -0.0029
-25 1 5 1.1011 -0.0023
-25 1 6 -0.2793 -0.0002
-25 1 7 -0.9973 0.0016
-25 1 8 0.5112 -0.0002
-25 1 9 0.0719 0.0007
-25 1 10 0.1014 0.0031
-25 1 11 0.2363 0.0022
-25 1 12 -0.6912 0.0004
-25 1 13 -0.3016 -0.0021
-25 1 14 0.6722 -0.0013
-25 1 15 -0.1346 -0.0015
-25 1 16 -0.9883 -0.0018
-25 1 17 1.1468 0.0005
-25 1 18 1.0043 -0.0000
-25 1 19 -0.4493 0.0008
-25 1 20 -0.1767 0.0002
-25 1 21 -0.9049 0.0001
-25 1 22 -0.2439 0.0013
-25 1 23 0.7412 0.0017
-25 1 24 0.5694 0.0009
-25 1 25 -0.1663 -0.0023
-25 1 26 -1.5805 -0.0005
-25 1 27 -0.4077 -0.0015
-25 1 28 1.7703 -0.0014
-25 1 29 1.1318 0.0024
-25 1 30 -0.7658 0.0017
-25 1 31 -1.0009 -0.0002
-25 2 -15 0.6808 0.0039
-25 2 -14 -0.2478 0.0033
-25 2 -13 -1.6539 -0.0022
-25 2 -12 -0.3739 -0.0010
-25 2 -11 0.6546 -0.0005
-25 2 -10 1.4562 -0.0011
-25 2 -9 0.8718 0.0010
-25 2 -8 -1.5684 0.0006
-25 2 -7 -0.3981 -0.0002
-25 2 -6 0.9443 0.0005
-25 2 -5 -0.8012 -0.0005
-25 2 -4 -0.4319 0.0006
-25 2 -3 0.3191 0.0001
-25 2 -2 0.2798 -0.0016
-25 2 -1 0.8134 0.0012
-25 2 0 -0.1266 -0.0006
-25 2 1 -0.3482 -0.0003
-25 2 2 -0.3629 0.0009
-25 2 3 -0.4247 -0.0025
-25 2 4 0.3961 -0.0008
-25 2 5 0.2504 0.0020
-25 2 6 0.0535 0.0025
-25 2 7 -0.4422 -0.0003
-25 2 8 0.1500 -0.0009
-25 2 9 0.4241 0.0009
-25 2 10 -0.2899 0.0011
-25 2 11 0.2315 -0.0004
-25 2 12 -0.3375 -0.0030
-25 2 13 -0.3918 0.0001
-25 2 14 0.4532 0.0003
-25 2 15 0.3891 -0.0017
-25 2 16 -0.2338 0.0005
-25 2 17 -0.0791 0.0006
-25 2 18 0.4732 0.0015
-25 2 19 -0.5793 -0.0001
-25 2 20 0.0146 -0.0005
-25 2 21 0.5432 0.0019
-25 2 22 -0.8669 0.0002
-25 2 23 -0.2073 -0.0006
-25 2 24 0.3610 -0.0009
-25 2 25 0.0944 -0.0020
-25 2 26 0.3588 -0.0006
-25 2 27 -0.1115 0.0022
-25 2 28 -0.1532 0.0029
-25 2 29 0.3423 -0.0009
-25 2 30 0.1937 -0.0043
-25 2 31 -0.5190 -0.0010
-25 3 -15 -0.3705 -0.0029
-25 3 -14 -0.4682 -0.0020
-25 3 -13 -0.7182 0.0005
-25 3 -12 0.5677 -0.0007
-25 3 -11 2.2172 -0.0008
-25 3 -10 0.0635 0.0009
-25 3 -9 -1.6989 0.0010
-25 3 -8 -0.7564 0.0008
-25 3 -7 0.3221 0.0003
-25 3 -6 1.2816 -0.0014
-25 3 -5 -0.2837 -0.0002
-25 3 -4 -1.9807 -0.0012
-25 3 -3 0.3719 0.0003
-25 3 -2 1.9314 0.0004
-25 3 -1 0.7834 -0.0011
-25 3 0 -1.1675 0.0009
-25 3 1 -1.2803 -0.0005
-25 3 2 0.6918 0.0023
-25 3 3 0.2589 0.0006
-25 3 4 -0.2429 -0.0013
-25 3 5 0.0368 0.0020
-25 3 6 -0.1081 -0.0016
-25 3 7 0.1282 -0.0009
-25 3 8 0.0085 -0.0001
-25 3 9 0.5345 -0.0007
-25 3 10 -0.0694 0.0001
-25 3 11 -0.7377 -0.0013
-25 3 12 0.2443 0.0009
-25 3 13 0.8740 0.0011
-25 3 14 -0.2343 0.0009
-25 3 15 -1.4905 -0.0004
-25 3 16 0.4931 -0.0013
-25 3 17 1.0030 0.0009
-25 3 18 -0.6964 -0.0003
-25 3 19 0.1176 0.0009
-25 3 20 0.4585 0.0003
-25 3 21 -0.5468 -0.0005
-25 3 22 -0.4559 0.0003
-25 3 23 0.4925 -0.0028
-25 3 24 0.5370 0.0004
-25 3 25 -0.2412 0.0026
-25 3 26 -0.2130 -0.0004
-25 3 27 0.0250 -0.0015
-25 3 28 0.0385 0.0007
-25 3 29 -0.1379 0.0018
-25 3 30 0.1268 -0.0039
-25 4 -15 -0.9499 -0.0036
-25 4 -14 -0.2576 -0.0054
-25 4 -13 1.3862 0.0010
-25 4 -12 1.3287 0.0028
-25 4 -11 -0.7393 0.0018
-25 4 -10 -1.9917 0.0001
-25 4 -9 -0.4156 -0.0004
-25 4 -8 1.9178 -0.0009
-25 4 -7 0.2882 -0.0010
-25 4 -6 -1.7636 -0.0005
-25 4 -5 0.3688 -0.0002
-25 4 -4 0.5989 0.0012
-25 4 -3 -0.1894 -0.0003
-25 4 -2 1.0001 0.0009
-25 4 -1 -0.2072 -0.0000
-25 4 0 -0.8612 -0.0005
-25 4 1 0.4470 0.0022
-25 4 2 0.2579 -0.0006
-25 4 3 -0.9699 0.0003
-25 4 4 -0.4107 -0.0001
-25 4 5 0.8322 -0.0022
-25 4 6 -0.0143 -0.0005
-25 4 7 0.1010 -0.0012
-25 4 8 0.2550 0.0003
-25 4 9 0.1284 0.0007
-25 4 10 0.3797 0.0013
-25 4 11 -0.7872 0.0023
-25 4 12 -0.0947 -0.0008
-25 4 13 0.2088 -0.0007
-25 4 14 -0.6096 -0.0003
-25 4 15 0.2508 0.0004
-25 4 16 -0.0192 -0.0002
-25 4 17 -0.2623 -0.0016
-25 4 18 0.7955 0.0007
-25 4 19 0.2536 0.0000
-25 4 20 -0.5817 0.0004
-25 4 21 0.7178 0.0001
-25 4 22 -0.0136 -0.0007
-25 4 23 -1.5721 0.0010
-25 4 24 0.7920 -0.0005
-25 4 25 0.8511 -0.0005
-25 4 26 -1.2518 0.0007
-25 4 27 0.0165 0.0006
-25 4 28 0.9319 -0.0019
-25 4 29 0.1531 0.0000
-25 4 30 -0.5899 0.0037
-25 5 -14 1.1264 0.0031
-25 5 -13 -0.0485 0.0030
-25 5 -12 -0.9786 -0.0012
-25 5 -11 -0.0609 -0.0017
-25 5 -10 -0.1362 -0.0001
-25 5 -9 -0.1682 -0.0004
-25 5 -8 0.7533 0.0010
-25 5 -7 0.7413 0.0004
-25 5 -6 -0.7936 -0.0009
-25 5 -5 -1.2310 0.0002
-25 5 -4 0.7132 0.0000
-25 5 -3 1.7357 0.0010
-25 5 -2 0.3089 0.0000
-25 5 -1 -1.8595 -0.0007
-25 5 0 -0.7452 0.0013
-25 5 1 1.3842 -0.0003
-25 5 2 -0.0820 -0.0009
-25 5 3 -0.9809 -0.0007
-25 5 4 -0.4538 -0.0014
-25 5 5 0.6797 0.0002
-25 5 6 1.2079 0.0012
-25 5 7 0.0541 0.0007
-25 5 8 0.0633 -0.0004
-25 5 9 -0.6368 0.0008
-25 5 10 -0.7034 0.0007
-25 5 11 0.5120 -0.0002
-25 5 12 -0.0309 0.0005
-25 5 13 -0.3965 -0.0011
-25 5 14 -0.2633 -0.0001
-25 5 15 0.2984 -0.0010
-25 5 16 0.7906 -0.0011
-25 5 17 -0.0430 0.0014
-25 5 18 -0.7879 -0.0000
-25 5 19 0.2632 -0.0001
-25 5 20 1.5232 0.0002
-25 5 21 -0.1694 0.0009
-25 5 22 -1.6900 0.0001
-25 5 23 -0.8259 -0.0020
-25 5 24 0.3862 0.0013
-25 5 25 1.1795 0.0013
-25 5 26 0.2348 -0.0023
-25 5 27 -0.4375 0.0014
-25 5 28 0.0556 0.0023
-25 5 29 -0.1022 -0.0040
-25 6 -13 0.1031 -0.0041
-25 6 -12 0.0471 0.0010
-25 6 -11 -0.2406 0.0024
-25 6 -10 0.1815 -0.0004
-25 6 -9 0.4959 0.0004
-25 6 -8 0.1336 -0.0007
-25 6 -7 -0.2557 -0.0006
-25 6 -6 -0.6332 0.0012
-25 6 -5 -0.1635 -0.0010
-25 6 -4 1.4449 0.0009
-25 6 -3 0.2952 0.0003
-25 6 -2 -1.5671 -0.0014
-25 6 -1 -0.3332 0.0006
-25 6 0 0.3479 -0.0002
-25 6 1 0.5254 0.0000
-25 6 2 -0.0737 -0.0006
-25 6 3 -1.1560 0.0001
-25 6 4 0.3104 0.0006
-25 6 5 1.5417 0.0001
-25 6 6 1.1123 0.0006
-25 6 7 -0.8763 -0.0005
-25 6 8 -1.7549 0.0005
-25 6 9 -0.1240 -0.0004
-25 6 10 0.4178 -0.0001
-25 6 11 0.8070 0.0007
-25 6 12 0.0056 -0.0012
-25 6 13 -1.0569 0.0003
-25 6 14 0.4849 -0.0003
-25 6 15 0.5144 -0.0006
-25 6 16 -0.4257 -0.0000
-25 6 17 0.0635 0.0002
-25 6 18 0.6326 0.0014
-25 6 19 0.3984 -0.0006
-25 6 20 -0.7659 -0.0004
-25 6 21 -0.8482 -0.0005
-25 6 22 0.1050 -0.0002
-25 6 23 0.3151 0.0033
-25 6 24 0.0554 -0.0002
-25 6 25 0.1102 -0.0018
-25 6 26 0.2935 0.0005
-25 6 27 -0.1095 -0.0034
-25 6 28 -0.2475 0.0013
-25 7 -12 -0.5980 0.0016
-25 7 -11 -0.7984 0.0026
-25 7 -10 0.9321 0.0034
-25 7 -9 0.3979 -0.0033
-25 7 -8 -0.7057 -0.0034
-25 7 -7 -0.4484 0.0006
-25 7 -6 0.2820 0.0005
-25 7 -5 0.1298 0.0021
-25 7 -4 0.0240 0.0004
-25 7 -3 0.0868 -0.0008
-25 7 -2 -0.7533 -0.0007
-25 7 -1 0.2747 -0.0002
-25 7 0 0.8348 0.0001
-25 7 1 -0.6878 0.0002
-25 7 2 -0.1983 0.0010
-25 7 3 0.5878 -0.0004
-25 7 4 0.7937 0.0006
-25 7 5 -0.1780 -0.0005
-25 7 6 -1.4077 -0.0013
-25 7 7 0.5506 0.0007
-25 7 8 0.2806 -0.0004
-25 7 9 -1.1612 0.0008
-25 7 10 0.6617 0.0002
-25 7 11 0.8638 -0.0001
-25 7 12 -0.3039 0.0001
-25 7 13 -0.8209 -0.0017
-25 7 14 -0.0401 0.0001
-25 7 15 1.1203 0.0009
-25 7 16 -0.1532 0.0008
-25 7 17 -0.3653 -0.0003
-25 7 18 0.3275 -0.0012
-25 7 19 -0.3213 0.0015
-25 7 20 -0.1247 -0.0006
-25 7 21 -0.1886 -0.0011
-25 7 22 0.1124 0.0010
-25 7 23 0.5409 0.0006
-25 7 24 -0.8442 0.0043
-25 7 25 -0.2459 -0.0022
-25 7 26 1.0588 -0.0091
-25 7 27 0.0612 0.0028
-25 8 -11 -0.2573 0.0002
-25 8 -10 -1.4788 -0.0079
-25 8 -9 0.0018 -0.0016
-25 8 -8 1.3102 0.0028
-25 8 -7 0.0959 0.0009
-25 8 -6 -0.9630 0.0012
-25 8 -5 0.0700 0.0007
-25 8 -4 -0.0935 -0.0011
-25 8 -3 -0.0031 -0.0009
-25 8 -2 0.9146 0.0004
-25 8 -1 0.3559 -0.0003
-25 8 0 -0.1951 0.0005
-25 8 1 -0.9120 0.0002
-25 8 2 -0.1639 -0.0012
-25 8 3 0.8843 0.0001
-25 8 4 -0.6303 0.0004
-25 8 5 -0.0332 0.0002
-25 8 6 0.3296 0.0004
-25 8 7 -0.8724 -0.0001
-25 8 8 1.1139 -0.0004
-25 8 9 0.5742 0.0001
-25 8 10 -1.5635 0.0001
-25 8 11 -0.1073 -0.0010
-25 8 12 0.7319 0.0000
-25 8 13 0.6089 0.0012
-25 8 14 -0.3251 -0.0003
-25 8 15 -0.7500 -0.0001
-25 8 16 0.7268 0.0007
-25 8 17 0.1021 0.0003
-25 8 18 -0.1765 -0.0009
-25 8 19 0.4132 -0.0014
-25 8 20 -1.1294 0.0007
-25 8 21 -0.4742 0.0004
-25 8 22 1.1664 0.0020
-25 8 23 0.2564 0.0015
-25 8 24 -0.7615 -0.0049
-25 8 25 -0.3388 -0.0007
-25 8 26 1.2913 0.0030
-25 9 -9 0.7288 0.0018
-25 9 -8 -0.3951 0.0002
-25 9 -7 0.0369 0.0006
-25 9 -6 0.4149 0.0023
-25 9 -5 -0.6589 -0.0004
-25 9 -4 0.3366 -0.0019
-25 9 -3 0.8906 0.0001
-25 9 -2 -0.4016 -0.0005
-25 9 -1 -0.5141 -0.0003
-25 9 0 0.2266 0.0012
-25 9 1 -0.2738 -0.0009
-25 9 2 -0.6933 -0.0005
-25 9 3 0.6397 0.0013
-25 9 4 0.1327 0.0007
-25 9 5 -1.1716 0.0001
-25 9 6 1.5904 -0.0006
-25 9 7 1.6007 0.0003
-25 9 8 -1.9007 -0.0011
-25 9 9 -0.9812 -0.0010
-25 9 10 0.1391 0.0002
-25 9 11 0.4201 -0.0003
-25 9 12 1.2308 0.0027
-25 9 13 -0.7587 0.0010
-25 9 14 -0.4761 -0.0017
-25 9 15 1.1785 0.0003
-25 9 16 -0.6427 -0.0009
-25 9 17 -0.5808 -0.0015
-25 9 18 0.4397 0.0012
-25 9 19 -0.5144 0.0003
-25 9 20 -0.0778 -0.0011
-25 9 21 0.4938 0.0007
-25 9 22 -0.0076 0.0016
-25 9 23 -0.1123 0.0023
-25 9 24 0.5649 -0.0014
-25 10 -7 -1.2264 -0.0023
-25 10 -6 0.4694 -0.0049
-25 10 -5 1.3891 0.0016
-25 10 -4 0.1205 0.0022
-25 10 -3 -0.8075 -0.0020
-25 10 -2 -0.3350 0.0007
-25 10 -1 -0.0824 0.0010
-25 10 0 -0.2567 -0.0016
-25 10 1 -0.1542 0.0004
-25 10 2 0.6550 0.0009
-25 10 3 0.5354 0.0015
-25 10 4 -0.4031 -0.0008
-25 10 5 0.0507 -0.0015
-25 10 6 0.1076 0.0004
-25 10 7 0.1145 -0.0014
-25 10 8 0.0602 0.0006
-25 10 9 -0.7551 0.0002
-25 10 10 0.1112 0.0004
-25 10 11 0.0838 0.0019
-25 10 12 -0.5123 -0.0005
-25 10 13 1.1476 0.0005
-25 10 14 0.4484 -0.0005
-25 10 15 -0.8748 -0.0024
-25 10 16 0.1542 -0.0003
-25 10 17 -0.9079 0.0000
-25 10 18 -0.7537 0.0001
-25 10 19 1.4636 0.0018
-25 10 20 0.5338 0.0022
-25 10 21 -0.3704 -0.0005
-25 10 22 0.5245 -0.0022
-25 10 23 -0.0001 -0.0004
-25 11 -5 0.7905 -0.0018
-25 11 -4 0.9277 0.0002
-25 11 -3 -0.5643 0.0023
-25 11 -2 -0.4316 0.0009
-25 11 -1 -0.1935 0.0005
-25 11 0 -0.1639 -0.0016
-25 11 1 1.1374 -0.0007
-25 11 2 -0.5448 0.0016
-25 11 3 -0.8085 -0.0018
-25 11 4 1.5320 0.0000
-25 11 5 0.1169 0.0006
-25 11 6 -0.7416 -0.0011
-25 11 7 -0.1902 0.0010
-25 11 8 -0.6094 0.0007
-25 11 9 0.4265 0.0003
-25 11 10 0.4065 0.0007
-25 11 11 -0.4887 -0.0003
-25 11 12 0.3025 -0.0020
-25 11 13 0.0761 0.0000
-25 11 14 -0.0160 -0.0001
-25 11 15 0.3661 -0.0022
-25 11 16 -0.6861 0.0036
-25 11 17 -0.5363 0.0029
-25 11 18 0.6035 -0.0046
-25 11 19 0.7775 -0.0011
-25 11 20 0.1947 0.0046
-25 12 -2 -0.4391 0.0022
-25 12 -1 0.2500 -0.0021
-25 12 0 -0.3828 -0.0013
-25 12 1 -0.6065 -0.0001
-25 12 2 1.0929 -0.0002
-25 12 3 -0.5240 0.0011
-25 12 4 -0.6460 0.0002
-25 12 5 1.6646 -0.0007
-25 12 6 0.0409 0.0000
-25 12 7 -1.4249 0.0014
-25 12 8 -0.3380 0.0012
-25 12 9 0.0603 -0.0004
-25 12 10 0.6985 -0.0028
-25 12 11 0.5919 -0.0018
-25 12 12 -0.7124 0.0017
-25 12 13 -0.0435 0.0011
-25 12 14 0.7321 -0.0001
-25 12 15 -0.1792 -0.0002
-25 12 16 -0.6231 0.0023
-25 12 17 0.0946 0.0023
-25 13 5 -0.9741 -0.0031
-25 13 6 0.6750 0.0017
-25 13 7 1.0544 0.0026
-25 13 8 -0.4012 -0.0013
-25 13 9 -1.0223 -0.0021
-25 13 10 -0.1346 -0.0001
-25 13 11 0.7153 0.0004
-24 0 -16 -0.6143 0.0039
-24 0 -14 -1.3300 -0.0046
-24 0 -12 1.9033 -0.0005
-24 0 -10 -0.8124 0.0024
-24 0 -8 0.0129 0.0002
-24 0 -6 0.2974 -0.0009
-24 0 -4 -0.5840 0.0015
-24 0 -2 0.5614 0.0021
-24 0 0 -0.3369 -0.0087
-24 0 2 0.6977 0.0040
-24 0 4 -1.0834 0.0023
-24 0 6 0.8088 0.0022
-24 0 8 -1.2482 -0.0021
-24 0 10 1.8118 -0.0015
-24 0 12 -1.2379 -0.0022
-24 0 14 0.5788 0.0010
-24 0 16 0.7994 0.0040
-24 0 18 -2.4204 -0.0010
-24 0 20 2.1148 -0.0011
-24 0 22 -1.6647 -0.0005
-24 0 24 1.9454 -0.0026
-24 0 26 -0.9562 0.0023
-24 0 28 -0.2230 0.0031
-24 0 30 -0.1589 0.0017
-24 0 32 0.6663 -0.0078
-24 1 -17 -0.5301 0.0035
-24 1 -16 -0.9384 0.0008
-24 1 -15 0.5466 -0.0016
-24 1 -14 1.0661 0.0003
-24 1 -13 -0.0662 -0.0017
-24 1 -12 -0.2367 -0.0001
-24 1 -11 -0.1678 -0.0006
-24 1 -10 0.0879 0.0001
-24 1 -9 0.1305 0.0016
-24 1 -8 -0.4173 0.0002
-24 1 -7 -0.2749 0.0010
-24 1 -6 0.0066 -0.0006
-24 1 -5 0.6318 -0.0018
-24 1 -4 0.7924 0.0012
-24 1 -3 -0.8293 0.0005
-24 1 -2 -1.0076 -0.0022
-24 1 -1 0.3682 -0.0010
-24 1 0 0.6532 0.0005
-24 1 1 0.2415 0.0004
-24 1 2 -0.1309 0.0002
-24 1 3 -0.2470 0.0022
-24 1 4 -0.7890 0.0039
-24 1 5 0.4199 0.0001
-24 1 6 1.1416 -0.0040
-24 1 7 -0.9623 -0.0013
-24 1 8 -0.4789 0.0005
-24 1 9 0.7628 -0.0025
-24 1 10 0.2680 -0.0018
-24 1 11 -0.0756 0.0009
-24 1 12 -0.3573 0.0023
-24 1 13 -0.5263 0.0006
-24 1 14 0.7586 0.0000
-24 1 15 1.3709 0.0025
-24 1 16 -1.5901 0.0005
-24 1 17 -1.6183 -0.0007
-24 1 18 0.8655 -0.0008
-24 1 19 0.7977 -0.0007
-24 1 20 0.5625 -0.0008
-24 1 21 -0.2403 -0.0013
-24 1 22 -0.5864 0.0006
-24 1 23 -0.2790 0.0001
-24 1 24 0.1927 -0.0008
-24 1 25 1.5734 -0.0001
-24 1 26 0.2379 0.0025
-24 1 27 -1.9540 0.0011
-24 1 28 -0.9616 -0.0013
-24 1 29 0.8189 -0.0002
-24 1 30 0.8466 -0.0008
-24 1 31 -0.0882 0.0038
-24 1 32 0.2386 -0.0019
-24 2 -17 -0.3250 0.0012
-24 2 -16 0.0608 -0.0038
-24 2 -15 1.2920 -0.0034
-24 2 -14 1.4364 0.0013
-24 2 -13 -0.8498 0.0009
-24 2 -12 -1.3054 0.0013
-24 2 -11 -0.7543 0.0022
-24 2 -10 -0.1736 -0.0013
-24 2 -9 1.6350 -0.0021
-24 2 -8 0.4320 0.0006
-24 2 -7 -1.5206 0.0003
-24 2 -6 0.4495 0.0005
-24 2 -5 1.0769 -0.0008
-24 2 -4 -0.6387 -0.0008
-24 2 -3 -0.6105 0.0022
-24 2 -2 0.0857 -0.0017
-24 2 -1 0.1748 -0.0004
-24 2 0 -0.0204 0.0027
-24 2 1 0.3431 0.0008
-24 2 2 -0.0590 -0.0002
-24 2 3 -0.3910 -0.0025
-24 2 4 0.6562 0.0005
-24 2 5 -0.0591 0.0000
-24 2 6 -0.5854 -0.0018
-24 2 7 -0.0994 0.0005
-24 2 8 0.3065 -0.0004
-24 2 9 0.3951 -0.0003
-24 2 10 -0.3650 0.0000
-24 2 11 0.0645 0.0027
-24 2 12 0.0417 0.0018
-24 2 13 -0.3808 -0.0016
-24 2 14 0.1579 -0.0004
-24 2 15 0.6242 -0.0001
-24 2 16 -0.3533 0.0008
-24 2 17 -1.3023 -0.0007
-24 2 18 0.7852 -0.0016
-24 2 19 0.9314 0.0004
-24 2 20 -0.5586 -0.0008
-24 2 21 0.2713 -0.0009
-24 2 22 0.0662 0.0008
-24 2 23 -0.1856 0.0020
-24 2 24 0.0735 0.0009
-24 2 25 -0.3816 -0.0016
-24 2 26 0.1009 -0.0011
-24 2 27 0.1459 0.0009
-24 2 28 -0.5918 0.0012
-24 2 29 -0.2759 0.0011
-24 2 30 0.9315 -0.0001
-24 2 31 0.7786 -0.0027
-24 2 32 -0.8619 -0.0015
-24 3 -16 0.9169 -0.0003
-24 3 -15 0.5462 0.0031
-24 3 -14 -0.0281 0.0009
-24 3 -13 -1.0899 -0.0006
-24 3 -12 -1.8596 0.0006
-24 3 -11 0.8402 -0.0000
-24 3 -10 2.1389 -0.0009
-24 3 -9 -0.2476 -0.0004
-24 3 -8 -1.0332 -0.0009
-24 3 -7 -0.3980 0.0008
-24 3 -6 0.7279 0.0003
-24 3 -5 1.4401 0.0008
-24 3 -4 -0.7909 0.0004
-24 3 -3 -1.8725 -0.0003
-24 3 -2 -0.0254 0.0006
-24 3 -1 1.4298 -0.0011
-24 3 0 0.5778 0.0007
-24 3 1 -1.0579 -0.0021
-24 3 2 -0.0836 -0.0011
-24 3 3 0.5423 0.0021
-24 3 4 0.1680 -0.0021
-24 3 5 0.1232 0.0013
-24 3 6 -0.5905 0.0012
-24 3 7 -0.4423 -0.0000
-24 3 8 0.0337 0.0014
-24 3 9 0.7668 -0.0009
-24 3 10 0.4323 0.0012
-24 3 11 -0.9910 -0.0011
-24 3 12 -0.8917 -0.0021
-24 3 13 0.9380 0.0004
-24 3 14 1.8150 0.0004
-24 3 15 -1.1458 0.0015
-24 3 16 -1.5870 -0.0010
-24 3 17 1.1294 -0.0005
-24 3 18 0.3020 0.0002
-24 3 19 -0.5157 -0.0016
-24 3 20 0.5527 0.0007
-24 3 21 0.3887 0.0015
-24 3 22 -0.6956 0.0007
-24 3 23 -0.6112 -0.0007
-24 3 24 0.4075 -0.0006
-24 3 25 0.2712 0.0002
-24 3 26 -0.1632 0.0001
-24 3 27 0.0540 0.0005
-24 3 28 0.2488 -0.0003
-24 3 29 -0.2779 0.0012
-24 3 30 -0.4657 -0.0013
-24 3 31 0.8429 -0.0028
-24 4 -16 1.5243 0.0038
-24 4 -15 -0.5190 0.0036
-24 4 -14 -2.2412 -0.0010
-24 4 -13 -0.4399 -0.0020
-24 4 -12 1.9034 -0.0011
-24 4 -11 1.3522 -0.0011
-24 4 -10 -0.4205 -0.0005
-24 4 -9 -1.5281 0.0021
-24 4 -8 -0.3066 0.0020
-24 4 -7 1.7609 -0.0009
-24 4 -6 -0.0289 -0.0008
-24 4 -5 -1.1774 -0.0007
-24 4 -4 0.2839 0.0007
-24 4 -3 -0.2757 0.0001
-24 4 -2 -0.3403 -0.0004
-24 4 -1 0.4594 0.0000
-24 4 0 0.2054 -0.0023
-24 4 1 -0.1183 0.0001
-24 4 2 0.4766 0.0009
-24 4 3 0.5605 0.0010
-24 4 4 -0.8287 0.0017
-24 4 5 -0.3682 -0.0003
-24 4 6 0.3147 0.0011
-24 4 7 -0.0837 -0.0005
-24 4 8 -0.3756 -0.0013
-24 4 9 -0.3145 -0.0007
-24 4 10 0.7412 -0.0018
-24 4 11 0.1742 0.0009
-24 4 12 -0.1649 -0.0002
-24 4 13 0.4730 0.0003
-24 4 14 -0.0469 0.0012
-24 4 15 -0.1314 -0.0005
-24 4 16 -0.4089 0.0016
-24 4 17 -0.5396 -0.0012
-24 4 18 0.4740 -0.0011
-24 4 19 0.7953 0.0012
-24 4 20 -0.7590 -0.0006
-24 4 21 -0.8280 0.0004
-24 4 22 1.1401 0.0003
-24 4 23 0.1630 -0.0004
-24 4 24 -0.7103 -0.0002
-24 4 25 0.6794 0.0006
-24 4 26 0.2308 0.0004
-24 4 27 -0.6952 -0.0004
-24 4 28 -0.3226 -0.0017
-24 4 29 0.4595 -0.0018
-24 4 30 0.1635 0.0035
-24 4 31 -0.2994 0.0008
-24 5 -15 -0.5601 -0.0030
-24 5 -14 0.2548 -0.0026
-24 5 -13 0.8702 0.0027
-24 5 -12 -0.3580 -0.0002
-24 5 -11 -0.0655 -0.0018
-24 5 -10 0.4028 0.0017
-24 5 -9 -0.5787 0.0003
-24 5 -8 -0.6284 -0.0015
-24 5 -7 0.5265 0.0012
-24 5 -6 0.8379 0.0004
-24 5 -5 -0.4704 -0.0008
-24 5 -4 -1.2455 -0.0003
-24 5 -3 -0.3910 -0.0005
-24 5 -2 1.5994 0.0000
-24 5 -1 1.0390 -0.0005
-24 5 0 -1.4711 0.0007
-24 5 1 -0.2049 0.0014
-24 5 2 1.0431 0.0002
-24 5 3 0.2094 0.0004
-24 5 4 -0.3936 -0.0005
-24 5 5 -0.9829 -0.0009
-24 5 6 -0.3266 -0.0000
-24 5 7 0.2622 -0.0001
-24 5 8 0.4787 -0.0010
-24 5 9 0.3063 -0.0003
-24 5 10 -0.2447 -0.0000
-24 5 11 0.1217 -0.0003
-24 5 12 0.6501 0.0020
-24 5 13 0.3665 0.0002
-24 5 14 -1.2187 -0.0003
-24 5 15 -0.9207 0.0007
-24 5 16 0.9412 -0.0008
-24 5 17 0.7343 0.0007
-24 5 18 -0.3832 -0.0009
-24 5 19 -1.2780 -0.0007
-24 5 20 -0.1475 0.0012
-24 5 21 1.4926 -0.0004
-24 5 22 0.7587 -0.0001
-24 5 23 -0.2857 -0.0006
-24 5 24 -0.7898 -0.0003
-24 5 25 -0.2680 0.0015
-24 5 26 0.4259 -0.0004
-24 5 27 -0.1386 -0.0017
-24 5 28 -0.4886 0.0014
-24 5 29 0.1489 -0.0005
-24 5 30 0.6317 0.0005
-24 6 -15 0.6131 0.0025
-24 6 -14 0.0807 0.0042
-24 6 -13 -0.6478 -0.0013
-24 6 -12 0.1345 -0.0028
-24 6 -11 0.1198 0.0007
-24 6 -10 -0.6866 -0.0001
-24 6 -9 -0.0452 -0.0004
-24 6 -8 0.6629 0.0016
-24 6 -7 0.1165 -0.0008
-24 6 -6 -0.1447 0.0001
-24 6 -5 -0.4854 -0.0003
-24 6 -4 -0.1841 -0.0002
-24 6 -3 0.6331 0.0015
-24 6 -2 0.3831 -0.0014
-24 6 -1 0.4873 0.0002
-24 6 0 -0.6133 0.0010
-24 6 1 -0.9493 -0.0002
-24 6 2 1.1086 -0.0001
-24 6 3 0.1092 -0.0008
-24 6 4 -1.2577 0.0000
-24 6 5 -0.1774 -0.0005
-24 6 6 0.3094 0.0002
-24 6 7 0.3848 0.0000
-24 6 8 0.7010 0.0002
-24 6 9 0.2317 0.0007
-24 6 10 -0.9786 -0.0005
-24 6 11 0.0096 0.0003
-24 6 12 0.9225 -0.0002
-24 6 13 -0.4712 0.0000
-24 6 14 -0.5155 0.0005
-24 6 15 0.0161 -0.0002
-24 6 16 0.2319 0.0001
-24 6 17 -0.1840 -0.0005
-24 6 18 -0.6762 0.0009
-24 6 19 0.8162 0.0006
-24 6 20 0.6448 -0.0016
-24 6 21 -0.5945 -0.0013
-24 6 22 0.3298 -0.0008
-24 6 23 0.4606 0.0013
-24 6 24 -0.5372 0.0017
-24 6 25 -0.6092 -0.0008
-24 6 26 0.0043 0.0013
-24 6 27 0.3273 0.0003
-24 6 28 -0.3161 -0.0023
-24 6 29 -0.3123 0.0031
-24 7 -14 -1.5015 0.0016
-24 7 -13 0.6988 -0.0043
-24 7 -12 1.1035 -0.0030
-24 7 -11 -0.8960 -0.0004
-24 7 -10 -0.5453 0.0031
-24 7 -9 0.4138 0.0022
-24 7 -8 0.5668 -0.0010
-24 7 -7 0.3588 -0.0007
-24 7 -6 -0.3207 -0.0020
-24 7 -5 -0.5634 0.0010
-24 7 -4 0.1832 0.0015
-24 7 -3 0.8890 -0.0007
-24 7 -2 -0.7034 -0.0002
-24 7 -1 -0.8194 -0.0004
-24 7 0 1.2710 0.0004
-24 7 1 -0.2939 -0.0007
-24 7 2 -1.2274 -0.0001
-24 7 3 0.6170 0.0003
-24 7 4 0.5546 0.0004
-24 7 5 -0.0836 0.0010
-24 7 6 -0.4207 -0.0012
-24 7 7 0.2932 0.0001
-24 7 8 0.9135 0.0003
-24 7 9 -0.5990 -0.0002
-24 7 10 -0.9532 0.0005
-24 7 11 0.3742 -0.0009
-24 7 12 1.1893 0.0002
-24 7 13 -0.1720 0.0002
-24 7 14 -1.4556 -0.0001
-24 7 15 -0.0420 0.0008
-24 7 16 0.3903 -0.0002
-24 7 17 0.3120 0.0004
-24 7 18 0.5875 -0.0008
-24 7 19 -0.4832 -0.0004
-24 7 20 -0.1823 0.0006
-24 7 21 0.2339 -0.0025
-24 7 22 -0.0373 0.0000
-24 7 23 0.7761 0.0012
-24 7 24 -0.3089 0.0011
-24 7 25 -1.1249 0.0046
-24 7 26 0.0615 -0.0013
-24 7 27 -0.2419 -0.0046
-24 7 28 0.3239 0.0011
-24 8 -12 0.0201 0.0003
-24 8 -11 1.8537 0.0066
-24 8 -10 0.0735 0.0012
-24 8 -9 -1.6744 -0.0036
-24 8 -8 -0.2202 -0.0004
-24 8 -7 1.4320 0.0002
-24 8 -6 0.2568 -0.0004
-24 8 -5 -0.6615 0.0007
-24 8 -4 -0.6292 0.0004
-24 8 -3 -0.3498 -0.0013
-24 8 -2 0.4776 0.0004
-24 8 -1 -0.0374 0.0007
-24 8 0 0.2241 -0.0003
-24 8 1 0.6281 0.0009
-24 8 2 -0.6868 -0.0002
-24 8 3 0.1584 -0.0006
-24 8 4 0.4688 0.0004
-24 8 5 -0.6389 -0.0006
-24 8 6 0.2278 -0.0005
-24 8 7 -0.2234 0.0007
-24 8 8 -0.2712 0.0008
-24 8 9 0.9562 -0.0004
-24 8 10 0.0386 -0.0005
-24 8 11 -0.5604 0.0002
-24 8 12 -0.3695 -0.0007
-24 8 13 0.0788 0.0005
-24 8 14 0.3449 0.0007
-24 8 15 -0.4804 -0.0004
-24 8 16 0.0111 0.0005
-24 8 17 0.4704 -0.0002
-24 8 18 -0.0672 -0.0005
-24 8 19 0.4377 -0.0013
-24 8 20 0.1946 0.0000
-24 8 21 -0.5002 0.0014
-24 8 22 -0.4258 -0.0004
-24 8 23 0.2382 0.0018
-24 8 24 0.7666 -0.0001
-24 8 25 -1.2029 -0.0020
-24 8 26 -1.0911 0.0043
-24 8 27 1.5482 -0.0008
-24 9 -11 0.0169 0.0031
-24 9 -10 -0.6840 -0.0013
-24 9 -9 0.3578 -0.0008
-24 9 -8 0.1462 -0.0010
-24 9 -7 -0.4707 -0.0009
-24 9 -6 0.4296 0.0008
-24 9 -5 -0.3392 0.0006
-24 9 -4 -1.0361 -0.0007
-24 9 -3 0.7559 0.0003
-24 9 -2 1.2219 0.0012
-24 9 -1 -0.4454 -0.0002
-24 9 0 -0.5474 0.0004
-24 9 1 0.6149 -0.0003
-24 9 2 0.0460 -0.0016
-24 9 3 -0.3970 -0.0003
-24 9 4 0.4135 0.0001
-24 9 5 -1.1007 0.0006
-24 9 6 -0.8695 0.0003
-24 9 7 2.0628 0.0011
-24 9 8 0.4392 0.0004
-24 9 9 -1.0006 -0.0013
-24 9 10 0.0878 0.0001
-24 9 11 -0.5274 -0.0014
-24 9 12 0.2880 -0.0003
-24 9 13 0.2559 0.0020
-24 9 14 -1.1638 -0.0002
-24 9 15 0.8020 -0.0001
-24 9 16 1.1370 0.0004
-24 9 17 -0.5198 -0.0007
-24 9 18 0.0416 0.0002
-24 9 19 -0.2025 0.0009
-24 9 20 -0.4538 -0.0011
-24 9 21 0.3835 -0.0005
-24 9 22 0.1488 -0.0000
-24 9 23 -0.8528 -0.0003
-24 9 24 -0.4859 0.0036
-24 9 25 0.9902 0.0015
-24 9 26 0.5478 -0.0054
-24 10 -9 0.8363 -0.0049
-24 10 -8 1.1351 0.0001
-24 10 -7 -0.4794 0.0034
-24 10 -6 -1.4758 0.0002
-24 10 -5 -0.0190 -0.0020
-24 10 -4 1.3220 0.0010
-24 10 -3 0.1730 0.0005
-24 10 -2 -0.2274 -0.0005
-24 10 -1 0.5408 0.0012
-24 10 0 -0.1897 -0.0015
-24 10 1 -1.3870 -0.0014
-24 10 2 -0.1450 -0.0003
-24 10 3 1.1982 0.0011
-24 10 4 -0.3589 0.0019
-24 10 5 -0.2164 -0.0007
-24 10 6 0.5304 0.0004
-24 10 7 -0.4191 -0.0003
-24 10 8 0.1497 0.0000
-24 10 9 -0.0891 -0.0004
-24 10 10 -0.0470 -0.0023
-24 10 11 0.9494 0.0010
-24 10 12 -0.9582 0.0008
-24 10 13 -0.7947 0.0001
-24 10 14 0.9385 0.0012
-24 10 15 -0.1107 -0.0000
-24 10 16 0.8998 -0.0001
-24 10 17 0.8364 -0.0002
-24 10 18 -1.7459 -0.0012
-24 10 19 -0.7396 -0.0007
-24 10 20 0.4200 0.0006
-24 10 21 -0.4049 0.0004
-24 10 22 0.3409 0.0000
-24 10 23 1.3451 0.0008
-24 10 24 -0.2256 0.0007
-24 11 -7 0.4935 0.0018
-24 11 -6 -0.7248 0.0013
-24 11 -5 -1.2357 -0.0006
-24 11 -4 0.4709 -0.0021
-24 11 -3 1.1844 0.0002
-24 11 -2 -0.2662 -0.0003
-24 11 -1 -0.5904 0.0001
-24 11 0 -0.4605 0.0010
-24 11 1 0.5601 -0.0013
-24 11 2 0.2476 0.0017
-24 11 3 -0.7920 0.0012
-24 11 4 0.5559 -0.0013
-24 11 5 0.1541 0.0001
-24 11 6 -0.1962 -0.0004
-24 11 7 0.5970 -0.0012
-24 11 8 -0.8374 -0.0006
-24 11 9 -0.3035 0.0013
-24 11 10 1.3388 0.0008
-24 11 11 -0.0272 0.0005
-24 11 12 -0.8411 -0.0002
-24 11 13 -0.3995 -0.0011
-24 11 14 0.2218 0.0017
-24 11 15 0.8198 -0.0010
-24 11 16 0.2811 -0.0030
-24 11 17 -0.5927 0.0028
-24 11 18 -1.2294 0.0024
-24 11 19 -0.0940 -0.0043
-24 11 20 1.2315 -0.0020
-24 11 21 0.2845 0.0050
-24 11 22 -0.2918 0.0015
-24 12 -4 -0.5014 -0.0014
-24 12 -3 0.4047 -0.0026
-24 12 -2 0.5208 0.0015
-24 12 -1 0.0115 0.0022
-24 12 0 -0.0443 0.0001
-24 12 1 -0.0934 0.0000
-24 12 2 0.8032 -0.0004
-24 12 3 -0.4210 -0.0012
-24 12 4 -1.4789 -0.0006
-24 12 5 0.5678 0.0004
-24 12 6 0.8981 -0.0006
-24 12 7 -0.0114 0.0002
-24 12 8 0.2140 0.0011
-24 12 9 -0.2148 0.0006
-24 12 10 -0.3957 0.0007
-24 12 11 0.1364 -0.0004
-24 12 12 -0.2985 -0.0007
-24 12 13 -0.5079 -0.0010
-24 12 14 0.5302 -0.0003
-24 12 15 0.8402 -0.0010
-24 12 16 -0.6149 -0.0011
-24 12 17 -0.8135 0.0042
-24 12 18 0.4753 0.0033
-24 12 19 0.4904 -0.0029
-24 13 0 -0.2412 0.0008
-24 13 1 -0.7979 -0.0005
-24 13 2 -0.5280 -0.0030
-24 13 3 0.6212 0.0008
-24 13 4 0.3799 0.0027
-24 13 5 -0.5453 -0.0003
-24 13 6 -0.6836 -0.0009
-24 13 7 0.5703 0.0010
-24 13 8 1.3867 0.0009
-24 13 9 0.0339 -0.0011
-24 13 10 -1.4127 -0.0009
-24 13 11 -1.0629 -0.0015
-24 13 12 0.5187 0.0008
-24 13 13 0.9599 0.0021
-24 13 14 -0.0651 -0.0032
-24 13 15 0.0900 0.0001
-23 0 -17 2.3531 -0.0002
-23 0 -15 -1.0829 0.0051
-23 0 -13 -0.2073 -0.0014
-23 0 -11 0.2568 -0.0023
-23 0 -9 0.2896 -0.0001
-23 0 -7 -0.9017 0.0017
-23 0 -5 0.9939 -0.0016
-23 0 -3 -0.2446 -0.0004
-23 0 -1 -0.5180 0.0053
-23 0 1 0.1882 -0.0030
-23 0 3 0.6744 -0.0013
-23 0 5 -0.8832 -0.0042
-23 0 7 1.3794 0.0066
-23 0 9 -2.1277 -0.0017
-23 0 11 1.8746 0.0017
-23 0 13 -1.0952 -0.0013
-23 0 15 -0.5851 -0.0022
-23 0 17 2.4640 0.0001
-23 0 19 -2.4379 0.0018
-23 0 21 2.1672 0.0018
-23 0 23 -2.5478 -0.0026
-23 0 25 1.4305 0.0026
-23 0 27 0.2390 -0.0049
-23 0 29 -0.2809 -0.0004
-23 0 31 -0.1341 0.0065
-23 0 33 -0.3923 0.0020
-23 1 -18 1.0826 -0.0003
-23 1 -17 0.7316 -0.0021
-23 1 -16 -1.3774 0.0022
-23 1 -15 -1.2901 0.0015
-23 1 -14 0.8223 0.0003
-23 1 -13 0.9695 0.0002
-23 1 -12 -0.3225 0.0008
-23 1 -11 -0.6286 -0.0017
-23 1 -10 0.1663 -0.0023
-23 1 -9 0.5407 0.0011
-23 1 -8 0.1662 0.0005
-23 1 -7 -0.2961 0.0005
-23 1 -6 -0.6915 0.0007
-23 1 -5 -0.0509 -0.0011
-23 1 -4 1.0725 0.0003
-23 1 -3 0.5248 0.0001
-23 1 -2 -0.8970 0.0008
-23 1 -1 -1.0117 0.0032
-23 1 0 0.3041 -0.0020
-23 1 1 1.0190 -0.0040
-23 1 2 0.0980 -0.0006
-23 1 3 -0.0559 -0.0008
-23 1 4 -0.6202 -0.0005
-23 1 5 -0.7793 0.0023
-23 1 6 1.4620 0.0026
-23 1 7 0.5631 0.0008
-23 1 8 -1.7433 0.0010
-23 1 9 -0.4248 -0.0004
-23 1 10 1.3083 -0.0008
-23 1 11 0.4251 -0.0003
-23 1 12 -0.4302 -0.0012
-23 1 13 -0.5792 -0.0005
-23 1 14 -0.9275 -0.0019
-23 1 15 1.2096 -0.0009
-23 1 16 1.6327 0.0005
-23 1 17 -0.7160 0.0009
-23 1 18 -1.0641 0.0021
-23 1 19 -0.3813 0.0011
-23 1 20 0.5765 0.0005
-23 1 21 0.3727 -0.0015
-23 1 22 -0.0991 -0.0005
-23 1 23 -0.2304 0.0019
-23 1 24 -1.2872 -0.0004
-23 1 25 0.1585 -0.0027
-23 1 26 1.9167 0.0001
-23 1 27 0.3956 0.0008
-23 1 28 -0.8650 -0.0022
-23 1 29 -0.3400 0.0015
-23 1 30 0.0664 0.0006
-23 1 31 -0.6814 0.0012
-23 1 32 -0.0946 0.0046
-23 2 -18 0.4912 0.0001
-23 2 -17 -0.6145 0.0029
-23 2 -16 -1.8608 0.0027
-23 2 -15 -0.6491 -0.0008
-23 2 -14 1.8595 -0.0018
-23 2 -13 1.1783 -0.0017
-23 2 -12 -0.0890 -0.0005
-23 2 -11 -0.3949 0.0011
-23 2 -10 -1.3845 0.0009
-23 2 -9 -0.0371 -0.0009
-23 2 -8 1.7009 0.0001
-23 2 -7 -0.1891 0.0006
-23 2 -6 -1.3703 0.0001
-23 2 -5 0.3339 0.0010
-23 2 -4 0.8270 -0.0013
-23 2 -3 -0.3334 -0.0001
-23 2 -2 -0.3582 -0.0005
-23 2 -1 0.3805 -0.0016
-23 2 0 -0.0792 0.0005
-23 2 1 0.0934 0.0006
-23 2 2 0.1827 0.0027
-23 2 3 -1.1182 -0.0017
-23 2 4 0.0856 -0.0020
-23 2 5 1.3917 0.0033
-23 2 6 0.2052 0.0012
-23 2 7 -1.0856 -0.0002
-23 2 8 -0.6684 -0.0017
-23 2 9 0.7036 -0.0004
-23 2 10 0.3362 -0.0005
-23 2 11 0.1496 -0.0021
-23 2 12 0.0435 0.0008
-23 2 13 -0.6544 0.0008
-23 2 14 -0.4509 0.0003
-23 2 15 0.7109 -0.0007
-23 2 16 1.4464 0.0002
-23 2 17 -0.8395 0.0024
-23 2 18 -1.4867 0.0002
-23 2 19 0.5071 -0.0001
-23 2 20 0.3745 0.0003
-23 2 21 -0.0005 -0.0013
-23 2 22 -0.2451 -0.0014
-23 2 23 -0.2544 0.0004
-23 2 24 0.6340 0.0014
-23 2 25 0.2618 -0.0007
-23 2 26 -0.2124 -0.0021
-23 2 27 0.1686 0.0000
-23 2 28 0.1396 0.0016
-23 2 29 -0.5670 0.0000
-23 2 30 -0.6131 0.0009
-23 2 31 0.5582 0.0020
-23 2 32 0.5141 -0.0019
-23 3 -18 0.3878 0.0037
-23 3 -17 -1.1781 0.0024
-23 3 -16 -0.5858 -0.0034
-23 3 -15 0.6222 -0.0026
-23 3 -14 1.4024 0.0018
-23 3 -13 0.9523 0.0004
-23 3 -12 -1.6675 -0.0017
-23 3 -11 -1.5291 0.0004
-23 3 -10 1.4000 0.0010
-23 3 -9 0.8370 0.0017
-23 3 -8 -0.8409 -0.0006
-23 3 -7 -0.5512 -0.0010
-23 3 -6 -0.3287 -0.0005
-23 3 -5 0.6046 -0.0010
-23 3 -4 1.1008 0.0003
-23 3 -3 -0.2085 0.0002
-23 3 -2 -1.0024 0.0017
-23 3 -1 0.0672 -0.0009
-23 3 0 0.9286 0.0001
-23 3 1 -0.5062 0.0020
-23 3 2 -0.7014 -0.0009
-23 3 3 0.1025 0.0010
-23 3 4 0.1336 -0.0021
-23 3 5 0.8421 -0.0010
-23 3 6 0.3416 0.0011
-23 3 7 -0.7439 -0.0021
-23 3 8 -0.9001 0.0014
-23 3 9 0.2853 0.0001
-23 3 10 1.1699 0.0000
-23 3 11 0.3577 0.0013
-23 3 12 -0.8735 -0.0013
-23 3 13 -1.5859 0.0008
-23 3 14 0.8545 -0.0002
-23 3 15 1.8343 0.0000
-23 3 16 -0.7867 0.0009
-23 3 17 -0.7317 -0.0005
-23 3 18 0.0913 0.0010
-23 3 19 -0.2753 -0.0010
-23 3 20 0.0177 -0.0014
-23 3 21 0.4334 0.0010
-23 3 22 0.5235 0.0003
-23 3 23 -0.0207 -0.0014
-23 3 24 -0.4421 -0.0002
-23 3 25 -0.1296 0.0018
-23 3 26 0.0561 -0.0008
-23 3 27 -0.2023 -0.0012
-23 3 28 0.3016 0.0011
-23 3 29 0.4042 0.0029
-23 3 30 -0.8736 -0.0010
-23 3 31 -0.0185 -0.0039
-23 3 32 1.0092 0.0036
-23 4 -17 -1.4565 -0.0025
-23 4 -16 1.0010 -0.0017
-23 4 -15 2.1599 0.0004
-23 4 -14 -0.8050 0.0014
-23 4 -13 -2.3315 0.0006
-23 4 -12 -0.0308 0.0016
-23 4 -11 1.2658 0.0008
-23 4 -10 0.5188 -0.0027
-23 4 -9 -0.1594 -0.0018
-23 4 -8 -1.1456 0.0019
-23 4 -7 -0.1215 0.0005
-23 4 -6 1.1530 0.0000
-23 4 -5 -0.0733 -0.0006
-23 4 -4 -0.0893 -0.0008
-23 4 -3 0.4837 0.0013
-23 4 -2 -0.0932 0.0011
-23 4 -1 -0.6074 0.0011
-23 4 0 -0.2848 -0.0009
-23 4 1 -0.0759 -0.0013
-23 4 2 -0.2089 -0.0007
-23 4 3 0.7668 -0.0011
-23 4 4 0.3077 0.0008
-23 4 5 -0.6125 -0.0009
-23 4 6 0.0423 0.0002
-23 4 7 0.5371 0.0016
-23 4 8 0.2881 -0.0001
-23 4 9 -0.5831 0.0014
-23 4 10 -0.2119 -0.0004
-23 4 11 -0.1399 0.0002
-23 4 12 -0.4033 -0.0002
-23 4 13 0.3681 -0.0022
-23 4 14 0.2004 0.0013
-23 4 15 0.4131 -0.0004
-23 4 16 0.3414 0.0000
-23 4 17 -0.7579 0.0007
-23 4 18 -0.6852 -0.0013
-23 4 19 0.6217 0.0015
-23 4 20 1.0725 -0.0001
-23 4 21 -0.5185 -0.0011
-23 4 22 -0.7653 0.0004
-23 4 23 0.3981 -0.0002
-23 4 24 -0.0058 -0.0004
-23 4 25 -0.5760 0.0006
-23 4 26 0.1329 0.0013
-23 4 27 0.7798 0.0007
-23 4 28 0.0184 0.0000
-23 4 29 -0.1441 -0.0029
-23 4 30 -0.1674 0.0005
-23 4 31 -0.6704 0.0004
-23 5 -17 -0.2417 -0.0055
-23 5 -16 -0.2833 0.0009
-23 5 -15 -0.1820 0.0029
-23 5 -14 -0.4754 -0.0014
-23 5 -13 0.4455 0.0006
-23 5 -12 0.3476 0.0015
-23 5 -11 -0.4048 -0.0015
-23 5 -10 0.0445 -0.0011
-23 5 -9 0.3882 0.0012
-23 5 -8 0.1965 -0.0003
-23 5 -7 -0.2733 -0.0009
-23 5 -6 -0.3109 0.0007
-23 5 -5 0.3376 0.0005
-23 5 -4 0.8403 0.0009
-23 5 -3 -0.5613 0.0002
-23 5 -2 -1.3637 -0.0009
-23 5 -1 0.6303 -0.0011
-23 5 0 0.5224 -0.0008
-23 5 1 -0.5340 0.0007
-23 5 2 -0.1114 0.0000
-23 5 3 0.1543 -0.0001
-23 5 4 0.7018 0.0006
-23 5 5 0.1720 0.0002
-23 5 6 -0.3367 0.0004
-23 5 7 0.2139 0.0008
-23 5 8 -0.0209 -0.0004
-23 5 9 -0.6518 -0.0005
-23 5 10 -0.2912 0.0006
-23 5 11 -0.1415 -0.0013
-23 5 12 -0.4417 0.0000
-23 5 13 1.3977 0.0004
-23 5 14 1.1414 -0.0012
-23 5 15 -1.4222 0.0007
-23 5 16 -0.6261 -0.0006
-23 5 17 0.4777 0.0008
-23 5 18 0.7006 0.0011
-23 5 19 0.3275 -0.0018
-23 5 20 -1.0199 0.0007
-23 5 21 -0.4243 0.0014
-23 5 22 0.2511 -0.0006
-23 5 23 -0.2224 -0.0010
-23 5 24 0.0969 0.0003
-23 5 25 0.4877 0.0007
-23 5 26 0.3231 0.0003
-23 5 27 0.3824 -0.0002
-23 5 28 -0.2931 0.0003
-23 5 29 -1.0542 -0.0021
-23 5 30 0.2217 -0.0041
-23 5 31 0.3497 0.0063
-23 6 -16 -1.0236 -0.0022
-23 6 -15 -0.2129 -0.0031
-23 6 -14 1.3237 0.0008
-23 6 -13 0.1473 0.0030
-23 6 -12 -0.6292 -0.0001
-23 6 -11 0.5470 -0.0013
-23 6 -10 0.2334 0.0008
-23 6 -9 -0.7002 -0.0012
-23 6 -8 0.0650 0.0003
-23 6 -7 0.1395 0.0003
-23 6 -6 -0.1312 -0.0004
-23 6 -5 0.2062 0.0008
-23 6 -4 -0.0981 -0.0011
-23 6 -3 -0.2832 0.0010
-23 6 -2 -0.6598 -0.0004
-23 6 -1 0.2649 -0.0013
-23 6 0 1.3541 0.0012
-23 6 1 -0.4003 0.0001
-23 6 2 -0.6560 0.0003
-23 6 3 0.2841 0.0001
-23 6 4 -0.0088 0.0005
-23 6 5 0.7427 -0.0000
-23 6 6 0.4973 -0.0009
-23 6 7 -1.5193 -0.0002
-23 6 8 -0.9810 -0.0004
-23 6 9 1.1722 0.0005
-23 6 10 0.1843 0.0003
-23 6 11 -0.5293 -0.0000
-23 6 12 0.4727 -0.0001
-23 6 13 -0.0512 -0.0001
-23 6 14 0.3995 0.0004
-23 6 15 0.1756 -0.0010
-23 6 16 -0.4932 -0.0008
-23 6 17 0.5559 0.0006
-23 6 18 -0.6928 0.0009
-23 6 19 -0.6742 0.0016
-23 6 20 1.2535 0.0006
-23 6 21 -0.4041 -0.0009
-23 6 22 -1.3859 -0.0008
-23 6 23 0.5927 -0.0006
-23 6 24 1.3287 0.0002
-23 6 25 0.2933 -0.0008
-23 6 26 -0.6624 -0.0013
-23 6 27 -0.0090 0.0017
-23 6 28 0.4066 0.0002
-23 6 29 -1.2319 0.0008
-23 6 30 -0.5257 0.0018
-23 7 -15 1.0505 -0.0003
-23 7 -14 -0.6293 0.0036
-23 7 -13 -0.7898 0.0018
-23 7 -12 0.7587 -0.0011
-23 7 -11 0.4753 -0.0020
-23 7 -10 -0.0714 -0.0000
-23 7 -9 -0.7320 0.0014
-23 7 -8 -1.0792 -0.0013
-23 7 -7 0.5049 0.0009
-23 7 -6 1.1452 -0.0002
-23 7 -5 -0.0916 -0.0012
-23 7 -4 -0.7752 0.0015
-23 7 -3 0.3216 0.0002
-23 7 -2 0.4308 0.0000
-23 7 -1 -0.8079 -0.0005
-23 7 0 0.6839 0.0003
-23 7 1 1.0437 0.0004
-23 7 2 -1.4285 -0.0009
-23 7 3 -0.7291 -0.0002
-23 7 4 1.1061 -0.0005
-23 7 5 0.5962 0.0010
-23 7 6 -0.7631 -0.0001
-23 7 7 -1.0129 -0.0009
-23 7 8 0.4589 0.0008
-23 7 9 1.1891 -0.0002
-23 7 10 -0.3118 0.0008
-23 7 11 -1.5962 0.0006
-23 7 12 0.5305 -0.0009
-23 7 13 1.9027 -0.0007
-23 7 14 -0.1804 -0.0011
-23 7 15 -0.6349 0.0008
-23 7 16 -0.6802 0.0002
-23 7 17 -0.6265 -0.0001
-23 7 18 1.0710 0.0016
-23 7 19 0.3231 0.0004
-23 7 20 -0.6250 0.0017
-23 7 21 -0.2385 -0.0011
-23 7 22 -0.6735 -0.0044
-23 7 23 0.8689 0.0001
-23 7 24 1.2946 -0.0001
-23 7 25 -0.5123 -0.0002
-23 7 26 0.1538 0.0022
-23 7 27 -0.5319 0.0008
-23 7 28 -1.3369 0.0028
-23 7 29 0.7472 0.0005
-23 8 -14 0.8548 0.0033
-23 8 -13 0.3822 -0.0003
-23 8 -12 -1.7052 -0.0038
-23 8 -11 -0.3589 -0.0010
-23 8 -10 1.7195 0.0026
-23 8 -9 0.3799 -0.0001
-23 8 -8 -1.6618 -0.0013
-23 8 -7 -0.3492 0.0006
-23 8 -6 1.2469 0.0007
-23 8 -5 0.8455 -0.0002
-23 8 -4 -0.0672 0.0008
-23 8 -3 -1.0143 -0.0004
-23 8 -2 -0.1995 -0.0011
-23 8 -1 0.6220 0.0005
-23 8 0 -0.3567 -0.0006
-23 8 1 -0.1500 -0.0002
-23 8 2 -0.0693 0.0007
-23 8 3 -0.2121 -0.0002
-23 8 4 0.8942 0.0005
-23 8 5 0.1310 0.0004
-23 8 6 -0.8448 -0.0007
-23 8 7 -0.1170 -0.0006
-23 8 8 0.2509 0.0007
-23 8 9 0.1686 0.0011
-23 8 10 0.0730 -0.0008
-23 8 11 0.0304 -0.0001
-23 8 12 -0.1782 -0.0002
-23 8 13 0.2689 -0.0008
-23 8 14 0.6977 0.0002
-23 8 15 -0.4227 -0.0007
-23 8 16 -0.9082 0.0017
-23 8 17 -0.2513 0.0018
-23 8 18 0.2152 -0.0006
-23 8 19 0.5306 -0.0007
-23 8 20 -0.1272 -0.0019
-23 8 21 -0.0428 -0.0002
-23 8 22 0.4488 0.0003
-23 8 23 -0.6550 -0.0003
-23 8 24 0.5706 0.0008
-23 8 25 1.0510 -0.0020
-23 8 26 -1.2989 0.0012
-23 8 27 -0.6030 0.0076
-23 8 28 0.2320 -0.0004
-23 9 -13 -0.3911 -0.0012
-23 9 -12 0.0254 -0.0041
-23 9 -11 0.2898 0.0001
-23 9 -10 -0.2926 0.0002
-23 9 -9 0.2609 0.0008
-23 9 -8 0.6495 0.0013
-23 9 -7 -0.4525 -0.0001
-23 9 -6 0.0302 0.0000
-23 9 -5 0.7141 -0.0001
-23 9 -4 -1.0335 -0.0009
-23 9 -3 -1.0412 -0.0014
-23 9 -2 1.0541 0.0001
-23 9 -1 0.6134 0.0008
-23 9 0 -0.7758 0.0010
-23 9 1 -0.3372 0.0009
-23 9 2 0.3804 -0.0006
-23 9 3 0.3046 -0.0000
-23 9 4 0.7724 -0.0006
-23 9 5 -0.0597 -0.0004
-23 9 6 -1.8595 0.0002
-23 9 7 0.2986 -0.0001
-23 9 8 1.5777 0.0008
-23 9 9 -0.7178 -0.0004
-23 9 10 -0.4134 0.0002
-23 9 11 0.5122 -0.0001
-23 9 12 0.2530 -0.0009
-23 9 13 0.4337 0.0005
-23 9 14 -0.9730 0.0005
-23 9 15 -0.9978 0.0000
-23 9 16 0.6760 -0.0006
-23 9 17 0.1820 0.0000
-23 9 18 0.1623 0.0005
-23 9 19 0.4251 -0.0003
-23 9 20 -0.3496 -0.0007
-23 9 21 -0.2348 0.0001
-23 9 22 0.7082 0.0014
-23 9 23 0.4596 -0.0011
-23 9 24 -0.9683 -0.0022
-23 9 25 -0.4318 0.0028
-23 9 26 0.0350 0.0045
-23 9 27 0.0029 -0.0013
-23 10 -11 0.3670 -0.0005
-23 10 -10 -0.4999 0.0052
-23 10 -9 -0.5767 0.0016
-23 10 -8 0.0945 -0.0017
-23 10 -7 0.8288 -0.0019
-23 10 -6 0.1995 0.0002
-23 10 -5 -1.3161 0.0002
-23 10 -4 -0.2753 -0.0005
-23 10 -3 0.5488 0.0004
-23 10 -2 -0.2116 -0.0000
-23 10 -1 0.4002 0.0017
-23 10 0 1.2096 0.0002
-23 10 1 -0.2546 -0.0007
-23 10 2 -1.4737 -0.0004
-23 10 3 0.5253 -0.0016
-23 10 4 0.4041 0.0010
-23 10 5 -0.9616 0.0000
-23 10 6 0.7712 -0.0003
-23 10 7 0.5807 0.0005
-23 10 8 -0.3721 0.0000
-23 10 9 -0.2422 0.0013
-23 10 10 -1.0273 -0.0008
-23 10 11 0.6319 -0.0009
-23 10 12 1.3520 0.0005
-23 10 13 -0.6878 0.0001
-23 10 14 -0.5256 -0.0005
-23 10 15 -0.8333 -0.0006
-23 10 16 -0.3794 0.0005
-23 10 17 1.7683 0.0005
-23 10 18 0.8545 0.0003
-23 10 19 -0.4643 0.0002
-23 10 20 -0.2519 0.0003
-23 10 21 -0.4823 -0.0004
-23 10 22 -0.9765 -0.0013
-23 10 23 0.3525 0.0001
-23 10 24 1.2608 0.0017
-23 10 25 -0.5624 0.0016
-23 11 -9 -1.3596 -0.0015
-23 11 -8 -0.2812 -0.0026
-23 11 -7 0.5291 -0.0007
-23 11 -6 1.2386 0.0007
-23 11 -5 0.2024 0.0018
-23 11 -4 -1.5474 -0.0003
-23 11 -3 0.2956 0.0004
-23 11 -2 1.1251 0.0009
-23 11 -1 -0.2685 -0.0018
-23 11 0 -0.6429 0.0000
-23 11 1 0.3550 -0.0008
-23 11 2 0.1731 -0.0011
-23 11 3 -1.0178 0.0014
-23 11 4 0.4533 0.0010
-23 11 5 0.5622 0.0002
-23 11 6 -0.5809 -0.0002
-23 11 7 0.9098 0.0001
-23 11 8 -0.0204 -0.0014
-23 11 9 -1.7819 -0.0004
-23 11 10 0.0636 0.0011
-23 11 11 1.3047 0.0001
-23 11 12 0.6438 0.0005
-23 11 13 -0.7444 -0.0010
-23 11 14 -0.9363 -0.0007
-23 11 15 0.4425 0.0015
-23 11 16 0.7173 0.0000
-23 11 17 0.7620 -0.0013
-23 11 18 -0.3700 0.0015
-23 11 19 -1.3343 0.0017
-23 11 20 0.2131 -0.0031
-23 11 21 0.5289 -0.0012
-23 11 22 -0.5161 0.0019
-23 11 23 -0.4133 0.0010
-23 12 -7 1.0483 0.0004
-23 12 -6 -0.0525 0.0013
-23 12 -5 0.1885 0.0007
-23 12 -4 0.2045 0.0010
-23 12 -3 -0.9302 -0.0013
-23 12 -2 -0.2283 -0.0022
-23 12 -1 0.4749 0.0001
-23 12 0 -0.6659 0.0008
-23 12 1 -0.7966 0.0000
-23 12 2 1.6798 0.0010
-23 12 3 1.0178 0.0015
-23 12 4 -1.4202 -0.0011
-23 12 5 -0.1554 -0.0007
-23 12 6 0.3258 -0.0002
-23 12 7 -0.6979 -0.0006
-23 12 8 -0.0940 0.0003
-23 12 9 0.3494 -0.0002
-23 12 10 0.5226 -0.0000
-23 12 11 0.5407 0.0005
-23 12 12 -0.1782 0.0012
-23 12 13 -0.6820 0.0001
-23 12 14 -0.5087 0.0001
-23 12 15 0.8929 0.0003
-23 12 16 0.7474 -0.0033
-23 12 17 -0.9155 -0.0021
-23 12 18 -0.6441 0.0026
-23 12 19 -0.1646 0.0037
-23 12 20 -0.0013 0.0010
-23 12 21 0.5946 -0.0033
-23 13 -3 -0.4628 0.0031
-23 13 -2 -1.2870 0.0021
-23 13 0 1.3487 -0.0002
-23 13 1 0.3244 0.0027
-23 13 2 -0.5292 -0.0001
-23 13 3 0.3109 -0.0017
-23 13 4 0.0364 -0.0011
-23 13 5 -0.0125 -0.0010
-23 13 6 -0.3787 0.0004
-23 13 7 -1.3283 0.0010
-23 13 8 0.1838 0.0012
-23 13 9 1.7695 0.0002
-23 13 10 1.1746 0.0003
-23 13 11 -0.6009 -0.0008
-23 13 12 -1.9097 -0.0013
-23 13 13 -0.2129 0.0028
-23 13 14 1.1510 -0.0006
-23 13 15 -0.0443 -0.0051
-23 13 16 -0.2579 0.0001
-23 13 17 -0.3357 0.0041
-23 13 18 -0.2964 0.0019
-23 14 2 0.0423 0.0015
-23 14 3 -0.3393 -0.0057
-23 14 4 0.0285 -0.0011
-23 14 5 -0.5351 0.0053
-23 14 6 -0.0989 0.0021
-23 14 7 0.1326 -0.0015
-23 14 8 0.2431 -0.0000
-23 14 9 0.9299 0.0007
-23 14 10 -0.2114 -0.0016
-23 14 11 -1.2071 -0.0009
-23 14 12 -0.0169 -0.0008
-22 0 -20 1.7695 0.0135
-22 0 -18 -2.4017 -0.0090
-22 0 -16 2.3283 -0.0000
-22 0 -14 -1.6533 0.0010
-22 0 -12 1.1342 0.0016
-22 0 -10 -1.1004 0.0006
-22 0 -8 1.7360 -0.0018
-22 0 -6 -1.8878 0.0010
-22 0 -4 0.5635 -0.0020
-22 0 -2 1.1308 0.0012
-22 0 0 -1.4840 -0.0023
-22 0 2 0.5537 0.0052
-22 0 4 0.2241 -0.0001
-22 0 6 -1.0861 -0.0047
-22 0 8 2.3137 0.0015
-22 0 10 -2.9454 -0.0000
-22 0 12 2.9147 0.0003
-22 0 14 -1.6252 0.0013
-22 0 16 -0.3674 0.0009
-22 0 18 1.0801 -0.0034
-22 0 20 -1.7806 -0.0005
-22 0 22 2.9539 0.0040
-22 0 24 -2.0621 -0.0036
-22 0 26 -0.1190 0.0040
-22 0 28 0.8557 -0.0012
-22 0 30 -0.7543 -0.0034
-22 0 32 1.2683 -0.0035
-22 1 -20 0.2337 -0.0002
-22 1 -19 -0.9298 -0.0043
-22 1 -18 -0.3877 0.0001
-22 1 -17 1.6451 0.0008
-22 1 -16 0.6646 -0.0009
-22 1 -15 -1.3792 -0.0011
-22 1 -14 -0.5465 -0.0002
-22 1 -13 0.8192 0.0002
-22 1 -12 0.3559 0.0023
-22 1 -11 -0.5509 0.0011
-22 1 -10 -0.1837 -0.0020
-22 1 -9 0.0859 -0.0003
-22 1 -8 0.1780 -0.0002
-22 1 -7 0.7026 0.0001
-22 1 -6 -0.6361 0.0010
-22 1 -5 -1.4003 -0.0015
-22 1 -4 0.6390 0.0000
-22 1 -3 1.4775 0.0005
-22 1 -2 0.3242 -0.0028
-22 1 -1 -0.8225 0.0020
-22 1 0 -1.2526 0.0045
-22 1 1 0.0134 -0.0004
-22 1 2 0.9291 -0.0019
-22 1 3 0.8116 0.0009
-22 1 4 -0.0189 0.0008
-22 1 5 -1.7830 -0.0031
-22 1 6 -0.1855 -0.0028
-22 1 7 2.3861 -0.0006
-22 1 8 0.1927 0.0022
-22 1 9 -2.3594 0.0009
-22 1 10 -0.1241 -0.0015
-22 1 11 1.6046 0.0023
-22 1 12 0.0793 0.0017
-22 1 13 0.0202 0.0007
-22 1 14 -0.5885 0.0007
-22 1 15 -1.2770 -0.0008
-22 1 16 0.4632 -0.0012
-22 1 17 1.2084 -0.0025
-22 1 18 0.0910 -0.0004
-22 1 19 -0.9326 0.0003
-22 1 20 0.0755 0.0000
-22 1 21 0.5251 0.0010
-22 1 22 0.0866 0.0005
-22 1 23 0.9205 0.0003
-22 1 24 -0.4845 0.0003
-22 1 25 -1.8290 -0.0000
-22 1 26 0.1281 0.0001
-22 1 27 1.0122 0.0018
-22 1 28 -0.0371 -0.0017
-22 1 29 -0.2631 -0.0026
-22 1 30 0.8512 0.0005
-22 1 31 0.2945 -0.0010
-22 1 32 -1.1720 0.0018
-22 1 33 0.0649 0.0027
-22 2 -19 -0.1435 -0.0015
-22 2 -18 0.3567 -0.0008
-22 2 -17 1.3184 -0.0011
-22 2 -16 0.1046 0.0007
-22 2 -15 -1.8210 0.0016
-22 2 -14 -0.4669 0.0010
-22 2 -13 0.5725 -0.0013
-22 2 -12 0.1753 -0.0001
-22 2 -11 0.8188 0.0016
-22 2 -10 -0.1122 0.0000
-22 2 -9 -1.2206 -0.0015
-22 2 -8 0.1221 -0.0013
-22 2 -7 0.9836 0.0010
-22 2 -6 0.0571 -0.0000
-22 2 -5 -0.6569 0.0000
-22 2 -4 0.0381 0.0015
-22 2 -3 0.5784 0.0014
-22 2 -2 -0.2841 -0.0010
-22 2 -1 -0.5169 -0.0027
-22 2 0 -0.1124 0.0016
-22 2 1 0.4599 0.0005
-22 2 2 1.1643 -0.0004
-22 2 3 -0.5108 0.0003
-22 2 4 -1.6501 -0.0020
-22 2 5 -0.0216 -0.0007
-22 2 6 1.5242 -0.0005
-22 2 7 0.7885 0.0020
-22 2 8 -1.1720 0.0014
-22 2 9 -0.7429 -0.0008
-22 2 10 0.2129 0.0014
-22 2 11 0.5600 0.0009
-22 2 12 0.5141 0.0005
-22 2 13 -0.4623 -0.0019
-22 2 14 -0.5831 -0.0017
-22 2 15 -0.3518 0.0008
-22 2 16 0.4964 -0.0011
-22 2 17 0.7722 -0.0009
-22 2 18 -0.1044 0.0002
-22 2 19 -0.2886 0.0010
-22 2 20 -0.2475 0.0015
-22 2 21 0.5780 -0.0005
-22 2 22 0.4302 -0.0007
-22 2 23 -1.1314 0.0011
-22 2 24 -0.6537 0.0013
-22 2 25 0.5338 -0.0001
-22 2 26 0.5407 -0.0011
-22 2 27 -0.0119 -0.0011
-22 2 28 -0.3322 0.0006
-22 2 29 0.1619 0.0002
-22 2 30 0.3670 -0.0023
-22 2 31 -0.0719 0.0019
-22 2 32 -0.3566 0.0024
-22 2 33 -0.0128 -0.0024
-22 3 -19 -0.6016 -0.0021
-22 3 -18 0.9443 -0.0014
-22 3 -17 0.4482 0.0023
-22 3 -16 -0.6717 0.0019
-22 3 -15 -1.0685 -0.0017
-22 3 -14 -0.2366 -0.0007
-22 3 -13 1.6271 0.0025
-22 3 -12 0.6073 -0.0003
-22 3 -11 -1.8531 -0.0014
-22 3 -10 -0.1755 -0.0017
-22 3 -9 1.7748 0.0001
-22 3 -8 0.0647 0.0017
-22 3 -7 -0.9607 0.0008
-22 3 -6 -0.1127 0.0008
-22 3 -5 0.2451 -0.0013
-22 3 -4 -0.0931 -0.0006
-22 3 -3 -0.1399 -0.0007
-22 3 -2 -0.1414 0.0003
-22 3 -1 -0.1972 0.0009
-22 3 0 0.8864 -0.0019
-22 3 1 0.5328 -0.0001
-22 3 2 -0.6589 0.0002
-22 3 3 -0.4172 0.0020
-22 3 4 -0.5052 0.0006
-22 3 5 0.1207 -0.0019
-22 3 6 0.8917 0.0020
-22 3 7 0.5223 -0.0008
-22 3 8 -0.7090 -0.0005
-22 3 9 -0.9267 0.0012
-22 3 10 0.3005 -0.0009
-22 3 11 0.4577 0.0008
-22 3 12 0.8126 -0.0016
-22 3 13 -0.1372 -0.0009
-22 3 14 -1.4927 0.0007
-22 3 15 0.0747 -0.0006
-22 3 16 0.9571 0.0009
-22 3 17 0.4848 0.0004
-22 3 18 -0.1283 0.0007
-22 3 19 -0.5382 -0.0004
-22 3 20 -0.0212 -0.0010
-22 3 21 -0.2086 0.0013
-22 3 22 -0.4567 0.0008
-22 3 23 0.4626 -0.0002
-22 3 24 0.4945 -0.0013
-22 3 25 -0.2703 0.0000
-22 3 26 0.1978 0.0008
-22 3 27 -0.0578 -0.0009
-22 3 28 -0.5878 -0.0018
-22 3 29 0.6011 0.0017
-22 3 30 -0.0081 0.0032
-22 3 31 -0.5782 -0.0054
-22 3 32 0.6949 -0.0002
-22 3 33 0.1978 0.0059
-22 4 -19 -0.4478 0.0032
-22 4 -18 0.9231 -0.0001
-22 4 -17 -0.5912 0.0002
-22 4 -16 -1.1684 0.0008
-22 4 -15 1.3717 -0.0011
-22 4 -14 1.6318 -0.0007
-22 4 -13 -1.1419 -0.0008
-22 4 -12 -1.3855 -0.0005
-22 4 -11 0.6530 0.0016
-22 4 -10 0.6330 0.0010
-22 4 -9 0.2069 -0.0013
-22 4 -8 -0.0668 0.0004
-22 4 -7 -0.7038 -0.0000
-22 4 -6 -0.0487 -0.0005
-22 4 -5 0.1295 0.0009
-22 4 -4 -0.3196 -0.0012
-22 4 -3 -0.1445 -0.0011
-22 4 -2 0.4829 0.0002
-22 4 -1 0.7318 0.0015
-22 4 0 0.1796 0.0010
-22 4 1 -0.3979 -0.0008
-22 4 2 -0.9463 0.0006
-22 4 3 0.1359 -0.0001
-22 4 4 0.8396 0.0006
-22 4 5 -0.2622 0.0001
-22 4 6 -0.5138 -0.0017
-22 4 7 -0.2566 0.0005
-22 4 8 0.3613 -0.0010
-22 4 9 0.4118 -0.0004
-22 4 10 0.3787 0.0005
-22 4 11 0.1364 0.0000
-22 4 12 -0.8870 0.0014
-22 4 13 0.0051 -0.0013
-22 4 14 0.3275 0.0005
-22 4 15 -0.5637 0.0015
-22 4 16 0.2065 -0.0005
-22 4 17 0.9072 0.0001
-22 4 18 -0.1366 -0.0018
-22 4 19 -1.2543 0.0006
-22 4 20 -0.1044 0.0009
-22 4 21 1.0196 -0.0005
-22 4 22 -0.0029 0.0010
-22 4 23 -0.3879 -0.0003
-22 4 24 0.7709 -0.0016
-22 4 25 0.3212 -0.0006
-22 4 26 -1.3111 0.0013
-22 4 27 -0.4169 -0.0003
-22 4 28 0.4541 0.0005
-22 4 29 0.4909 -0.0001
-22 4 30 0.6758 0.0003
-22 4 31 -0.8082 0.0033
-22 4 32 -0.1906 -0.0064
-22 5 -18 0.4165 0.0042
-22 5 -17 1.0897 0.0007
-22 5 -16 0.2181 -0.0025
-22 5 -15 -0.1128 -0.0005
-22 5 -14 -0.4799 -0.0003
-22 5 -13 -0.4140 0.0003
-22 5 -12 0.1507 0.0001
-22 5 -11 0.3703 0.0004
-22 5 -10 0.1143 0.0005
-22 5 -9 -0.8521 -0.0002
-22 5 -8 -0.3899 0.0004
-22 5 -7 1.2418 -0.0004
-22 5 -6 0.5684 -0.0009
-22 5 -5 -1.6556 -0.0007
-22 5 -4 -0.5816 0.0005
-22 5 -3 1.9753 0.0017
-22 5 -2 0.5114 0.0006
-22 5 -1 -1.0398 -0.0003
-22 5 0 -0.2595 -0.0010
-22 5 1 0.2528 -0.0000
-22 5 2 0.0968 0.0006
-22 5 3 -0.4958 -0.0005
-22 5 4 0.1386 -0.0006
-22 5 5 0.1429 -0.0002
-22 5 6 -0.9721 -0.0001
-22 5 7 0.1144 0.0003
-22 5 8 1.5800 0.0005
-22 5 9 0.3488 -0.0010
-22 5 10 -0.6776 0.0002
-22 5 11 0.3493 0.0006
-22 5 12 -0.9229 0.0006
-22 5 13 -1.2963 0.0015
-22 5 14 1.3322 -0.0011
-22 5 15 0.6821 -0.0003
-22 5 16 -0.4341 0.0001
-22 5 17 -0.1746 -0.0012
-22 5 18 -0.5271 0.0003
-22 5 19 0.3703 -0.0002
-22 5 20 0.4585 -0.0002
-22 5 21 -0.1342 0.0008
-22 5 22 0.7547 0.0009
-22 5 23 0.1860 -0.0010
-22 5 24 -1.4934 -0.0010
-22 5 25 -0.5727 0.0008
-22 5 26 0.4738 0.0003
-22 5 27 0.4022 0.0001
-22 5 28 0.7395 0.0007
-22 5 29 -0.3927 0.0022
-22 5 30 -0.2061 -0.0044
-22 5 31 0.6381 -0.0022
-22 5 32 -0.9527 0.0073
-22 6 -17 1.1210 0.0025
-22 6 -16 0.1054 0.0003
-22 6 -15 -1.4517 -0.0007
-22 6 -14 -0.3627 -0.0017
-22 6 -13 0.7811 -0.0006
-22 6 -12 -0.2616 0.0021
-22 6 -11 -0.4701 -0.0007
-22 6 -10 0.5227 0.0004
-22 6 -9 0.1564 0.0003
-22 6 -8 0.1090 -0.0007
-22 6 -7 0.2636 0.0008
-22 6 -6 -0.4955 -0.0009
-22 6 -5 -0.0813 0.0005
-22 6 -4 0.3598 -0.0002
-22 6 -3 0.3524 -0.0001
-22 6 -2 0.0956 0.0009
-22 6 -1 -1.0077 -0.0014
-22 6 0 -0.5157 0.0003
-22 6 1 0.7926 0.0001
-22 6 2 0.9220 -0.0007
-22 6 3 -0.3035 -0.0001
-22 6 4 -1.7677 0.0004
-22 6 5 -0.4063 0.0011
-22 6 6 2.0472 -0.0001
-22 6 7 1.1747 -0.0004
-22 6 8 -1.1260 -0.0006
-22 6 9 -0.4126 0.0002
-22 6 10 0.1403 0.0003
-22 6 11 -0.4267 -0.0005
-22 6 12 0.5858 0.0004
-22 6 13 -0.6321 0.0003
-22 6 14 -0.9089 0.0007
-22 6 15 1.1903 0.0007
-22 6 16 0.1393 -0.0019
-22 6 17 0.0785 -0.0016
-22 6 18 0.5433 0.0000
-22 6 19 -1.2653 0.0005
-22 6 20 0.0128 0.0009
-22 6 21 1.9120 -0.0001
-22 6 22 -0.2132 0.0003
-22 6 23 -2.0037 0.0010
-22 6 24 -0.6057 0.0005
-22 6 25 1.1518 0.0007
-22 6 26 0.4572 -0.0025
-22 6 27 -0.6130 -0.0019
-22 6 28 0.9099 0.0009
-22 6 29 0.6726 0.0005
-22 6 30 -1.4428 0.0036
-22 6 31 -0.2479 -0.0014
-22 7 -17 -0.0760 -0.0003
-22 7 -16 -0.0869 -0.0013
-22 7 -15 0.0905 -0.0013
-22 7 -14 -0.0642 0.0003
-22 7 -13 -0.4438 0.0002
-22 7 -12 -0.0138 -0.0001
-22 7 -11 0.0024 -0.0001
-22 7 -10 0.7067 -0.0010
-22 7 -9 1.3515 0.0025
-22 7 -8 -0.6965 0.0003
-22 7 -7 -1.5730 -0.0016
-22 7 -6 0.0461 0.0001
-22 7 -5 0.8090 -0.0011
-22 7 -4 0.2525 0.0005
-22 7 -3 -0.2318 0.0003
-22 7 -2 -0.2542 -0.0001
-22 7 -1 -0.6936 -0.0001
-22 7 0 -0.0179 -0.0000
-22 7 1 1.4204 0.0010
-22 7 2 0.3105 -0.0002
-22 7 3 -1.1588 0.0003
-22 7 4 -0.7074 -0.0005
-22 7 5 0.6117 -0.0003
-22 7 6 1.2704 0.0010
-22 7 7 -0.0439 -0.0012
-22 7 8 -1.3232 -0.0002
-22 7 9 -0.0106 0.0001
-22 7 10 1.5622 -0.0004
-22 7 11 -0.7293 0.0011
-22 7 12 -1.9689 0.0003
-22 7 13 0.6788 0.0005
-22 7 14 0.8820 -0.0006
-22 7 15 0.4778 -0.0003
-22 7 16 0.4200 0.0002
-22 7 17 -1.2494 -0.0025
-22 7 18 -0.1158 -0.0000
-22 7 19 1.0268 0.0005
-22 7 20 -0.0848 0.0007
-22 7 21 0.1988 0.0038
-22 7 22 -0.7369 -0.0002
-22 7 23 -1.1786 -0.0013
-22 7 24 0.7691 0.0004
-22 7 25 0.2331 -0.0017
-22 7 26 0.3522 -0.0018
-22 7 27 0.8555 -0.0026
-22 7 28 -0.9994 0.0007
-22 7 29 -0.1439 0.0071
-22 7 30 0.6769 0.0015
-22 8 -16 1.0381 -0.0013
-22 8 -15 0.0238 -0.0008
-22 8 -14 -0.8598 -0.0004
-22 8 -13 0.9529 0.0007
-22 8 -12 0.8121 0.0009
-22 8 -11 -1.2757 -0.0006
-22 8 -10 -0.6242 0.0004
-22 8 -9 1.4778 0.0012
-22 8 -8 0.2803 -0.0005
-22 8 -7 -1.5517 -0.0016
-22 8 -6 -0.5919 -0.0001
-22 8 -5 0.5843 0.0003
-22 8 -4 0.9317 0.0002
-22 8 -3 0.1862 0.0007
-22 8 -2 -1.0472 -0.0000
-22 8 -1 0.0123 0.0004
-22 8 0 1.0653 0.0003
-22 8 1 0.1617 -0.0007
-22 8 2 -0.5419 -0.0002
-22 8 3 -0.8578 -0.0005
-22 8 4 -0.0305 0.0001
-22 8 5 1.2930 0.0004
-22 8 6 0.3769 -0.0005
-22 8 7 -1.2279 -0.0003
-22 8 8 -0.3958 -0.0002
-22 8 9 0.6777 0.0011
-22 8 10 0.1339 0.0001
-22 8 11 0.0757 -0.0004
-22 8 12 -0.5578 0.0010
-22 8 13 -0.9489 -0.0004
-22 8 14 0.7993 0.0001
-22 8 15 1.3526 -0.0017
-22 8 16 0.2152 -0.0015
-22 8 17 -0.7135 0.0021
-22 8 18 -0.9714 0.0003
-22 8 19 0.4349 0.0006
-22 8 20 0.6067 0.0013
-22 8 21 -0.8620 -0.0004
-22 8 22 0.2484 -0.0000
-22 8 23 0.2402 -0.0006
-22 8 24 -0.7474 -0.0011
-22 8 25 0.4578 -0.0013
-22 8 26 0.2120 -0.0025
-22 8 27 0.3805 0.0009
-22 8 28 0.5192 0.0058
-22 8 29 -0.7546 0.0019
-22 9 -14 0.6927 -0.0014
-22 9 -13 -0.2174 0.0052
-22 9 -12 -0.2030 0.0017
-22 9 -11 0.1748 -0.0003
-22 9 -10 -0.8322 -0.0010
-22 9 -9 -0.7411 -0.0018
-22 9 -8 0.9367 -0.0008
-22 9 -7 0.6476 0.0002
-22 9 -6 -0.5351 0.0015
-22 9 -5 0.5220 0.0011
-22 9 -4 0.4477 0.0004
-22 9 -3 -1.1677 -0.0007
-22 9 -2 -0.0294 -0.0012
-22 9 -1 0.8738 -0.0005
-22 9 0 -0.0071 0.0001
-22 9 1 -0.1690 0.0010
-22 9 2 -0.4431 -0.0006
-22 9 3 -0.7495 0.0000
-22 9 4 0.4870 0.0005
-22 9 5 1.4539 -0.0009
-22 9 6 -0.5325 0.0004
-22 9 7 -1.4889 0.0004
-22 9 8 0.7135 0.0005
-22 9 9 0.8794 -0.0000
-22 9 10 -0.7577 -0.0003
-22 9 11 -0.5595 -0.0002
-22 9 12 0.3305 -0.0005
-22 9 13 0.8804 0.0003
-22 9 14 0.2518 -0.0003
-22 9 15 -0.6534 0.0007
-22 9 16 0.0925 0.0002
-22 9 17 0.0770 -0.0009
-22 9 18 -0.4687 0.0012
-22 9 19 -0.2060 0.0008
-22 9 20 0.2794 -0.0011
-22 9 21 0.1260 -0.0011
-22 9 22 -0.5038 0.0001
-22 9 23 0.3522 0.0010
-22 9 24 0.4435 -0.0008
-22 9 25 0.1096 -0.0026
-22 9 26 -0.0866 0.0012
-22 9 27 -0.8763 0.0049
-22 9 28 0.6594 -0.0001
-22 10 -13 0.0904 0.0058
-22 10 -12 -0.1938 0.0002
-22 10 -11 -0.0367 -0.0053
-22 10 -10 0.0281 -0.0015
-22 10 -9 0.3917 0.0010
-22 10 -8 0.0534 0.0019
-22 10 -7 -0.3565 0.0012
-22 10 -6 1.0304 -0.0007
-22 10 -5 0.2599 -0.0004
-22 10 -4 -1.0695 -0.0005
-22 10 -3 -0.2433 -0.0003
-22 10 -2 -0.0920 -0.0011
-22 10 -1 -0.3941 0.0010
-22 10 0 0.3002 0.0009
-22 10 1 1.1522 -0.0012
-22 10 2 -0.3072 0.0012
-22 10 3 -0.8019 -0.0002
-22 10 4 0.7565 -0.0000
-22 10 5 -0.4163 0.0003
-22 10 6 -0.9040 -0.0009
-22 10 7 0.6552 0.0006
-22 10 8 0.6653 -0.0001
-22 10 9 0.5196 -0.0002
-22 10 10 -0.4918 -0.0000
-22 10 11 -1.2487 -0.0002
-22 10 12 0.3546 -0.0003
-22 10 13 0.9819 0.0005
-22 10 14 0.7091 0.0013
-22 10 15 -0.4452 -0.0003
-22 10 16 -1.4801 -0.0004
-22 10 17 -0.3914 -0.0007
-22 10 18 0.4434 -0.0010
-22 10 19 0.7352 0.0005
-22 10 20 0.2850 0.0007
-22 10 21 0.1929 0.0003
-22 10 22 0.0178 -0.0004
-22 10 23 -1.0951 -0.0008
-22 10 24 0.0012 -0.0001
-22 10 25 0.8938 0.0023
-22 10 26 0.1223 0.0020
-22 11 -11 0.4672 -0.0017
-22 11 -10 1.8594 0.0024
-22 11 -9 -0.1241 0.0025
-22 11 -8 -0.3662 -0.0006
-22 11 -7 -0.9899 -0.0005
-22 11 -6 -1.1168 -0.0010
-22 11 -5 1.6562 -0.0003
-22 11 -4 0.1944 -0.0003
-22 11 -3 -1.5728 -0.0008
-22 11 -2 0.6104 0.0022
-22 11 -1 0.9719 0.0007
-22 11 0 -0.5858 -0.0007
-22 11 1 -0.0313 0.0001
-22 11 2 0.8728 -0.0005
-22 11 3 -0.7051 -0.0008
-22 11 4 -0.5221 -0.0003
-22 11 5 0.5590 0.0014
-22 11 6 -0.7673 0.0002
-22 11 7 0.1491 -0.0002
-22 11 8 1.6497 -0.0003
-22 11 9 -0.0006 -0.0009
-22 11 10 -1.1580 0.0004
-22 11 11 -0.8207 -0.0001
-22 11 12 0.6546 0.0004
-22 11 13 0.8843 0.0010
-22 11 14 -0.8719 -0.0000
-22 11 15 -0.6758 -0.0013
-22 11 16 0.1797 -0.0007
-22 11 17 0.8827 0.0008
-22 11 18 0.4760 -0.0002
-22 11 19 -0.9269 0.0004
-22 11 20 0.0014 0.0002
-22 11 21 0.8658 -0.0003
-22 11 22 0.2517 0.0000
-22 11 23 -0.8340 -0.0012
-22 11 24 -1.1251 0.0041
-22 12 -9 -0.2088 0.0000
-22 12 -8 -1.8198 -0.0007
-22 12 -7 0.3673 -0.0017
-22 12 -6 0.4430 0.0003
-22 12 -5 -1.0572 0.0009
-22 12 -4 0.9108 0.0007
-22 12 -3 1.1463 0.0007
-22 12 -2 -0.5247 -0.0004
-22 12 -1 0.4971 -0.0010
-22 12 0 0.4972 -0.0001
-22 12 1 -2.2867 0.0001
-22 12 2 -0.6250 -0.0009
-22 12 3 2.1425 0.0006
-22 12 4 -0.0579 0.0008
-22 12 5 -0.7486 0.0001
-22 12 6 0.6479 0.0000
-22 12 7 0.2863 -0.0002
-22 12 8 -0.2272 0.0003
-22 12 9 -0.8090 -0.0006
-22 12 10 -0.3972 -0.0003
-22 12 11 0.6213 -0.0003
-22 12 12 0.1660 -0.0002
-22 12 13 0.0853 0.0001
-22 12 14 -0.4459 0.0002
-22 12 15 -0.3874 0.0025
-22 12 16 0.9893 0.0004
-22 12 17 0.6323 -0.0023
-22 12 18 -0.0318 -0.0016
-22 12 19 -0.5263 -0.0015
-22 12 20 -0.6585 0.0013
-22 12 21 -0.1729 0.0022
-22 12 22 0.0655 0.0028
-22 13 -6 0.8306 0.0020
-22 13 -5 -0.4994 0.0008
-22 13 -4 -0.2124 -0.0041
-22 13 -3 1.3826 -0.0018
-22 13 -2 0.4160 0.0025
-22 13 -1 -1.5849 0.0002
-22 13 0 -0.5007 -0.0014
-22 13 1 0.3695 0.0007
-22 13 2 -0.5684 0.0002
-22 13 3 0.5527 0.0011
-22 13 4 0.5555 0.0018
-22 13 5 -0.0438 -0.0017
-22 13 6 0.9633 -0.0019
-22 13 7 -0.3651 -0.0002
-22 13 8 -1.6680 0.0008
-22 13 9 -0.7477 -0.0002
-22 13 10 0.3105 -0.0001
-22 13 11 2.0174 0.0010
-22 13 12 0.8691 -0.0011
-22 13 13 -1.9100 0.0011
-22 13 14 -0.3692 0.0030
-22 13 15 1.2136 -0.0011
-22 13 16 0.2104 -0.0028
-22 13 17 -0.5204 -0.0014
-22 13 18 -0.2665 0.0004
-22 13 19 -0.2289 -0.0002
-22 14 -2 -0.5406 -0.0013
-22 14 -1 0.1797 0.0063
-22 14 0 -0.4361 0.0009
-22 14 1 -0.0779 -0.0031
-22 14 2 0.2740 0.0034
-22 14 3 -0.1045 0.0008
-22 14 4 0.8402 -0.0045
-22 14 5 0.3882 -0.0013
-22 14 6 -0.7238 0.0019
-22 14 7 -0.6699 -0.0001
-22 14 8 -0.5099 -0.0015
-22 14 9 0.5332 0.0015
-22 14 10 1.2082 0.0020
-22 14 11 -0.1171 0.0013
-22 14 12 -0.6095 -0.0002
-22 14 13 0.1862 -0.0023
-22 14 14 0.2033 -0.0002
-22 14 15 -0.3811 0.0001
-21 0 -19 0.7736 0.0162
-21 0 -17 -1.4758 -0.0064
-21 0 -15 2.2417 0.0022
-21 0 -13 -2.5080 -0.0028
-21 0 -11 2.2560 0.0002
-21 0 -9 -2.4898 0.0004
-21 0 -7 2.5658 0.0012
-21 0 -5 -1.1161 0.0018
-21 0 -3 -1.0784 -0.0035
-21 0 -1 2.2113 0.0030
-21 0 1 -1.7533 -0.0059
-21 0 3 0.8844 0.0052
-21 0 5 0.1308 -0.0011
-21 0 7 -1.7459 0.0019
-21 0 9 3.4305 -0.0023
-21 0 11 -4.6880 0.0003
-21 0 13 4.3851 -0.0006
-21 0 15 -2.6482 -0.0004
-21 0 17 1.3151 0.0035
-21 0 19 0.4630 -0.0021
-21 0 21 -2.7925 -0.0016
-21 0 23 2.6987 0.0001
-21 0 25 -0.4866 0.0017
-21 0 27 -0.8458 -0.0004
-21 0 29 1.2702 0.0011
-21 0 31 -2.0701 0.0026
-21 0 33 1.9271 -0.0107
-21 1 -20 0.2780 0.0047
-21 1 -19 0.0832 0.0020
-21 1 -18 -1.4078 -0.0034
-21 1 -17 0.3495 -0.0004
-21 1 -16 1.6880 0.0032
-21 1 -15 -0.8146 -0.0009
-21 1 -14 -1.2443 -0.0018
-21 1 -13 0.8397 -0.0010
-21 1 -12 0.8415 0.0012
-21 1 -11 -0.6871 0.0014
-21 1 -10 -0.2496 -0.0019
-21 1 -9 0.3713 0.0002
-21 1 -8 -0.7647 0.0007
-21 1 -7 0.7268 -0.0006
-21 1 -6 1.8078 0.0017
-21 1 -5 -1.4892 0.0009
-21 1 -4 -2.1505 -0.0012
-21 1 -3 0.7525 -0.0012
-21 1 -2 1.4143 -0.0012
-21 1 -1 0.6684 0.0001
-21 1 0 -0.1952 0.0000
-21 1 1 -1.1823 0.0001
-21 1 2 -0.9226 -0.0004
-21 1 3 0.7176 -0.0006
-21 1 4 1.9101 0.0029
-21 1 5 -0.4412 0.0022
-21 1 6 -2.5888 0.0008
-21 1 7 0.3322 -0.0013
-21 1 8 2.8144 -0.0019
-21 1 9 -0.2953 0.0007
-21 1 10 -2.2787 -0.0029
-21 1 11 0.1980 -0.0016
-21 1 12 0.5841 0.0005
-21 1 13 0.5009 -0.0001
-21 1 14 1.1683 0.0021
-21 1 15 -0.8377 0.0011
-21 1 16 -1.6913 0.0011
-21 1 17 0.7762 -0.0000
-21 1 18 1.6426 -0.0003
-21 1 19 -1.0339 0.0009
-21 1 20 -1.1585 -0.0014
-21 1 21 0.5010 -0.0026
-21 1 22 -0.4958 0.0003
-21 1 23 0.4454 0.0027
-21 1 24 1.7543 -0.0011
-21 1 25 -0.3079 -0.0011
-21 1 26 -1.2413 0.0010
-21 1 27 -0.0043 0.0007
-21 1 28 0.6495 0.0006
-21 1 29 -0.5790 -0.0017
-21 1 30 -0.8400 0.0004
-21 1 31 0.8911 0.0003
-21 1 32 0.4854 -0.0032
-21 1 33 -0.0019 -0.0009
-21 1 34 0.3976 0.0029
-21 2 -20 -0.3684 0.0028
-21 2 -19 0.3778 -0.0014
-21 2 -18 -0.1221 -0.0003
-21 2 -17 -0.1673 -0.0007
-21 2 -16 0.8286 0.0002
-21 2 -15 -0.1108 0.0001
-21 2 -14 -0.4397 0.0003
-21 2 -13 0.5989 -0.0007
-21 2 -12 -0.2674 -0.0018
-21 2 -11 -0.3945 0.0014
-21 2 -10 0.3737 0.0010
-21 2 -9 0.0172 0.0007
-21 2 -8 -0.1232 -0.0005
-21 2 -7 -0.0821 -0.0010
-21 2 -6 0.0999 0.0001
-21 2 -5 0.0727 -0.0009
-21 2 -4 -0.6098 -0.0004
-21 2 -3 0.0221 0.0014
-21 2 -2 1.1037 0.0017
-21 2 -1 0.3472 -0.0022
-21 2 0 -1.2162 -0.0018
-21 2 1 -1.1800 0.0021
-21 2 2 1.1915 0.0019
-21 2 3 1.5588 -0.0002
-21 2 4 -0.5875 -0.0011
-21 2 5 -1.4599 0.0017
-21 2 6 -0.4223 -0.0005
-21 2 7 1.3224 -0.0022
-21 2 8 0.7480 -0.0005
-21 2 9 -0.7141 -0.0015
-21 2 10 -0.8408 -0.0004
-21 2 11 0.0822 -0.0003
-21 2 12 1.1695 0.0026
-21 2 13 0.0904 0.0033
-21 2 14 -0.8799 -0.0015
-21 2 15 -0.0017 -0.0006
-21 2 16 0.4665 0.0008
-21 2 17 -0.4399 -0.0004
-21 2 18 -0.3928 -0.0012
-21 2 19 0.6864 -0.0006
-21 2 20 -0.5588 0.0015
-21 2 21 -0.6237 -0.0005
-21 2 22 1.5987 -0.0026
-21 2 23 0.7553 0.0004
-21 2 24 -1.0603 0.0022
-21 2 25 -0.8180 -0.0001
-21 2 26 0.1490 -0.0006
-21 2 27 0.9029 0.0001
-21 2 28 0.1518 -0.0002
-21 2 29 -1.1798 0.0014
-21 2 30 -0.4518 -0.0010
-21 2 31 1.0638 -0.0016
-21 2 32 0.3897 0.0022
-21 2 33 -0.2299 0.0002
-21 2 34 0.1968 0.0014
-21 3 -20 0.5473 0.0006
-21 3 -19 -0.3520 -0.0003
-21 3 -18 -0.1368 -0.0004
-21 3 -17 0.3341 0.0005
-21 3 -16 0.2502 -0.0000
-21 3 -15 -0.1097 -0.0002
-21 3 -14 -0.6725 -0.0016
-21 3 -13 0.1081 0.0007
-21 3 -12 1.2625 0.0005
-21 3 -11 -0.4184 0.0007
-21 3 -10 -1.8769 0.0012
-21 3 -9 0.2654 -0.0017
-21 3 -8 1.8013 -0.0014
-21 3 -7 -0.0692 -0.0002
-21 3 -6 -1.5100 0.0023
-21 3 -5 0.2332 0.0003
-21 3 -4 1.4326 -0.0012
-21 3 -3 -0.0483 0.0009
-21 3 -2 -0.7861 -0.0004
-21 3 -1 -0.7409 0.0004
-21 3 0 -0.0895 -0.0002
-21 3 1 0.9009 -0.0002
-21 3 2 0.4771 0.0000
-21 3 3 -0.0175 -0.0006
-21 3 4 -0.5304 0.0007
-21 3 5 -0.4856 -0.0013
-21 3 6 0.0016 0.0002
-21 3 7 0.4693 0.0001
-21 3 8 0.6005 -0.0012
-21 3 9 -0.4432 0.0017
-21 3 10 -0.2888 0.0002
-21 3 11 -0.0927 0.0008
-21 3 12 -0.0872 0.0011
-21 3 13 0.7780 -0.0005
-21 3 14 0.0586 -0.0001
-21 3 15 -0.8476 -0.0017
-21 3 16 -0.4192 -0.0006
-21 3 17 0.4234 0.0002
-21 3 18 0.5138 0.0010
-21 3 19 -0.2175 0.0001
-21 3 20 0.0762 -0.0020
-21 3 21 0.5531 0.0013
-21 3 22 -0.3336 0.0004
-21 3 23 -0.5143 -0.0010
-21 3 24 0.3481 0.0006
-21 3 25 -0.3712 0.0007
-21 3 26 -0.2842 0.0000
-21 3 27 1.0114 -0.0006
-21 3 28 -0.1536 0.0009
-21 3 29 -0.4525 -0.0002
-21 3 30 0.1135 0.0019
-21 3 31 -0.4509 -0.0011
-21 3 32 0.2513 -0.0044
-21 3 33 0.2694 0.0051
-21 4 -20 0.8749 -0.0031
-21 4 -19 -0.3991 0.0013
-21 4 -18 -0.1591 0.0011
-21 4 -17 -0.0156 -0.0012
-21 4 -16 -1.0618 0.0003
-21 4 -15 -0.3911 0.0008
-21 4 -14 1.4905 0.0000
-21 4 -13 0.8044 -0.0000
-21 4 -12 -1.3539 0.0002
-21 4 -11 -0.6696 -0.0004
-21 4 -10 0.6001 -0.0002
-21 4 -9 0.2447 -0.0005
-21 4 -8 0.1623 0.0007
-21 4 -7 0.0030 0.0011
-21 4 -6 -0.0751 -0.0007
-21 4 -5 0.2068 0.0004
-21 4 -4 0.3732 -0.0004
-21 4 -3 -0.2172 -0.0007
-21 4 -2 -1.1433 0.0001
-21 4 -1 -0.5234 -0.0005
-21 4 0 0.9216 0.0009
-21 4 1 1.3131 -0.0004
-21 4 2 -0.5577 -0.0007
-21 4 3 -1.1197 -0.0001
-21 4 4 0.6056 -0.0005
-21 4 5 0.4321 0.0014
-21 4 6 0.0125 0.0002
-21 4 7 -0.1210 0.0005
-21 4 8 -0.4934 0.0007
-21 4 9 -0.3481 -0.0007
-21 4 10 0.1521 0.0003
-21 4 11 0.9534 -0.0006
-21 4 12 -0.2503 0.0002
-21 4 13 -0.9283 -0.0012
-21 4 14 0.8768 -0.0013
-21 4 15 0.5717 0.0011
-21 4 16 -1.3829 0.0003
-21 4 17 -0.4450 0.0013
-21 4 18 1.6923 -0.0008
-21 4 19 0.5637 -0.0002
-21 4 20 -1.2619 0.0008
-21 4 21 -0.4071 -0.0015
-21 4 22 0.5092 0.0006
-21 4 23 -0.5592 0.0006
-21 4 24 -0.4271 -0.0000
-21 4 25 1.4465 -0.0007
-21 4 26 0.4326 0.0014
-21 4 27 -0.8079 0.0010
-21 4 28 -0.3385 -0.0019
-21 4 29 -0.3457 0.0000
-21 4 30 0.6149 -0.0024
-21 4 31 -0.1999 0.0034
-21 4 32 -0.6299 0.0033
-21 4 33 1.2652 -0.0075
-21 5 -19 -0.4905 -0.0010
-21 5 -18 -1.6912 -0.0009
-21 5 -17 -0.5293 0.0007
-21 5 -16 0.6812 0.0010
-21 5 -15 0.8901 0.0006
-21 5 -14 0.2448 -0.0015
-21 5 -13 -0.1020 0.0006
-21 5 -12 -0.4191 0.0009
-21 5 -11 -0.6187 -0.0018
-21 5 -10 0.9968 -0.0003
-21 5 -9 1.0394 0.0006
-21 5 -8 -1.6799 0.0007
-21 5 -7 -1.2958 0.0006
-21 5 -6 2.2533 -0.0001
-21 5 -5 1.4044 -0.0009
-21 5 -4 -2.5731 -0.0014
-21 5 -3 -1.3051 0.0004
-21 5 -2 1.6099 0.0010
-21 5 -1 0.7865 0.0005
-21 5 0 -0.5468 -0.0002
-21 5 1 -0.2198 -0.0004
-21 5 2 0.4990 0.0001
-21 5 3 -0.3344 0.0003
-21 5 4 -0.0116 0.0001
-21 5 5 1.2793 -0.0001
-21 5 6 -0.4213 0.0004
-21 5 7 -1.8768 0.0001
-21 5 8 -0.1500 0.0004
-21 5 9 1.0717 -0.0001
-21 5 10 -0.1810 -0.0014
-21 5 11 0.4207 -0.0009
-21 5 12 1.1723 -0.0008
-21 5 13 -1.0114 0.0010
-21 5 14 -0.6911 0.0009
-21 5 15 0.4138 0.0000
-21 5 16 -0.2698 0.0008
-21 5 17 0.5299 0.0008
-21 5 18 0.4954 -0.0003
-21 5 19 -0.7645 -0.0016
-21 5 20 -0.4076 0.0000
-21 5 21 -0.3151 0.0000
-21 5 22 -0.2350 0.0003
-21 5 23 1.5730 0.0009
-21 5 24 0.8008 -0.0007
-21 5 25 -1.2589 -0.0000
-21 5 26 -0.4628 -0.0004
-21 5 27 0.0935 0.0010
-21 5 28 0.4758 -0.0009
-21 5 29 -0.1607 -0.0004
-21 5 30 -1.1244 0.0011
-21 5 31 1.0099 -0.0041
-21 5 32 1.0052 0.0047
-21 6 -19 -0.3591 -0.0010
-21 6 -18 -0.9575 -0.0025
-21 6 -17 -0.0570 0.0016
-21 6 -16 0.7531 0.0011
-21 6 -15 0.6288 -0.0006
-21 6 -14 0.0071 0.0008
-21 6 -13 -0.1641 -0.0013
-21 6 -12 0.2075 0.0004
-21 6 -11 -0.3139 -0.0000
-21 6 -10 -0.5487 -0.0008
-21 6 -9 -0.2267 0.0011
-21 6 -8 0.1550 -0.0008
-21 6 -7 0.7059 0.0003
-21 6 -6 -0.0939 -0.0000
-21 6 -5 -0.5401 0.0001
-21 6 -4 -0.0037 0.0009
-21 6 -3 -0.1654 -0.0006
-21 6 -2 0.5120 0.0004
-21 6 -1 1.0162 -0.0008
-21 6 0 -0.5729 0.0002
-21 6 1 -1.6798 0.0014
-21 6 2 0.5610 -0.0006
-21 6 3 2.3114 -0.0010
-21 6 4 -0.2752 -0.0003
-21 6 5 -2.0828 0.0008
-21 6 6 -0.5804 0.0002
-21 6 7 0.7651 0.0001
-21 6 8 0.3081 -0.0003
-21 6 9 0.1469 -0.0006
-21 6 10 0.3652 0.0009
-21 6 11 -0.6112 -0.0010
-21 6 12 0.7365 -0.0011
-21 6 13 1.2093 0.0012
-21 6 14 -1.7347 0.0005
-21 6 15 -0.9699 0.0011
-21 6 16 0.8616 0.0008
-21 6 17 0.0166 -0.0008
-21 6 18 0.4367 -0.0007
-21 6 19 0.2934 -0.0006
-21 6 20 -1.5406 0.0004
-21 6 21 -0.3092 -0.0004
-21 6 22 2.1188 -0.0014
-21 6 23 0.7352 0.0007
-21 6 24 -1.4305 0.0003
-21 6 25 -0.6117 0.0018
-21 6 26 0.7043 0.0015
-21 6 27 -0.3229 -0.0028
-21 6 28 -0.6316 -0.0007
-21 6 29 0.6317 -0.0014
-21 6 30 0.1874 0.0003
-21 6 31 0.0036 0.0053
-21 6 32 0.3228 -0.0006
-21 7 -18 -0.4584 0.0003
-21 7 -17 -0.8261 0.0018
-21 7 -16 0.7212 0.0005
-21 7 -15 0.8033 -0.0013
-21 7 -14 -0.0861 0.0006
-21 7 -13 -0.3816 0.0019
-21 7 -12 -0.1308 -0.0010
-21 7 -11 -0.5818 -0.0004
-21 7 -10 -0.9982 -0.0016
-21 7 -9 0.7665 -0.0005
-21 7 -8 1.4551 0.0022
-21 7 -7 -0.0658 0.0005
-21 7 -6 -0.7661 0.0002
-21 7 -5 -0.5779 -0.0009
-21 7 -4 0.2625 -0.0002
-21 7 -3 1.1130 0.0007
-21 7 -2 0.4088 -0.0003
-21 7 -1 -1.1240 -0.0006
-21 7 0 -1.0074 -0.0007
-21 7 1 0.5152 0.0008
-21 7 2 0.6529 -0.0003
-21 7 3 0.4265 -0.0001
-21 7 4 -0.0064 0.0010
-21 7 5 -1.3050 -0.0007
-21 7 6 -0.5041 0.0008
-21 7 7 1.2248 0.0001
-21 7 8 0.4102 -0.0009
-21 7 9 -1.0530 0.0003
-21 7 10 0.6562 -0.0005
-21 7 11 1.4745 0.0004
-21 7 12 -1.0023 -0.0003
-21 7 13 -0.8551 -0.0001
-21 7 14 -0.0566 0.0006
-21 7 15 -0.2716 -0.0000
-21 7 16 1.0037 0.0018
-21 7 17 0.0512 -0.0008
-21 7 18 -1.2410 -0.0015
-21 7 19 0.3899 0.0007
-21 7 20 0.6144 -0.0019
-21 7 21 0.1523 -0.0008
-21 7 22 0.4657 0.0005
-21 7 23 -0.5178 0.0007
-21 7 24 -0.4165 0.0028
-21 7 25 -0.0489 0.0010
-21 7 26 -0.0057 -0.0002
-21 7 27 0.6716 -0.0014
-21 7 28 -0.7945 -0.0049
-21 7 29 -0.7409 -0.0007
-21 7 30 1.2521 0.0066
-21 7 31 0.5218 0.0023
-21 8 -17 -0.9754 -0.0004
-21 8 -16 -0.8099 -0.0009
-21 8 -15 1.1473 0.0014
-21 8 -14 0.0197 0.0014
-21 8 -13 -1.2053 -0.0010
-21 8 -12 0.4543 -0.0012
-21 8 -11 0.8939 -0.0006
-21 8 -10 -0.7956 -0.0002
-21 8 -9 -0.2158 0.0004
-21 8 -8 1.2960 0.0010
-21 8 -7 0.1432 0.0006
-21 8 -6 -0.9401 -0.0004
-21 8 -5 -0.3659 -0.0003
-21 8 -4 0.3093 -0.0004
-21 8 -3 0.8330 -0.0006
-21 8 -2 -0.2814 -0.0003
-21 8 -1 -1.5185 0.0004
-21 8 0 0.0071 0.0004
-21 8 1 1.2850 0.0000
-21 8 2 0.5777 0.0006
-21 8 3 -0.4177 -0.0002
-21 8 4 -1.0038 -0.0001
-21 8 5 -0.2552 0.0010
-21 8 6 1.3027 -0.0006
-21 8 7 0.3735 -0.0007
-21 8 8 -1.0745 -0.0005
-21 8 9 0.0099 0.0001
-21 8 10 0.2734 0.0007
-21 8 11 0.2921 -0.0008
-21 8 12 0.7627 0.0007
-21 8 13 -0.7510 0.0003
-21 8 14 -1.4429 0.0002
-21 8 15 0.0556 0.0008
-21 8 16 1.0165 -0.0013
-21 8 17 0.6871 0.0002
-21 8 18 -0.5406 -0.0002
-21 8 19 -0.5966 -0.0019
-21 8 20 0.9156 0.0001
-21 8 21 -0.0358 0.0012
-21 8 22 -0.7671 0.0009
-21 8 23 0.5933 0.0016
-21 8 24 0.3706 0.0007
-21 8 25 -0.1464 -0.0017
-21 8 26 -1.0255 -0.0011
-21 8 27 -0.6080 -0.0007
-21 8 28 1.0850 -0.0002
-21 8 29 0.4431 0.0007
-21 8 30 0.1805 -0.0005
-21 9 -16 -0.7389 0.0040
-21 9 -15 -1.0470 0.0013
-21 9 -14 0.7321 -0.0048
-21 9 -13 0.6292 -0.0021
-21 9 -12 -0.2876 0.0010
-21 9 -11 0.8773 0.0011
-21 9 -10 0.6849 0.0011
-21 9 -9 -1.3979 0.0007
-21 9 -8 -1.1670 -0.0002
-21 9 -7 0.7187 -0.0020
-21 9 -6 0.4121 -0.0005
-21 9 -5 -0.1798 0.0009
-21 9 -4 0.5891 0.0005
-21 9 -3 -0.3733 0.0004
-21 9 -2 -0.6985 -0.0001
-21 9 -1 0.3293 -0.0002
-21 9 0 -0.0025 -0.0007
-21 9 1 0.3162 0.0010
-21 9 2 0.7967 0.0007
-21 9 3 -0.3763 -0.0007
-21 9 4 -0.9881 0.0002
-21 9 5 0.1128 -0.0008
-21 9 6 0.8617 -0.0004
-21 9 7 0.0665 -0.0004
-21 9 8 -0.6952 0.0001
-21 9 9 0.0478 0.0010
-21 9 10 0.5021 0.0004
-21 9 11 -0.3517 -0.0000
-21 9 12 -0.5423 -0.0009
-21 9 13 0.4295 0.0007
-21 9 14 0.3715 0.0004
-21 9 15 -0.6790 -0.0012
-21 9 16 -0.1467 -0.0002
-21 9 17 0.5537 -0.0003
-21 9 18 0.6995 0.0003
-21 9 19 -0.0262 0.0010
-21 9 20 -1.0688 0.0001
-21 9 21 0.3100 0.0003
-21 9 22 0.5700 0.0005
-21 9 23 -0.4772 -0.0007
-21 9 24 -0.3897 -0.0003
-21 9 25 0.2912 -0.0008
-21 9 26 0.5998 -0.0017
-21 9 27 -1.2049 0.0025
-21 9 28 -0.3803 0.0009
-21 9 29 2.0459 -0.0027
-21 10 -14 -0.6375 -0.0036
-21 10 -13 0.1630 0.0007
-21 10 -12 0.6686 0.0040
-21 10 -11 0.0742 0.0002
-21 10 -10 -0.8255 -0.0009
-21 10 -9 -0.5256 -0.0004
-21 10 -8 0.2744 -0.0009
-21 10 -7 -0.8040 0.0002
-21 10 -6 0.2225 0.0004
-21 10 -5 1.7494 0.0007
-21 10 -4 0.1144 -0.0001
-21 10 -3 -0.7675 0.0003
-21 10 -2 -0.1826 -0.0009
-21 10 -1 0.1443 -0.0005
-21 10 0 -0.6029 0.0021
-21 10 1 -0.2210 -0.0010
-21 10 2 1.1619 -0.0010
-21 10 3 0.0100 -0.0001
-21 10 4 -0.5386 0.0001
-21 10 5 0.5042 0.0011
-21 10 6 -0.2933 -0.0010
-21 10 7 -0.8008 -0.0001
-21 10 8 0.0523 0.0009
-21 10 9 0.5004 0.0004
-21 10 10 0.4319 -0.0003
-21 10 11 -0.0983 -0.0001
-21 10 12 -0.6069 0.0002
-21 10 13 -0.5403 -0.0014
-21 10 14 0.8917 -0.0002
-21 10 15 0.8812 0.0005
-21 10 16 -0.4913 0.0008
-21 10 17 -0.1142 0.0012
-21 10 18 -0.4178 -0.0009
-21 10 19 -0.0534 -0.0003
-21 10 20 0.2168 0.0006
-21 10 21 -0.6013 -0.0004
-21 10 22 0.7479 -0.0006
-21 10 23 0.7386 -0.0002
-21 10 24 -0.9582 -0.0011
-21 10 25 -1.0510 -0.0009
-21 10 26 0.3663 0.0035
-21 10 27 1.4268 0.0014
-21 11 -13 0.7554 0.0018
-21 11 -12 -0.6867 0.0005
-21 11 -11 -1.5150 -0.0026
-21 11 -10 0.5132 -0.0014
-21 11 -9 0.0768 0.0022
-21 11 -8 0.5873 0.0000
-21 11 -7 1.7367 -0.0005
-21 11 -6 -1.5545 0.0007
-21 11 -5 -0.6396 -0.0001
-21 11 -4 2.0023 0.0002
-21 11 -3 -0.7955 -0.0013
-21 11 -2 -1.6348 -0.0005
-21 11 -1 0.6752 0.0011
-21 11 0 0.4655 0.0006
-21 11 1 -0.4665 -0.0004
-21 11 2 0.4599 -0.0004
-21 11 3 0.2449 0.0005
-21 11 4 -0.4149 -0.0010
-21 11 5 0.4751 0.0000
-21 11 6 -0.0486 0.0010
-21 11 7 -1.1233 0.0004
-21 11 8 -0.3031 0.0000
-21 11 9 0.7130 -0.0008
-21 11 10 1.0342 0.0004
-21 11 11 -0.1628 -0.0002
-21 11 12 -0.6352 -0.0008
-21 11 13 0.5994 -0.0002
-21 11 14 0.1866 0.0008
-21 11 15 -0.5940 0.0017
-21 11 16 -0.9554 -0.0010
-21 11 17 0.4150 -0.0009
-21 11 18 1.5255 0.0007
-21 11 19 -0.8705 0.0005
-21 11 20 -1.2591 -0.0007
-21 11 21 0.2461 -0.0014
-21 11 22 1.0229 0.0011
-21 11 23 1.1678 -0.0023
-21 11 24 -0.7531 -0.0006
-21 11 25 -1.7702 0.0071
-21 12 -10 0.0657 0.0027
-21 12 -9 1.9503 0.0003
-21 12 -8 -0.2592 -0.0002
-21 12 -7 -0.6693 -0.0009
-21 12 -6 1.3426 -0.0010
-21 12 -5 -0.9782 0.0003
-21 12 -4 -1.8915 0.0007
-21 12 -3 0.6134 0.0003
-21 12 -2 0.2320 0.0003
-21 12 -1 -0.2786 0.0002
-21 12 0 1.9397 -0.0009
-21 12 1 0.5033 -0.0003
-21 12 2 -2.2165 0.0006
-21 12 3 -0.4025 0.0004
-21 12 4 1.1116 -0.0008
-21 12 5 0.2416 -0.0001
-21 12 6 -0.5676 0.0006
-21 12 7 -0.3720 -0.0006
-21 12 8 0.8527 0.0009
-21 12 9 0.2175 0.0002
-21 12 10 -0.6014 -0.0006
-21 12 11 0.7312 0.0004
-21 12 12 0.0172 -0.0002
-21 12 13 -0.6181 -0.0006
-21 12 14 -0.0209 -0.0015
-21 12 15 -0.5337 0.0008
-21 12 16 -0.2423 0.0020
-21 12 17 0.1757 -0.0004
-21 12 18 0.7732 0.0012
-21 12 19 0.5020 0.0003
-21 12 20 -0.4144 -0.0028
-21 12 21 -0.0550 -0.0032
-21 12 22 -0.2573 0.0001
-21 12 23 -0.2429 0.0063
-21 13 -8 -0.0880 -0.0021
-21 13 -7 -0.6510 0.0021
-21 13 -6 0.2266 0.0007
-21 13 -5 0.6523 0.0023
-21 13 -4 -1.0892 0.0011
-21 13 -3 -0.9440 -0.0021
-21 13 -2 1.3935 -0.0003
-21 13 -1 0.9201 0.0002
-21 13 0 -0.1146 -0.0013
-21 13 1 0.3854 0.0008
-21 13 2 -0.9298 0.0001
-21 13 3 -0.7908 -0.0013
-21 13 4 0.3207 0.0014
-21 13 5 -0.4194 0.0008
-21 13 6 0.5572 -0.0003
-21 13 7 1.2229 -0.0006
-21 13 8 -0.0060 0.0006
-21 13 9 -0.0588 0.0007
-21 13 10 -1.2179 -0.0018
-21 13 11 -1.2810 -0.0004
-21 13 12 1.5000 -0.0004
-21 13 13 0.7470 -0.0008
-21 13 14 -1.1918 0.0014
-21 13 15 -0.1210 0.0011
-21 13 16 0.8251 0.0009
-21 13 17 -0.1116 0.0007
-21 13 18 -0.1419 -0.0004
-21 13 19 0.9984 -0.0005
-21 13 20 -0.2848 -0.0034
-21 13 21 -1.0721 -0.0037
-21 14 -5 -0.6809 0.0015
-21 14 -4 -0.2983 0.0020
-21 14 -3 0.6880 -0.0001
-21 14 -2 -0.3736 -0.0054
-21 14 -1 0.1231 -0.0015
-21 14 0 0.4795 0.0033
-21 14 1 -0.0612 -0.0002
-21 14 2 -0.1946 -0.0004
-21 14 3 -0.8846 0.0012
-21 14 4 -0.3979 0.0007
-21 14 5 0.8440 -0.0003
-21 14 6 0.8980 -0.0002
-21 14 7 0.1654 0.0010
-21 14 8 -0.7086 -0.0012
-21 14 9 -0.8651 -0.0024
-21 14 10 0.1333 -0.0012
-21 14 11 0.2356 0.0011
-21 14 12 -0.2991 0.0022
-21 14 13 0.5484 0.0008
-21 14 14 0.8638 0.0008
-21 14 15 -0.4977 0.0015
-21 14 16 -0.6222 -0.0013
-21 14 17 0.6225 -0.0044
-21 15 1 -0.9381 -0.0004
-21 15 2 -0.3492 -0.0007
-21 15 3 1.0641 0.0034
-21 15 4 0.0465 0.0010
-21 15 5 -1.0370 -0.0030
-21 15 6 0.1736 -0.0002
-21 15 7 1.0497 0.0003
-21 15 8 -0.5652 -0.0026
-21 15 9 -0.7397 0.0000
-21 15 10 0.4826 0.0009
-21 15 11 0.3594 0.0004
-21 15 12 0.3021 0.0053
-20 0 -18 -0.4952 0.0080
-20 0 -16 -1.2692 -0.0039
-20 0 -14 2.7914 0.0039
-20 0 -12 -2.9176 -0.0017
-20 0 -10 2.7239 0.0021
-20 0 -8 -2.4970 -0.0042
-20 0 -6 1.1695 -0.0001
-20 0 -4 0.8543 0.0020
-20 0 -2 -2.2509 0.0028
-20 0 0 2.3155 -0.0013
-20 0 2 -1.7337 -0.0033
-20 0 4 0.9151 0.0031
-20 0 6 0.6668 -0.0034
-20 0 8 -2.9055 0.0032
-20 0 10 5.1578 0.0006
-20 0 12 -5.7958 -0.0012
-20 0 14 4.3765 -0.0014
-20 0 16 -2.6786 -0.0006
-20 0 18 0.4068 0.0029
-20 0 20 2.4999 -0.0000
-20 0 22 -3.2088 0.0016
-20 0 24 1.5372 -0.0068
-20 0 26 -0.1443 0.0038
-20 0 28 -0.7178 0.0002
-20 0 30 2.1958 -0.0004
-20 0 32 -2.7789 0.0052
-20 0 34 1.0395 -0.0064
-20 1 -19 0.9721 0.0011
-20 1 -18 -0.9046 0.0002
-20 1 -17 -1.7601 -0.0027
-20 1 -16 1.9084 0.0025
-20 1 -15 1.5032 0.0011
-20 1 -14 -2.0314 -0.0009
-20 1 -13 -0.9511 -0.0013
-20 1 -12 1.5075 -0.0002
-20 1 -11 0.2583 0.0033
-20 1 -10 -0.9206 -0.0003
-20 1 -9 0.8251 -0.0015
-20 1 -8 -0.3138 -0.0010
-20 1 -7 -2.1130 -0.0018
-20 1 -6 1.4201 0.0003
-20 1 -5 2.7850 0.0011
-20 1 -4 -1.1916 0.0035
-20 1 -3 -2.1279 0.0010
-20 1 -2 0.0441 -0.0041
-20 1 -1 0.6284 0.0011
-20 1 0 0.7811 0.0024
-20 1 1 0.7922 -0.0018
-20 1 2 -0.8554 -0.0015
-20 1 3 -1.8644 -0.0016
-20 1 4 0.8941 0.0004
-20 1 5 2.5477 -0.0008
-20 1 6 -0.9308 -0.0011
-20 1 7 -2.8169 0.0027
-20 1 8 0.8081 0.0016
-20 1 9 2.3654 0.0027
-20 1 10 -0.4000 0.0002
-20 1 11 -0.6649 -0.0016
-20 1 12 -0.7266 -0.0007
-20 1 13 -1.4377 -0.0027
-20 1 14 1.6254 0.0002
-20 1 15 2.4816 0.0003
-20 1 16 -1.9609 -0.0005
-20 1 17 -2.6283 0.0005
-20 1 18 2.2000 0.0005
-20 1 19 1.9890 0.0010
-20 1 20 -1.3166 0.0005
-20 1 21 -0.0419 -0.0001
-20 1 22 -0.1505 -0.0024
-20 1 23 -1.6172 0.0009
-20 1 24 0.2987 0.0010
-20 1 25 1.4351 -0.0022
-20 1 26 0.2159 0.0016
-20 1 27 -1.0180 0.0010
-20 1 28 0.0892 0.0009
-20 1 29 1.4737 -0.0004
-20 1 30 -0.5296 -0.0019
-20 1 31 -1.3586 0.0033
-20 1 32 -0.0042 -0.0007
-20 1 33 0.2542 -0.0055
-20 1 34 0.5294 -0.0020
-20 2 -19 -0.7268 0.0003
-20 2 -18 0.4020 0.0006
-20 2 -17 0.1438 -0.0015
-20 2 -16 0.1649 -0.0007
-20 2 -15 0.0720 0.0024
-20 2 -14 -1.0910 0.0001
-20 2 -13 -0.0628 -0.0006
-20 2 -12 1.1042 -0.0010
-20 2 -11 0.3239 0.0016
-20 2 -10 -0.3438 -0.0001
-20 2 -9 -0.6632 -0.0021
-20 2 -8 -0.1994 0.0010
-20 2 -7 0.5334 0.0005
-20 2 -6 0.4150 0.0002
-20 2 -5 0.3902 -0.0006
-20 2 -4 -0.1785 -0.0000
-20 2 -3 -1.3244 0.0012
-20 2 -2 -0.4998 -0.0004
-20 2 -1 1.5742 -0.0007
-20 2 0 1.2646 -0.0003
-20 2 1 -1.5724 -0.0009
-20 2 2 -1.4566 -0.0002
-20 2 3 1.1681 0.0009
-20 2 4 1.1746 -0.0013
-20 2 5 -0.1975 -0.0000
-20 2 6 -1.0394 0.0023
-20 2 7 -0.3722 0.0020
-20 2 8 0.7823 0.0018
-20 2 9 0.5752 -0.0018
-20 2 10 -0.4568 -0.0019
-20 2 11 -0.9670 -0.0011
-20 2 12 0.2518 -0.0018
-20 2 13 0.9420 0.0007
-20 2 14 -0.1408 0.0006
-20 2 15 -0.6819 0.0005
-20 2 16 0.4868 0.0009
-20 2 17 0.5038 -0.0003
-20 2 18 -0.7657 -0.0007
-20 2 19 0.6452 -0.0000
-20 2 20 0.6182 0.0017
-20 2 21 -1.9565 0.0011
-20 2 22 -0.5351 -0.0017
-20 2 23 1.5933 -0.0014
-20 2 24 0.4657 0.0017
-20 2 25 -0.5800 0.0006
-20 2 26 -0.6354 -0.0019
-20 2 27 0.0173 0.0005
-20 2 28 1.2192 0.0005
-20 2 29 0.6435 -0.0003
-20 2 30 -1.3086 -0.0001
-20 2 31 -0.9035 -0.0013
-20 2 32 0.2796 0.0004
-20 2 33 0.2804 -0.0024
-20 2 34 0.8950 0.0003
-20 3 -19 -0.0664 -0.0006
-20 3 -18 -0.0053 -0.0017
-20 3 -17 0.3515 0.0015
-20 3 -16 0.3461 0.0010
-20 3 -15 -0.3712 0.0003
-20 3 -14 -0.6175 -0.0008
-20 3 -13 -0.1628 0.0003
-20 3 -12 0.8533 0.0001
-20 3 -11 1.2211 -0.0020
-20 3 -10 -0.4621 0.0011
-20 3 -9 -1.8218 0.0012
-20 3 -8 -0.0874 -0.0001
-20 3 -7 1.9907 -0.0015
-20 3 -6 0.2025 -0.0003
-20 3 -5 -2.0725 0.0015
-20 3 -4 -0.1989 -0.0015
-20 3 -3 1.3946 0.0004
-20 3 -2 0.5241 0.0011
-20 3 -1 -0.3412 -0.0001
-20 3 0 -0.7164 -0.0007
-20 3 1 -0.2453 -0.0017
-20 3 2 0.2347 0.0013
-20 3 3 0.5500 0.0015
-20 3 4 0.0641 0.0006
-20 3 5 -0.2967 -0.0003
-20 3 6 0.0907 -0.0001
-20 3 7 -0.3581 0.0004
-20 3 8 -0.0336 -0.0022
-20 3 9 0.3689 -0.0005
-20 3 10 -0.0109 0.0001
-20 3 11 -0.2391 -0.0005
-20 3 12 -0.2328 0.0005
-20 3 13 0.5190 0.0001
-20 3 14 0.5094 0.0016
-20 3 15 -0.3997 -0.0001
-20 3 16 -0.4579 -0.0005
-20 3 17 0.2264 0.0004
-20 3 18 0.2345 -0.0004
-20 3 19 -0.4322 0.0005
-20 3 20 -0.3552 -0.0015
-20 3 21 0.2824 0.0007
-20 3 22 0.3034 0.0019
-20 3 23 -0.1862 -0.0009
-20 3 24 0.5093 -0.0010
-20 3 25 0.3935 -0.0008
-20 3 26 -1.3029 0.0011
-20 3 27 -0.1803 -0.0020
-20 3 28 1.0602 -0.0014
-20 3 29 0.1697 0.0029
-20 3 30 -0.2213 0.0014
-20 3 31 -0.4129 0.0002
-20 3 32 0.0400 -0.0038
-20 3 33 -0.1753 0.0009
-20 3 34 -0.1944 0.0064
-20 4 -19 0.2921 -0.0020
-20 4 -18 0.7878 -0.0001
-20 4 -17 0.6404 0.0010
-20 4 -16 -0.5612 -0.0002
-20 4 -15 -1.1737 -0.0002
-20 4 -14 -0.2256 0.0006
-20 4 -13 1.3172 -0.0009
-20 4 -12 0.4996 -0.0000
-20 4 -11 -0.8921 0.0009
-20 4 -10 -0.2257 -0.0004
-20 4 -9 0.1668 -0.0011
-20 4 -8 -0.0179 -0.0002
-20 4 -7 0.0439 0.0010
-20 4 -6 -0.1714 -0.0001
-20 4 -5 -0.5492 0.0011
-20 4 -4 0.1563 0.0003
-20 4 -3 1.3964 -0.0022
-20 4 -2 0.5483 0.0005
-20 4 -1 -1.1508 0.0006
-20 4 0 -1.3444 0.0003
-20 4 1 0.6102 0.0005
-20 4 2 1.2317 -0.0006
-20 4 3 -0.7136 0.0009
-20 4 4 -0.3741 -0.0005
-20 4 5 0.3594 -0.0013
-20 4 6 -0.0803 -0.0007
-20 4 7 0.2038 -0.0003
-20 4 8 0.1743 0.0005
-20 4 9 -0.1369 -0.0003
-20 4 10 -0.4759 0.0014
-20 4 11 0.2267 0.0008
-20 4 12 0.7204 0.0003
-20 4 13 -0.7473 -0.0000
-20 4 14 -0.6868 -0.0012
-20 4 15 1.3647 0.0007
-20 4 16 0.5816 -0.0008
-20 4 17 -1.8415 0.0001
-20 4 18 -0.6746 -0.0000
-20 4 19 1.3542 -0.0009
-20 4 20 0.6805 0.0016
-20 4 21 -0.4059 -0.0003
-20 4 22 0.0845 0.0011
-20 4 23 0.2388 -0.0006
-20 4 24 -1.1115 -0.0021
-20 4 25 -0.1672 -0.0008
-20 4 26 0.9302 -0.0004
-20 4 27 -0.1245 0.0034
-20 4 28 -0.0307 -0.0008
-20 4 29 -0.0850 0.0007
-20 4 30 0.4936 0.0011
-20 4 31 0.2181 -0.0040
-20 4 32 -1.5052 0.0034
-20 4 33 0.0699 0.0025
-20 5 -19 1.9729 0.0008
-20 5 -18 0.6347 0.0008
-20 5 -17 -1.0042 -0.0005
-20 5 -16 -1.4491 -0.0010
-20 5 -15 -0.0758 0.0009
-20 5 -14 0.4902 -0.0001
-20 5 -13 0.2932 -0.0011
-20 5 -12 0.6719 0.0014
-20 5 -11 -0.7419 0.0009
-20 5 -10 -1.2602 -0.0008
-20 5 -9 1.4516 -0.0011
-20 5 -8 1.5447 0.0002
-20 5 -7 -2.1336 0.0011
-20 5 -6 -1.6817 0.0003
-20 5 -5 2.6095 0.0004
-20 5 -4 1.5086 -0.0008
-20 5 -3 -1.8269 -0.0011
-20 5 -2 -0.7926 0.0002
-20 5 -1 0.7033 0.0006
-20 5 0 0.0809 0.0003
-20 5 1 -0.6038 0.0002
-20 5 2 0.3785 -0.0001
-20 5 3 0.1772 -0.0007
-20 5 4 -1.0253 -0.0004
-20 5 5 0.5346 -0.0007
-20 5 6 1.4138 0.0001
-20 5 7 -0.1921 0.0009
-20 5 8 -0.7928 0.0007
-20 5 9 0.1797 0.0009
-20 5 10 -0.3061 0.0003
-20 5 11 -0.9054 0.0002
-20 5 12 0.8008 -0.0004
-20 5 13 0.5161 -0.0011
-20 5 14 -0.4830 -0.0011
-20 5 15 0.6838 -0.0000
-20 5 16 -0.2272 0.0002
-20 5 17 -1.4366 -0.0001
-20 5 18 0.7641 0.0019
-20 5 19 1.3645 -0.0002
-20 5 20 -0.3718 -0.0005
-20 5 21 -0.1172 0.0004
-20 5 22 -0.7916 -0.0010
-20 5 23 -0.9825 0.0001
-20 5 24 1.2677 -0.0010
-20 5 25 0.6364 0.0008
-20 5 26 -0.7006 0.0001
-20 5 27 -0.4653 0.0002
-20 5 28 0.4826 0.0030
-20 5 29 1.3167 -0.0014
-20 5 30 -0.7539 0.0001
-20 5 31 -1.6002 -0.0029
-20 5 32 0.3961 -0.0039
-20 5 33 0.8631 0.0074
-20 6 -19 0.9018 0.0006
-20 6 -18 0.2440 -0.0002
-20 6 -17 0.1846 -0.0008
-20 6 -16 -1.1172 0.0015
-20 6 -15 -1.4722 -0.0005
-20 6 -14 0.9419 -0.0003
-20 6 -13 0.8122 -0.0001
-20 6 -12 -0.1314 0.0002
-20 6 -11 0.6213 0.0010
-20 6 -10 0.1907 -0.0008
-20 6 -9 -0.8412 0.0006
-20 6 -8 -0.5409 -0.0001
-20 6 -7 0.6786 -0.0006
-20 6 -6 0.4575 -0.0005
-20 6 -5 -0.4091 -0.0009
-20 6 -4 0.1377 0.0011
-20 6 -3 -0.2200 0.0005
-20 6 -2 -0.9607 0.0007
-20 6 -1 0.3799 -0.0006
-20 6 0 1.6116 -0.0017
-20 6 1 -0.5248 0.0011
-20 6 2 -2.1267 0.0010
-20 6 3 0.7710 -0.0004
-20 6 4 1.7482 -0.0010
-20 6 5 -0.2772 0.0006
-20 6 6 -0.3661 0.0006
-20 6 7 0.1842 -0.0005
-20 6 8 -0.2806 0.0006
-20 6 9 -0.4701 -0.0004
-20 6 10 0.2045 0.0006
-20 6 11 -0.6920 0.0007
-20 6 12 -0.7759 -0.0023
-20 6 13 1.9653 -0.0008
-20 6 14 1.2675 0.0005
-20 6 15 -1.5854 0.0001
-20 6 16 -0.6715 0.0008
-20 6 17 0.5661 0.0002
-20 6 18 -0.2605 0.0009
-20 6 19 0.6591 0.0001
-20 6 20 0.7430 -0.0005
-20 6 21 -1.6714 0.0005
-20 6 22 -0.8018 -0.0017
-20 6 23 1.2752 -0.0002
-20 6 24 0.4549 0.0010
-20 6 25 -0.4437 -0.0005
-20 6 26 -0.0018 0.0020
-20 6 27 0.2684 -0.0001
-20 6 28 0.2201 -0.0006
-20 6 29 0.0748 0.0007
-20 6 30 -0.8759 -0.0039
-20 6 31 -0.5344 -0.0013
-20 6 32 0.8628 0.0038
-20 7 -19 0.5656 0.0005
-20 7 -18 1.4657 -0.0012
-20 7 -17 -1.0990 -0.0010
-20 7 -16 -1.0254 0.0006
-20 7 -15 0.3892 0.0002
-20 7 -14 0.1696 -0.0021
-20 7 -13 0.3825 0.0009
-20 7 -12 0.8415 0.0016
-20 7 -11 0.3909 0.0001
-20 7 -10 -0.9228 -0.0005
-20 7 -9 -0.9946 -0.0013
-20 7 -8 0.1044 -0.0002
-20 7 -7 0.5153 0.0000
-20 7 -6 0.6778 0.0006
-20 7 -5 -0.2737 0.0000
-20 7 -4 -1.4533 -0.0004
-20 7 -3 -0.1011 0.0008
-20 7 -2 1.7052 0.0006
-20 7 -1 0.6802 0.0002
-20 7 0 -1.1061 -0.0013
-20 7 1 -0.3039 0.0003
-20 7 2 0.0475 0.0007
-20 7 3 -0.4454 -0.0014
-20 7 4 0.9707 0.0004
-20 7 5 0.7979 0.0001
-20 7 6 -0.8937 0.0001
-20 7 7 -0.5303 0.0006
-20 7 8 0.4111 -0.0009
-20 7 9 -0.5605 0.0004
-20 7 10 -0.7579 -0.0004
-20 7 11 0.9970 0.0001
-20 7 12 0.6135 0.0004
-20 7 13 -0.0917 -0.0011
-20 7 14 0.2826 0.0008
-20 7 15 -0.6924 -0.0001
-20 7 16 -0.4141 0.0003
-20 7 17 1.1000 0.0006
-20 7 18 0.0521 -0.0011
-20 7 19 -1.1939 0.0011
-20 7 20 -0.0413 0.0008
-20 7 21 0.4605 0.0001
-20 7 22 0.1294 -0.0011
-20 7 23 0.1546 -0.0031
-20 7 24 -0.0456 0.0006
-20 7 25 -0.4709 0.0026
-20 7 26 -0.0751 0.0006
-20 7 27 1.3528 0.0005
-20 7 28 0.2645 -0.0002
-20 7 29 -1.5964 -0.0038
-20 7 30 -0.6034 -0.0012
-20 7 31 0.5931 0.0042
-20 8 -18 0.4815 0.0002
-20 8 -17 1.1086 -0.0001
-20 8 -16 -0.8974 -0.0015
-20 8 -15 -0.7066 -0.0012
-20 8 -14 1.0704 0.0011
-20 8 -13 0.3339 0.0014
-20 8 -12 -0.8103 0.0005
-20 8 -11 -0.0753 -0.0005
-20 8 -10 0.0878 -0.0005
-20 8 -9 -0.5456 0.0002
-20 8 -8 0.2164 -0.0005
-20 8 -7 0.7086 -0.0004
-20 8 -6 -0.2635 0.0005
-20 8 -5 -0.6102 0.0004
-20 8 -4 -0.2174 0.0008
-20 8 -3 0.8064 0.0003
-20 8 -2 1.3793 -0.0010
-20 8 -1 -0.3903 -0.0002
-20 8 0 -1.5999 0.0005
-20 8 1 -0.3518 -0.0007
-20 8 2 0.8086 -0.0003
-20 8 3 0.5705 -0.0000
-20 8 4 -0.1205 -0.0004
-20 8 5 -0.7243 0.0012
-20 8 6 -0.0354 0.0002
-20 8 7 0.7605 -0.0003
-20 8 8 -0.3730 0.0004
-20 8 9 -0.3665 -0.0007
-20 8 10 0.2720 0.0001
-20 8 11 -0.3502 -0.0004
-20 8 12 0.2583 0.0000
-20 8 13 1.1136 0.0011
-20 8 14 -0.1237 -0.0006
-20 8 15 -1.0654 -0.0005
-20 8 16 -0.0844 -0.0001
-20 8 17 0.5964 0.0010
-20 8 18 0.0686 0.0011
-20 8 19 -0.7861 -0.0006
-20 8 20 0.0775 -0.0013
-20 8 21 0.8287 -0.0007
-20 8 22 -0.5491 0.0000
-20 8 23 -0.6202 -0.0002
-20 8 24 0.4847 0.0019
-20 8 25 1.0884 0.0005
-20 8 26 0.0552 -0.0019
-20 8 27 -0.9212 -0.0005
-20 8 28 0.0065 0.0011
-20 8 29 -0.4897 0.0034
-20 8 30 -0.2486 -0.0026
-20 9 -17 0.9125 -0.0008
-20 9 -16 0.7744 0.0013
-20 9 -15 -1.1469 0.0027
-20 9 -14 -0.9329 0.0001
-20 9 -13 0.6567 -0.0009
-20 9 -12 -0.3950 -0.0002
-20 9 -11 -0.7478 0.0000
-20 9 -10 1.2875 -0.0002
-20 9 -9 1.3555 -0.0005
-20 9 -8 -0.8071 0.0012
-20 9 -7 -1.0621 -0.0002
-20 9 -6 0.2098 -0.0012
-20 9 -5 0.1039 0.0006
-20 9 -4 0.3077 0.0004
-20 9 -3 0.4272 0.0001
-20 9 -2 -0.1584 -0.0005
-20 9 -1 -0.0199 0.0001
-20 9 0 -0.5043 -0.0004
-20 9 1 -0.7356 -0.0007
-20 9 2 0.2735 0.0007
-20 9 3 0.6368 0.0005
-20 9 4 0.4751 0.0010
-20 9 5 -0.1515 -0.0004
-20 9 6 -1.0527 -0.0001
-20 9 7 0.1645 0.0004
-20 9 8 1.1217 -0.0011
-20 9 9 -0.2134 -0.0001
-20 9 10 -0.4454 0.0002
-20 9 11 0.1492 0.0004
-20 9 12 -0.4119 -0.0005
-20 9 13 -0.0225 -0.0006
-20 9 14 1.0621 0.0015
-20 9 15 0.0137 0.0009
-20 9 16 -0.6177 -0.0010
-20 9 17 -0.7133 -0.0010
-20 9 18 -0.5228 0.0001
-20 9 19 1.3482 0.0004
-20 9 20 0.3791 -0.0006
-20 9 21 -1.0966 -0.0007
-20 9 22 0.1743 0.0017
-20 9 23 0.6949 0.0014
-20 9 24 -0.2718 -0.0007
-20 9 25 -0.3255 -0.0007
-20 9 26 1.3020 -0.0027
-20 9 27 -0.2972 0.0012
-20 9 28 -2.3520 0.0047
-20 9 29 0.6613 -0.0028
-20 10 -16 -0.3529 0.0024
-20 10 -15 0.8262 -0.0000
-20 10 -14 -0.0835 -0.0015
-20 10 -13 -1.2250 -0.0011
-20 10 -12 0.1823 0.0011
-20 10 -11 1.2727 0.0001
-20 10 -10 0.3546 -0.0011
-20 10 -9 -0.1606 0.0001
-20 10 -8 0.7835 0.0004
-20 10 -7 -0.9208 0.0003
-20 10 -6 -2.2025 -0.0007
-20 10 -5 0.6006 0.0006
-20 10 -4 1.5875 0.0001
-20 10 -3 0.0637 -0.0005
-20 10 -2 -0.6947 0.0002
-20 10 -1 0.2428 -0.0011
-20 10 0 0.6322 0.0010
-20 10 1 -1.1799 0.0009
-20 10 2 -0.6936 0.0001
-20 10 3 1.3157 -0.0000
-20 10 4 0.2199 -0.0012
-20 10 5 -0.3872 0.0008
-20 10 6 0.5355 -0.0002
-20 10 7 -0.1907 -0.0006
-20 10 8 -0.4574 0.0000
-20 10 9 0.2637 -0.0001
-20 10 10 -0.1116 0.0004
-20 10 11 -0.1833 -0.0004
-20 10 12 0.4708 0.0008
-20 10 13 -0.5557 0.0006
-20 10 14 -0.2384 -0.0005
-20 10 15 0.9753 -0.0004
-20 10 16 -0.5343 -0.0009
-20 10 17 -0.3190 -0.0000
-20 10 18 0.1375 -0.0001
-20 10 19 0.0131 0.0001
-20 10 20 0.9785 0.0015
-20 10 21 -0.5526 0.0008
-20 10 22 -1.1633 -0.0006
-20 10 23 0.8265 -0.0002
-20 10 24 1.5015 0.0005
-20 10 25 -0.4160 -0.0022
-20 10 26 -1.9676 -0.0011
-20 10 27 -0.1168 0.0025
-20 10 28 1.3906 0.0009
-20 11 -14 0.1768 0.0008
-20 11 -13 0.6212 0.0008
-20 11 -12 0.3252 0.0013
-20 11 -11 -0.5195 0.0003
-20 11 -10 0.6133 -0.0027
-20 11 -9 -0.3424 0.0005
-20 11 -8 -2.0097 0.0017
-20 11 -7 1.2360 -0.0006
-20 11 -6 0.6996 0.0001
-20 11 -5 -2.1003 -0.0001
-20 11 -4 1.0790 -0.0001
-20 11 -3 2.2250 0.0001
-20 11 -2 -0.9272 0.0001
-20 11 -1 -1.1387 -0.0004
-20 11 0 0.3544 0.0002
-20 11 1 0.1117 0.0012
-20 11 2 -0.2026 -0.0005
-20 11 3 0.0810 -0.0001
-20 11 4 0.0360 -0.0004
-20 11 5 -0.0393 -0.0006
-20 11 6 0.4151 -0.0000
-20 11 7 0.6126 -0.0000
-20 11 8 -0.3968 0.0010
-20 11 9 -1.2399 -0.0004
-20 11 10 -0.0473 0.0000
-20 11 11 0.4117 0.0007
-20 11 12 -0.1482 -0.0002
-20 11 13 0.5308 -0.0000
-20 11 14 0.2776 -0.0013
-20 11 15 0.4190 -0.0001
-20 11 16 -0.5165 0.0009
-20 11 17 -1.6062 -0.0003
-20 11 18 1.2402 -0.0002
-20 11 19 1.5120 0.0006
-20 11 20 -0.6249 0.0019
-20 11 21 -1.1812 -0.0009
-20 11 22 -0.8741 -0.0007
-20 11 23 0.9787 0.0004
-20 11 24 1.6506 -0.0040
-20 11 25 -0.3168 0.0018
-20 11 26 -1.8800 0.0040
-20 12 -12 0.6962 -0.0002
-20 12 -11 -0.3580 -0.0040
-20 12 -10 -1.5154 0.0005
-20 12 -9 0.0742 0.0022
-20 12 -8 0.2844 0.0005
-20 12 -7 -0.8098 -0.0006
-20 12 -6 1.3697 -0.0008
-20 12 -5 1.5832 -0.0007
-20 12 -4 -0.9991 0.0001
-20 12 -3 -0.4749 0.0006
-20 12 -2 0.4479 -0.0002
-20 12 -1 -1.2576 0.0005
-20 12 0 -0.6539 0.0007
-20 12 1 1.6326 -0.0008
-20 12 2 0.9928 -0.0012
-20 12 3 -1.1416 0.0011
-20 12 4 -1.2800 0.0003
-20 12 5 0.9022 -0.0012
-20 12 6 1.1756 0.0009
-20 12 7 -0.9625 -0.0004
-20 12 8 -0.3235 -0.0003
-20 12 9 0.5089 0.0008
-20 12 10 -1.2323 -0.0005
-20 12 11 0.0501 0.0005
-20 12 12 1.4709 0.0005
-20 12 13 0.2884 0.0002
-20 12 14 -0.1006 -0.0009
-20 12 15 -0.3432 -0.0012
-20 12 16 -0.0760 0.0011
-20 12 17 -0.4943 -0.0006
-20 12 18 -0.4106 -0.0007
-20 12 19 0.6063 0.0021
-20 12 20 0.1283 0.0015
-20 12 21 0.1897 -0.0001
-20 12 22 -0.1545 -0.0034
-20 12 23 -0.3873 -0.0018
-20 12 24 0.2682 0.0025
-20 13 -10 0.8050 0.0051
-20 13 -9 0.2471 0.0011
-20 13 -8 0.2503 -0.0048
-20 13 -7 -0.0901 -0.0011
-20 13 -6 -0.6587 0.0008
-20 13 -5 0.6667 -0.0005
-20 13 -4 1.1450 0.0007
-20 13 -3 -0.8891 0.0006
-20 13 -2 -1.2024 0.0004
-20 13 -1 -0.2694 0.0011
-20 13 0 -0.0830 -0.0011
-20 13 1 1.0593 -0.0010
-20 13 2 0.8158 0.0005
-20 13 3 -0.2648 -0.0004
-20 13 4 -0.2182 0.0008
-20 13 5 -0.8258 -0.0004
-20 13 6 -0.4963 -0.0005
-20 13 7 0.7656 0.0002
-20 13 8 0.0298 -0.0005
-20 13 9 0.0985 0.0018
-20 13 10 0.9224 0.0007
-20 13 11 -0.4034 -0.0009
-20 13 12 -0.6045 -0.0001
-20 13 13 0.2279 -0.0005
-20 13 14 0.1329 -0.0004
-20 13 15 -0.1181 -0.0007
-20 13 16 0.0231 -0.0007
-20 13 17 -0.2235 0.0008
-20 13 18 -0.9773 0.0009
-20 13 19 0.4568 0.0012
-20 13 20 1.3631 0.0022
-20 13 21 -0.2285 -0.0027
-20 13 22 -0.4599 -0.0047
-20 14 -7 -1.9012 -0.0026
-20 14 -6 0.0326 -0.0010
-20 14 -5 1.0202 0.0010
-20 14 -4 0.0371 0.0007
-20 14 -3 0.2621 0.0023
-20 14 -2 -0.3952 0.0012
-20 14 -1 -0.8994 -0.0020
-20 14 0 -0.0383 -0.0013
-20 14 1 0.8137 -0.0002
-20 14 2 0.8324 0.0011
-20 14 3 -0.0429 -0.0004
-20 14 4 -0.5241 -0.0016
-20 14 5 -0.7229 0.0010
-20 14 6 -0.2856 0.0006
-20 14 7 0.6167 0.0003
-20 14 8 0.7684 0.0014
-20 14 9 0.0825 0.0009
-20 14 10 -0.2375 -0.0013
-20 14 11 0.0298 -0.0017
-20 14 12 -0.6994 -0.0007
-20 14 13 -0.9330 -0.0014
-20 14 14 0.8675 0.0004
-20 14 15 0.9882 0.0021
-20 14 16 -0.8834 0.0023
-20 14 17 -0.5226 -0.0008
-20 14 18 0.8769 -0.0016
-20 14 19 0.4885 0.0014
-20 15 -3 0.1991 0.0034
-20 15 -2 -0.1910 -0.0005
-20 15 -1 -0.8718 -0.0012
-20 15 0 0.9683 0.0003
-20 15 1 0.6045 -0.0004
-20 15 2 -1.1754 -0.0020
-20 15 3 -0.0672 0.0001
-20 15 4 1.3353 0.0016
-20 15 5 -0.1907 0.0002
-20 15 6 -1.4724 0.0003
-20 15 7 0.5138 0.0024
-20 15 8 0.9387 -0.0005
-20 15 9 -0.4277 -0.0025
-20 15 10 -0.3270 -0.0004
-20 15 11 -0.5727 -0.0030
-20 15 12 -0.0487 -0.0004
-20 15 13 0.8399 0.0042
-20 15 14 0.1036 0.0015
-20 15 15 -0.0215 -0.0005
-19 0 -17 -0.2448 0.0002
-19 0 -15 -1.8876 0.0009
-19 0 -13 2.5510 -0.0029
-19 0 -11 -2.2824 -0.0010
-19 0 -9 1.8590 0.0061
-19 0 -7 -0.6535 -0.0004
-19 0 -5 -1.0115 -0.0025
-19 0 -3 2.2608 -0.0068
-19 0 -1 -2.5428 0.0087
-19 0 1 2.1697 -0.0016
-19 0 3 -1.4857 0.0002
-19 0 5 0.0340 -0.0001
-19 0 7 2.2037 -0.0019
-19 0 9 -4.6860 -0.0016
-19 0 11 5.7522 0.0035
-19 0 13 -4.4159 0.0027
-19 0 15 2.2824 -0.0038
-19 0 17 0.1355 -0.0018
-19 0 19 -2.7879 -0.0005
-19 0 21 3.6373 0.0025
-19 0 23 -2.5660 0.0052
-19 0 25 1.6392 -0.0047
-19 0 27 -0.8124 -0.0022
-19 0 29 -1.2590 -0.0006
-19 0 31 3.1281 0.0012
-19 0 33 -2.4614 0.0034
-19 0 35 0.6453 -0.0000
-19 1 -18 1.6761 -0.0008
-19 1 -17 -1.8821 -0.0035
-19 1 -16 -1.5745 0.0027
-19 1 -15 2.3131 0.0005
-19 1 -14 0.9422 -0.0021
-19 1 -13 -1.7387 0.0006
-19 1 -12 -0.2230 -0.0022
-19 1 -11 1.0716 0.0007
-19 1 -10 -0.7566 0.0010
-19 1 -9 -0.0483 0.0022
-19 1 -8 2.1140 0.0028
-19 1 -7 -0.8536 -0.0033
-19 1 -6 -3.1326 -0.0011
-19 1 -5 0.8003 -0.0019
-19 1 -4 2.7817 -0.0021
-19 1 -3 -0.1692 0.0030
-19 1 -2 -1.2691 -0.0008
-19 1 -1 -0.3469 0.0001
-19 1 0 -0.3557 0.0038
-19 1 1 0.5654 0.0006
-19 1 2 1.6127 -0.0004
-19 1 3 -0.9585 -0.0017
-19 1 4 -2.4058 0.0007
-19 1 5 1.3180 0.0017
-19 1 6 2.6665 -0.0027
-19 1 7 -1.2622 -0.0023
-19 1 8 -2.1849 -0.0019
-19 1 9 0.7439 0.0012
-19 1 10 0.5237 0.0022
-19 1 11 0.5902 0.0010
-19 1 12 1.7055 0.0018
-19 1 13 -1.9228 -0.0017
-19 1 14 -3.0659 0.0005
-19 1 15 2.6032 0.0005
-19 1 16 3.3470 -0.0021
-19 1 17 -2.8342 -0.0011
-19 1 18 -2.6336 0.0005
-19 1 19 1.7773 0.0034
-19 1 20 0.5665 -0.0010
-19 1 21 -0.0136 -0.0009
-19 1 22 1.3708 0.0008
-19 1 23 -0.4370 -0.0003
-19 1 24 -1.5154 0.0005
-19 1 25 -0.1201 -0.0038
-19 1 26 1.2398 0.0005
-19 1 27 0.1160 0.0012
-19 1 28 -1.8726 -0.0020
-19 1 29 0.3100 0.0030
-19 1 30 2.0529 -0.0009
-19 1 31 -0.1588 0.0012
-19 1 32 -0.9052 0.0052
-19 1 33 -0.0908 -0.0016
-19 1 34 -0.2322 -0.0042
-19 1 35 -0.1135 -0.0034
-19 2 -18 -0.3482 0.0002
-19 2 -17 0.0379 0.0010
-19 2 -16 -0.0466 -0.0032
-19 2 -15 0.8720 0.0009
-19 2 -14 0.3320 0.0015
-19 2 -13 -1.2524 -0.0007
-19 2 -12 -0.7257 -0.0026
-19 2 -11 0.5362 0.0009
-19 2 -10 1.1078 0.0040
-19 2 -9 0.5128 -0.0014
-19 2 -8 -1.0162 -0.0007
-19 2 -7 -1.1914 -0.0005
-19 2 -6 0.0020 -0.0009
-19 2 -5 0.8227 0.0003
-19 2 -4 1.1241 -0.0013
-19 2 -3 0.2552 0.0020
-19 2 -2 -1.3818 0.0024
-19 2 -1 -1.1699 -0.0021
-19 2 0 1.3387 -0.0010
-19 2 1 1.3464 0.0022
-19 2 2 -1.2110 0.0006
-19 2 3 -0.9571 -0.0012
-19 2 4 0.4988 -0.0012
-19 2 5 0.6853 -0.0014
-19 2 6 0.1453 -0.0013
-19 2 7 -0.4845 -0.0005
-19 2 8 -0.3034 0.0026
-19 2 9 0.3522 0.0025
-19 2 10 0.3846 -0.0005
-19 2 11 -0.2436 -0.0005
-19 2 12 -0.1107 0.0008
-19 2 13 -0.0563 0.0000
-19 2 14 -0.3113 -0.0018
-19 2 15 0.0457 -0.0005
-19 2 16 0.4791 0.0019
-19 2 17 0.1369 0.0008
-19 2 18 -1.3220 -0.0020
-19 2 19 -0.1219 -0.0014
-19 2 20 2.3688 0.0013
-19 2 21 0.1178 0.0001
-19 2 22 -1.9874 -0.0009
-19 2 23 0.0704 -0.0001
-19 2 24 1.0651 0.0007
-19 2 25 -0.1008 0.0018
-19 2 26 -0.6116 -0.0009
-19 2 27 -0.5295 -0.0013
-19 2 28 -0.2146 0.0011
-19 2 29 0.9327 0.0009
-19 2 30 1.0883 0.0010
-19 2 31 -0.1580 -0.0005
-19 2 32 -1.0196 0.0008
-19 2 33 -0.9264 -0.0016
-19 2 34 0.4060 -0.0067
-19 2 35 0.8315 0.0008
-19 3 -18 -0.2523 -0.0016
-19 3 -17 -0.6366 -0.0007
-19 3 -16 0.6811 0.0000
-19 3 -15 1.0148 0.0004
-19 3 -14 -0.5917 0.0003
-19 3 -13 -1.1726 -0.0004
-19 3 -12 -0.3873 0.0011
-19 3 -11 0.7177 -0.0005
-19 3 -10 1.2342 0.0003
-19 3 -9 0.1131 -0.0001
-19 3 -8 -1.5714 -0.0008
-19 3 -7 -0.7713 0.0010
-19 3 -6 1.7138 -0.0000
-19 3 -5 0.9249 0.0005
-19 3 -4 -1.2148 -0.0014
-19 3 -3 -0.7241 -0.0009
-19 3 -2 0.4327 0.0015
-19 3 -1 0.5321 0.0005
-19 3 0 -0.1173 0.0009
-19 3 1 -0.1891 -0.0016
-19 3 2 -0.1218 -0.0017
-19 3 3 0.0771 0.0001
-19 3 4 0.1243 0.0001
-19 3 5 -0.4544 0.0008
-19 3 6 0.3567 0.0004
-19 3 7 0.6471 0.0015
-19 3 8 -0.4952 0.0001
-19 3 9 -0.4457 -0.0004
-19 3 10 0.5585 -0.0000
-19 3 11 0.2079 -0.0014
-19 3 12 -1.0763 0.0009
-19 3 13 -0.2136 0.0001
-19 3 14 1.1940 -0.0004
-19 3 15 0.2209 -0.0001
-19 3 16 -1.0018 -0.0014
-19 3 17 -0.0611 0.0012
-19 3 18 0.9259 0.0009
-19 3 19 0.1693 -0.0004
-19 3 20 -0.3365 -0.0017
-19 3 21 -0.2580 -0.0002
-19 3 22 -0.1260 0.0016
-19 3 23 -0.3135 -0.0006
-19 3 24 -0.1281 0.0025
-19 3 25 1.1419 0.0005
-19 3 26 0.1359 -0.0005
-19 3 27 -1.3615 0.0004
-19 3 28 -0.1552 -0.0040
-19 3 29 0.9285 0.0001
-19 3 30 0.4271 0.0021
-19 3 31 -0.5059 0.0004
-19 3 32 0.1593 -0.0015
-19 3 33 -0.0189 -0.0039
-19 3 34 -0.9868 0.0013
-19 4 -18 -0.7091 -0.0018
-19 4 -17 1.0597 -0.0007
-19 4 -16 0.8065 0.0009
-19 4 -15 0.0381 -0.0008
-19 4 -14 -0.8580 0.0004
-19 4 -13 -0.6163 0.0007
-19 4 -12 0.6789 -0.0002
-19 4 -11 0.3485 0.0006
-19 4 -10 -0.1730 0.0004
-19 4 -9 0.0314 -0.0008
-19 4 -8 -0.0232 -0.0014
-19 4 -7 0.1052 0.0005
-19 4 -6 0.4471 0.0002
-19 4 -5 -0.2168 0.0001
-19 4 -4 -1.2052 0.0016
-19 4 -3 -0.1580 -0.0012
-19 4 -2 0.9366 -0.0011
-19 4 -1 0.7219 0.0002
-19 4 0 -0.2345 -0.0001
-19 4 1 -0.7891 0.0008
-19 4 2 0.3651 -0.0006
-19 4 3 0.1479 0.0000
-19 4 4 -0.4662 0.0012
-19 4 5 0.2584 0.0011
-19 4 6 0.1918 0.0002
-19 4 7 -0.0563 -0.0013
-19 4 8 -0.1120 -0.0002
-19 4 9 -0.0890 -0.0017
-19 4 10 -0.0473 -0.0005
-19 4 11 0.0080 0.0014
-19 4 12 0.2934 0.0003
-19 4 13 0.0334 0.0006
-19 4 14 -0.6533 -0.0016
-19 4 15 -0.0837 0.0007
-19 4 16 1.2087 0.0007
-19 4 17 0.4031 -0.0007
-19 4 18 -0.9024 0.0011
-19 4 19 -0.7078 -0.0014
-19 4 20 -0.0122 0.0001
-19 4 21 0.2517 -0.0009
-19 4 22 0.0968 0.0011
-19 4 23 0.7421 0.0035
-19 4 24 -0.0526 -0.0011
-19 4 25 -0.9440 -0.0003
-19 4 26 0.4507 -0.0029
-19 4 27 0.3236 0.0001
-19 4 28 -0.3468 0.0007
-19 4 29 -0.5271 -0.0034
-19 4 30 0.1126 0.0037
-19 4 31 1.1842 0.0001
-19 4 32 -0.3448 -0.0030
-19 4 33 -0.4583 0.0030
-19 4 34 0.3629 0.0023
-19 5 -18 0.9858 0.0004
-19 5 -17 1.4729 0.0002
-19 5 -16 0.1145 0.0002
-19 5 -15 -0.9012 -0.0006
-19 5 -14 -0.2871 -0.0001
-19 5 -13 -0.3186 0.0000
-19 5 -12 0.5019 -0.0002
-19 5 -11 0.8890 0.0002
-19 5 -10 -0.9549 0.0007
-19 5 -9 -1.0777 -0.0007
-19 5 -8 1.4261 -0.0014
-19 5 -7 1.2341 0.0010
-19 5 -6 -1.9427 0.0005
-19 5 -5 -1.1046 0.0001
-19 5 -4 1.4937 0.0007
-19 5 -3 0.3800 -0.0005
-19 5 -2 -0.5508 -0.0007
-19 5 -1 0.2444 -0.0003
-19 5 0 0.6021 -0.0002
-19 5 1 -0.3438 0.0007
-19 5 2 -0.5236 0.0015
-19 5 3 0.4500 0.0006
-19 5 4 -0.2572 -0.0005
-19 5 5 -0.5217 -0.0009
-19 5 6 0.3627 -0.0011
-19 5 7 0.1115 -0.0006
-19 5 8 -0.3416 0.0001
-19 5 9 0.5362 0.0005
-19 5 10 0.7510 -0.0001
-19 5 11 -0.8190 0.0005
-19 5 12 -0.3171 0.0008
-19 5 13 0.5703 0.0009
-19 5 14 -0.9216 -0.0002
-19 5 15 -0.0678 -0.0013
-19 5 16 2.0208 0.0006
-19 5 17 -0.4123 -0.0009
-19 5 18 -2.1926 -0.0004
-19 5 19 0.4980 0.0005
-19 5 20 0.6065 -0.0004
-19 5 21 0.0773 0.0016
-19 5 22 1.1561 -0.0001
-19 5 23 -0.6485 0.0009
-19 5 24 -1.0532 -0.0010
-19 5 25 0.5461 -0.0027
-19 5 26 0.5694 0.0008
-19 5 27 -0.3604 -0.0015
-19 5 28 -1.1539 0.0013
-19 5 29 0.3606 0.0016
-19 5 30 1.5166 0.0003
-19 5 31 0.0005 0.0029
-19 5 32 -0.9646 -0.0039
-19 5 33 -0.2309 -0.0026
-19 6 -18 -0.4707 -0.0009
-19 6 -17 1.3819 -0.0000
-19 6 -16 2.5008 0.0005
-19 6 -15 -1.8112 0.0009
-19 6 -14 -2.0003 -0.0001
-19 6 -13 0.9687 -0.0005
-19 6 -12 -0.1941 -0.0007
-19 6 -11 -0.4236 0.0002
-19 6 -10 1.2255 -0.0003
-19 6 -9 0.3326 0.0008
-19 6 -8 -1.3228 0.0010
-19 6 -7 -0.1725 0.0004
-19 6 -6 1.0004 0.0000
-19 6 -5 -0.2042 -0.0019
-19 6 -4 -0.0848 -0.0000
-19 6 -3 0.6348 0.0003
-19 6 -2 -0.2971 0.0002
-19 6 -1 -0.9041 0.0011
-19 6 0 0.3208 -0.0007
-19 6 1 1.2827 -0.0001
-19 6 2 -0.7177 0.0000
-19 6 3 -1.1835 -0.0002
-19 6 4 0.6841 -0.0004
-19 6 5 0.2265 -0.0006
-19 6 6 -0.6215 0.0009
-19 6 7 0.1121 -0.0004
-19 6 8 0.7210 -0.0003
-19 6 9 0.3304 0.0006
-19 6 10 0.4230 0.0001
-19 6 11 -0.0063 0.0014
-19 6 12 -1.7896 -0.0000
-19 6 13 -0.8792 -0.0006
-19 6 14 1.7143 -0.0000
-19 6 15 0.9133 -0.0011
-19 6 16 -0.9977 -0.0000
-19 6 17 0.0916 -0.0005
-19 6 18 -0.0506 -0.0005
-19 6 19 -1.0453 0.0018
-19 6 20 1.1273 0.0006
-19 6 21 1.0429 0.0007
-19 6 22 -0.8253 -0.0008
-19 6 23 -0.3668 -0.0028
-19 6 24 -0.1348 0.0003
-19 6 25 -0.0146 0.0005
-19 6 26 0.3288 0.0007
-19 6 27 -0.4604 0.0011
-19 6 28 -0.3680 -0.0007
-19 6 29 1.1039 0.0017
-19 6 30 0.5386 0.0012
-19 6 31 -0.8557 -0.0030
-19 6 32 -0.2454 -0.0020
-19 6 33 0.1630 0.0009
-19 7 -18 0.7584 0.0006
-19 7 -17 0.9507 0.0011
-19 7 -16 -0.0673 -0.0006
-19 7 -15 0.4761 0.0003
-19 7 -14 -0.9393 0.0002
-19 7 -13 -1.5869 -0.0013
-19 7 -12 0.2254 0.0001
-19 7 -11 1.4277 0.0015
-19 7 -10 0.6805 0.0001
-19 7 -9 -0.3142 -0.0008
-19 7 -8 -0.3759 0.0006
-19 7 -7 -0.6273 -0.0002
-19 7 -6 0.2784 -0.0004
-19 7 -5 1.4335 -0.0001
-19 7 -4 -0.1695 -0.0006
-19 7 -3 -1.6897 0.0003
-19 7 -2 -0.4860 -0.0001
-19 7 -1 1.1210 0.0008
-19 7 0 0.3342 0.0000
-19 7 1 -0.2968 -0.0011
-19 7 2 0.3833 0.0010
-19 7 3 -0.4507 -0.0002
-19 7 4 -0.5820 -0.0002
-19 7 5 0.3553 -0.0000
-19 7 6 0.1761 0.0000
-19 7 7 0.1445 0.0014
-19 7 8 0.7519 -0.0011
-19 7 9 0.2215 -0.0002
-19 7 10 -0.9600 0.0007
-19 7 11 -0.4356 -0.0004
-19 7 12 -0.0295 0.0008
-19 7 13 -0.2384 -0.0016
-19 7 14 0.5865 -0.0008
-19 7 15 0.8056 0.0011
-19 7 16 -0.6979 0.0004
-19 7 17 -0.9530 0.0004
-19 7 18 1.0717 -0.0011
-19 7 19 0.6864 0.0003
-19 7 20 -0.8427 0.0001
-19 7 21 -0.1099 -0.0002
-19 7 22 0.1639 0.0015
-19 7 23 -0.1156 -0.0011
-19 7 24 0.3534 -0.0019
-19 7 25 -0.1685 0.0008
-19 7 26 -0.9953 0.0020
-19 7 27 0.2586 0.0002
-19 7 28 0.9716 0.0003
-19 7 29 0.2918 0.0000
-19 7 30 0.0007 -0.0037
-19 7 31 -0.7239 -0.0004
-19 7 32 -0.4044 0.0017
-19 8 -18 -1.1577 0.0032
-19 8 -17 0.1891 0.0003
-19 8 -16 1.0088 -0.0013
-19 8 -15 -0.2216 -0.0007
-19 8 -14 -0.7814 -0.0000
-19 8 -13 -0.0155 -0.0000
-19 8 -12 0.6341 0.0001
-19 8 -11 0.4573 0.0004
-19 8 -10 -0.0509 -0.0008
-19 8 -9 -0.5099 -0.0002
-19 8 -8 -0.2288 0.0011
-19 8 -7 0.6125 -0.0002
-19 8 -6 0.3227 -0.0004
-19 8 -5 -0.3478 -0.0003
-19 8 -4 -0.7911 -0.0005
-19 8 -3 -0.9355 0.0007
-19 8 -2 0.4569 0.0002
-19 8 -1 1.4921 -0.0005
-19 8 0 0.4469 0.0006
-19 8 1 -0.8520 0.0004
-19 8 2 -0.4886 0.0001
-19 8 3 0.3199 -0.0001
-19 8 4 0.2093 -0.0013
-19 8 5 -0.3089 0.0005
-19 8 6 -0.1527 0.0006
-19 8 7 0.7221 -0.0012
-19 8 8 0.0564 0.0007
-19 8 9 -0.7219 0.0005
-19 8 10 0.1847 -0.0004
-19 8 11 0.2805 -0.0004
-19 8 12 -0.7353 -0.0007
-19 8 13 -0.1524 0.0007
-19 8 14 0.9348 0.0009
-19 8 15 -0.1618 -0.0001
-19 8 16 -0.5920 -0.0011
-19 8 17 0.3502 0.0003
-19 8 18 0.6076 0.0007
-19 8 19 -0.0416 -0.0001
-19 8 20 -0.5893 0.0003
-19 8 21 0.2521 -0.0011
-19 8 22 0.3078 0.0001
-19 8 23 -0.7000 0.0003
-19 8 24 -0.5133 0.0005
-19 8 25 0.7356 0.0015
-19 8 26 0.2896 -0.0006
-19 8 27 -0.7255 -0.0009
-19 8 28 0.8598 -0.0037
-19 8 29 0.4894 0.0004
-19 8 30 -1.2554 0.0059
-19 8 31 0.1389 -0.0020
-19 9 -18 -0.6041 -0.0013
-19 9 -17 0.0283 -0.0036
-19 9 -16 0.9385 -0.0006
-19 9 -15 0.5819 0.0025
-19 9 -14 -0.7146 0.0001
-19 9 -13 0.0456 -0.0016
-19 9 -12 0.8104 -0.0003
-19 9 -11 -0.7721 0.0001
-19 9 -10 -1.3478 0.0012
-19 9 -9 0.4748 0.0001
-19 9 -8 1.2461 0.0002
-19 9 -7 -0.0512 0.0005
-19 9 -6 -0.4693 -0.0012
-19 9 -5 -0.2938 -0.0003
-19 9 -4 -0.2778 0.0002
-19 9 -3 -0.0358 0.0008
-19 9 -2 0.1813 0.0003
-19 9 -1 0.8379 -0.0002
-19 9 0 0.6821 0.0003
-19 9 1 -0.4192 -0.0004
-19 9 2 -0.6615 -0.0002
-19 9 3 -0.7706 -0.0009
-19 9 4 -0.1848 0.0004
-19 9 5 1.6413 0.0007
-19 9 6 0.3522 -0.0009
-19 9 7 -1.9372 0.0004
-19 9 8 -0.1944 -0.0000
-19 9 9 1.3794 0.0002
-19 9 10 0.2556 0.0005
-19 9 11 -0.2508 -0.0004
-19 9 12 -0.2611 0.0000
-19 9 13 -0.8926 -0.0005
-19 9 14 0.0514 -0.0004
-19 9 15 0.6133 0.0010
-19 9 16 0.5738 0.0005
-19 9 17 0.9787 -0.0005
-19 9 18 -1.0347 0.0002
-19 9 19 -1.2303 0.0003
-19 9 20 0.9125 -0.0005
-19 9 21 0.4358 -0.0012
-19 9 22 -0.8052 -0.0005
-19 9 23 -0.0487 0.0019
-19 9 24 0.4473 0.0006
-19 9 25 -0.8464 0.0005
-19 9 26 0.5001 -0.0013
-19 9 27 1.7026 -0.0035
-19 9 28 -1.1578 0.0024
-19 9 29 -1.2824 0.0010
-19 9 30 1.0811 -0.0007
-19 10 -17 0.5055 -0.0020
-19 10 -16 -0.3981 0.0029
-19 10 -15 -0.2296 0.0018
-19 10 -14 1.3499 -0.0017
-19 10 -13 -0.3355 -0.0016
-19 10 -12 -1.6402 0.0015
-19 10 -11 0.1259 0.0015
-19 10 -10 0.2710 -0.0001
-19 10 -9 -0.9167 -0.0004
-19 10 -8 1.2783 -0.0008
-19 10 -7 2.1970 0.0003
-19 10 -6 -1.2223 -0.0008
-19 10 -5 -1.8024 -0.0000
-19 10 -4 0.3430 0.0020
-19 10 -3 0.8687 -0.0003
-19 10 -2 -0.0535 -0.0007
-19 10 -1 -0.6174 -0.0011
-19 10 0 0.7460 0.0003
-19 10 1 0.7983 0.0002
-19 10 2 -1.3483 -0.0007
-19 10 3 -0.6335 0.0013
-19 10 4 0.7162 -0.0002
-19 10 5 -0.1807 -0.0000
-19 10 6 0.0878 0.0000
-19 10 7 0.3422 -0.0004
-19 10 8 -0.3396 0.0009
-19 10 9 0.2809 -0.0005
-19 10 10 0.5132 0.0000
-19 10 11 -0.5709 0.0001
-19 10 12 -0.0865 -0.0008
-19 10 13 -0.0844 -0.0000
-19 10 14 -0.6073 0.0001
-19 10 15 1.1177 0.0008
-19 10 16 0.5580 0.0009
-19 10 17 -0.4785 0.0001
-19 10 18 -0.3627 -0.0013
-19 10 19 -1.0363 -0.0017
-19 10 20 0.5256 0.0001
-19 10 21 1.2277 0.0010
-19 10 22 -0.6072 0.0006
-19 10 23 -1.3867 -0.0003
-19 10 24 0.4419 0.0004
-19 10 25 1.8212 0.0006
-19 10 26 -0.1411 -0.0009
-19 10 27 -1.2131 -0.0007
-19 10 28 -0.2744 0.0000
-19 10 29 0.4200 0.0018
-19 11 -15 -0.5429 -0.0025
-19 11 -14 -0.5763 -0.0017
-19 11 -13 0.7595 0.0008
-19 11 -12 0.2348 0.0002
-19 11 -11 -1.4289 0.0013
-19 11 -10 0.4839 -0.0007
-19 11 -9 2.1452 -0.0017
-19 11 -8 -0.9213 0.0004
-19 11 -7 -0.6175 0.0001
-19 11 -6 1.6877 0.0005
-19 11 -5 -1.1937 0.0007
-19 11 -4 -2.1906 0.0000
-19 11 -3 1.0564 -0.0012
-19 11 -2 1.4454 -0.0003
-19 11 -1 -0.4511 0.0008
-19 11 0 -0.6089 -0.0008
-19 11 1 0.4245 0.0003
-19 11 2 0.3505 0.0004
-19 11 3 -0.6182 0.0004
-19 11 4 -0.0350 0.0004
-19 11 5 0.2468 -0.0003
-19 11 6 -0.7008 0.0005
-19 11 7 0.3160 -0.0009
-19 11 8 1.3143 -0.0004
-19 11 9 -0.2889 0.0002
-19 11 10 -0.4358 -0.0003
-19 11 11 0.1987 0.0004
-19 11 12 -0.9135 -0.0002
-19 11 13 0.0419 0.0005
-19 11 14 0.3486 0.0005
-19 11 15 0.1210 -0.0004
-19 11 16 0.9887 -0.0001
-19 11 17 -0.9657 -0.0005
-19 11 18 -1.2159 -0.0003
-19 11 19 0.5452 -0.0012
-19 11 20 1.0655 0.0008
-19 11 21 0.5900 0.0021
-19 11 22 -0.9591 -0.0011
-19 11 23 -0.8980 0.0005
-19 11 24 0.2176 -0.0005
-19 11 25 1.2208 -0.0015
-19 11 26 0.5415 0.0043
-19 11 27 -1.3500 0.0005
-19 12 -14 -0.9165 -0.0031
-19 12 -13 -1.0695 -0.0004
-19 12 -12 1.0156 0.0026
-19 12 -11 1.2127 -0.0008
-19 12 -10 -0.3449 -0.0021
-19 12 -9 0.2015 0.0007
-19 12 -8 0.1781 0.0019
-19 12 -7 -1.7465 0.0002
-19 12 -6 -0.5088 -0.0005
-19 12 -5 1.3672 -0.0002
-19 12 -4 -0.1584 -0.0006
-19 12 -3 -0.8080 0.0001
-19 12 -2 0.9784 0.0003
-19 12 -1 0.9122 -0.0002
-19 12 0 -0.9012 -0.0002
-19 12 1 -1.1972 0.0008
-19 12 2 0.8764 0.0000
-19 12 3 1.5624 -0.0003
-19 12 4 -1.1127 0.0008
-19 12 5 -1.3547 -0.0009
-19 12 6 1.0911 -0.0002
-19 12 7 0.3522 0.0001
-19 12 8 -0.5486 -0.0005
-19 12 9 1.1333 0.0004
-19 12 10 0.0066 -0.0006
-19 12 11 -1.4689 0.0000
-19 12 12 -0.3947 0.0008
-19 12 13 0.2890 0.0000
-19 12 14 0.6530 0.0000
-19 12 15 -0.0953 -0.0005
-19 12 16 0.1517 0.0003
-19 12 17 0.5392 0.0003
-19 12 18 -0.4799 -0.0012
-19 12 19 -0.2993 0.0003
-19 12 20 -0.3324 0.0000
-19 12 21 0.5649 -0.0001
-19 12 22 0.7887 0.0023
-19 12 23 -0.9200 0.0001
-19 12 24 -0.1511 -0.0013
-19 12 25 0.3944 0.0003
-19 13 -11 -0.6484 0.0001
-19 13 -10 -0.4353 0.0009
-19 13 -9 -0.1060 0.0033
-19 13 -8 0.0644 0.0003
-19 13 -7 0.4553 -0.0023
-19 13 -6 -0.3117 0.0002
-19 13 -5 -0.9712 0.0006
-19 13 -4 0.2941 -0.0009
-19 13 -3 1.1906 -0.0005
-19 13 -2 0.7822 -0.0003
-19 13 -1 -0.1696 0.0010
-19 13 0 -1.1421 0.0010
-19 13 1 -0.6060 -0.0003
-19 13 2 0.0726 -0.0001
-19 13 3 0.6538 -0.0011
-19 13 4 0.9810 0.0009
-19 13 5 -0.3516 0.0009
-19 13 6 -1.1456 -0.0015
-19 13 7 0.0340 0.0000
-19 13 8 0.6523 -0.0005
-19 13 9 -0.0675 -0.0002
-19 13 10 -0.4026 0.0010
-19 13 11 -0.1334 -0.0001
-19 13 12 0.5674 -0.0002
-19 13 13 -0.0183 0.0006
-19 13 14 -0.7533 0.0005
-19 13 15 0.3977 -0.0002
-19 13 16 1.0420 -0.0003
-19 13 17 0.3937 -0.0006
-19 13 18 -1.0379 -0.0000
-19 13 19 -1.1507 -0.0006
-19 13 20 0.5316 0.0001
-19 13 21 0.7385 0.0012
-19 13 22 0.0732 -0.0008
-19 13 23 0.0344 0.0034
-19 14 -9 0.0249 0.0006
-19 14 -8 2.4896 0.0013
-19 14 -7 0.7234 0.0002
-19 14 -6 -1.7667 -0.0029
-19 14 -5 -1.1631 -0.0003
-19 14 -4 0.2936 0.0010
-19 14 -3 1.3037 -0.0009
-19 14 -2 0.8710 0.0001
-19 14 -1 -0.2691 0.0008
-19 14 0 -1.3379 0.0010
-19 14 1 -0.7291 -0.0005
-19 14 2 0.7326 -0.0004
-19 14 3 0.1180 0.0014
-19 14 4 0.2132 -0.0011
-19 14 5 0.6439 -0.0016
-19 14 6 -0.3493 0.0003
-19 14 7 -0.8685 0.0004
-19 14 8 -0.3332 -0.0006
-19 14 9 0.6477 0.0006
-19 14 10 0.4741 0.0009
-19 14 11 -0.0170 0.0003
-19 14 12 0.4382 0.0015
-19 14 13 -0.3302 -0.0009
-19 14 14 -0.8515 -0.0017
-19 14 15 0.5554 -0.0008
-19 14 16 0.5838 0.0004
-19 14 17 -0.7211 0.0012
-19 14 18 -0.5284 -0.0013
-19 14 19 0.7921 0.0013
-19 14 20 0.1240 0.0001
-19 15 -5 0.2071 -0.0008
-19 15 -4 -0.1926 -0.0047
-19 15 -3 0.0036 0.0010
-19 15 -2 0.8697 0.0010
-19 15 -1 -0.7496 -0.0003
-19 15 0 -0.4308 0.0013
-19 15 1 0.8422 0.0007
-19 15 2 -0.2336 -0.0007
-19 15 3 -1.0549 -0.0002
-19 15 4 0.1948 -0.0011
-19 15 5 1.5252 -0.0011
-19 15 6 -0.0625 -0.0003
-19 15 7 -1.0155 0.0011
-19 15 8 0.0503 0.0021
-19 15 9 0.1571 -0.0001
-19 15 10 0.6814 0.0006
-19 15 11 0.2489 0.0001
-19 15 12 -1.0463 -0.0018
-19 15 13 -0.1993 -0.0008
-19 15 14 0.2741 -0.0002
-19 15 15 0.0893 -0.0008
-19 15 16 -0.1680 -0.0013
-19 15 17 0.0933 0.0041
-19 16 1 -0.2975 0.0027
-19 16 2 0.4086 0.0035
-19 16 3 0.1177 -0.0058
-19 16 4 0.2810 -0.0015
-19 16 5 0.2651 0.0041
-19 16 6 -0.2192 0.0003
-19 16 7 -0.3330 -0.0003
-19 16 8 0.3508 0.0008
-19 16 9 0.0251 -0.0015
-19 16 10 -0.7009 0.0002
-18 0 -16 0.7457 -0.0114
-18 0 -14 -1.6539 0.0172
-18 0 -12 1.5884 -0.0087
-18 0 -10 -1.3073 -0.0049
-18 0 -8 0.2147 0.0008
-18 0 -6 1.4051 0.0056
-18 0 -4 -2.6718 0.0041
-18 0 -2 3.0391 -0.0076
-18 0 0 -2.6658 -0.0002
-18 0 2 1.8130 -0.0016
-18 0 4 -0.1165 0.0055
-18 0 6 -2.1369 -0.0004
-18 0 8 4.3713 0.0003
-18 0 10 -5.4472 -0.0045
-18 0 12 4.1680 -0.0020
-18 0 14 -1.5764 0.0063
-18 0 16 -1.1644 0.0018
-18 0 18 3.4454 -0.0005
-18 0 20 -3.9530 -0.0079
-18 0 22 3.1337 0.0011
-18 0 24 -2.7319 0.0030
-18 0 26 2.3606 0.0049
-18 0 28 -0.3347 -0.0012
-18 0 30 -2.4730 -0.0054
-18 0 32 3.3203 0.0002
-18 0 34 -2.1682 0.0002
-18 1 -17 1.5600 -0.0058
-18 1 -16 -1.6817 0.0023
-18 1 -15 -0.9773 0.0056
-18 1 -14 1.3766 -0.0030
-18 1 -13 0.2872 0.0012
-18 1 -12 -0.8549 -0.0020
-18 1 -11 0.5541 -0.0014
-18 1 -10 0.0370 -0.0007
-18 1 -9 -1.8575 -0.0033
-18 1 -8 0.6253 0.0049
-18 1 -7 3.1179 0.0014
-18 1 -6 -0.4081 0.0001
-18 1 -5 -3.1232 0.0037
-18 1 -4 -0.1335 -0.0008
-18 1 -3 1.7831 -0.0017
-18 1 -2 0.3663 -0.0050
-18 1 -1 -0.1341 -0.0028
-18 1 0 -0.3860 0.0032
-18 1 1 -1.2524 0.0008
-18 1 2 0.8644 0.0013
-18 1 3 2.2072 0.0002
-18 1 4 -1.4608 -0.0000
-18 1 5 -2.4908 0.0019
-18 1 6 1.4448 -0.0003
-18 1 7 1.9527 0.0006
-18 1 8 -0.9637 -0.0016
-18 1 9 -0.3956 -0.0008
-18 1 10 -0.1515 0.0001
-18 1 11 -1.7309 -0.0019
-18 1 12 1.5000 0.0022
-18 1 13 3.1666 -0.0016
-18 1 14 -2.3909 0.0008
-18 1 15 -3.4735 0.0037
-18 1 16 2.6924 -0.0020
-18 1 17 2.7626 -0.0009
-18 1 18 -1.6867 -0.0035
-18 1 19 -0.8513 0.0007
-18 1 20 -0.0579 0.0028
-18 1 21 -1.0785 -0.0015
-18 1 22 0.7097 0.0013
-18 1 23 1.4812 0.0008
-18 1 24 -0.3514 0.0032
-18 1 25 -1.3458 -0.0019
-18 1 26 0.2555 -0.0031
-18 1 27 1.9907 0.0044
-18 1 28 -0.5197 -0.0036
-18 1 29 -2.3115 -0.0025
-18 1 30 0.4396 0.0004
-18 1 31 1.1995 -0.0025
-18 1 32 -0.2436 0.0031
-18 1 33 0.2637 0.0029
-18 1 34 0.2984 0.0026
-18 1 35 -0.6706 -0.0025
-18 2 -17 0.4498 0.0013
-18 2 -16 -0.3558 -0.0005
-18 2 -15 -0.7459 0.0010
-18 2 -14 0.7652 0.0005
-18 2 -13 1.0694 -0.0005
-18 2 -12 -0.3177 -0.0010
-18 2 -11 -1.3916 -0.0029
-18 2 -10 -0.7315 0.0024
-18 2 -9 1.3942 0.0002
-18 2 -8 1.6946 0.0002
-18 2 -7 -0.4755 0.0031
-18 2 -6 -1.4520 -0.0021
-18 2 -5 -0.7074 -0.0012
-18 2 -4 0.2465 -0.0005
-18 2 -3 0.9243 -0.0008
-18 2 -2 0.7666 0.0012
-18 2 -1 -0.7225 0.0003
-18 2 0 -1.0105 -0.0015
-18 2 1 0.7309 -0.0004
-18 2 2 0.7004 0.0028
-18 2 3 -0.2851 0.0016
-18 2 4 -0.4682 -0.0003
-18 2 5 -0.3759 -0.0002
-18 2 6 0.2508 -0.0015
-18 2 7 0.5162 -0.0007
-18 2 8 -0.1054 0.0001
-18 2 9 -0.2979 -0.0003
-18 2 10 0.1388 0.0006
-18 2 11 -0.3262 -0.0007
-18 2 12 0.1035 0.0000
-18 2 13 1.1303 0.0012
-18 2 14 -0.4409 -0.0013
-18 2 15 -1.5387 -0.0008
-18 2 16 0.6782 0.0005
-18 2 17 2.1336 0.0017
-18 2 18 -0.7195 0.0009
-18 2 19 -2.7361 -0.0016
-18 2 20 0.3922 0.0020
-18 2 21 2.1437 0.0011
-18 2 22 -0.3646 -0.0037
-18 2 23 -1.2750 -0.0007
-18 2 24 0.6239 0.0009
-18 2 25 1.1395 0.0005
-18 2 26 -0.3108 0.0003
-18 2 27 -0.5804 -0.0010
-18 2 28 -0.1764 -0.0003
-18 2 29 -0.6148 -0.0014
-18 2 30 -0.1469 0.0001
-18 2 31 1.2765 0.0023
-18 2 32 0.7444 0.0022
-18 2 33 -1.1064 0.0014
-18 2 34 -0.3845 -0.0022
-18 2 35 0.5099 -0.0021
-18 3 -17 -0.2913 -0.0001
-18 3 -16 -1.2309 -0.0002
-18 3 -15 0.6994 -0.0010
-18 3 -14 1.2543 0.0004
-18 3 -13 -0.1377 0.0004
-18 3 -12 -0.8670 0.0001
-18 3 -11 -0.5861 -0.0018
-18 3 -10 0.0881 0.0005
-18 3 -9 0.8157 0.0021
-18 3 -8 0.9085 -0.0022
-18 3 -7 -0.8256 -0.0005
-18 3 -6 -1.4565 0.0009
-18 3 -5 0.4585 0.0012
-18 3 -4 1.1017 -0.0003
-18 3 -3 -0.0893 -0.0017
-18 3 -2 -0.5625 0.0014
-18 3 -1 0.3065 0.0001
-18 3 0 0.1884 0.0005
-18 3 1 -0.4440 0.0003
-18 3 2 -0.1265 -0.0007
-18 3 3 0.4095 0.0011
-18 3 4 0.5599 -0.0014
-18 3 5 -0.7023 -0.0008
-18 3 6 -0.9735 -0.0001
-18 3 7 0.7401 0.0001
-18 3 8 0.9316 0.0008
-18 3 9 -0.6765 -0.0003
-18 3 10 -0.5039 0.0014
-18 3 11 1.1588 -0.0014
-18 3 12 0.0957 -0.0017
-18 3 13 -1.3842 0.0018
-18 3 14 0.1681 0.0005
-18 3 15 1.1895 0.0008
-18 3 16 -0.3171 -0.0005
-18 3 17 -1.0211 -0.0000
-18 3 18 -0.0042 0.0013
-18 3 19 0.2802 0.0005
-18 3 20 0.4175 -0.0016
-18 3 21 0.4486 -0.0023
-18 3 22 -0.1288 0.0015
-18 3 23 -0.2977 -0.0023
-18 3 24 -0.6695 -0.0012
-18 3 25 0.2309 0.0033
-18 3 26 1.2670 0.0005
-18 3 27 -0.2357 0.0020
-18 3 28 -1.3614 -0.0016
-18 3 29 -0.2262 -0.0016
-18 3 30 0.9946 0.0024
-18 3 31 0.1030 -0.0003
-18 3 32 0.0447 0.0010
-18 3 33 0.5555 -0.0002
-18 3 34 -1.2151 -0.0044
-18 3 35 -0.5227 -0.0006
-18 4 -17 -0.6521 -0.0006
-18 4 -16 0.0972 0.0008
-18 4 -15 0.4432 -0.0001
-18 4 -14 0.9066 -0.0009
-18 4 -13 -0.3325 -0.0006
-18 4 -12 -0.7942 0.0002
-18 4 -11 0.0039 0.0006
-18 4 -10 0.2175 0.0002
-18 4 -9 0.0017 0.0011
-18 4 -8 -0.0864 -0.0006
-18 4 -7 -0.0300 -0.0013
-18 4 -6 0.1929 0.0003
-18 4 -5 0.4618 0.0005
-18 4 -4 -0.2455 0.0016
-18 4 -3 -0.2448 -0.0004
-18 4 -2 0.2087 -0.0009
-18 4 -1 -0.4042 0.0006
-18 4 0 -0.1756 -0.0007
-18 4 1 0.2975 -0.0002
-18 4 2 0.4605 -0.0006
-18 4 3 0.0774 0.0001
-18 4 4 -0.5541 -0.0002
-18 4 5 -0.1863 -0.0009
-18 4 6 0.0454 0.0022
-18 4 7 0.1741 0.0007
-18 4 8 0.4458 0.0001
-18 4 9 0.0821 -0.0005
-18 4 10 -0.6304 -0.0015
-18 4 11 -0.1120 0.0007
-18 4 12 0.7462 -0.0007
-18 4 13 -0.0493 0.0015
-18 4 14 -0.6256 0.0002
-18 4 15 -0.2411 -0.0012
-18 4 16 -0.0133 0.0014
-18 4 17 0.0638 -0.0013
-18 4 18 0.6213 0.0006
-18 4 19 0.6753 -0.0006
-18 4 20 -0.3193 -0.0009
-18 4 21 -0.4829 0.0001
-18 4 22 -0.6551 -0.0017
-18 4 23 0.0443 0.0022
-18 4 24 1.0396 -0.0005
-18 4 25 -0.3576 0.0013
-18 4 26 -0.5417 0.0021
-18 4 27 0.4157 -0.0017
-18 4 28 0.3919 0.0021
-18 4 29 -0.2130 -0.0024
-18 4 30 -0.5696 -0.0011
-18 4 31 0.4832 0.0020
-18 4 32 -0.1906 -0.0038
-18 4 33 -0.6970 -0.0005
-18 4 34 1.0603 0.0030
-18 5 -17 -0.3035 -0.0002
-18 5 -16 0.9074 0.0008
-18 5 -15 0.4140 0.0008
-18 5 -14 0.0255 -0.0012
-18 5 -13 -0.4433 -0.0011
-18 5 -12 -0.3780 0.0006
-18 5 -11 0.5923 0.0008
-18 5 -10 0.2621 0.0004
-18 5 -9 -0.6365 0.0006
-18 5 -8 -0.2793 -0.0013
-18 5 -7 0.9627 -0.0009
-18 5 -6 0.2478 0.0007
-18 5 -5 -0.8447 -0.0001
-18 5 -4 0.2499 0.0005
-18 5 -3 0.2289 0.0004
-18 5 -2 -0.5813 -0.0002
-18 5 -1 -0.4349 0.0001
-18 5 0 0.2834 -0.0011
-18 5 1 0.7205 -0.0015
-18 5 2 0.1214 0.0002
-18 5 3 -0.1261 0.0019
-18 5 4 -0.3843 0.0014
-18 5 5 -0.2787 -0.0003
-18 5 6 0.6227 0.0000
-18 5 7 0.4314 -0.0001
-18 5 8 -0.8897 -0.0011
-18 5 9 -0.6760 0.0001
-18 5 10 1.0425 -0.0006
-18 5 11 0.1957 -0.0000
-18 5 12 -0.7228 0.0006
-18 5 13 0.8792 -0.0007
-18 5 14 0.0995 0.0009
-18 5 15 -1.9536 -0.0001
-18 5 16 0.2413 0.0000
-18 5 17 2.3574 0.0002
-18 5 18 -0.2234 -0.0008
-18 5 19 -0.8450 0.0005
-18 5 20 0.0505 -0.0016
-18 5 21 -1.2942 0.0005
-18 5 22 0.0300 0.0007
-18 5 23 1.5304 0.0002
-18 5 24 0.1919 0.0030
-18 5 25 -0.8523 -0.0015
-18 5 26 -0.3280 -0.0008
-18 5 27 0.9646 -0.0000
-18 5 28 0.1738 -0.0013
-18 5 29 -0.9831 0.0006
-18 5 30 -0.0843 -0.0018
-18 5 31 0.3324 0.0008
-18 5 32 -0.1744 0.0021
-18 5 33 -0.0346 -0.0019
-18 5 34 0.6066 0.0001
-18 6 -17 -2.2374 -0.0008
-18 6 -16 1.8933 -0.0004
-18 6 -15 2.3736 0.0001
-18 6 -14 -1.6041 0.0003
-18 6 -13 -0.2366 0.0004
-18 6 -12 0.9335 0.0001
-18 6 -11 -1.1221 -0.0000
-18 6 -10 -0.5204 -0.0012
-18 6 -9 1.4778 -0.0007
-18 6 -8 0.1871 0.0004
-18 6 -7 -1.4323 0.0005
-18 6 -6 0.1060 0.0018
-18 6 -5 0.5260 -0.0009
-18 6 -4 -0.1702 -0.0011
-18 6 -3 0.1385 0.0008
-18 6 -2 -0.0255 -0.0005
-18 6 -1 -0.1186 0.0001
-18 6 0 -0.1555 -0.0007
-18 6 1 0.3697 0.0007
-18 6 2 0.4810 0.0021
-18 6 3 -0.5073 -0.0008
-18 6 4 -0.3077 -0.0007
-18 6 5 0.5756 -0.0001
-18 6 6 0.4134 0.0002
-18 6 7 -0.7848 -0.0000
-18 6 8 -0.9237 -0.0011
-18 6 9 -0.0856 -0.0002
-18 6 10 0.7148 0.0002
-18 6 11 1.3518 0.0006
-18 6 12 0.1783 -0.0002
-18 6 13 -1.3879 -0.0005
-18 6 14 -0.6492 0.0017
-18 6 15 0.8052 0.0002
-18 6 16 -0.0113 -0.0005
-18 6 17 0.0238 0.0003
-18 6 18 1.1635 -0.0020
-18 6 19 -0.8843 -0.0008
-18 6 20 -1.3808 0.0013
-18 6 21 0.4259 0.0012
-18 6 22 0.5284 0.0019
-18 6 23 0.7270 -0.0003
-18 6 24 0.1677 -0.0018
-18 6 25 -0.8803 -0.0010
-18 6 26 0.0453 -0.0008
-18 6 27 0.4951 0.0004
-18 6 28 -0.4607 0.0004
-18 6 29 -0.2989 -0.0002
-18 6 30 0.1282 0.0014
-18 6 31 -0.0601 0.0010
-18 6 32 0.3129 -0.0011
-18 6 33 0.4982 0.0001
-18 7 -17 -0.4439 -0.0005
-18 7 -16 -0.9143 0.0016
-18 7 -15 1.6617 -0.0006
-18 7 -14 2.2155 -0.0004
-18 7 -13 -0.9036 0.0005
-18 7 -12 -2.0148 -0.0013
-18 7 -11 -0.5429 0.0002
-18 7 -10 0.6870 0.0015
-18 7 -9 0.5137 -0.0011
-18 7 -8 0.4093 0.0001
-18 7 -7 -0.3755 0.0010
-18 7 -6 -1.1886 -0.0001
-18 7 -5 0.4393 -0.0001
-18 7 -4 1.3700 -0.0011
-18 7 -3 0.2449 0.0007
-18 7 -2 -0.7826 0.0006
-18 7 -1 -0.4936 -0.0007
-18 7 0 0.2285 0.0005
-18 7 1 0.0774 -0.0002
-18 7 2 0.0161 0.0002
-18 7 3 -0.0946 -0.0005
-18 7 4 0.2937 -0.0006
-18 7 5 0.5681 0.0004
-18 7 6 -0.6689 -0.0010
-18 7 7 -1.2538 0.0011
-18 7 8 0.0809 0.0004
-18 7 9 1.1630 -0.0012
-18 7 10 0.4524 0.0010
-18 7 11 0.0634 0.0000
-18 7 12 -0.0081 0.0009
-18 7 13 -0.6104 0.0002
-18 7 14 -0.7460 -0.0013
-18 7 15 0.3182 -0.0001
-18 7 16 1.3897 -0.0003
-18 7 17 -0.4678 0.0004
-18 7 18 -1.3355 -0.0007
-18 7 19 0.4767 0.0000
-18 7 20 0.3963 0.0018
-18 7 21 -0.0602 0.0000
-18 7 22 0.2991 -0.0002
-18 7 23 -0.0979 -0.0008
-18 7 24 -0.0876 -0.0010
-18 7 25 0.0977 -0.0012
-18 7 26 -0.2404 0.0001
-18 7 27 0.2539 0.0014
-18 7 28 -0.1671 0.0004
-18 7 29 -0.9214 0.0031
-18 7 30 0.6490 -0.0001
-18 7 31 0.8039 -0.0040
-18 7 32 -0.3523 -0.0011
-18 8 -17 -1.1311 0.0034
-18 8 -16 -0.7352 -0.0003
-18 8 -15 0.9302 -0.0015
-18 8 -14 1.2455 -0.0001
-18 8 -13 -0.7718 0.0007
-18 8 -12 -1.4998 0.0003
-18 8 -11 0.0373 0.0006
-18 8 -10 0.9619 0.0007
-18 8 -9 0.2984 -0.0013
-18 8 -8 -0.6490 -0.0006
-18 8 -7 -0.0784 0.0004
-18 8 -6 0.5478 -0.0002
-18 8 -5 0.3175 0.0006
-18 8 -4 0.5427 0.0004
-18 8 -3 -0.0677 -0.0002
-18 8 -2 -1.2375 -0.0003
-18 8 -1 -0.7735 -0.0006
-18 8 0 0.6522 -0.0001
-18 8 1 0.6177 -0.0002
-18 8 2 -0.1203 -0.0003
-18 8 3 0.0165 0.0011
-18 8 4 0.2569 -0.0001
-18 8 5 -0.1752 -0.0005
-18 8 6 -0.7975 0.0010
-18 8 7 0.1382 -0.0006
-18 8 8 0.8585 -0.0003
-18 8 9 -0.1456 0.0007
-18 8 10 -0.4670 0.0001
-18 8 11 0.5201 -0.0000
-18 8 12 0.3953 -0.0005
-18 8 13 -0.7932 -0.0000
-18 8 14 -0.0003 -0.0004
-18 8 15 0.4940 -0.0002
-18 8 16 -0.3439 -0.0004
-18 8 17 -0.3863 0.0004
-18 8 18 -0.2024 0.0014
-18 8 19 0.3186 -0.0004
-18 8 20 0.3429 0.0005
-18 8 21 0.0799 -0.0004
-18 8 22 0.4301 -0.0014
-18 8 23 -0.1396 -0.0007
-18 8 24 -1.1638 -0.0007
-18 8 25 0.3026 0.0024
-18 8 26 1.2872 0.0005
-18 8 27 -0.9422 0.0013
-18 8 28 -0.5865 0.0016
-18 8 29 0.8759 -0.0046
-18 8 30 -0.4674 -0.0011
-18 8 31 -0.0399 0.0015
-18 9 -17 -0.4464 0.0001
-18 9 -16 -0.0151 -0.0031
-18 9 -15 0.1452 0.0004
-18 9 -14 -0.1667 0.0027
-18 9 -13 -0.3195 -0.0002
-18 9 -12 0.4739 -0.0005
-18 9 -11 0.9018 -0.0009
-18 9 -10 -0.0807 -0.0008
-18 9 -9 -0.9631 0.0000
-18 9 -8 -0.2731 0.0001
-18 9 -7 0.4837 0.0008
-18 9 -6 0.5725 -0.0002
-18 9 -5 0.2130 0.0003
-18 9 -4 -0.2712 -0.0002
-18 9 -3 -0.3056 -0.0008
-18 9 -2 -0.6909 0.0001
-18 9 -1 -0.7856 -0.0001
-18 9 0 0.4690 0.0004
-18 9 1 1.1660 -0.0003
-18 9 2 0.7739 0.0005
-18 9 3 -0.0319 0.0005
-18 9 4 -1.6957 -0.0007
-18 9 5 -0.7006 0.0005
-18 9 6 2.0338 0.0001
-18 9 7 0.7205 -0.0001
-18 9 8 -1.7308 -0.0007
-18 9 9 -0.7454 -0.0006
-18 9 10 0.9042 0.0012
-18 9 11 0.5340 0.0002
-18 9 12 0.3155 -0.0008
-18 9 13 0.0457 -0.0001
-18 9 14 -0.4764 0.0001
-18 9 15 -0.7689 0.0002
-18 9 16 -1.0550 0.0001
-18 9 17 0.8993 -0.0007
-18 9 18 1.6678 0.0007
-18 9 19 -0.4697 0.0011
-18 9 20 -0.8909 -0.0005
-18 9 21 0.5896 -0.0006
-18 9 22 0.3267 -0.0013
-18 9 23 -0.7763 0.0005
-18 9 24 0.3260 0.0011
-18 9 25 0.0584 -0.0001
-18 9 26 -0.7162 0.0012
-18 9 27 0.7793 -0.0007
-18 9 28 0.2670 0.0007
-18 9 29 -0.9613 -0.0008
-18 9 30 -0.0178 -0.0071
-18 10 -17 -0.3455 -0.0025
-18 10 -16 0.4573 -0.0018
-18 10 -15 -0.8979 0.0020
-18 10 -14 0.2630 0.0011
-18 10 -13 1.6563 -0.0024
-18 10 -12 -0.4213 -0.0009
-18 10 -11 -0.5091 0.0007
-18 10 -10 0.9532 -0.0004
-18 10 -9 -1.1133 0.0010
-18 10 -8 -1.8342 0.0004
-18 10 -7 1.2667 0.0004
-18 10 -6 1.4794 -0.0003
-18 10 -5 -0.4657 -0.0023
-18 10 -4 -0.6650 0.0006
-18 10 -3 -0.2234 0.0015
-18 10 -2 0.3409 0.0008
-18 10 -1 0.0336 -0.0008
-18 10 0 -0.5174 -0.0007
-18 10 1 0.7488 0.0011
-18 10 2 0.6710 -0.0011
-18 10 3 -0.5462 -0.0001
-18 10 4 -0.0788 0.0004
-18 10 5 -0.1579 -0.0001
-18 10 6 -0.2307 0.0004
-18 10 7 0.2076 -0.0012
-18 10 8 -0.2861 0.0003
-18 10 9 -0.2801 0.0005
-18 10 10 0.6010 -0.0006
-18 10 11 0.3547 0.0007
-18 10 12 0.1174 0.0005
-18 10 13 -0.1038 -0.0003
-18 10 14 -1.3392 -0.0007
-18 10 15 -0.0875 -0.0004
-18 10 16 0.7746 0.0002
-18 10 17 0.3334 0.0010
-18 10 18 0.9425 0.0008
-18 10 19 -0.5083 -0.0005
-18 10 20 -1.1816 -0.0003
-18 10 21 0.4227 -0.0003
-18 10 22 1.1070 -0.0004
-18 10 23 -0.5030 0.0003
-18 10 24 -1.3741 0.0001
-18 10 25 0.6699 -0.0002
-18 10 26 0.6764 -0.0001
-18 10 27 -0.2182 0.0005
-18 10 28 0.0122 -0.0007
-18 10 29 -0.8146 -0.0010
-18 11 -17 -0.4917 -0.0052
-18 11 -16 0.2634 0.0020
-18 11 -15 0.9145 0.0021
-18 11 -14 -0.9146 -0.0016
-18 11 -13 -0.2528 0.0000
-18 11 -12 1.6040 0.0004
-18 11 -11 -0.6817 0.0007
-18 11 -10 -1.9712 0.0006
-18 11 -9 0.7796 -0.0006
-18 11 -8 0.5526 0.0000
-18 11 -7 -1.0859 -0.0005
-18 11 -6 0.9033 -0.0004
-18 11 -5 1.5904 0.0002
-18 11 -4 -0.6672 0.0011
-18 11 -3 -1.1517 0.0007
-18 11 -2 0.2371 -0.0013
-18 11 -1 0.7278 0.0001
-18 11 0 -0.4321 0.0000
-18 11 1 -0.7095 -0.0001
-18 11 2 0.8342 -0.0002
-18 11 3 0.2351 -0.0009
-18 11 4 -0.5510 0.0005
-18 11 5 0.5721 -0.0001
-18 11 6 -0.3751 0.0004
-18 11 7 -1.1774 0.0010
-18 11 8 0.7857 -0.0002
-18 11 9 0.6024 -0.0005
-18 11 10 -0.6710 -0.0004
-18 11 11 0.7409 0.0003
-18 11 12 0.1462 -0.0001
-18 11 13 -0.8026 -0.0001
-18 11 14 -0.0145 0.0002
-18 11 15 -0.0037 -0.0002
-18 11 16 0.6986 0.0006
-18 11 17 0.2450 0.0002
-18 11 18 -0.2829 0.0000
-18 11 19 -0.4319 -0.0004
-18 11 20 -0.5966 -0.0014
-18 11 21 0.6131 0.0012
-18 11 22 0.2391 0.0006
-18 11 23 0.1348 -0.0010
-18 11 24 -0.1250 0.0003
-18 11 25 -0.9876 -0.0024
-18 11 26 0.6324 -0.0003
-18 11 27 0.3627 0.0058
-18 11 28 -0.5673 0.0008
-18 12 -15 0.5684 0.0014
-18 12 -14 1.6967 0.0021
-18 12 -13 -1.3298 0.0001
-18 12 -12 -1.4713 -0.0001
-18 12 -11 0.9417 -0.0002
-18 12 -10 -0.2142 -0.0016
-18 12 -9 -0.1908 -0.0015
-18 12 -8 1.7255 0.0012
-18 12 -7 -0.2057 0.0014
-18 12 -6 -1.3368 -0.0004
-18 12 -5 0.9368 0.0000
-18 12 -4 0.8991 -0.0002
-18 12 -3 -1.1097 -0.0005
-18 12 -2 -1.0022 0.0000
-18 12 -1 0.4347 0.0008
-18 12 0 0.9732 -0.0002
-18 12 1 -0.6109 -0.0012
-18 12 2 -1.0075 -0.0001
-18 12 3 1.2040 0.0004
-18 12 4 0.6243 0.0007
-18 12 5 -1.0175 0.0000
-18 12 6 0.1917 0.0002
-18 12 7 0.4048 0.0002
-18 12 8 -1.0267 -0.0005
-18 12 9 -0.0230 0.0004
-18 12 10 0.9619 -0.0005
-18 12 11 0.3343 -0.0009
-18 12 12 0.0840 0.0006
-18 12 13 -0.4703 0.0007
-18 12 14 -0.0087 -0.0001
-18 12 15 -0.2705 -0.0005
-18 12 16 -0.6339 0.0002
-18 12 17 0.5059 0.0008
-18 12 18 0.3693 -0.0010
-18 12 19 0.4235 -0.0006
-18 12 20 -0.6139 0.0017
-18 12 21 -1.1516 -0.0011
-18 12 22 1.1606 -0.0016
-18 12 23 0.7179 0.0020
-18 12 24 -0.6124 0.0000
-18 12 25 -0.0723 -0.0004
-18 12 26 -0.3502 0.0013
-18 13 -13 -0.4189 0.0002
-18 13 -12 0.3185 -0.0049
-18 13 -11 0.1590 -0.0020
-18 13 -10 0.2532 0.0008
-18 13 -9 0.1520 0.0011
-18 13 -8 -0.2957 0.0011
-18 13 -7 0.1198 -0.0003
-18 13 -6 0.6005 -0.0005
-18 13 -5 0.0076 0.0009
-18 13 -4 -0.9474 -0.0000
-18 13 -3 -1.1597 -0.0004
-18 13 -2 0.3555 -0.0004
-18 13 -1 1.2755 -0.0005
-18 13 0 0.0905 0.0006
-18 13 1 -0.0277 -0.0001
-18 13 2 -0.4863 0.0004
-18 13 3 -0.7436 -0.0003
-18 13 4 0.8643 -0.0003
-18 13 5 0.8268 0.0014
-18 13 6 -0.2771 -0.0001
-18 13 7 -0.6732 -0.0006
-18 13 8 -0.5693 -0.0003
-18 13 9 0.5143 -0.0000
-18 13 10 0.9259 0.0003
-18 13 11 -0.5168 0.0001
-18 13 12 -0.2944 -0.0006
-18 13 13 0.7598 -0.0002
-18 13 14 -0.5913 0.0008
-18 13 15 -1.3247 -0.0008
-18 13 16 0.0554 0.0000
-18 13 17 1.4555 0.0005
-18 13 18 0.8187 -0.0002
-18 13 19 -0.9081 0.0012
-18 13 20 -0.7277 0.0006
-18 13 21 0.2752 -0.0004
-18 13 22 0.1752 -0.0053
-18 13 23 0.3703 -0.0011
-18 13 24 0.2440 0.0117
-18 14 -10 -0.0887 -0.0006
-18 14 -9 -2.1276 0.0009
-18 14 -8 -0.7569 0.0000
-18 14 -7 1.6876 0.0023
-18 14 -6 1.5752 -0.0001
-18 14 -5 -0.7250 -0.0025
-18 14 -4 -2.0247 0.0010
-18 14 -3 -0.4111 0.0009
-18 14 -2 0.8267 -0.0000
-18 14 -1 1.4303 -0.0011
-18 14 0 0.4689 -0.0012
-18 14 1 -1.2908 0.0012
-18 14 2 0.2591 0.0005
-18 14 3 0.3564 0.0001
-18 14 4 -0.9569 0.0009
-18 14 5 0.0804 -0.0001
-18 14 6 0.7291 -0.0016
-18 14 7 0.3824 0.0003
-18 14 8 -0.6736 0.0005
-18 14 9 -0.7733 -0.0002
-18 14 10 0.6760 0.0001
-18 14 11 0.1833 -0.0016
-18 14 12 -0.4865 0.0004
-18 14 13 0.3171 0.0008
-18 14 14 0.0160 0.0005
-18 14 15 -0.3002 0.0007
-18 14 16 0.3273 -0.0013
-18 14 17 0.4111 0.0009
-18 14 18 -0.5381 -0.0009
-18 14 19 0.0637 -0.0005
-18 14 20 0.6903 0.0035
-18 14 21 -0.8386 -0.0026
-18 15 -7 0.4867 -0.0050
-18 15 -6 -0.0895 -0.0004
-18 15 -5 0.0473 0.0041
-18 15 -4 0.3734 -0.0007
-18 15 -3 -0.4171 -0.0003
-18 15 -2 0.1714 0.0003
-18 15 -1 -0.2545 -0.0019
-18 15 0 0.0407 -0.0001
-18 15 1 0.9471 0.0008
-18 15 2 -0.0602 -0.0002
-18 15 3 -0.4434 0.0018
-18 15 4 -0.8700 0.0009
-18 15 5 -0.5007 -0.0017
-18 15 6 0.9524 -0.0008
-18 15 7 0.6827 -0.0004
-18 15 8 -0.1814 0.0003
-18 15 9 -0.8616 -0.0002
-18 15 10 -0.2993 -0.0001
-18 15 11 0.8988 0.0004
-18 15 12 0.2118 0.0006
-18 15 13 -0.0523 0.0009
-18 15 14 -0.0868 -0.0000
-18 15 15 -0.0961 0.0011
-18 15 16 -0.0058 -0.0023
-18 15 17 -0.5435 -0.0043
-18 15 18 0.6590 0.0038
-18 16 -2 -1.0017 -0.0052
-18 16 -1 1.1210 0.0047
-18 16 0 0.1134 0.0003
-18 16 1 -0.5871 -0.0032
-18 16 2 0.4507 0.0040
-18 16 3 -0.4197 0.0006
-18 16 4 -0.7821 -0.0036
-18 16 5 0.5743 0.0006
-18 16 6 0.7352 0.0008
-18 16 7 -0.4146 -0.0004
-18 16 8 -0.3098 0.0011
-18 16 9 0.6979 -0.0012
-18 16 10 -0.0634 -0.0010
-18 16 11 -0.1815 0.0022
-18 16 12 0.3455 0.0019
-18 16 13 -0.6045 0.0003
-17 0 -15 1.2346 -0.0329
-17 0 -13 -1.3464 0.0239
-17 0 -11 1.3047 0.0010
-17 0 -9 -0.3570 -0.0034
-17 0 -7 -1.5113 -0.0063
-17 0 -5 3.2199 -0.0003
-17 0 -3 -3.8448 0.0023
-17 0 -1 3.4831 0.0082
-17 0 1 -2.4613 -0.0031
-17 0 3 0.3133 -0.0084
-17 0 5 2.3082 0.0019
-17 0 7 -4.3750 0.0037
-17 0 9 5.3790 0.0033
-17 0 11 -4.4486 -0.0007
-17 0 13 1.8826 -0.0057
-17 0 15 1.1572 -0.0034
-17 0 17 -3.4267 0.0048
-17 0 19 3.7773 0.0084
-17 0 21 -3.0846 -0.0047
-17 0 23 2.9712 -0.0034
-17 0 25 -3.0035 -0.0056
-17 0 27 1.5475 0.0048
-17 0 29 1.2236 0.0058
-17 0 31 -3.0067 -0.0023
-17 0 33 2.7838 -0.0004
-17 0 35 -1.5287 -0.0051
-17 1 -16 1.1530 -0.0061
-17 1 -15 -0.7339 0.0053
-17 1 -14 -0.4864 -0.0025
-17 1 -13 0.4541 0.0047
-17 1 -12 -0.3475 0.0043
-17 1 -11 0.2411 -0.0039
-17 1 -10 1.5909 0.0023
-17 1 -9 -0.9988 -0.0038
-17 1 -8 -2.9128 -0.0021
-17 1 -7 0.7904 -0.0004
-17 1 -6 3.0971 -0.0035
-17 1 -5 0.0502 0.0025
-17 1 -4 -1.8794 0.0033
-17 1 -3 -0.5691 0.0059
-17 1 -2 0.2974 0.0001
-17 1 -1 0.5399 -0.0049
-17 1 0 1.0538 0.0012
-17 1 1 -0.9299 -0.0022
-17 1 2 -2.0610 -0.0020
-17 1 3 1.6434 -0.0007
-17 1 4 2.3586 -0.0004
-17 1 5 -1.5602 0.0041
-17 1 6 -1.7773 -0.0002
-17 1 7 0.9500 0.0007
-17 1 8 0.3635 -0.0013
-17 1 9 -0.0966 -0.0025
-17 1 10 1.5443 0.0041
-17 1 11 -0.9751 -0.0016
-17 1 12 -2.9504 0.0005
-17 1 13 1.8817 -0.0010
-17 1 14 3.2446 -0.0031
-17 1 15 -2.2827 0.0055
-17 1 16 -2.5348 -0.0014
-17 1 17 1.4719 0.0002
-17 1 18 0.9051 0.0024
-17 1 19 0.0167 -0.0015
-17 1 20 0.7662 0.0001
-17 1 21 -0.6873 -0.0045
-17 1 22 -1.2999 0.0002
-17 1 23 0.6753 0.0001
-17 1 24 1.3286 -0.0002
-17 1 25 -0.8603 0.0038
-17 1 26 -1.9059 -0.0028
-17 1 27 1.1678 0.0032
-17 1 28 2.2183 0.0030
-17 1 29 -1.0301 -0.0024
-17 1 30 -1.1974 0.0006
-17 1 31 0.5747 -0.0029
-17 1 32 -0.3782 -0.0006
-17 1 33 -0.1858 -0.0017
-17 1 34 1.0155 0.0011
-17 1 35 -0.2011 0.0048
-17 2 -16 1.2087 -0.0036
-17 2 -15 -0.3221 0.0022
-17 2 -14 -1.5067 0.0049
-17 2 -13 -0.0280 -0.0018
-17 2 -12 1.7096 0.0003
-17 2 -11 0.7834 -0.0023
-17 2 -10 -1.7063 -0.0003
-17 2 -9 -1.6432 0.0013
-17 2 -8 0.8708 -0.0027
-17 2 -7 1.5817 0.0025
-17 2 -6 0.3715 0.0014
-17 2 -5 -0.6170 -0.0010
-17 2 -4 -0.6045 -0.0003
-17 2 -3 -0.2288 0.0010
-17 2 -2 0.1894 0.0014
-17 2 -1 0.4128 -0.0022
-17 2 0 -0.1586 -0.0010
-17 2 1 -0.1448 -0.0010
-17 2 2 -0.0850 -0.0004
-17 2 3 0.1149 0.0019
-17 2 4 0.7416 0.0002
-17 2 5 -0.1238 0.0015
-17 2 6 -0.9687 -0.0010
-17 2 7 0.0124 -0.0025
-17 2 8 0.7069 0.0024
-17 2 9 -0.1636 0.0003
-17 2 10 -0.0821 -0.0004
-17 2 11 0.2018 0.0003
-17 2 12 -0.8156 0.0000
-17 2 13 0.1778 0.0026
-17 2 14 1.4883 -0.0018
-17 2 15 -0.8786 -0.0022
-17 2 16 -2.1309 0.0007
-17 2 17 1.2990 -0.0017
-17 2 18 2.5851 0.0000
-17 2 19 -0.8293 -0.0006
-17 2 20 -1.9317 0.0006
-17 2 21 0.4184 0.0045
-17 2 22 1.0664 -0.0008
-17 2 23 -0.7304 -0.0027
-17 2 24 -1.1425 0.0006
-17 2 25 0.8751 0.0006
-17 2 26 1.0745 0.0007
-17 2 27 -0.5885 -0.0003
-17 2 28 -0.1460 0.0008
-17 2 29 0.5522 -0.0001
-17 2 30 -0.8007 -0.0032
-17 2 31 -0.5439 -0.0011
-17 2 32 1.1339 0.0022
-17 2 33 -0.1823 0.0013
-17 2 34 -0.8199 -0.0027
-17 2 35 0.7894 0.0020
-17 3 -16 -0.5294 0.0001
-17 3 -15 -1.0432 -0.0005
-17 3 -14 0.3475 -0.0005
-17 3 -13 0.6417 -0.0005
-17 3 -12 0.1994 0.0019
-17 3 -11 -0.0988 -0.0001
-17 3 -10 -0.3296 -0.0014
-17 3 -9 -0.7240 0.0026
-17 3 -8 0.1986 -0.0011
-17 3 -7 1.3385 -0.0015
-17 3 -6 0.1893 0.0005
-17 3 -5 -1.0134 0.0001
-17 3 -4 -0.4042 0.0002
-17 3 -3 0.4597 -0.0024
-17 3 -2 -0.1495 0.0009
-17 3 -1 -0.2329 0.0014
-17 3 0 0.6896 0.0001
-17 3 1 0.3023 0.0007
-17 3 2 -0.8191 -0.0020
-17 3 3 -0.7098 0.0012
-17 3 4 1.0987 0.0005
-17 3 5 1.0897 -0.0012
-17 3 6 -1.0727 0.0006
-17 3 7 -1.0912 -0.0010
-17 3 8 0.7298 0.0012
-17 3 9 0.6251 0.0003
-17 3 10 -0.9420 -0.0000
-17 3 11 0.0381 0.0014
-17 3 12 1.1665 -0.0015
-17 3 13 -0.5917 -0.0003
-17 3 14 -0.9746 -0.0008
-17 3 15 0.8116 -0.0017
-17 3 16 0.7770 -0.0010
-17 3 17 -0.2727 0.0005
-17 3 18 -0.0931 0.0024
-17 3 19 -0.4890 0.0012
-17 3 20 -0.6529 0.0020
-17 3 21 0.4213 -0.0005
-17 3 22 0.5165 -0.0004
-17 3 23 0.3269 -0.0005
-17 3 24 -0.4757 -0.0033
-17 3 25 -1.0327 0.0008
-17 3 26 0.7617 -0.0004
-17 3 27 1.4241 0.0011
-17 3 28 -0.3877 0.0013
-17 3 29 -1.3049 -0.0029
-17 3 30 -0.0585 0.0016
-17 3 31 0.2377 0.0005
-17 3 32 0.0653 -0.0015
-17 3 33 1.1690 0.0032
-17 3 34 -0.2407 0.0005
-17 3 35 -1.3842 -0.0048
-17 4 -16 -0.2288 0.0005
-17 4 -15 -0.8091 0.0000
-17 4 -14 0.2044 0.0008
-17 4 -13 1.0474 -0.0002
-17 4 -12 0.0567 -0.0007
-17 4 -11 -0.5042 0.0013
-17 4 -10 0.0350 -0.0006
-17 4 -9 0.0873 0.0001
-17 4 -8 -0.4254 0.0002
-17 4 -7 0.0158 -0.0014
-17 4 -6 0.4437 -0.0002
-17 4 -5 0.2936 -0.0009
-17 4 -4 -0.6081 0.0012
-17 4 -3 -0.8411 0.0012
-17 4 -2 1.0059 -0.0007
-17 4 -1 1.1230 0.0011
-17 4 0 -0.9036 0.0002
-17 4 1 -1.2746 0.0007
-17 4 2 0.5965 -0.0010
-17 4 3 1.0396 -0.0020
-17 4 4 -0.3852 0.0015
-17 4 5 -0.1266 -0.0012
-17 4 6 0.2550 -0.0003
-17 4 7 -0.6969 0.0014
-17 4 8 -0.5134 0.0004
-17 4 9 1.0148 0.0006
-17 4 10 0.4757 -0.0016
-17 4 11 -1.1842 0.0011
-17 4 12 0.1198 -0.0009
-17 4 13 1.0318 -0.0018
-17 4 14 -0.2597 0.0016
-17 4 15 -0.1588 -0.0013
-17 4 16 0.4996 0.0016
-17 4 17 -0.6679 0.0009
-17 4 18 -1.2050 0.0010
-17 4 19 0.3607 0.0019
-17 4 20 0.8485 -0.0028
-17 4 21 0.6720 -0.0007
-17 4 22 0.0623 -0.0013
-17 4 23 -1.0867 0.0012
-17 4 24 -0.0228 0.0003
-17 4 25 0.5849 -0.0034
-17 4 26 -0.1963 0.0018
-17 4 27 -0.1725 0.0001
-17 4 28 0.1699 0.0009
-17 4 29 0.0063 0.0010
-17 4 30 -0.5435 -0.0007
-17 4 31 0.6923 0.0033
-17 4 32 0.9523 -0.0014
-17 4 33 -1.2983 -0.0042
-17 4 34 -0.8204 0.0013
-17 4 35 0.9358 0.0023
-17 5 -16 -0.4105 0.0000
-17 5 -15 0.0604 0.0019
-17 5 -14 0.3410 0.0010
-17 5 -13 0.1534 -0.0005
-17 5 -12 -0.3597 -0.0019
-17 5 -11 0.2590 0.0002
-17 5 -10 0.0837 0.0005
-17 5 -9 -0.5349 -0.0000
-17 5 -8 -0.1624 0.0008
-17 5 -7 0.6198 -0.0006
-17 5 -6 0.3134 -0.0001
-17 5 -5 -0.8803 -0.0000
-17 5 -4 -0.0458 -0.0000
-17 5 -3 0.8327 0.0011
-17 5 -2 0.2370 -0.0000
-17 5 -1 -0.2271 0.0002
-17 5 0 -0.5447 0.0006
-17 5 1 -0.4565 -0.0008
-17 5 2 0.0833 -0.0018
-17 5 3 0.9897 -0.0012
-17 5 4 0.3435 0.0013
-17 5 5 -1.1873 0.0006
-17 5 6 -0.4713 -0.0004
-17 5 7 1.1847 0.0016
-17 5 8 0.5355 -0.0000
-17 5 9 -1.3197 -0.0004
-17 5 10 -0.0155 -0.0005
-17 5 11 1.0217 -0.0015
-17 5 12 -0.7721 0.0017
-17 5 13 -0.0550 -0.0000
-17 5 14 1.4806 -0.0007
-17 5 15 -0.4768 0.0009
-17 5 16 -1.9197 0.0003
-17 5 17 0.1775 0.0010
-17 5 18 0.7668 -0.0014
-17 5 19 0.0660 0.0002
-17 5 20 1.2827 -0.0002
-17 5 21 0.2722 -0.0019
-17 5 22 -1.7034 0.0011
-17 5 23 -0.8826 -0.0008
-17 5 24 1.0229 0.0008
-17 5 25 1.1193 0.0010
-17 5 26 -0.9132 -0.0011
-17 5 27 -0.7762 0.0011
-17 5 28 0.6413 -0.0000
-17 5 29 0.1271 0.0004
-17 5 30 0.3501 0.0006
-17 5 31 0.7440 -0.0008
-17 5 32 -0.8360 -0.0001
-17 5 33 -1.3128 -0.0010
-17 5 34 0.1992 -0.0012
-17 6 -16 -1.6178 0.0001
-17 6 -15 1.1792 0.0002
-17 6 -14 0.0451 -0.0004
-17 6 -13 -0.9549 -0.0002
-17 6 -12 1.0145 0.0005
-17 6 -11 0.7784 0.0006
-17 6 -10 -1.1532 -0.0001
-17 6 -9 -0.5832 -0.0006
-17 6 -8 1.3130 0.0001
-17 6 -7 0.3944 -0.0007
-17 6 -6 -0.7857 0.0008
-17 6 -5 -0.5376 0.0007
-17 6 -4 0.0813 -0.0012
-17 6 -3 0.9658 0.0007
-17 6 -2 -0.0128 -0.0002
-17 6 -1 -0.8370 -0.0001
-17 6 0 -0.1199 -0.0004
-17 6 1 0.1636 -0.0021
-17 6 2 0.1709 0.0013
-17 6 3 0.3699 0.0016
-17 6 4 -0.1276 -0.0006
-17 6 5 -1.0101 -0.0002
-17 6 6 0.4097 0.0005
-17 6 7 1.5643 0.0007
-17 6 8 0.0350 -0.0003
-17 6 9 -1.2962 -0.0006
-17 6 10 -1.0217 -0.0005
-17 6 11 0.4985 0.0002
-17 6 12 1.0703 0.0006
-17 6 13 0.1385 -0.0009
-17 6 14 -0.5059 -0.0001
-17 6 15 0.0268 0.0008
-17 6 16 -0.2454 -0.0002
-17 6 17 -1.0117 0.0009
-17 6 18 0.9513 0.0001
-17 6 19 1.4984 -0.0019
-17 6 20 -0.3568 -0.0004
-17 6 21 -0.7278 0.0003
-17 6 22 -0.9731 -0.0000
-17 6 23 -0.3363 0.0012
-17 6 24 1.1315 0.0012
-17 6 25 0.6492 0.0003
-17 6 26 -0.3990 -0.0004
-17 6 27 -0.5943 -0.0017
-17 6 28 -0.0456 -0.0003
-17 6 29 0.9569 0.0005
-17 6 30 0.2063 -0.0004
-17 6 31 -1.0382 0.0013
-17 6 32 -0.3460 -0.0002
-17 6 33 0.1522 -0.0012
-17 6 34 0.3295 0.0009
-17 7 -16 -1.7973 -0.0002
-17 7 -15 -2.1620 0.0019
-17 7 -14 1.3716 -0.0008
-17 7 -13 2.1381 -0.0000
-17 7 -12 0.4174 0.0003
-17 7 -11 -0.8883 -0.0015
-17 7 -10 -0.7211 0.0008
-17 7 -9 -0.1613 0.0001
-17 7 -8 0.4370 -0.0009
-17 7 -7 0.7540 0.0007
-17 7 -6 -0.5460 0.0003
-17 7 -5 -0.8619 0.0007
-17 7 -4 -0.0462 -0.0010
-17 7 -3 0.4011 -0.0014
-17 7 -2 0.6606 0.0010
-17 7 -1 -0.0963 0.0003
-17 7 0 -0.7240 0.0002
-17 7 1 0.2353 -0.0002
-17 7 2 1.0440 0.0006
-17 7 3 -0.8203 0.0010
-17 7 4 -1.5021 -0.0012
-17 7 5 1.1619 0.0002
-17 7 6 1.8413 -0.0001
-17 7 7 -0.3011 -0.0002
-17 7 8 -1.4726 0.0005
-17 7 9 -0.5663 -0.0015
-17 7 10 0.0635 0.0001
-17 7 11 0.3251 0.0004
-17 7 12 0.6623 0.0003
-17 7 13 0.3588 0.0002
-17 7 14 -0.2254 -0.0009
-17 7 15 -1.0891 0.0012
-17 7 16 0.0529 0.0005
-17 7 17 1.3168 -0.0005
-17 7 18 0.0205 -0.0008
-17 7 19 -0.5599 -0.0014
-17 7 20 -0.3446 0.0002
-17 7 21 -0.2788 0.0010
-17 7 22 0.1659 0.0021
-17 7 23 0.2987 -0.0001
-17 7 24 0.4957 -0.0006
-17 7 25 -0.0315 0.0004
-17 7 26 -1.1837 -0.0016
-17 7 27 0.4348 -0.0007
-17 7 28 1.4618 -0.0019
-17 7 29 -0.8791 0.0005
-17 7 30 -0.7922 0.0046
-17 7 31 0.3629 0.0011
-17 7 32 -0.3275 -0.0027
-17 7 33 0.3085 -0.0032
-17 8 -16 -0.8778 0.0015
-17 8 -15 -1.8092 -0.0004
-17 8 -14 0.8040 -0.0007
-17 8 -13 2.3432 -0.0008
-17 8 -12 0.1871 -0.0004
-17 8 -11 -1.4976 -0.0004
-17 8 -10 -0.9174 0.0011
-17 8 -9 0.5131 0.0010
-17 8 -8 0.4816 -0.0005
-17 8 -7 -0.3315 0.0003
-17 8 -6 -0.1879 -0.0004
-17 8 -5 -0.3444 -0.0013
-17 8 -4 -0.1771 0.0000
-17 8 -3 0.9440 0.0010
-17 8 -2 0.8768 0.0009
-17 8 -1 -0.3897 -0.0001
-17 8 0 -0.5149 0.0000
-17 8 1 -0.3325 0.0005
-17 8 2 -0.2751 -0.0009
-17 8 3 0.3065 -0.0008
-17 8 4 0.2163 0.0003
-17 8 5 0.4010 -0.0000
-17 8 6 0.1832 0.0002
-17 8 7 -0.6564 -0.0006
-17 8 8 -0.3082 -0.0002
-17 8 9 0.2233 0.0006
-17 8 10 -0.1743 -0.0002
-17 8 11 -0.1846 0.0002
-17 8 12 0.6607 -0.0000
-17 8 13 0.0511 0.0008
-17 8 14 -0.3863 0.0010
-17 8 15 0.2148 -0.0005
-17 8 16 0.1625 -0.0013
-17 8 17 0.3951 -0.0013
-17 8 18 -0.1755 0.0008
-17 8 19 -0.8645 0.0003
-17 8 20 -0.1476 0.0006
-17 8 21 0.1311 0.0011
-17 8 22 0.3458 0.0001
-17 8 23 1.0724 0.0008
-17 8 24 -0.4291 -0.0029
-17 8 25 -1.4757 -0.0012
-17 8 26 0.5865 0.0013
-17 8 27 0.5916 -0.0016
-17 8 28 -0.1235 0.0018
-17 8 29 0.5785 0.0027
-17 8 30 -0.7016 0.0004
-17 8 31 -1.0386 -0.0007
-17 8 32 0.9483 -0.0026
-17 9 -16 0.3896 -0.0004
-17 9 -15 0.3381 -0.0021
-17 9 -14 -0.6466 0.0009
-17 9 -13 -0.5878 0.0008
-17 9 -12 0.2105 -0.0002
-17 9 -11 0.0714 0.0008
-17 9 -10 0.0431 0.0004
-17 9 -9 0.3222 -0.0003
-17 9 -8 -0.1055 -0.0003
-17 9 -7 -0.6558 0.0003
-17 9 -6 -0.1593 -0.0010
-17 9 -5 0.6469 -0.0004
-17 9 -4 0.2978 0.0013
-17 9 -3 0.1540 0.0004
-17 9 -2 0.9214 0.0002
-17 9 -1 -0.2311 -0.0009
-17 9 0 -1.8032 -0.0000
-17 9 1 -0.6639 0.0002
-17 9 2 0.5442 -0.0010
-17 9 3 1.3835 0.0001
-17 9 4 0.9341 0.0001
-17 9 5 -1.5956 0.0001
-17 9 6 -1.3448 0.0001
-17 9 7 1.3814 0.0004
-17 9 8 1.2600 0.0003
-17 9 9 -1.0359 -0.0009
-17 9 10 -0.7621 0.0004
-17 9 11 0.2842 0.0010
-17 9 12 -0.1680 -0.0001
-17 9 13 0.0995 -0.0007
-17 9 14 1.2001 -0.0003
-17 9 15 0.9955 0.0003
-17 9 16 -1.2965 0.0001
-17 9 17 -1.6638 -0.0010
-17 9 18 0.3672 -0.0002
-17 9 19 0.9826 0.0017
-17 9 20 -0.1516 0.0002
-17 9 21 -0.3133 -0.0004
-17 9 22 0.7180 -0.0005
-17 9 23 -0.1879 -0.0008
-17 9 24 -0.6599 0.0008
-17 9 25 0.1635 -0.0002
-17 9 26 0.1641 -0.0007
-17 9 27 0.4149 -0.0008
-17 9 28 0.0783 0.0020
-17 9 29 -0.2753 0.0064
-17 9 30 -0.0415 -0.0028
-17 9 31 -0.4514 -0.0108
-17 10 -16 0.2552 0.0003
-17 10 -15 -0.4457 -0.0004
-17 10 -14 -1.3069 0.0016
-17 10 -13 0.4687 -0.0002
-17 10 -12 0.6386 -0.0010
-17 10 -11 -0.5997 0.0012
-17 10 -10 0.6939 -0.0010
-17 10 -9 1.1520 -0.0010
-17 10 -8 -0.8724 0.0005
-17 10 -7 -0.9675 0.0003
-17 10 -6 0.2780 0.0012
-17 10 -5 0.4289 -0.0010
-17 10 -4 0.5355 -0.0009
-17 10 -3 -0.1407 -0.0002
-17 10 -2 -0.8195 -0.0000
-17 10 -1 0.2995 0.0009
-17 10 0 -0.0239 -0.0005
-17 10 1 -0.7298 0.0005
-17 10 2 0.3201 -0.0001
-17 10 3 0.4335 -0.0006
-17 10 4 0.2972 0.0006
-17 10 5 0.0443 -0.0004
-17 10 6 -0.3337 0.0008
-17 10 7 0.0761 0.0002
-17 10 8 0.1223 -0.0006
-17 10 9 -0.2244 0.0005
-17 10 10 -0.2116 -0.0004
-17 10 11 -0.3125 -0.0005
-17 10 12 0.3564 0.0003
-17 10 13 1.3923 0.0004
-17 10 14 -0.3552 -0.0004
-17 10 15 -0.9505 -0.0002
-17 10 16 -0.1152 0.0004
-17 10 17 -0.8102 -0.0000
-17 10 18 0.4843 -0.0001
-17 10 19 1.1775 -0.0007
-17 10 20 -0.3365 0.0002
-17 10 21 -0.9566 0.0013
-17 10 22 0.5369 -0.0001
-17 10 23 1.0325 -0.0007
-17 10 24 -1.1874 0.0000
-17 10 25 -0.2036 0.0007
-17 10 26 1.0174 0.0002
-17 10 27 -0.5011 -0.0005
-17 10 28 0.3718 0.0003
-17 10 29 0.2141 -0.0002
-17 10 30 -1.2925 -0.0022
-17 11 -16 -1.3145 -0.0016
-17 11 -15 0.4228 0.0011
-17 11 -14 0.7541 -0.0007
-17 11 -13 -0.8721 -0.0010
-17 11 -12 0.4067 -0.0004
-17 11 -11 1.1672 0.0002
-17 11 -10 -0.5502 0.0011
-17 11 -9 -0.2510 -0.0003
-17 11 -8 0.5875 0.0002
-17 11 -7 -0.5657 -0.0002
-17 11 -6 -0.9937 -0.0004
-17 11 -5 0.0802 -0.0002
-17 11 -4 0.6919 -0.0007
-17 11 -3 0.2764 0.0010
-17 11 -2 -0.5775 0.0002
-17 11 -1 -0.0037 -0.0002
-17 11 0 0.9111 0.0003
-17 11 1 -0.4362 -0.0001
-17 11 2 -0.4725 0.0008
-17 11 3 0.3264 -0.0004
-17 11 4 -0.3245 -0.0005
-17 11 5 0.5066 0.0001
-17 11 6 0.8281 -0.0008
-17 11 7 -0.9923 -0.0002
-17 11 8 -0.5757 0.0010
-17 11 9 0.9687 0.0004
-17 11 10 -0.4077 -0.0006
-17 11 11 -0.5300 -0.0001
-17 11 12 0.7988 -0.0002
-17 11 13 0.3208 -0.0002
-17 11 14 -0.6862 0.0005
-17 11 15 -0.8706 -0.0002
-17 11 16 0.7969 -0.0001
-17 11 17 0.3634 0.0003
-17 11 18 -0.4294 -0.0002
-17 11 19 0.6780 0.0002
-17 11 20 -0.1581 -0.0003
-17 11 21 -0.1626 0.0003
-17 11 22 -0.4135 0.0008
-17 11 23 -0.4378 -0.0009
-17 11 24 1.4100 0.0012
-17 11 25 0.0616 0.0012
-17 11 26 -0.6967 -0.0037
-17 11 27 0.1690 -0.0015
-17 11 28 -0.7962 0.0024
-17 12 -16 0.1340 -0.0016
-17 12 -15 -1.8720 -0.0039
-17 12 -14 0.8911 -0.0015
-17 12 -13 1.9518 0.0017
-17 12 -12 -1.1777 0.0025
-17 12 -11 -0.3248 0.0011
-17 12 -10 0.6409 -0.0002
-17 12 -9 -1.2655 -0.0019
-17 12 -8 0.0195 -0.0015
-17 12 -7 0.9665 0.0011
-17 12 -6 -1.0260 0.0006
-17 12 -5 -0.5780 0.0002
-17 12 -4 1.1704 0.0003
-17 12 -3 0.6952 -0.0003
-17 12 -2 -0.2477 -0.0003
-17 12 -1 -0.4629 0.0001
-17 12 0 0.5266 0.0009
-17 12 1 0.2136 0.0003
-17 12 2 -1.3290 -0.0010
-17 12 3 0.3204 -0.0007
-17 12 4 0.8110 0.0005
-17 12 5 -0.9888 -0.0003
-17 12 6 0.1101 -0.0002
-17 12 7 1.2633 0.0003
-17 12 8 -0.3398 -0.0003
-17 12 9 -0.7339 0.0007
-17 12 10 -0.0572 0.0004
-17 12 11 -0.4418 -0.0005
-17 12 12 0.0741 -0.0005
-17 12 13 0.3740 -0.0001
-17 12 14 0.6634 0.0005
-17 12 15 0.3896 -0.0001
-17 12 16 -0.7570 -0.0003
-17 12 17 -0.0967 0.0006
-17 12 18 -0.2705 0.0011
-17 12 19 0.1660 -0.0012
-17 12 20 1.1671 -0.0011
-17 12 21 -0.8609 0.0013
-17 12 22 -1.0419 -0.0006
-17 12 23 0.5895 0.0001
-17 12 24 0.5714 0.0013
-17 12 25 0.4183 -0.0011
-17 12 26 -0.4962 -0.0007
-17 12 27 -0.7597 -0.0026
-17 13 -14 -0.2282 0.0021
-17 13 -13 -0.2886 0.0058
-17 13 -12 0.6946 0.0008
-17 13 -11 -0.2873 -0.0032
-17 13 -10 -0.8037 -0.0013
-17 13 -9 0.0806 0.0007
-17 13 -8 0.0044 0.0004
-17 13 -7 -0.0460 -0.0003
-17 13 -6 0.2789 -0.0005
-17 13 -5 0.4051 0.0008
-17 13 -4 0.9298 0.0006
-17 13 -3 -0.2606 -0.0004
-17 13 -2 -1.2397 -0.0001
-17 13 -1 0.4305 -0.0005
-17 13 0 0.1649 0.0004
-17 13 1 -0.2362 0.0002
-17 13 2 0.1112 -0.0004
-17 13 3 -0.6568 -0.0002
-17 13 4 0.1441 -0.0002
-17 13 5 0.3827 0.0003
-17 13 6 0.0332 -0.0000
-17 13 7 0.7436 0.0005
-17 13 8 -0.2413 -0.0003
-17 13 9 -1.2501 -0.0000
-17 13 10 0.1166 0.0004
-17 13 11 0.5523 -0.0003
-17 13 12 -0.0848 0.0000
-17 13 13 0.3691 -0.0003
-17 13 14 0.7172 0.0016
-17 13 15 0.1389 0.0001
-17 13 16 -1.1306 -0.0017
-17 13 17 -0.9229 0.0004
-17 13 18 0.8292 -0.0009
-17 13 19 0.6585 -0.0004
-17 13 20 -0.5752 0.0002
-17 13 21 -0.0167 0.0029
-17 13 22 0.1535 0.0022
-17 13 23 -0.4091 -0.0082
-17 13 24 0.4304 0.0003
-17 13 25 0.2358 0.0096
-17 14 -12 -1.1005 0.0024
-17 14 -11 0.3883 0.0006
-17 14 -10 0.9983 -0.0023
-17 14 -9 0.1600 0.0004
-17 14 -8 -0.4534 -0.0003
-17 14 -7 -0.9326 -0.0004
-17 14 -6 0.3504 0.0015
-17 14 -5 1.8380 -0.0008
-17 14 -4 -0.0312 -0.0003
-17 14 -3 -1.1063 0.0001
-17 14 -2 -1.0261 0.0001
-17 14 -1 -0.1580 0.0018
-17 14 0 1.3581 -0.0011
-17 14 1 -0.6231 -0.0019
-17 14 2 -0.6530 0.0009
-17 14 3 1.2580 0.0004
-17 14 4 0.0614 -0.0006
-17 14 5 -0.3813 0.0014
-17 14 6 -0.2426 -0.0002
-17 14 7 -0.0704 -0.0011
-17 14 8 0.6935 0.0001
-17 14 9 -0.3071 -0.0003
-17 14 10 -0.3833 0.0017
-17 14 11 0.5620 0.0001
-17 14 12 -0.0045 -0.0005
-17 14 13 -0.1883 -0.0004
-17 14 14 -0.0558 -0.0016
-17 14 15 -0.0692 0.0016
-17 14 16 -0.0902 -0.0003
-17 14 17 0.0469 -0.0003
-17 14 18 -0.2913 0.0008
-17 14 19 -0.2593 -0.0039
-17 14 20 1.0712 0.0015
-17 14 21 -0.1720 0.0058
-17 14 22 -0.6814 -0.0001
-17 15 -9 1.5440 -0.0027
-17 15 -8 -0.4351 0.0016
-17 15 -7 -0.3472 0.0016
-17 15 -6 -0.0013 -0.0020
-17 15 -5 -0.7431 -0.0000
-17 15 -4 -0.0180 -0.0005
-17 15 -3 0.5762 0.0002
-17 15 -2 0.8758 0.0022
-17 15 -1 -1.0934 -0.0004
-17 15 0 -1.5480 -0.0010
-17 15 1 1.6155 0.0004
-17 15 2 0.8143 -0.0017
-17 15 3 -0.4966 -0.0001
-17 15 4 0.7457 0.0020
-17 15 5 -0.4962 -0.0004
-17 15 6 -1.3001 -0.0002
-17 15 7 0.3315 0.0002
-17 15 8 1.1559 0.0005
-17 15 9 0.1132 -0.0001
-17 15 10 -0.7932 -0.0005
-17 15 11 -0.1198 -0.0002
-17 15 12 -0.3952 -0.0006
-17 15 13 0.0719 0.0005
-17 15 14 0.9642 -0.0010
-17 15 15 -0.2583 0.0002
-17 15 16 -0.3013 0.0027
-17 15 17 -0.3050 -0.0012
-17 15 18 0.0632 -0.0042
-17 15 19 0.7785 0.0012
-17 16 -5 -1.0819 -0.0042
-17 16 -4 1.0857 0.0032
-17 16 -3 1.0877 0.0053
-17 16 -2 -0.9305 -0.0039
-17 16 -1 0.2348 -0.0023
-17 16 0 0.4149 0.0026
-17 16 1 -1.0392 -0.0013
-17 16 2 0.4815 -0.0001
-17 16 3 1.0939 0.0017
-17 16 4 -0.5952 -0.0011
-17 16 5 -0.8716 -0.0005
-17 16 6 0.0305 0.0005
-17 16 7 0.6175 -0.0001
-17 16 8 -0.1237 0.0019
-17 16 9 -0.4771 -0.0003
-17 16 10 0.0453 -0.0031
-17 16 11 0.1286 -0.0008
-17 16 12 0.4775 -0.0002
-17 16 13 -0.2089 0.0045
-17 16 14 -0.1994 0.0011
-17 16 15 0.4568 -0.0053
-17 17 5 -1.0593 -0.0030
-16 0 -14 1.8394 -0.0330
-16 0 -12 -1.7579 0.0023
-16 0 -10 0.9057 0.0075
-16 0 -8 1.1115 0.0040
-16 0 -6 -3.3590 0.0000
-16 0 -4 4.4330 -0.0020
-16 0 -2 -4.2549 -0.0122
-16 0 0 3.4317 0.0083
-16 0 2 -1.2674 0.0085
-16 0 4 -1.6920 -0.0025
-16 0 6 3.8698 -0.0085
-16 0 8 -4.9698 -0.0004
-16 0 10 4.6423 0.0043
-16 0 12 -2.7310 0.0034
-16 0 14 -0.0304 0.0033
-16 0 16 2.2205 -0.0080
-16 0 18 -2.6859 -0.0053
-16 0 20 2.3843 0.0031
-16 0 22 -2.5922 0.0081
-16 0 24 2.7927 0.0024
-16 0 26 -1.8529 -0.0076
-16 0 28 -0.2711 -0.0038
-16 0 30 2.0736 0.0023
-16 0 32 -2.3403 0.0023
-16 0 34 1.3786 0.0038
-16 0 36 -0.2309 -0.0023
-16 1 -15 0.7123 0.0044
-16 1 -14 0.1513 -0.0071
-16 1 -13 0.2462 -0.0075
-16 1 -12 -0.6616 0.0086
-16 1 -11 -1.4311 -0.0011
-16 1 -10 1.5663 0.0029
-16 1 -9 2.6228 0.0038
-16 1 -8 -1.7445 0.0000
-16 1 -7 -2.7833 0.0007
-16 1 -6 0.8250 -0.0062
-16 1 -5 1.5781 -0.0010
-16 1 -4 0.2888 -0.0020
-16 1 -3 -0.0543 -0.0005
-16 1 -2 -0.6074 0.0033
-16 1 -1 -1.1446 -0.0023
-16 1 0 1.0083 0.0054
-16 1 1 2.0561 0.0030
-16 1 2 -1.9336 -0.0017
-16 1 3 -2.3546 -0.0002
-16 1 4 2.0041 -0.0061
-16 1 5 1.8215 0.0010
-16 1 6 -1.2402 0.0009
-16 1 7 -0.6297 0.0004
-16 1 8 0.3623 0.0047
-16 1 9 -1.0198 -0.0048
-16 1 10 0.5825 0.0005
-16 1 11 2.4581 0.0012
-16 1 12 -1.4687 -0.0013
-16 1 13 -2.9056 0.0019
-16 1 14 1.9761 -0.0045
-16 1 15 2.2968 0.0038
-16 1 16 -1.4617 0.0010
-16 1 17 -0.9795 -0.0056
-16 1 18 0.4177 0.0010
-16 1 19 -0.3047 0.0011
-16 1 20 0.0179 0.0064
-16 1 21 0.8283 -0.0004
-16 1 22 -0.2495 -0.0030
-16 1 23 -1.0202 0.0031
-16 1 24 0.9372 -0.0041
-16 1 25 1.5445 -0.0015
-16 1 26 -1.6904 -0.0017
-16 1 27 -1.8248 -0.0005
-16 1 28 1.8263 0.0031
-16 1 29 1.0301 -0.0011
-16 1 30 -1.2204 0.0029
-16 1 31 0.3656 -0.0006
-16 1 32 0.2465 -0.0002
-16 1 33 -1.0739 0.0014
-16 1 34 0.5824 -0.0036
-16 1 35 0.7745 0.0035
-16 1 36 -0.5857 0.0009
-16 2 -15 1.8669 -0.0060
-16 2 -14 -0.0177 0.0049
-16 2 -13 -1.9485 0.0006
-16 2 -12 -0.4841 0.0004
-16 2 -11 1.7811 0.0013
-16 2 -10 1.0426 -0.0024
-16 2 -9 -0.9584 0.0007
-16 2 -8 -1.0951 -0.0011
-16 2 -7 -0.3208 0.0012
-16 2 -6 0.6315 0.0000
-16 2 -5 0.6146 -0.0020
-16 2 -4 -0.2391 0.0002
-16 2 -3 -0.0041 -0.0006
-16 2 -2 0.2735 0.0040
-16 2 -1 -0.1474 0.0010
-16 2 0 -0.6973 -0.0024
-16 2 1 0.1584 0.0001
-16 2 2 0.6729 -0.0019
-16 2 3 -0.6834 0.0009
-16 2 4 -0.2799 0.0007
-16 2 5 1.0427 0.0005
-16 2 6 0.0770 0.0019
-16 2 7 -0.9710 -0.0032
-16 2 8 0.2532 -0.0001
-16 2 9 0.6913 0.0006
-16 2 10 -0.5723 -0.0021
-16 2 11 -0.1479 0.0007
-16 2 12 0.4198 -0.0013
-16 2 13 -0.4479 0.0024
-16 2 14 0.3863 0.0028
-16 2 15 1.1100 -0.0020
-16 2 16 -1.1842 0.0024
-16 2 17 -1.6510 0.0005
-16 2 18 0.9070 -0.0031
-16 2 19 1.2809 -0.0012
-16 2 20 -0.3361 -0.0010
-16 2 21 -0.6051 0.0016
-16 2 22 0.6496 0.0010
-16 2 23 0.7405 -0.0011
-16 2 24 -1.1889 0.0002
-16 2 25 -1.0029 -0.0009
-16 2 26 1.1819 -0.0002
-16 2 27 0.6073 0.0012
-16 2 28 -0.9028 0.0004
-16 2 29 0.0865 0.0008
-16 2 30 0.3816 -0.0001
-16 2 31 -0.6122 -0.0009
-16 2 32 0.6265 0.0003
-16 2 33 0.6865 0.0025
-16 2 34 -1.1667 -0.0023
-16 2 35 -0.3871 -0.0028
-16 2 36 0.5354 0.0047
-16 3 -15 -0.4611 -0.0010
-16 3 -14 -0.1793 0.0013
-16 3 -13 0.0110 -0.0012
-16 3 -12 -0.2489 -0.0016
-16 3 -11 0.1591 0.0005
-16 3 -10 0.6263 -0.0016
-16 3 -9 -0.0955 0.0025
-16 3 -8 -0.7738 0.0010
-16 3 -7 -0.2651 -0.0015
-16 3 -6 0.2235 0.0019
-16 3 -5 0.6028 0.0003
-16 3 -4 0.1921 0.0006
-16 3 -3 -0.1596 -0.0021
-16 3 -2 0.0168 -0.0020
-16 3 -1 -0.4911 0.0009
-16 3 0 -0.4949 -0.0007
-16 3 1 0.7073 0.0019
-16 3 2 1.0371 -0.0001
-16 3 3 -0.9789 0.0001
-16 3 4 -1.2757 0.0020
-16 3 5 0.9799 -0.0020
-16 3 6 1.0305 -0.0002
-16 3 7 -0.4776 -0.0015
-16 3 8 -0.3364 -0.0015
-16 3 9 0.4689 0.0021
-16 3 10 -0.5048 -0.0001
-16 3 11 -0.7940 0.0001
-16 3 12 1.1037 0.0004
-16 3 13 0.7839 0.0022
-16 3 14 -1.2443 0.0024
-16 3 15 -0.6563 -0.0005
-16 3 16 0.5430 -0.0023
-16 3 17 0.0867 -0.0037
-16 3 18 0.4222 0.0001
-16 3 19 0.5731 -0.0011
-16 3 20 -0.4307 -0.0006
-16 3 21 -0.3228 0.0029
-16 3 22 -0.3159 0.0021
-16 3 23 0.1765 0.0017
-16 3 24 0.8959 -0.0024
-16 3 25 -0.8465 -0.0001
-16 3 26 -1.1807 0.0005
-16 3 27 1.1122 -0.0021
-16 3 28 1.2080 0.0019
-16 3 29 -0.6785 -0.0006
-16 3 30 -0.5109 -0.0006
-16 3 31 0.0267 0.0017
-16 3 32 -0.5779 -0.0018
-16 3 33 0.7732 -0.0008
-16 3 34 0.8806 0.0035
-16 3 35 -1.1399 0.0001
-16 4 -15 -0.3293 -0.0009
-16 4 -14 -0.5834 -0.0010
-16 4 -13 0.1834 0.0004
-16 4 -12 0.1982 -0.0018
-16 4 -11 -0.2110 0.0009
-16 4 -10 0.2570 0.0008
-16 4 -9 0.7148 0.0015
-16 4 -8 -0.5056 0.0025
-16 4 -7 -0.9612 -0.0026
-16 4 -6 0.0600 -0.0005
-16 4 -5 1.0346 0.0003
-16 4 -4 0.9562 -0.0013
-16 4 -3 -1.1709 -0.0004
-16 4 -2 -1.5996 -0.0017
-16 4 -1 1.0824 0.0015
-16 4 0 1.8119 0.0009
-16 4 1 -1.0776 0.0001
-16 4 2 -1.4630 0.0028
-16 4 3 1.1574 -0.0013
-16 4 4 0.2497 -0.0012
-16 4 5 -1.0626 -0.0007
-16 4 6 0.9376 -0.0010
-16 4 7 1.2565 0.0010
-16 4 8 -1.3472 -0.0005
-16 4 9 -1.2021 0.0015
-16 4 10 1.3431 0.0000
-16 4 11 0.3577 0.0002
-16 4 12 -1.0257 0.0020
-16 4 13 0.1410 -0.0017
-16 4 14 0.0244 0.0007
-16 4 15 -0.4689 -0.0022
-16 4 16 0.9029 -0.0022
-16 4 17 1.2751 0.0001
-16 4 18 -0.5549 -0.0014
-16 4 19 -1.0871 0.0042
-16 4 20 -0.5322 0.0014
-16 4 21 -0.0384 -0.0001
-16 4 22 0.9070 0.0001
-16 4 23 0.3064 -0.0017
-16 4 24 -0.3976 0.0019
-16 4 25 -0.0074 -0.0009
-16 4 26 -0.0669 -0.0007
-16 4 27 -0.1606 -0.0002
-16 4 28 0.3312 -0.0010
-16 4 29 0.6019 0.0005
-16 4 30 -0.8649 -0.0014
-16 4 31 -1.0622 0.0016
-16 4 32 1.1869 0.0022
-16 4 33 0.9834 -0.0011
-16 4 34 -0.8398 -0.0016
-16 4 35 -0.5460 0.0002
-16 5 -15 0.0928 0.0006
-16 5 -14 -0.0399 -0.0002
-16 5 -13 0.0133 0.0014
-16 5 -12 -0.4370 0.0003
-16 5 -11 0.2547 -0.0009
-16 5 -10 0.8760 0.0015
-16 5 -9 -0.2259 -0.0006
-16 5 -8 -1.0729 -0.0002
-16 5 -7 -0.2040 -0.0001
-16 5 -6 1.2817 -0.0011
-16 5 -5 0.2500 0.0005
-16 5 -4 -0.9858 -0.0007
-16 5 -3 -0.2413 -0.0002
-16 5 -2 0.1956 0.0011
-16 5 -1 0.1274 0.0006
-16 5 0 0.5012 0.0003
-16 5 1 0.5721 -0.0001
-16 5 2 -1.1185 0.0007
-16 5 3 -1.0081 -0.0001
-16 5 4 1.3844 -0.0011
-16 5 5 0.8610 -0.0003
-16 5 6 -1.2346 -0.0013
-16 5 7 -0.5150 0.0008
-16 5 8 1.3560 0.0016
-16 5 9 -0.2398 -0.0002
-16 5 10 -1.2732 0.0008
-16 5 11 0.8845 -0.0013
-16 5 12 0.1863 -0.0001
-16 5 13 -1.1486 0.0002
-16 5 14 0.7288 -0.0022
-16 5 15 1.4085 0.0005
-16 5 16 -0.4334 0.0001
-16 5 17 -0.6205 0.0016
-16 5 18 -0.0056 0.0014
-16 5 19 -1.0861 -0.0007
-16 5 20 -0.4011 0.0010
-16 5 21 1.4909 -0.0017
-16 5 22 1.1386 -0.0008
-16 5 23 -0.8248 0.0007
-16 5 24 -1.3928 -0.0001
-16 5 25 0.7609 0.0009
-16 5 26 1.0741 -0.0010
-16 5 27 -0.6612 -0.0006
-16 5 28 -0.3062 0.0006
-16 5 29 -0.3591 -0.0009
-16 5 30 -0.8732 -0.0006
-16 5 31 1.2827 0.0013
-16 5 32 1.6004 0.0013
-16 5 33 -1.0924 0.0004
-16 5 34 -1.0127 -0.0004
-16 6 -15 0.6998 0.0004
-16 6 -14 -0.0015 0.0007
-16 6 -13 -1.3530 -0.0007
-16 6 -12 -0.3891 0.0002
-16 6 -11 0.9186 0.0007
-16 6 -10 0.7797 -0.0002
-16 6 -9 -0.8186 -0.0010
-16 6 -8 -0.9509 -0.0002
-16 6 -7 0.5988 0.0002
-16 6 -6 1.3205 0.0005
-16 6 -5 -0.0948 0.0007
-16 6 -4 -1.8176 -0.0013
-16 6 -3 0.0012 0.0007
-16 6 -2 1.4830 0.0014
-16 6 -1 0.0944 -0.0009
-16 6 0 -0.4606 0.0002
-16 6 1 -0.0300 -0.0005
-16 6 2 -0.4167 -0.0008
-16 6 3 -0.3123 0.0003
-16 6 4 1.3250 -0.0000
-16 6 5 0.2247 -0.0000
-16 6 6 -1.9714 -0.0002
-16 6 7 -0.3864 0.0000
-16 6 8 1.6846 0.0003
-16 6 9 1.0490 0.0005
-16 6 10 -0.9728 0.0002
-16 6 11 -1.0584 -0.0004
-16 6 12 0.3264 -0.0006
-16 6 13 0.4858 -0.0003
-16 6 14 -0.0608 0.0005
-16 6 15 0.3151 0.0006
-16 6 16 0.6495 0.0003
-16 6 17 -1.1151 0.0003
-16 6 18 -1.2890 0.0003
-16 6 19 0.6763 -0.0005
-16 6 20 0.7918 -0.0011
-16 6 21 0.6877 0.0002
-16 6 22 0.4263 0.0000
-16 6 23 -1.0176 -0.0008
-16 6 24 -1.1423 0.0004
-16 6 25 0.2208 0.0004
-16 6 26 1.3359 0.0012
-16 6 27 0.3181 0.0003
-16 6 28 -1.7053 -0.0019
-16 6 29 -0.1223 0.0002
-16 6 30 1.5897 -0.0008
-16 6 31 -0.3291 -0.0000
-16 6 32 -0.4099 0.0029
-16 6 33 0.5216 0.0002
-16 6 34 -0.5390 -0.0014
-16 7 -15 -1.0185 0.0005
-16 7 -14 -1.7073 0.0013
-16 7 -13 -0.5926 -0.0007
-16 7 -12 0.7533 0.0007
-16 7 -11 1.0246 0.0000
-16 7 -10 0.0818 -0.0004
-16 7 -9 -0.4540 0.0001
-16 7 -8 -0.2771 -0.0007
-16 7 -7 0.3750 0.0006
-16 7 -6 0.1609 0.0004
-16 7 -5 0.1342 0.0003
-16 7 -4 0.0050 0.0006
-16 7 -3 -0.9883 -0.0008
-16 7 -2 0.1047 -0.0003
-16 7 -1 1.4929 -0.0008
-16 7 0 -0.4275 -0.0001
-16 7 1 -2.0649 0.0003
-16 7 2 1.0421 -0.0006
-16 7 3 2.4004 0.0009
-16 7 4 -1.4012 0.0001
-16 7 5 -2.2726 -0.0005
-16 7 6 0.4404 0.0003
-16 7 7 1.5653 0.0006
-16 7 8 0.6680 0.0010
-16 7 9 -0.0286 -0.0011
-16 7 10 -0.5195 -0.0006
-16 7 11 -0.9053 0.0003
-16 7 12 -0.1389 0.0002
-16 7 13 0.5497 0.0008
-16 7 14 0.6982 -0.0015
-16 7 15 -0.2236 -0.0005
-16 7 16 -0.9331 0.0014
-16 7 17 0.0132 0.0008
-16 7 18 0.5138 -0.0001
-16 7 19 0.4831 -0.0014
-16 7 20 0.0379 -0.0001
-16 7 21 -0.4571 -0.0010
-16 7 22 0.0097 0.0005
-16 7 23 -0.3772 0.0013
-16 7 24 -0.2539 -0.0011
-16 7 25 1.2560 0.0015
-16 7 26 -0.3764 0.0007
-16 7 27 -1.2721 -0.0000
-16 7 28 1.1901 -0.0006
-16 7 29 0.2584 -0.0029
-16 7 30 -0.6401 -0.0004
-16 7 31 0.7723 0.0023
-16 7 32 -0.5323 0.0029
-16 7 33 -0.9325 -0.0012
-16 8 -15 -0.8886 0.0003
-16 8 -14 -2.0289 0.0006
-16 8 -13 0.0099 0.0002
-16 8 -12 1.5590 -0.0001
-16 8 -11 1.2119 -0.0006
-16 8 -10 -0.1880 -0.0007
-16 8 -9 -1.0687 0.0006
-16 8 -8 -0.2620 -0.0002
-16 8 -7 0.6075 -0.0001
-16 8 -6 0.4092 0.0012
-16 8 -5 -0.2240 0.0002
-16 8 -4 -0.5454 -0.0011
-16 8 -3 -0.3903 -0.0009
-16 8 -2 -0.0246 -0.0002
-16 8 -1 0.0425 0.0001
-16 8 0 0.8752 0.0001
-16 8 1 0.6759 0.0007
-16 8 2 -1.1561 0.0008
-16 8 3 -0.2387 -0.0001
-16 8 4 0.4509 -0.0004
-16 8 5 -0.7552 0.0000
-16 8 6 0.1072 0.0010
-16 8 7 1.2075 -0.0004
-16 8 8 0.3076 -0.0010
-16 8 9 -0.5443 0.0009
-16 8 10 -0.4595 -0.0004
-16 8 11 -0.4485 -0.0009
-16 8 12 0.2874 -0.0004
-16 8 13 0.4358 -0.0002
-16 8 14 -0.2649 0.0011
-16 8 15 -0.1281 0.0008
-16 8 16 -0.3442 0.0004
-16 8 17 0.2233 -0.0005
-16 8 18 1.0477 -0.0004
-16 8 19 -0.1077 -0.0008
-16 8 20 -0.6710 -0.0007
-16 8 21 -0.1203 0.0009
-16 8 22 -0.6262 -0.0008
-16 8 23 0.2220 0.0018
-16 8 24 1.3468 0.0018
-16 8 25 -0.1303 -0.0019
-16 8 26 -0.5757 0.0004
-16 8 27 -0.5203 -0.0004
-16 8 28 -0.3733 -0.0020
-16 8 29 1.1972 -0.0010
-16 8 30 0.4721 0.0012
-16 8 31 -1.1580 0.0029
-16 8 32 -0.2189 0.0023
-16 9 -15 1.0899 -0.0012
-16 9 -14 0.6909 -0.0006
-16 9 -13 -1.2690 0.0012
-16 9 -12 -0.2665 -0.0004
-16 9 -11 1.2000 -0.0011
-16 9 -10 -0.1383 0.0001
-16 9 -9 -0.6460 0.0005
-16 9 -8 0.3025 -0.0003
-16 9 -7 0.1615 0.0010
-16 9 -6 -0.3651 0.0006
-16 9 -5 -0.1716 -0.0013
-16 9 -4 -0.0901 -0.0004
-16 9 -3 -0.8548 -0.0003
-16 9 -2 0.1649 0.0009
-16 9 -1 1.9833 0.0007
-16 9 0 0.3960 -0.0006
-16 9 1 -0.7989 0.0006
-16 9 2 -0.8508 0.0003
-16 9 3 -1.2156 -0.0003
-16 9 4 0.9579 -0.0005
-16 9 5 1.9698 0.0001
-16 9 6 -0.7333 0.0002
-16 9 7 -1.6229 -0.0004
-16 9 8 0.7507 -0.0002
-16 9 9 0.7365 -0.0007
-16 9 10 -0.7469 -0.0001
-16 9 11 0.2966 0.0005
-16 9 12 0.5897 0.0003
-16 9 13 -1.4049 0.0003
-16 9 14 -1.2537 0.0001
-16 9 15 1.7260 0.0006
-16 9 16 1.7131 0.0003
-16 9 17 -0.5979 -0.0012
-16 9 18 -1.0471 -0.0012
-16 9 19 -0.2826 0.0008
-16 9 20 0.2323 0.0010
-16 9 21 -0.0373 -0.0003
-16 9 22 0.3440 -0.0002
-16 9 23 0.4538 -0.0001
-16 9 24 -0.1730 0.0006
-16 9 25 -0.6421 0.0005
-16 9 26 -0.4690 -0.0003
-16 9 27 0.8314 -0.0020
-16 9 28 0.1579 -0.0029
-16 9 29 -0.7773 0.0027
-16 9 30 0.6552 0.0068
-16 9 31 0.4271 -0.0008
-16 10 -15 0.9349 -0.0001
-16 10 -14 -0.6626 0.0006
-16 10 -13 -0.6479 0.0009
-16 10 -12 -0.0374 -0.0015
-16 10 -11 -0.2884 0.0007
-16 10 -10 -0.0987 0.0009
-16 10 -9 0.3746 -0.0013
-16 10 -8 0.3423 0.0002
-16 10 -7 -0.0482 0.0002
-16 10 -6 -0.3268 0.0008
-16 10 -5 -0.5846 -0.0002
-16 10 -4 0.0959 -0.0003
-16 10 -3 1.1713 0.0010
-16 10 -2 -0.1749 -0.0009
-16 10 -1 -0.3974 -0.0006
-16 10 0 0.8859 -0.0001
-16 10 1 -0.3799 0.0007
-16 10 2 -0.9689 0.0005
-16 10 3 -0.1289 -0.0009
-16 10 4 0.3235 0.0004
-16 10 5 0.5197 -0.0003
-16 10 6 0.2037 -0.0006
-16 10 7 -0.3459 0.0004
-16 10 8 -0.5589 -0.0000
-16 10 9 0.0820 0.0001
-16 10 10 0.9428 0.0002
-16 10 11 0.0051 0.0004
-16 10 12 -1.5934 0.0001
-16 10 13 0.1220 0.0002
-16 10 14 1.1409 -0.0000
-16 10 15 0.1840 -0.0010
-16 10 16 0.5973 -0.0001
-16 10 17 -0.5526 0.0005
-16 10 18 -1.1774 0.0009
-16 10 19 0.3256 0.0001
-16 10 20 0.9419 -0.0016
-16 10 21 -0.4049 -0.0001
-16 10 22 -0.8535 0.0007
-16 10 23 1.2399 0.0003
-16 10 24 -0.0571 -0.0003
-16 10 25 -1.5069 -0.0012
-16 10 26 0.8008 0.0006
-16 10 27 0.3252 0.0011
-16 10 28 -0.4144 -0.0002
-16 10 29 0.7535 0.0018
-16 10 30 0.0079 0.0012
-16 11 -15 -1.0363 0.0015
-16 11 -14 0.0003 0.0007
-16 11 -13 0.1805 -0.0001
-16 11 -12 -0.0746 0.0000
-16 11 -11 -0.0257 -0.0013
-16 11 -10 -0.3019 0.0002
-16 11 -9 -0.0180 0.0004
-16 11 -8 0.5518 0.0004
-16 11 -7 0.6085 0.0007
-16 11 -6 0.0397 -0.0006
-16 11 -5 -0.5521 0.0000
-16 11 -4 -0.4375 -0.0005
-16 11 -3 0.5357 -0.0002
-16 11 -2 0.4480 0.0002
-16 11 -1 -1.0056 -0.0006
-16 11 0 -0.2719 0.0003
-16 11 1 0.6629 0.0001
-16 11 2 0.2068 0.0000
-16 11 3 0.0245 0.0004
-16 11 4 -0.6148 -0.0001
-16 11 5 -0.3328 0.0001
-16 11 6 0.8154 0.0003
-16 11 7 0.2228 -0.0006
-16 11 8 -0.8153 -0.0003
-16 11 9 0.3575 0.0007
-16 11 10 0.6526 0.0003
-16 11 11 -0.6090 0.0000
-16 11 12 -0.5345 -0.0001
-16 11 13 0.6698 -0.0003
-16 11 14 1.0955 -0.0001
-16 11 15 -1.0290 -0.0003
-16 11 16 -0.7695 -0.0001
-16 11 17 0.7660 0.0006
-16 11 18 -0.4536 0.0002
-16 11 19 0.0134 -0.0005
-16 11 20 0.3937 -0.0009
-16 11 21 0.2689 0.0003
-16 11 22 0.1841 0.0015
-16 11 23 -1.3759 -0.0015
-16 11 24 -0.1131 -0.0017
-16 11 25 1.0228 0.0024
-16 11 26 0.0452 0.0022
-16 11 27 0.5254 -0.0001
-16 11 28 -0.3493 0.0006
-16 11 29 -0.6844 -0.0029
-16 12 -15 -0.0766 0.0007
-16 12 -14 -1.9819 -0.0024
-16 12 -13 0.7407 -0.0029
-16 12 -12 1.0129 0.0001
-16 12 -11 -0.7782 0.0016
-16 12 -10 0.5299 0.0012
-16 12 -9 0.4998 0.0008
-16 12 -8 -0.5339 -0.0012
-16 12 -7 0.4671 -0.0009
-16 12 -6 0.1417 0.0000
-16 12 -5 -0.9208 -0.0001
-16 12 -4 -0.0616 0.0004
-16 12 -3 0.1874 -0.0001
-16 12 -2 -0.2846 -0.0004
-16 12 -1 -0.5392 0.0004
-16 12 0 0.4374 0.0000
-16 12 1 1.4482 0.0000
-16 12 2 -0.7247 0.0007
-16 12 3 -0.6930 -0.0006
-16 12 4 1.1796 0.0000
-16 12 5 -0.6065 0.0004
-16 12 6 -1.3079 -0.0000
-16 12 7 0.8735 0.0003
-16 12 8 0.8451 -0.0010
-16 12 9 -0.3037 0.0000
-16 12 10 0.3353 0.0001
-16 12 11 0.1091 -0.0000
-16 12 12 -0.6404 0.0010
-16 12 13 -0.6867 -0.0001
-16 12 14 0.1016 -0.0006
-16 12 15 0.7338 -0.0006
-16 12 16 -0.4513 -0.0002
-16 12 17 0.0968 -0.0002
-16 12 18 0.5825 0.0004
-16 12 19 -0.7933 0.0020
-16 12 20 0.2055 -0.0003
-16 12 21 0.7888 -0.0011
-16 12 22 -0.4563 -0.0004
-16 12 23 -0.5499 -0.0013
-16 12 24 -0.2303 0.0007
-16 12 25 0.6261 0.0015
-16 12 26 0.6724 0.0031
-16 12 27 -0.3516 0.0012
-16 13 -15 0.5964 -0.0035
-16 13 -14 0.3924 -0.0036
-16 13 -13 -1.4385 0.0018
-16 13 -12 0.0431 0.0021
-16 13 -11 1.6234 -0.0001
-16 13 -10 0.3334 -0.0005
-16 13 -9 -0.3235 -0.0001
-16 13 -8 -0.7396 0.0002
-16 13 -7 -0.8244 -0.0001
-16 13 -6 0.5580 -0.0009
-16 13 -5 -0.0572 -0.0002
-16 13 -4 -0.4361 0.0008
-16 13 -3 0.8154 0.0004
-16 13 -2 -0.3673 0.0003
-16 13 -1 -0.3345 -0.0005
-16 13 0 0.8573 0.0000
-16 13 1 0.6450 0.0001
-16 13 2 -0.0475 -0.0001
-16 13 3 -1.2925 -0.0000
-16 13 4 -0.0401 -0.0002
-16 13 5 0.8490 0.0009
-16 13 6 -0.8176 -0.0005
-16 13 7 0.0023 -0.0005
-16 13 8 1.1662 -0.0002
-16 13 9 -0.1460 -0.0002
-16 13 10 -0.5547 0.0012
-16 13 11 -0.2370 -0.0005
-16 13 12 -0.0795 -0.0006
-16 13 13 0.0207 -0.0011
-16 13 14 -0.6191 0.0003
-16 13 15 0.3234 0.0022
-16 13 16 1.3416 -0.0006
-16 13 17 -0.1604 0.0003
-16 13 18 -0.7247 -0.0001
-16 13 19 0.3721 0.0002
-16 13 20 -0.2241 0.0008
-16 13 21 -0.5851 -0.0036
-16 13 22 0.6734 0.0014
-16 13 23 0.1191 0.0018
-16 13 24 -0.3541 -0.0040
-16 13 25 0.3658 0.0054
-16 14 -13 0.8587 -0.0018
-16 14 -12 -0.5417 -0.0009
-16 14 -11 0.0994 0.0015
-16 14 -10 0.3001 -0.0006
-16 14 -9 -1.1297 -0.0008
-16 14 -8 0.0237 0.0013
-16 14 -7 0.7038 0.0005
-16 14 -6 -0.9912 -0.0001
-16 14 -5 0.1266 -0.0012
-16 14 -4 0.8460 -0.0002
-16 14 -3 0.2660 0.0012
-16 14 -2 0.1399 -0.0009
-16 14 -1 -0.7270 -0.0000
-16 14 0 0.6911 0.0014
-16 14 1 0.4094 -0.0006
-16 14 2 -1.4550 -0.0010
-16 14 3 -0.0032 0.0006
-16 14 4 0.2364 -0.0005
-16 14 5 0.1055 0.0004
-16 14 6 0.8798 0.0007
-16 14 7 -0.5228 -0.0007
-16 14 8 -0.7385 0.0007
-16 14 9 0.1876 -0.0014
-16 14 10 0.2062 -0.0004
-16 14 11 0.3161 0.0007
-16 14 12 -0.1888 -0.0003
-16 14 13 -0.0496 0.0018
-16 14 14 0.0512 -0.0007
-16 14 15 -0.1759 -0.0003
-16 14 16 0.4748 0.0013
-16 14 17 0.5753 -0.0006
-16 14 18 -0.3369 0.0020
-16 14 19 -1.1411 -0.0012
-16 14 20 0.2814 -0.0061
-16 14 21 0.4867 -0.0008
-16 14 22 -0.6175 0.0049
-16 14 23 1.0014 0.0055
-16 15 -10 -2.4073 0.0018
-16 15 -9 0.3884 0.0006
-16 15 -8 1.0640 -0.0017
-16 15 -7 0.1923 0.0003
-16 15 -6 0.7792 0.0006
-16 15 -5 -0.0496 0.0003
-16 15 -4 -1.0647 -0.0006
-16 15 -3 -0.7729 -0.0017
-16 15 -2 1.6212 0.0008
-16 15 -1 1.3952 0.0012
-16 15 0 -2.5759 -0.0010
-16 15 1 -0.8916 0.0009
-16 15 2 1.8263 0.0002
-16 15 3 -0.5787 -0.0011
-16 15 4 -0.3669 0.0010
-16 15 5 1.2838 -0.0007
-16 15 6 -0.2152 -0.0007
-16 15 7 -1.1947 0.0002
-16 15 8 0.0292 0.0003
-16 15 9 0.9198 0.0006
-16 15 10 0.0540 -0.0004
-16 15 11 0.4282 -0.0001
-16 15 12 -0.0222 0.0001
-16 15 13 -1.7243 0.0012
-16 15 14 0.4605 0.0004
-16 15 15 1.5602 -0.0012
-16 15 16 -0.1934 -0.0006
-16 15 17 -0.9947 0.0009
-16 15 18 -0.7095 0.0004
-16 15 19 0.5596 -0.0047
-16 15 20 0.6887 -0.0014
-16 16 -7 1.4159 -0.0006
-16 16 -6 0.2966 -0.0002
-16 16 -5 -1.2615 -0.0009
-16 16 -4 -0.6270 -0.0023
-16 16 -3 0.6003 0.0025
-16 16 -2 -0.5432 0.0019
-16 16 -1 -0.1735 -0.0021
-16 16 0 1.2689 0.0000
-16 16 1 -0.3019 0.0000
-16 16 2 -0.9384 0.0001
-16 16 3 0.3009 0.0012
-16 16 4 0.4841 -0.0004
-16 16 5 0.4462 -0.0011
-16 16 6 -0.5689 -0.0004
-16 16 7 -0.5270 -0.0011
-16 16 8 0.9763 0.0013
-16 16 9 0.3037 0.0032
-16 16 10 -0.6845 -0.0007
-16 16 11 -0.5429 -0.0006
-16 16 12 0.4337 -0.0026
-16 16 13 0.3134 -0.0009
-16 16 14 -0.6084 0.0043
-16 16 15 0.2773 -0.0005
-16 16 16 0.1162 -0.0015
-16 17 -1 0.4416 0.0029
-16 17 0 1.1155 -0.0009
-16 17 1 0.1017 -0.0006
-16 17 2 -1.6273 -0.0007
-16 17 3 -0.2212 -0.0016
-16 17 4 1.3012 0.0020
-16 17 5 0.1037 0.0015
-16 17 6 0.0504 -0.0025
-16 17 7 -0.5619 0.0008
-16 17 8 -1.0322 0.0016
-16 17 9 0.9666 0.0001
-16 17 10 0.7230 -0.0032
-16 17 11 -1.0084 -0.0014
-15 0 -13 2.2306 -0.0012
-15 0 -11 -1.3937 -0.0104
-15 0 -9 -0.3326 -0.0036
-15 0 -7 2.6923 0.0009
-15 0 -5 -4.2066 0.0060
-15 0 -3 4.3777 0.0076
-15 0 -1 -4.1059 -0.0081
-15 0 1 2.6872 -0.0087
-15 0 3 -0.0800 0.0031
-15 0 5 -2.1760 0.0120
-15 0 7 3.6922 -0.0023
-15 0 9 -4.1806 -0.0077
-15 0 11 3.2015 -0.0011
-15 0 13 -1.2305 -0.0000
-15 0 15 -0.3867 0.0059
-15 0 17 0.7591 0.0044
-15 0 19 -1.0339 -0.0014
-15 0 21 1.9921 -0.0131
-15 0 23 -2.5556 0.0021
-15 0 25 1.9307 0.0085
-15 0 27 -0.3271 0.0026
-15 0 29 -1.2254 -0.0025
-15 0 31 1.5756 -0.0050
-15 0 33 -0.7477 -0.0002
-15 0 35 -0.1389 -0.0003
-15 1 -14 -0.2356 0.0081
-15 1 -13 1.2149 -0.0094
-15 1 -12 1.2242 0.0013
-15 1 -11 -1.9012 -0.0045
-15 1 -10 -2.0669 -0.0059
-15 1 -9 2.4350 0.0038
-15 1 -8 2.1342 0.0020
-15 1 -7 -1.9697 0.0070
-15 1 -6 -1.0518 -0.0024
-15 1 -5 0.6615 -0.0016
-15 1 -4 -0.3103 0.0039
-15 1 -3 0.0615 -0.0022
-15 1 -2 1.2873 0.0005
-15 1 -1 -0.5571 -0.0065
-15 1 0 -2.0274 -0.0018
-15 1 1 1.7888 0.0047
-15 1 2 2.3761 -0.0018
-15 1 3 -2.4936 0.0053
-15 1 4 -2.1095 -0.0007
-15 1 5 2.1474 -0.0023
-15 1 6 1.3708 0.0030
-15 1 7 -1.3393 -0.0052
-15 1 8 -0.1197 0.0015
-15 1 9 0.2728 0.0006
-15 1 10 -1.3795 -0.0005
-15 1 11 0.7569 0.0037
-15 1 12 2.2331 -0.0030
-15 1 13 -1.4322 0.0006
-15 1 14 -2.0211 -0.0021
-15 1 15 1.3493 0.0014
-15 1 16 1.1833 0.0052
-15 1 17 -1.0154 -0.0034
-15 1 18 -0.4361 0.0002
-15 1 19 1.1853 -0.0046
-15 1 20 0.0896 -0.0025
-15 1 21 -1.0497 0.0028
-15 1 22 0.2428 -0.0021
-15 1 23 -0.0183 0.0051
-15 1 24 -0.8005 0.0034
-15 1 25 1.3876 0.0002
-15 1 26 1.1073 -0.0010
-15 1 27 -2.2287 -0.0032
-15 1 28 -0.6645 0.0019
-15 1 29 1.9972 -0.0030
-15 1 30 -0.2880 0.0000
-15 1 31 -0.7634 0.0018
-15 1 32 0.8603 -0.0030
-15 1 33 -0.5276 0.0018
-15 1 34 -0.6616 -0.0015
-15 1 35 0.7468 0.0007
-15 1 36 0.2259 0.0014
-15 2 -14 1.8786 0.0004
-15 2 -13 -0.2497 0.0010
-15 2 -12 -1.4677 -0.0020
-15 2 -11 0.0054 0.0019
-15 2 -10 0.6857 -0.0009
-15 2 -9 0.1053 0.0007
-15 2 -8 0.4542 -0.0015
-15 2 -7 -0.2509 0.0009
-15 2 -6 -0.7614 0.0037
-15 2 -5 0.5391 -0.0035
-15 2 -4 0.0460 -0.0007
-15 2 -3 -0.8836 -0.0012
-15 2 -2 0.1819 -0.0001
-15 2 -1 1.5347 0.0036
-15 2 0 0.1826 -0.0013
-15 2 1 -1.7279 0.0003
-15 2 2 -0.0699 -0.0009
-15 2 3 1.1582 -0.0021
-15 2 4 -0.3564 0.0012
-15 2 5 -0.5075 0.0001
-15 2 6 0.6898 0.0021
-15 2 7 -0.1937 -0.0002
-15 2 8 -0.9925 0.0001
-15 2 9 0.7500 0.0034
-15 2 10 1.0301 -0.0029
-15 2 11 -0.8141 -0.0017
-15 2 12 -0.7807 -0.0003
-15 2 13 0.2385 -0.0017
-15 2 14 0.3386 0.0012
-15 2 15 0.5453 -0.0012
-15 2 16 0.1886 0.0008
-15 2 17 -0.4642 0.0036
-15 2 18 -0.2798 -0.0005
-15 2 19 0.0133 -0.0020
-15 2 20 0.1682 -0.0003
-15 2 21 -0.4749 0.0017
-15 2 22 -0.5223 0.0009
-15 2 23 1.3798 -0.0016
-15 2 24 0.9203 0.0007
-15 2 25 -1.6405 0.0011
-15 2 26 -0.8742 -0.0022
-15 2 27 1.1602 -0.0009
-15 2 28 0.5183 0.0015
-15 2 29 -0.2038 -0.0000
-15 2 30 -0.0031 -0.0019
-15 2 31 -0.9497 0.0000
-15 2 32 -0.3665 0.0006
-15 2 33 1.3431 0.0010
-15 2 34 0.3834 0.0005
-15 2 35 -0.6270 -0.0031
-15 2 36 -0.2401 0.0030
-15 3 -14 -0.2089 0.0010
-15 3 -13 0.5937 0.0032
-15 3 -12 0.0418 -0.0013
-15 3 -11 -0.5774 -0.0003
-15 3 -10 0.0862 -0.0019
-15 3 -9 0.0952 -0.0006
-15 3 -8 0.0022 0.0006
-15 3 -7 0.9294 -0.0033
-15 3 -6 -0.3722 0.0016
-15 3 -5 -1.3064 0.0023
-15 3 -4 0.2436 0.0009
-15 3 -3 0.5769 0.0008
-15 3 -2 0.2306 -0.0012
-15 3 -1 0.4875 0.0009
-15 3 0 -0.2749 -0.0017
-15 3 1 -1.3373 -0.0019
-15 3 2 0.2074 -0.0002
-15 3 3 1.5049 -0.0009
-15 3 4 -0.0038 0.0033
-15 3 5 -0.9326 0.0017
-15 3 6 -0.6026 0.0004
-15 3 7 -0.1892 0.0005
-15 3 8 0.6557 -0.0022
-15 3 9 1.3548 -0.0004
-15 3 10 -0.0081 -0.0007
-15 3 11 -1.8685 -0.0013
-15 3 12 -0.4832 -0.0019
-15 3 13 1.6212 -0.0003
-15 3 14 0.7220 0.0026
-15 3 15 -0.6033 0.0012
-15 3 16 -0.4519 0.0025
-15 3 17 -0.5110 0.0001
-15 3 18 -0.0578 0.0003
-15 3 19 0.4861 0.0003
-15 3 20 -0.2827 -0.0036
-15 3 21 0.3798 -0.0011
-15 3 22 0.6488 -0.0014
-15 3 23 -0.8720 0.0017
-15 3 24 0.1864 0.0016
-15 3 25 0.8599 -0.0011
-15 3 26 -1.2842 0.0021
-15 3 27 -0.7667 -0.0009
-15 3 28 1.5948 -0.0011
-15 3 29 0.4165 0.0004
-15 3 30 -0.9620 -0.0006
-15 3 31 0.0681 0.0006
-15 3 32 -0.3906 0.0005
-15 3 33 -0.0809 -0.0011
-15 3 34 1.4244 -0.0011
-15 3 35 -0.0671 0.0049
-15 3 36 -1.2179 0.0021
-15 4 -14 -0.6518 -0.0003
-15 4 -13 0.8068 0.0014
-15 4 -12 0.6769 -0.0020
-15 4 -11 -1.1535 -0.0016
-15 4 -10 -1.0090 -0.0011
-15 4 -9 1.2857 -0.0025
-15 4 -8 1.0244 0.0038
-15 4 -7 -0.6212 0.0013
-15 4 -6 -0.7415 -0.0010
-15 4 -5 -0.8111 0.0020
-15 4 -4 0.6295 0.0006
-15 4 -3 1.7047 0.0009
-15 4 -2 -0.6213 -0.0028
-15 4 -1 -1.8374 -0.0028
-15 4 0 0.9597 0.0013
-15 4 1 1.3985 -0.0009
-15 4 2 -1.5183 0.0009
-15 4 3 -0.1815 0.0018
-15 4 4 1.7485 0.0011
-15 4 5 -1.0998 0.0004
-15 4 6 -2.0459 -0.0022
-15 4 7 1.5481 0.0006
-15 4 8 2.0807 -0.0009
-15 4 9 -1.2976 -0.0018
-15 4 10 -1.0931 0.0005
-15 4 11 0.7072 -0.0003
-15 4 12 0.2313 0.0015
-15 4 13 0.3381 -0.0006
-15 4 14 0.1567 0.0027
-15 4 15 -1.2117 0.0024
-15 4 16 -0.9504 -0.0024
-15 4 17 0.7993 0.0008
-15 4 18 1.0654 -0.0030
-15 4 19 0.3238 -0.0012
-15 4 20 -0.0841 0.0005
-15 4 21 -0.6886 -0.0020
-15 4 22 -0.3160 0.0027
-15 4 23 0.2576 0.0009
-15 4 24 -0.0214 -0.0003
-15 4 25 0.0961 0.0000
-15 4 26 0.3124 0.0002
-15 4 27 -0.3227 0.0010
-15 4 28 -0.7072 -0.0009
-15 4 29 0.6993 -0.0001
-15 4 30 1.0498 -0.0005
-15 4 31 -0.7926 0.0003
-15 4 32 -0.8930 -0.0005
-15 4 33 0.4755 -0.0005
-15 4 34 0.4243 0.0026
-15 4 35 -0.2313 -0.0005
-15 5 -14 0.5734 0.0001
-15 5 -13 0.7049 -0.0016
-15 5 -12 -0.5221 0.0006
-15 5 -11 -1.0848 -0.0015
-15 5 -10 0.2513 0.0007
-15 5 -9 1.1488 0.0009
-15 5 -8 0.5396 0.0004
-15 5 -7 -1.3375 0.0021
-15 5 -6 -0.8791 -0.0013
-15 5 -5 1.0228 -0.0009
-15 5 -4 0.6157 0.0004
-15 5 -3 -0.1810 -0.0014
-15 5 -2 0.1203 -0.0009
-15 5 -1 -0.3779 0.0004
-15 5 0 -1.3815 0.0014
-15 5 1 0.8015 -0.0002
-15 5 2 2.0995 -0.0014
-15 5 3 -1.0288 0.0010
-15 5 4 -1.7969 0.0015
-15 5 5 0.8058 0.0001
-15 5 6 1.0084 -0.0018
-15 5 7 -0.8794 -0.0012
-15 5 8 0.2076 0.0014
-15 5 9 1.1238 -0.0004
-15 5 10 -1.1159 0.0001
-15 5 11 -0.4029 0.0006
-15 5 12 1.2124 0.0008
-15 5 13 -0.5997 0.0024
-15 5 14 -1.2117 -0.0022
-15 5 15 0.5105 -0.0017
-15 5 16 0.5923 -0.0004
-15 5 17 -0.0928 -0.0016
-15 5 18 0.8400 0.0013
-15 5 19 0.4814 0.0008
-15 5 20 -1.2135 0.0010
-15 5 21 -1.0803 0.0003
-15 5 22 0.4601 -0.0013
-15 5 23 1.1188 0.0002
-15 5 24 -0.3240 -0.0002
-15 5 25 -0.8916 0.0002
-15 5 26 0.6097 0.0007
-15 5 27 0.4668 -0.0003
-15 5 28 -0.1741 0.0007
-15 5 29 0.5042 0.0011
-15 5 30 -0.7415 -0.0018
-15 5 31 -1.2160 -0.0014
-15 5 32 1.2981 0.0004
-15 5 33 0.7499 -0.0009
-15 5 34 -1.2855 0.0022
-15 5 35 0.1178 0.0023
-15 6 -14 1.8439 0.0007
-15 6 -13 -0.5520 -0.0001
-15 6 -12 -1.0331 -0.0005
-15 6 -11 -0.4654 0.0010
-15 6 -10 0.4184 0.0008
-15 6 -9 1.0969 -0.0001
-15 6 -8 -0.1446 -0.0007
-15 6 -7 -1.6903 -0.0009
-15 6 -6 -0.2177 -0.0004
-15 6 -5 2.2814 0.0011
-15 6 -4 0.2390 -0.0005
-15 6 -3 -1.7112 -0.0013
-15 6 -2 -0.2332 0.0014
-15 6 -1 0.2564 0.0010
-15 6 0 0.0849 -0.0003
-15 6 1 0.7619 -0.0008
-15 6 2 0.4709 0.0003
-15 6 3 -1.4680 0.0007
-15 6 4 -0.6539 -0.0007
-15 6 5 1.9241 -0.0001
-15 6 6 0.7592 0.0007
-15 6 7 -1.5805 -0.0001
-15 6 8 -1.2285 -0.0007
-15 6 9 0.9395 0.0000
-15 6 10 1.2099 0.0003
-15 6 11 -0.4224 0.0007
-15 6 12 -0.6384 0.0007
-15 6 13 0.0030 -0.0015
-15 6 14 -0.2093 -0.0011
-15 6 15 -0.2523 -0.0004
-15 6 16 1.2000 -0.0001
-15 6 17 0.9396 0.0020
-15 6 18 -1.1712 0.0008
-15 6 19 -0.8000 -0.0000
-15 6 20 -0.0103 0.0003
-15 6 21 -0.2898 -0.0008
-15 6 22 0.6587 -0.0003
-15 6 23 1.1050 -0.0010
-15 6 24 -0.1597 0.0001
-15 6 25 -1.3115 0.0007
-15 6 26 -0.3929 -0.0004
-15 6 27 1.6372 0.0021
-15 6 28 0.0435 0.0001
-15 6 29 -1.5463 -0.0009
-15 6 30 0.9431 -0.0004
-15 6 31 0.4328 -0.0030
-15 6 32 -1.5055 -0.0007
-15 6 33 0.4319 0.0030
-15 6 34 0.9951 0.0017
-15 7 -14 1.3788 0.0005
-15 7 -13 -0.5572 0.0004
-15 7 -12 -1.7402 -0.0004
-15 7 -11 -0.0648 0.0002
-15 7 -10 0.7653 0.0004
-15 7 -9 -0.0838 -0.0002
-15 7 -8 -0.1996 -0.0014
-15 7 -7 0.5765 -0.0004
-15 7 -6 -0.4357 0.0009
-15 7 -5 -0.5195 0.0009
-15 7 -4 1.4815 0.0002
-15 7 -3 -0.1878 -0.0009
-15 7 -2 -2.2601 0.0010
-15 7 -1 0.7211 0.0007
-15 7 0 2.8589 -0.0012
-15 7 1 -1.0689 0.0000
-15 7 2 -2.9267 0.0002
-15 7 3 1.2460 0.0002
-15 7 4 2.3360 -0.0002
-15 7 5 -0.3273 -0.0007
-15 7 6 -1.3143 -0.0004
-15 7 7 -0.8102 0.0001
-15 7 8 -0.3323 0.0014
-15 7 9 0.5986 -0.0003
-15 7 10 1.4472 -0.0010
-15 7 11 0.2700 0.0005
-15 7 12 -1.1775 0.0000
-15 7 13 -0.7968 0.0004
-15 7 14 0.7296 -0.0006
-15 7 15 0.8881 -0.0003
-15 7 16 -0.4737 0.0006
-15 7 17 -0.6036 0.0001
-15 7 18 -0.1315 0.0014
-15 7 19 0.3231 -0.0011
-15 7 20 0.5401 -0.0006
-15 7 21 -0.6021 0.0005
-15 7 22 -0.0864 -0.0011
-15 7 23 1.1435 0.0008
-15 7 24 -0.7375 -0.0009
-15 7 25 -0.5594 0.0001
-15 7 26 0.6923 0.0017
-15 7 27 -0.8370 -0.0002
-15 7 28 0.4351 0.0000
-15 7 29 0.8842 -0.0006
-15 7 30 -1.2392 -0.0006
-15 7 31 0.4262 -0.0015
-15 7 32 0.9251 0.0003
-15 7 33 -1.4432 0.0010
-15 8 -14 -0.5261 0.0004
-15 8 -13 -0.6843 0.0002
-15 8 -12 -0.7773 -0.0004
-15 8 -11 -0.4983 0.0003
-15 8 -10 1.0876 -0.0001
-15 8 -9 1.1975 0.0002
-15 8 -8 -0.9540 0.0003
-15 8 -7 -0.8993 -0.0004
-15 8 -6 0.9651 -0.0001
-15 8 -5 0.2193 0.0004
-15 8 -4 -0.5305 0.0004
-15 8 -3 0.6551 0.0003
-15 8 -2 0.5399 -0.0000
-15 8 -1 -1.5000 -0.0006
-15 8 0 -0.8491 -0.0004
-15 8 1 1.9520 0.0001
-15 8 2 0.1291 -0.0003
-15 8 3 -1.3867 -0.0002
-15 8 4 1.1759 0.0002
-15 8 5 0.6166 -0.0003
-15 8 6 -1.9384 0.0002
-15 8 7 -0.9122 0.0007
-15 8 8 1.2812 -0.0005
-15 8 9 1.1682 0.0006
-15 8 10 0.2395 0.0011
-15 8 11 -0.7176 -0.0004
-15 8 12 -0.7605 -0.0007
-15 8 13 0.3051 -0.0007
-15 8 14 0.4792 0.0003
-15 8 15 0.2460 0.0001
-15 8 16 -0.4985 -0.0005
-15 8 17 -0.9838 -0.0000
-15 8 18 0.4734 0.0011
-15 8 19 1.0974 0.0008
-15 8 20 -0.1883 -0.0015
-15 8 21 -0.0583 -0.0000
-15 8 22 -0.1040 -0.0002
-15 8 23 -0.9650 -0.0009
-15 8 24 0.0782 0.0009
-15 8 25 0.5294 0.0001
-15 8 26 0.5397 0.0009
-15 8 27 0.1312 0.0006
-15 8 28 -1.0610 -0.0006
-15 8 29 0.1700 -0.0009
-15 8 30 0.8757 -0.0010
-15 8 31 -0.4555 -0.0012
-15 8 32 -0.4605 0.0015
-15 8 33 0.2543 0.0055
-15 9 -14 1.1676 -0.0009
-15 9 -13 0.1521 0.0001
-15 9 -12 -1.7193 0.0011
-15 9 -11 0.2768 0.0001
-15 9 -10 1.2217 -0.0006
-15 9 -9 -0.1080 0.0004
-15 9 -8 -0.1178 -0.0003
-15 9 -7 -0.3422 -0.0006
-15 9 -6 -0.1145 0.0006
-15 9 -5 0.8713 -0.0002
-15 9 -4 0.6337 0.0005
-15 9 -3 -0.7887 -0.0001
-15 9 -2 -1.4895 -0.0009
-15 9 -1 0.2095 0.0003
-15 9 0 0.4156 -0.0003
-15 9 1 0.1977 -0.0001
-15 9 2 1.6786 0.0001
-15 9 3 -0.3548 0.0002
-15 9 4 -2.4847 -0.0001
-15 9 5 0.1899 -0.0003
-15 9 6 1.7665 0.0010
-15 9 7 -0.4383 0.0006
-15 9 8 -0.4032 0.0002
-15 9 9 1.1447 -0.0006
-15 9 10 -0.5575 -0.0004
-15 9 11 -1.4665 0.0003
-15 9 12 1.2485 -0.0009
-15 9 13 1.8323 -0.0004
-15 9 14 -1.6179 -0.0001
-15 9 15 -1.9741 0.0003
-15 9 16 0.6962 0.0013
-15 9 17 1.3157 0.0000
-15 9 18 0.5760 -0.0008
-15 9 19 -0.4067 -0.0001
-15 9 20 -0.8243 0.0003
-15 9 21 -0.4085 0.0003
-15 9 22 0.4442 -0.0005
-15 9 23 0.3653 -0.0006
-15 9 24 0.1880 0.0005
-15 9 25 0.2582 0.0006
-15 9 26 -0.9587 0.0009
-15 9 27 0.0887 -0.0000
-15 9 28 1.2405 -0.0021
-15 9 29 -0.7640 -0.0014
-15 9 30 -0.6709 0.0007
-15 9 31 0.5494 0.0030
-15 9 32 -0.2101 0.0007
-15 10 -14 0.6386 -0.0007
-15 10 -13 0.3627 0.0009
-15 10 -12 -0.0213 -0.0002
-15 10 -11 -0.9355 -0.0005
-15 10 -10 0.0814 0.0010
-15 10 -9 0.3633 -0.0008
-15 10 -8 -0.1836 -0.0007
-15 10 -7 0.3132 -0.0001
-15 10 -6 0.3848 0.0005
-15 10 -5 -0.1622 0.0003
-15 10 -4 -0.9613 -0.0009
-15 10 -3 -0.0516 0.0008
-15 10 -2 0.3943 0.0007
-15 10 -1 -0.7836 -0.0001
-15 10 0 0.5794 -0.0008
-15 10 1 1.3295 -0.0006
-15 10 2 -0.2278 0.0010
-15 10 3 -0.7041 -0.0002
-15 10 4 -0.4854 0.0002
-15 10 5 -0.4144 0.0007
-15 10 6 0.6467 -0.0002
-15 10 7 1.4092 -0.0001
-15 10 8 -0.1814 -0.0003
-15 10 9 -1.7528 -0.0001
-15 10 10 -0.4713 -0.0009
-15 10 11 1.8494 -0.0005
-15 10 12 0.5217 0.0008
-15 10 13 -1.2800 0.0004
-15 10 14 -0.5062 0.0005
-15 10 15 -0.3257 -0.0001
-15 10 16 0.6345 -0.0000
-15 10 17 1.0996 -0.0003
-15 10 18 -0.3082 -0.0008
-15 10 19 -0.9630 0.0011
-15 10 20 0.1223 0.0004
-15 10 21 0.7390 -0.0005
-15 10 22 -0.7206 0.0002
-15 10 23 0.2230 -0.0005
-15 10 24 1.2275 0.0008
-15 10 25 -0.9300 0.0001
-15 10 26 -0.6115 -0.0018
-15 10 27 0.4575 -0.0003
-15 10 28 -0.1024 -0.0007
-15 10 29 0.1150 -0.0001
-15 10 30 -0.3390 0.0049
-15 11 -14 -0.3399 0.0003
-15 11 -13 -0.3973 -0.0007
-15 11 -12 0.5805 0.0008
-15 11 -11 0.5463 0.0003
-15 11 -10 -0.7337 -0.0007
-15 11 -9 -0.5469 -0.0004
-15 11 -8 -0.0967 -0.0007
-15 11 -7 0.2639 0.0008
-15 11 -6 0.5856 0.0007
-15 11 -5 -0.0624 0.0001
-15 11 -4 -0.7460 0.0000
-15 11 -3 -0.3633 -0.0001
-15 11 -2 1.0953 0.0004
-15 11 -1 0.7109 -0.0004
-15 11 0 -0.7296 -0.0005
-15 11 1 -0.5779 0.0002
-15 11 2 0.2428 0.0001
-15 11 3 0.4922 -0.0003
-15 11 4 -0.1907 0.0003
-15 11 5 -0.3389 0.0002
-15 11 6 0.2291 -0.0002
-15 11 7 0.4068 -0.0001
-15 11 8 -0.4902 -0.0003
-15 11 9 -0.6029 -0.0005
-15 11 10 0.4130 0.0000
-15 11 11 0.4824 0.0006
-15 11 12 -0.0964 0.0001
-15 11 13 -0.8585 -0.0001
-15 11 14 0.2523 0.0005
-15 11 15 0.9164 0.0001
-15 11 16 -0.2048 -0.0005
-15 11 17 0.0053 -0.0002
-15 11 18 -0.3339 0.0001
-15 11 19 -0.4184 0.0007
-15 11 20 0.2282 -0.0001
-15 11 21 0.3736 -0.0007
-15 11 22 0.7983 0.0015
-15 11 23 -0.4007 0.0005
-15 11 24 -0.9834 -0.0022
-15 11 25 0.1506 -0.0015
-15 11 26 -0.0586 -0.0007
-15 11 27 0.3558 -0.0002
-15 11 28 0.2589 0.0038
-15 11 29 -0.8568 0.0049
-15 12 -14 -0.0341 0.0009
-15 12 -13 -1.3117 -0.0008
-15 12 -12 0.4116 -0.0016
-15 12 -11 0.2329 0.0003
-15 12 -10 -0.6366 0.0003
-15 12 -9 0.1541 0.0004
-15 12 -8 0.1268 0.0008
-15 12 -7 0.0638 -0.0001
-15 12 -6 0.4643 0.0001
-15 12 -5 -0.4694 -0.0001
-15 12 -4 -0.0711 -0.0002
-15 12 -3 1.0617 0.0003
-15 12 -2 0.4046 -0.0009
-15 12 -1 -0.9763 -0.0005
-15 12 0 -1.2383 0.0011
-15 12 1 0.6467 -0.0003
-15 12 2 0.5279 0.0001
-15 12 3 -0.5680 -0.0000
-15 12 4 0.7049 -0.0005
-15 12 5 0.6154 0.0001
-15 12 6 -0.9453 -0.0003
-15 12 7 -0.6931 0.0009
-15 12 8 0.3502 0.0001
-15 12 9 -0.0074 0.0001
-15 12 10 0.0720 0.0004
-15 12 11 0.6241 -0.0016
-15 12 12 0.1602 -0.0002
-15 12 13 -0.4802 0.0010
-15 12 14 -0.1371 0.0013
-15 12 15 0.8524 0.0001
-15 12 16 -0.2521 -0.0015
-15 12 17 -1.1595 -0.0003
-15 12 18 0.3362 -0.0006
-15 12 19 0.5213 -0.0001
-15 12 20 -0.1161 0.0011
-15 12 21 0.1392 0.0003
-15 12 22 -0.0307 0.0012
-15 12 23 -0.0298 -0.0004
-15 12 24 -0.1601 -0.0024
-15 12 25 -0.3899 -0.0022
-15 12 26 0.1136 -0.0016
-15 12 27 -0.0220 0.0065
-15 12 28 0.1653 0.0064
-15 13 -14 1.2722 -0.0030
-15 13 -13 0.1536 -0.0000
-15 13 -12 -1.8605 0.0019
-15 13 -11 -0.7067 -0.0011
-15 13 -10 0.8384 -0.0004
-15 13 -9 1.4378 0.0010
-15 13 -8 0.8448 0.0004
-15 13 -7 -1.6278 -0.0001
-15 13 -6 -0.6944 -0.0006
-15 13 -5 1.5813 -0.0003
-15 13 -4 -0.2229 -0.0002
-15 13 -3 -0.4570 -0.0006
-15 13 -2 0.4341 0.0007
-15 13 -1 -0.7823 -0.0001
-15 13 0 -1.2510 0.0003
-15 13 1 0.5882 0.0008
-15 13 2 2.0736 -0.0011
-15 13 3 -0.5434 -0.0001
-15 13 4 -1.4236 -0.0005
-15 13 5 1.0668 0.0004
-15 13 6 0.0257 0.0010
-15 13 7 -1.0365 0.0000
-15 13 8 0.6495 -0.0003
-15 13 9 0.4045 -0.0012
-15 13 10 -0.2241 0.0011
-15 13 11 0.0316 0.0008
-15 13 12 -0.0705 -0.0002
-15 13 13 0.7016 -0.0004
-15 13 14 0.1215 -0.0015
-15 13 15 -1.3542 0.0007
-15 13 16 -0.4852 -0.0002
-15 13 17 0.6214 -0.0001
-15 13 18 0.1418 0.0006
-15 13 19 0.3544 -0.0021
-15 13 20 0.6699 0.0027
-15 13 21 -0.6720 0.0032
-15 13 22 -0.7151 -0.0028
-15 13 23 0.1882 -0.0014
-15 13 24 0.2860 -0.0035
-15 13 25 0.3974 -0.0009
-15 13 26 -0.0735 0.0084
-15 14 -14 -0.3520 0.0024
-15 14 -13 0.4366 0.0014
-15 14 -12 -0.6446 0.0001
-15 14 -11 -0.2080 -0.0002
-15 14 -10 1.8945 -0.0007
-15 14 -9 0.3228 -0.0013
-15 14 -8 -1.5550 -0.0008
-15 14 -7 0.2682 0.0009
-15 14 -6 0.0819 0.0019
-15 14 -5 -0.3384 -0.0002
-15 14 -4 0.4809 -0.0015
-15 14 -3 -0.5252 -0.0000
-15 14 -2 -0.3931 0.0006
-15 14 -1 -0.1027 0.0001
-15 14 0 0.3608 -0.0003
-15 14 1 1.0573 0.0005
-15 14 2 -0.2486 -0.0000
-15 14 3 -0.2086 -0.0001
-15 14 4 -0.0784 -0.0005
-15 14 5 -0.9938 -0.0003
-15 14 6 0.5787 0.0012
-15 14 7 1.2517 -0.0009
-15 14 8 -0.1229 0.0008
-15 14 9 -0.8454 0.0008
-15 14 10 -0.8380 -0.0010
-15 14 11 0.5370 0.0008
-15 14 12 0.6297 -0.0014
-15 14 13 0.0163 -0.0008
-15 14 14 0.1251 0.0005
-15 14 15 -1.0300 -0.0010
-15 14 16 -0.8212 0.0005
-15 14 17 0.9865 0.0005
-15 14 18 1.2382 0.0011
-15 14 19 -0.2838 0.0032
-15 14 20 -0.3993 0.0006
-15 14 21 0.1383 -0.0038
-15 14 22 -1.1844 -0.0047
-15 14 23 -0.0011 -0.0001
-15 14 24 1.9143 0.0045
-15 15 -12 0.8807 -0.0022
-15 15 -11 2.4819 0.0003
-15 15 -10 -0.3183 -0.0010
-15 15 -9 -1.6703 0.0007
-15 15 -8 -0.3869 0.0003
-15 15 -7 -0.4113 -0.0005
-15 15 -6 0.4462 0.0012
-15 15 -5 1.0836 0.0004
-15 15 -4 0.0098 -0.0002
-15 15 -3 -1.3483 -0.0005
-15 15 -2 -0.5222 -0.0012
-15 15 -1 2.2081 0.0010
-15 15 0 0.6027 0.0001
-15 15 1 -2.0848 -0.0007
-15 15 2 0.1512 0.0005
-15 15 3 1.0627 -0.0007
-15 15 4 -0.6117 0.0012
-15 15 5 -0.2560 0.0006
-15 15 6 0.6836 -0.0013
-15 15 7 0.1418 -0.0001
-15 15 8 -0.9842 0.0002
-15 15 9 -0.1673 0.0005
-15 15 10 0.0727 -0.0002
-15 15 11 -0.0531 -0.0008
-15 15 12 1.6869 -0.0012
-15 15 13 -0.3516 -0.0001
-15 15 14 -2.2693 0.0006
-15 15 15 0.4368 0.0011
-15 15 16 1.7652 0.0012
-15 15 17 0.6037 -0.0007
-15 15 18 -0.9499 0.0021
-15 15 19 -1.2051 0.0008
-15 15 20 0.2074 -0.0041
-15 15 21 1.1075 -0.0021
-15 16 -8 -1.3724 0.0011
-15 16 -7 0.4864 0.0028
-15 16 -6 1.1833 -0.0014
-15 16 -5 0.0358 -0.0009
-15 16 -4 -0.3548 -0.0009
-15 16 -3 0.5626 -0.0002
-15 16 -2 0.2385 0.0017
-15 16 -1 -0.9673 -0.0002
-15 16 0 -0.3381 -0.0002
-15 16 1 0.4241 -0.0009
-15 16 2 0.2846 -0.0009
-15 16 3 0.1918 0.0013
-15 16 4 -0.6460 0.0016
-15 16 5 0.0854 0.0002
-15 16 6 0.5471 -0.0007
-15 16 7 -1.0201 -0.0013
-15 16 8 -0.1801 -0.0015
-15 16 9 0.9019 0.0011
-15 16 10 0.4623 0.0004
-15 16 11 -0.3220 0.0007
-15 16 12 -0.5094 0.0004
-15 16 13 0.5005 -0.0014
-15 16 14 -0.0912 0.0012
-15 16 15 -0.3375 -0.0008
-15 16 16 0.7365 0.0029
-15 16 17 -0.1855 0.0026
-15 16 18 -0.9551 -0.0082
-15 17 -4 0.5027 0.0040
-15 17 -3 -0.1162 -0.0001
-15 17 -2 -1.0236 -0.0029
-15 17 -1 -1.0496 -0.0000
-15 17 0 0.3449 0.0008
-15 17 1 1.6504 0.0012
-15 17 2 0.2947 0.0018
-15 17 3 -1.2790 -0.0009
-15 17 4 -0.3741 -0.0032
-15 17 5 -0.2301 0.0005
-15 17 6 0.7795 0.0015
-15 17 7 1.4025 -0.0001
-15 17 8 -1.0396 -0.0008
-15 17 9 -1.0012 0.0013
-15 17 10 0.7717 0.0005
-15 17 11 0.4912 -0.0046
-15 17 12 -0.3291 0.0035
-15 17 13 -0.2603 0.0049
-14 0 -12 1.6512 0.0118
-14 0 -10 -0.7202 0.0058
-14 0 -8 -1.0422 -0.0056
-14 0 -6 2.7451 -0.0073
-14 0 -4 -3.3592 -0.0009
-14 0 -2 3.7464 0.0047
-14 0 0 -3.5862 0.0091
-14 0 2 2.3453 -0.0039
-14 0 4 -0.6692 -0.0129
-14 0 6 -1.4528 0.0038
-14 0 8 3.2563 0.0100
-14 0 10 -3.4784 -0.0004
-14 0 12 2.3799 -0.0040
-14 0 14 -1.4642 -0.0018
-14 0 16 1.4426 -0.0057
-14 0 18 -0.7111 0.0029
-14 0 20 -1.3592 0.0131
-14 0 22 2.8662 -0.0032
-14 0 24 -2.7618 -0.0092
-14 0 26 1.4197 -0.0037
-14 0 28 0.2724 0.0056
-14 0 30 -0.9256 0.0057
-14 0 32 0.1877 -0.0025
-14 0 34 0.5222 0.0017
-14 0 36 -0.3455 -0.0104
-14 1 -13 -0.7628 -0.0015
-14 1 -12 1.8667 0.0074
-14 1 -11 1.0274 0.0061
-14 1 -10 -2.3490 -0.0085
-14 1 -9 -1.0068 -0.0008
-14 1 -8 2.5295 -0.0048
-14 1 -7 0.3588 0.0010
-14 1 -6 -1.6971 0.0025
-14 1 -5 0.5144 -0.0048
-14 1 -4 1.0038 0.0039
-14 1 -3 -1.1163 0.0010
-14 1 -2 -0.6777 0.0030
-14 1 -1 1.6186 0.0010
-14 1 0 -0.5181 -0.0042
-14 1 1 -2.0581 0.0044
-14 1 2 1.9422 -0.0038
-14 1 3 2.2981 -0.0023
-14 1 4 -2.7985 0.0023
-14 1 5 -2.3462 -0.0047
-14 1 6 2.8700 0.0044
-14 1 7 1.7822 0.0024
-14 1 8 -1.9346 -0.0008
-14 1 9 -0.3855 -0.0008
-14 1 10 0.6568 -0.0039
-14 1 11 -0.9546 0.0048
-14 1 12 0.3013 0.0005
-14 1 13 1.4162 -0.0027
-14 1 14 -0.7604 -0.0025
-14 1 15 -1.3236 -0.0013
-14 1 16 1.3643 0.0054
-14 1 17 1.3490 -0.0024
-14 1 18 -2.5081 0.0017
-14 1 19 -1.4111 0.0057
-14 1 20 2.8466 -0.0008
-14 1 21 0.9798 -0.0013
-14 1 22 -1.6630 -0.0065
-14 1 23 -0.2064 -0.0016
-14 1 24 -0.1867 0.0005
-14 1 25 -0.2772 -0.0007
-14 1 26 1.8246 0.0038
-14 1 27 0.2146 -0.0008
-14 1 28 -2.3760 0.0024
-14 1 29 0.2549 0.0014
-14 1 30 1.4007 -0.0016
-14 1 31 -0.6165 0.0025
-14 1 32 0.0311 -0.0021
-14 1 33 0.4887 0.0003
-14 1 34 -0.4727 -0.0012
-14 1 35 -0.1683 -0.0025
-14 1 36 0.1404 0.0020
-14 2 -13 0.8834 0.0019
-14 2 -12 -1.2710 -0.0011
-14 2 -11 -0.2998 0.0033
-14 2 -10 1.1710 -0.0019
-14 2 -9 -0.3937 -0.0023
-14 2 -8 -0.5134 0.0010
-14 2 -7 0.5638 -0.0016
-14 2 -6 -0.5101 0.0037
-14 2 -5 0.1162 -0.0005
-14 2 -4 1.2039 -0.0021
-14 2 -3 -0.2769 0.0014
-14 2 -2 -1.9670 -0.0017
-14 2 -1 -0.6343 0.0016
-14 2 0 2.4573 0.0010
-14 2 1 1.3400 -0.0001
-14 2 2 -2.1411 0.0015
-14 2 3 -1.1609 -0.0022
-14 2 4 1.3831 -0.0009
-14 2 5 0.2976 -0.0008
-14 2 6 -0.2637 -0.0009
-14 2 7 0.9321 0.0002
-14 2 8 -0.6803 -0.0010
-14 2 9 -1.8134 0.0034
-14 2 10 0.9581 0.0024
-14 2 11 2.0410 -0.0011
-14 2 12 -0.6702 -0.0002
-14 2 13 -1.8982 -0.0007
-14 2 14 0.1783 -0.0003
-14 2 15 1.5012 -0.0011
-14 2 16 -0.2842 0.0001
-14 2 17 -0.9559 0.0019
-14 2 18 0.5805 0.0005
-14 2 19 0.1755 -0.0014
-14 2 20 0.1108 -0.0019
-14 2 21 0.8405 -0.0005
-14 2 22 -1.3749 0.0010
-14 2 23 -1.4864 0.0007
-14 2 24 1.9608 -0.0006
-14 2 25 1.5525 0.0009
-14 2 26 -1.4162 0.0013
-14 2 27 -1.2641 -0.0010
-14 2 28 0.0853 0.0003
-14 2 29 0.6479 0.0017
-14 2 30 1.2024 -0.0014
-14 2 31 -0.0145 -0.0015
-14 2 32 -1.3952 0.0013
-14 2 33 -0.2838 0.0002
-14 2 34 0.6161 -0.0002
-14 2 35 0.2636 -0.0035
-14 2 36 -0.0938 -0.0033
-14 3 -13 -0.4340 0.0024
-14 3 -12 0.2704 0.0011
-14 3 -11 0.2819 0.0006
-14 3 -10 0.6562 0.0011
-14 3 -9 -0.0004 0.0002
-14 3 -8 -1.9795 0.0018
-14 3 -7 0.0742 -0.0031
-14 3 -6 2.3173 -0.0031
-14 3 -5 -0.0219 0.0007
-14 3 -4 -1.1725 0.0004
-14 3 -3 -0.3414 0.0008
-14 3 -2 -0.3777 -0.0006
-14 3 -1 0.1606 0.0019
-14 3 0 1.4410 0.0029
-14 3 1 0.5798 -0.0006
-14 3 2 -1.4728 -0.0017
-14 3 3 -1.4897 -0.0031
-14 3 4 0.6494 -0.0013
-14 3 5 2.4723 0.0006
-14 3 6 0.7672 0.0006
-14 3 7 -2.5919 0.0011
-14 3 8 -2.3123 0.0005
-14 3 9 1.5442 0.0033
-14 3 10 2.8820 0.0012
-14 3 11 -0.3498 -0.0017
-14 3 12 -2.1686 -0.0017
-14 3 13 -0.5570 -0.0021
-14 3 14 0.5904 0.0012
-14 3 15 0.9305 -0.0013
-14 3 16 0.8590 -0.0012
-14 3 17 -0.8341 0.0003
-14 3 18 -0.8906 0.0002
-14 3 19 1.2344 0.0029
-14 3 20 -0.1528 -0.0009
-14 3 21 -1.6854 0.0020
-14 3 22 0.8275 0.0011
-14 3 23 0.8673 -0.0037
-14 3 24 -0.7662 0.0005
-14 3 25 0.7504 -0.0007
-14 3 26 0.4822 0.0002
-14 3 27 -1.9232 0.0013
-14 3 28 -0.1688 -0.0002
-14 3 29 1.9079 -0.0002
-14 3 30 0.0550 -0.0003
-14 3 31 -0.6293 0.0002
-14 3 32 -0.3638 -0.0005
-14 3 33 -0.8376 0.0010
-14 3 34 0.5296 -0.0036
-14 3 35 1.2593 -0.0024
-14 3 36 -0.2871 0.0078
-14 4 -13 -1.3200 0.0028
-14 4 -12 2.1893 0.0021
-14 4 -11 1.5208 -0.0010
-14 4 -10 -2.0482 0.0014
-14 4 -9 -1.0417 -0.0018
-14 4 -8 1.0737 -0.0013
-14 4 -7 0.0762 -0.0012
-14 4 -6 0.7489 -0.0026
-14 4 -5 0.4091 0.0019
-14 4 -4 -1.8232 0.0010
-14 4 -3 -0.3297 0.0017
-14 4 -2 1.6092 0.0024
-14 4 -1 -0.2365 -0.0014
-14 4 0 -0.7323 -0.0011
-14 4 1 1.1302 -0.0014
-14 4 2 -0.4043 -0.0006
-14 4 3 -1.7689 0.0000
-14 4 4 1.2722 -0.0010
-14 4 5 2.4224 0.0020
-14 4 6 -1.4215 0.0008
-14 4 7 -2.8621 0.0004
-14 4 8 0.9002 0.0014
-14 4 9 1.9787 -0.0007
-14 4 10 -0.0667 -0.0007
-14 4 11 -0.6792 -0.0017
-14 4 12 -0.9386 0.0004
-14 4 13 0.0590 -0.0016
-14 4 14 1.6028 -0.0016
-14 4 15 0.5509 0.0033
-14 4 16 -1.0205 -0.0013
-14 4 17 -0.7279 0.0012
-14 4 18 -0.2281 0.0019
-14 4 19 -0.0057 -0.0001
-14 4 20 0.7339 0.0024
-14 4 21 0.3184 -0.0029
-14 4 22 -0.5173 -0.0021
-14 4 23 0.1245 0.0005
-14 4 24 0.3127 0.0002
-14 4 25 -0.5206 0.0003
-14 4 26 -0.0670 -0.0008
-14 4 27 0.8160 0.0006
-14 4 28 -0.2535 0.0002
-14 4 29 -0.9703 0.0003
-14 4 30 0.1770 -0.0008
-14 4 31 0.7278 0.0009
-14 4 32 0.1030 0.0014
-14 4 33 -0.2941 -0.0041
-14 4 34 -0.1206 0.0005
-14 4 35 -0.0152 0.0032
-14 5 -13 0.8032 0.0001
-14 5 -12 1.4136 0.0003
-14 5 -11 -0.1133 -0.0009
-14 5 -10 -1.1293 -0.0009
-14 5 -9 -1.0739 -0.0001
-14 5 -8 1.0819 -0.0019
-14 5 -7 1.6695 0.0012
-14 5 -6 -0.8559 0.0016
-14 5 -5 -1.2254 0.0001
-14 5 -4 0.1087 0.0009
-14 5 -3 0.0429 -0.0004
-14 5 -2 0.2865 -0.0007
-14 5 -1 1.6851 -0.0006
-14 5 0 -0.2961 -0.0003
-14 5 1 -2.8532 0.0011
-14 5 2 0.1522 -0.0002
-14 5 3 2.8076 -0.0010
-14 5 4 0.2162 0.0007
-14 5 5 -2.0161 0.0010
-14 5 6 -0.1449 -0.0001
-14 5 7 0.4951 -0.0011
-14 5 8 -0.4900 0.0008
-14 5 9 1.0024 0.0000
-14 5 10 0.5053 -0.0018
-14 5 11 -1.4183 -0.0004
-14 5 12 0.1159 -0.0003
-14 5 13 1.2679 0.0023
-14 5 14 -0.1384 0.0014
-14 5 15 -0.6036 -0.0007
-14 5 16 -0.1005 0.0009
-14 5 17 -0.7231 -0.0011
-14 5 18 -0.3914 -0.0012
-14 5 19 1.1584 0.0001
-14 5 20 0.9341 0.0004
-14 5 21 -0.3135 0.0008
-14 5 22 -0.7955 -0.0008
-14 5 23 -0.1800 -0.0003
-14 5 24 0.6407 0.0006
-14 5 25 -0.1626 -0.0007
-14 5 26 -0.5961 -0.0006
-14 5 27 0.4971 0.0001
-14 5 28 -0.0138 -0.0006
-14 5 29 -0.3139 0.0015
-14 5 30 0.5348 0.0016
-14 5 31 -0.3936 -0.0008
-14 5 32 -0.1303 0.0012
-14 5 33 1.2840 -0.0011
-14 5 34 -0.4348 -0.0039
-14 5 35 -1.5697 0.0037
-14 6 -13 1.0746 0.0001
-14 6 -12 0.1683 -0.0007
-14 6 -11 -0.2045 0.0002
-14 6 -10 -1.0193 0.0008
-14 6 -9 -0.2442 0.0001
-14 6 -8 1.5119 0.0003
-14 6 -7 0.6273 0.0007
-14 6 -6 -2.0556 -0.0003
-14 6 -5 -0.6101 -0.0005
-14 6 -4 1.4433 -0.0004
-14 6 -3 0.4285 -0.0005
-14 6 -2 0.3293 0.0001
-14 6 -1 -0.1839 0.0001
-14 6 0 -1.5498 0.0010
-14 6 1 -0.3558 -0.0001
-14 6 2 1.8881 -0.0010
-14 6 3 0.5503 0.0005
-14 6 4 -1.7355 0.0001
-14 6 5 -0.5984 -0.0008
-14 6 6 0.9674 -0.0003
-14 6 7 1.0407 0.0007
-14 6 8 -0.1700 -0.0002
-14 6 9 -1.1306 -0.0001
-14 6 10 -0.1636 0.0005
-14 6 11 0.6470 -0.0007
-14 6 12 0.3375 0.0011
-14 6 13 0.1160 0.0011
-14 6 14 -0.1079 -0.0001
-14 6 15 -1.1008 -0.0001
-14 6 16 -0.6077 -0.0028
-14 6 17 1.4242 -0.0009
-14 6 18 0.7838 0.0014
-14 6 19 -0.6138 -0.0006
-14 6 20 -0.0031 0.0015
-14 6 21 -0.2571 0.0012
-14 6 22 -0.6522 0.0004
-14 6 23 0.2481 -0.0004
-14 6 24 0.7114 -0.0025
-14 6 25 0.2733 0.0001
-14 6 26 -0.9575 -0.0008
-14 6 27 -0.1581 -0.0002
-14 6 28 0.9658 0.0026
-14 6 29 -0.9516 0.0012
-14 6 30 -0.0726 0.0010
-14 6 31 1.8634 0.0002
-14 6 32 -0.5324 -0.0028
-14 6 33 -1.3967 -0.0030
-14 6 34 0.2975 0.0019
-14 7 -13 2.6064 0.0001
-14 7 -12 -0.1582 0.0006
-14 7 -11 -1.4011 0.0002
-14 7 -10 0.3790 0.0007
-14 7 -9 0.2844 0.0009
-14 7 -8 -1.0995 -0.0010
-14 7 -7 0.6639 -0.0014
-14 7 -6 1.0211 -0.0009
-14 7 -5 -1.8957 0.0002
-14 7 -4 0.1889 0.0016
-14 7 -3 2.7577 -0.0004
-14 7 -2 -1.1007 -0.0007
-14 7 -1 -3.0949 0.0007
-14 7 0 1.1941 -0.0002
-14 7 1 2.7273 -0.0004
-14 7 2 -0.9288 -0.0000
-14 7 3 -1.8256 0.0009
-14 7 4 -0.0754 0.0006
-14 7 5 0.8040 -0.0007
-14 7 6 1.1421 -0.0004
-14 7 7 0.7218 -0.0004
-14 7 8 -0.7802 0.0007
-14 7 9 -1.9284 0.0006
-14 7 10 -0.4352 -0.0005
-14 7 11 1.6826 -0.0001
-14 7 12 1.1801 -0.0001
-14 7 13 -0.9733 0.0010
-14 7 14 -1.2550 -0.0011
-14 7 15 0.6552 -0.0021
-14 7 16 1.0019 0.0015
-14 7 17 -0.2660 -0.0001
-14 7 18 -0.7531 0.0008
-14 7 19 -0.2630 0.0010
-14 7 20 0.9758 -0.0014
-14 7 21 0.2800 0.0013
-14 7 22 -1.7640 -0.0002
-14 7 23 0.3407 -0.0007
-14 7 24 1.6919 -0.0009
-14 7 25 -0.3989 -0.0016
-14 7 26 -0.2053 0.0015
-14 7 27 -0.7131 0.0018
-14 7 28 -0.6949 0.0010
-14 7 29 1.4903 -0.0007
-14 7 30 0.0638 -0.0003
-14 7 31 -0.9417 -0.0005
-14 7 32 1.1271 -0.0003
-14 7 33 0.1495 -0.0020
-14 7 34 -1.7151 -0.0034
-14 8 -13 0.2349 0.0013
-14 8 -12 1.4994 -0.0002
-14 8 -11 -0.7157 -0.0008
-14 8 -10 -2.2385 -0.0004
-14 8 -9 0.9108 -0.0001
-14 8 -8 1.7586 -0.0004
-14 8 -7 -1.4702 -0.0002
-14 8 -6 -0.3204 0.0008
-14 8 -5 1.3848 0.0003
-14 8 -4 -1.1635 -0.0003
-14 8 -3 -0.9501 -0.0005
-14 8 -2 2.0964 0.0002
-14 8 -1 0.5398 0.0003
-14 8 0 -2.4510 -0.0003
-14 8 1 0.4264 0.0008
-14 8 2 1.8762 0.0009
-14 8 3 -1.5107 -0.0005
-14 8 4 -1.0156 -0.0006
-14 8 5 2.1071 0.0002
-14 8 6 1.2521 -0.0002
-14 8 7 -1.5147 -0.0006
-14 8 8 -1.5965 -0.0004
-14 8 9 -0.2362 0.0000
-14 8 10 0.8886 0.0006
-14 8 11 1.2803 0.0003
-14 8 12 -0.0478 0.0002
-14 8 13 -1.1326 -0.0003
-14 8 14 -0.3596 -0.0001
-14 8 15 0.9189 0.0006
-14 8 16 0.7866 0.0002
-14 8 17 -0.7473 -0.0007
-14 8 18 -1.2600 -0.0008
-14 8 19 0.3426 0.0011
-14 8 20 0.7838 0.0005
-14 8 21 0.2013 -0.0005
-14 8 22 0.3742 -0.0002
-14 8 23 -0.4521 -0.0002
-14 8 24 -0.4197 0.0005
-14 8 25 0.0558 -0.0012
-14 8 26 -0.0498 0.0003
-14 8 27 0.3225 0.0022
-14 8 28 -0.3287 0.0001
-14 8 29 -0.1742 -0.0016
-14 8 30 0.6022 -0.0001
-14 8 31 0.0652 -0.0001
-14 8 32 -0.1051 -0.0042
-14 8 33 -0.0849 0.0034
-14 9 -13 0.9789 -0.0001
-14 9 -12 -0.8924 -0.0003
-14 9 -11 -0.9623 -0.0001
-14 9 -10 0.5644 -0.0004
-14 9 -9 -0.2675 0.0003
-14 9 -8 0.5864 0.0008
-14 9 -7 0.6576 0.0000
-14 9 -6 -1.7737 0.0005
-14 9 -5 -0.5509 -0.0008
-14 9 -4 1.8785 -0.0008
-14 9 -3 0.6925 0.0007
-14 9 -2 -1.1216 0.0003
-14 9 -1 0.4654 0.0006
-14 9 0 0.4582 -0.0004
-14 9 1 -2.3104 0.0000
-14 9 2 -0.0857 0.0005
-14 9 3 2.8342 -0.0004
-14 9 4 0.1437 -0.0004
-14 9 5 -1.7712 -0.0012
-14 9 6 0.1986 -0.0002
-14 9 7 0.0188 0.0003
-14 9 8 -1.3814 0.0004
-14 9 9 0.9075 0.0005
-14 9 10 2.1376 -0.0003
-14 9 11 -1.0005 0.0014
-14 9 12 -2.2090 0.0005
-14 9 13 1.0857 -0.0011
-14 9 14 1.9252 -0.0003
-14 9 15 -0.4735 -0.0004
-14 9 16 -1.3569 0.0005
-14 9 17 -0.7088 -0.0003
-14 9 18 0.6844 -0.0010
-14 9 19 1.2803 0.0010
-14 9 20 0.2080 0.0004
-14 9 21 -1.1359 -0.0000
-14 9 22 -0.4206 0.0000
-14 9 23 0.5170 -0.0010
-14 9 24 -0.1444 0.0005
-14 9 25 0.4303 0.0003
-14 9 26 -0.0985 0.0000
-14 9 27 -1.0900 0.0013
-14 9 28 0.6620 -0.0016
-14 9 29 0.7637 -0.0010
-14 9 30 -0.2549 0.0012
-14 9 31 0.2726 -0.0005
-14 9 32 -0.3409 0.0003
-14 10 -13 0.1789 -0.0001
-14 10 -12 1.1811 0.0004
-14 10 -11 -0.4248 0.0000
-14 10 -10 -0.7512 0.0010
-14 10 -9 0.4776 0.0001
-14 10 -8 -0.4373 -0.0004
-14 10 -7 -0.2562 -0.0000
-14 10 -6 0.4749 -0.0002
-14 10 -5 0.5408 0.0001
-14 10 -4 0.1722 -0.0007
-14 10 -3 -0.1517 0.0002
-14 10 -2 0.3831 0.0003
-14 10 -1 -0.6209 0.0003
-14 10 0 -1.1901 0.0006
-14 10 1 0.2227 -0.0009
-14 10 2 0.7655 -0.0001
-14 10 3 0.5707 -0.0003
-14 10 4 0.6150 -0.0005
-14 10 5 -0.9105 0.0002
-14 10 6 -2.0631 -0.0000
-14 10 7 0.4825 0.0008
-14 10 8 2.3737 0.0003
-14 10 9 0.5205 0.0006
-14 10 10 -1.8669 0.0007
-14 10 11 -0.8183 -0.0012
-14 10 12 1.1108 -0.0006
-14 10 13 0.5481 0.0000
-14 10 14 0.1696 0.0002
-14 10 15 -0.4458 -0.0002
-14 10 16 -0.9007 -0.0006
-14 10 17 0.1951 0.0013
-14 10 18 0.8686 -0.0001
-14 10 19 0.0989 -0.0007
-14 10 20 -0.5981 0.0002
-14 10 21 0.0599 -0.0010
-14 10 22 -0.3839 0.0008
-14 10 23 -0.4375 0.0009
-14 10 24 1.0493 -0.0006
-14 10 25 0.2923 0.0008
-14 10 26 -0.4734 0.0004
-14 10 27 -0.1099 -0.0002
-14 10 28 -0.3089 -0.0007
-14 10 29 0.7781 -0.0036
-14 10 30 0.5772 -0.0002
-14 10 31 -1.0765 0.0074
-14 11 -13 -0.5650 0.0001
-14 11 -12 -0.1232 -0.0004
-14 11 -11 1.2135 0.0003
-14 11 -10 0.0979 0.0000
-14 11 -9 -0.6302 0.0002
-14 11 -8 -0.3139 -0.0006
-14 11 -7 -0.2989 -0.0009
-14 11 -6 0.6890 0.0001
-14 11 -5 0.9026 0.0004
-14 11 -4 -0.2100 -0.0001
-14 11 -3 -1.2029 0.0001
-14 11 -2 -0.5482 0.0003
-14 11 -1 0.6820 -0.0002
-14 11 0 0.4320 -0.0000
-14 11 1 -0.3745 0.0001
-14 11 2 0.0261 0.0004
-14 11 3 0.6176 -0.0002
-14 11 4 -0.3992 -0.0007
-14 11 5 -0.5183 0.0006
-14 11 6 0.0736 0.0007
-14 11 7 0.4058 -0.0001
-14 11 8 0.7166 0.0003
-14 11 9 -0.0758 0.0001
-14 11 10 -0.6246 -0.0009
-14 11 11 -0.6117 -0.0003
-14 11 12 0.4085 0.0004
-14 11 13 0.8305 -0.0002
-14 11 14 -0.5214 -0.0001
-14 11 15 -0.7055 0.0001
-14 11 16 0.2214 0.0003
-14 11 17 0.7183 0.0009
-14 11 18 0.1715 -0.0004
-14 11 19 -0.5810 -0.0013
-14 11 20 -0.6669 -0.0002
-14 11 21 -0.1133 -0.0001
-14 11 22 0.9725 0.0014
-14 11 23 0.5374 0.0016
-14 11 24 -0.5614 -0.0005
-14 11 25 -0.1265 0.0002
-14 11 26 -0.0871 0.0002
-14 11 27 0.1803 -0.0027
-14 11 28 0.6178 -0.0042
-14 11 29 -0.5014 0.0028
-14 12 -13 -0.0586 0.0001
-14 12 -12 -0.6509 -0.0011
-14 12 -11 0.4208 -0.0010
-14 12 -10 0.1343 0.0005
-14 12 -9 -0.3977 -0.0002
-14 12 -8 0.0396 -0.0003
-14 12 -7 0.0712 0.0001
-14 12 -6 0.4620 -0.0002
-14 12 -5 -0.3326 0.0007
-14 12 -4 -1.3505 0.0002
-14 12 -3 0.1143 0.0001
-14 12 -2 1.2787 0.0006
-14 12 -1 0.4609 -0.0010
-14 12 0 -0.5479 -0.0002
-14 12 1 0.0791 0.0004
-14 12 2 -0.0946 0.0004
-14 12 3 -0.6679 0.0005
-14 12 4 0.3461 -0.0006
-14 12 5 0.4001 0.0003
-14 12 6 0.1843 -0.0004
-14 12 7 0.1681 -0.0005
-14 12 8 -0.2146 -0.0000
-14 12 9 -0.4662 -0.0002
-14 12 10 -0.4128 0.0013
-14 12 11 0.3739 0.0002
-14 12 12 0.5370 -0.0008
-14 12 13 -0.5376 -0.0010
-14 12 14 -0.7447 -0.0003
-14 12 15 0.6485 0.0020
-14 12 16 1.0810 0.0006
-14 12 17 -0.1151 -0.0010
-14 12 18 -0.9204 -0.0003
-14 12 19 -0.4846 -0.0001
-14 12 20 0.4251 0.0003
-14 12 21 0.6599 -0.0011
-14 12 22 -0.0780 0.0002
-14 12 23 -0.4372 0.0028
-14 12 24 0.2083 0.0003
-14 12 25 0.3722 0.0007
-14 12 26 -0.0687 -0.0031
-14 12 27 -0.3626 -0.0078
-14 12 28 -0.2608 0.0036
-14 13 -13 1.1038 -0.0021
-14 13 -12 0.7191 0.0013
-14 13 -11 -1.0448 0.0004
-14 13 -10 -1.5451 -0.0015
-14 13 -9 -0.1158 0.0003
-14 13 -8 2.1026 0.0008
-14 13 -7 0.5254 0.0007
-14 13 -6 -2.4220 -0.0003
-14 13 -5 -0.0382 -0.0004
-14 13 -4 1.4517 0.0012
-14 13 -3 -0.4141 -0.0008
-14 13 -2 0.1499 -0.0004
-14 13 -1 1.4888 0.0002
-14 13 0 -0.6069 -0.0009
-14 13 1 -2.2203 0.0016
-14 13 2 0.9085 0.0001
-14 13 3 1.3612 -0.0008
-14 13 4 -1.3215 -0.0001
-14 13 5 0.1939 -0.0005
-14 13 6 0.9797 0.0003
-14 13 7 -1.1322 0.0003
-14 13 8 -0.2890 0.0003
-14 13 9 0.8614 -0.0011
-14 13 10 -0.1210 -0.0001
-14 13 11 -0.4042 0.0012
-14 13 12 -0.3135 -0.0001
-14 13 13 0.1686 0.0004
-14 13 14 0.6692 -0.0003
-14 13 15 0.4313 0.0003
-14 13 16 0.0054 0.0003
-14 13 17 -0.3404 -0.0015
-14 13 18 -0.5667 0.0013
-14 13 19 -0.6583 0.0001
-14 13 20 0.4544 -0.0032
-14 13 21 1.2283 0.0009
-14 13 22 0.1114 0.0027
-14 13 23 -1.1583 0.0022
-14 13 24 -0.7477 -0.0002
-14 13 25 1.0497 -0.0065
-14 13 26 0.8053 -0.0022
-14 14 -13 0.8513 0.0002
-14 14 -12 -0.2066 0.0014
-14 14 -11 -1.5782 0.0024
-14 14 -10 -0.1005 0.0001
-14 14 -9 1.5572 -0.0010
-14 14 -8 -0.0206 -0.0007
-14 14 -7 -0.3789 -0.0010
-14 14 -6 -0.0058 0.0004
-14 14 -5 -0.7034 0.0008
-14 14 -4 0.9638 0.0003
-14 14 -3 1.2906 -0.0001
-14 14 -2 -0.9097 -0.0010
-14 14 -1 -1.2130 0.0006
-14 14 0 0.1294 0.0002
-14 14 1 0.5383 -0.0006
-14 14 2 -0.2925 0.0001
-14 14 3 0.1118 0.0003
-14 14 4 0.7419 0.0005
-14 14 5 -0.7697 -0.0008
-14 14 6 -0.8839 0.0004
-14 14 7 0.4388 -0.0003
-14 14 8 0.6704 -0.0009
-14 14 9 0.8518 0.0009
-14 14 10 -0.3173 -0.0002
-14 14 11 -0.9882 0.0009
-14 14 12 -0.3923 0.0013
-14 14 13 0.0345 -0.0003
-14 14 14 1.6414 -0.0001
-14 14 15 0.9096 -0.0007
-14 14 16 -1.6719 -0.0014
-14 14 17 -1.3162 -0.0006
-14 14 18 0.4196 -0.0002
-14 14 19 0.5612 -0.0002
-14 14 20 0.2517 0.0014
-14 14 21 0.7522 0.0026
-14 14 22 -0.3554 0.0010
-14 14 23 -1.4654 -0.0017
-14 14 24 0.2467 -0.0045
-14 15 -13 -0.4915 0.0026
-14 15 -12 -1.5837 -0.0021
-14 15 -11 0.0891 0.0011
-14 15 -10 1.6558 0.0001
-14 15 -9 0.3755 -0.0013
-14 15 -8 0.0276 0.0004
-14 15 -7 -0.6167 -0.0019
-14 15 -6 -0.9292 -0.0002
-14 15 -5 0.7227 0.0023
-14 15 -4 0.8205 -0.0005
-14 15 -3 -0.4197 0.0005
-14 15 -2 -0.9726 0.0001
-14 15 -1 -0.3510 -0.0011
-14 15 0 1.0659 0.0005
-14 15 1 0.4976 -0.0002
-14 15 2 -0.9512 0.0003
-14 15 3 -0.3603 -0.0004
-14 15 4 0.6332 -0.0002
-14 15 5 0.1805 0.0009
-14 15 6 -0.4826 -0.0005
-14 15 7 0.6839 -0.0007
-14 15 8 0.4592 0.0001
-14 15 9 -0.5673 0.0010
-14 15 10 0.0265 0.0006
-14 15 11 -1.0306 0.0003
-14 15 12 0.0445 -0.0000
-14 15 13 2.0236 -0.0001
-14 15 14 -0.3213 -0.0013
-14 15 15 -1.6850 -0.0019
-14 15 16 -0.5708 0.0006
-14 15 17 0.7129 -0.0007
-14 15 18 1.4960 0.0006
-14 15 19 -0.0508 0.0027
-14 15 20 -1.6835 -0.0005
-14 15 21 -0.0428 0.0031
-14 15 22 1.3903 -0.0000
-14 16 -10 0.5231 -0.0002
-14 16 -9 1.1270 0.0017
-14 16 -8 -0.7685 -0.0022
-14 16 -7 -0.8733 0.0017
-14 16 -6 0.2849 0.0019
-14 16 -5 0.1043 -0.0004
-14 16 -4 -0.2338 -0.0008
-14 16 -3 -0.4551 -0.0012
-14 16 -2 0.2440 0.0008
-14 16 -1 1.2046 0.0003
-14 16 0 0.1455 0.0008
-14 16 1 -1.0064 0.0005
-14 16 2 -0.6072 -0.0017
-14 16 3 0.5822 -0.0012
-14 16 4 0.3790 0.0002
-14 16 5 0.0632 0.0015
-14 16 6 0.6939 0.0009
-14 16 7 -0.6097 -0.0001
-14 16 8 -0.7328 -0.0006
-14 16 9 0.1128 0.0007
-14 16 10 -0.0641 -0.0004
-14 16 11 0.4733 -0.0009
-14 16 12 -0.1124 0.0000
-14 16 13 -0.1231 -0.0020
-14 16 14 0.4475 0.0025
-14 16 15 -0.8557 0.0001
-14 16 16 -0.4241 -0.0039
-14 16 17 1.4607 0.0045
-14 16 18 0.3855 0.0019
-14 17 -6 -0.4065 0.0009
-14 17 -5 -0.3688 -0.0038
-14 17 -4 0.3267 0.0003
-14 17 -3 1.1525 0.0024
-14 17 -2 0.2745 0.0001
-14 17 -1 -0.5839 -0.0006
-14 17 0 -0.5863 -0.0014
-14 17 1 -0.3303 -0.0011
-14 17 2 0.5652 0.0002
-14 17 3 0.5574 0.0026
-14 17 4 0.2781 0.0010
-14 17 5 -0.9060 -0.0017
-14 17 6 -1.1901 -0.0014
-14 17 7 0.9943 0.0007
-14 17 8 0.8437 0.0011
-14 17 9 -0.3255 -0.0000
-14 17 10 -0.4368 0.0013
-14 17 11 -0.4529 -0.0037
-14 17 12 0.4134 -0.0035
-14 17 13 0.6591 0.0042
-14 17 14 -0.1874 0.0040
-13 0 -11 1.9544 -0.0047
-13 0 -9 -1.4072 0.0075
-13 0 -7 0.0350 0.0074
-13 0 -5 0.8592 -0.0030
-13 0 -3 -1.7580 -0.0031
-13 0 -1 2.9149 -0.0078
-13 0 1 -3.8894 0.0048
-13 0 3 4.0361 0.0108
-13 0 5 -1.8493 -0.0031
-13 0 7 -1.7208 -0.0107
-13 0 9 3.8736 0.0001
-13 0 11 -3.9085 0.0072
-13 0 13 3.3979 0.0008
-13 0 15 -3.4268 0.0036
-13 0 17 2.2992 -0.0043
-13 0 19 0.8292 -0.0086
-13 0 21 -3.5430 -0.0004
-13 0 23 4.2737 0.0117
-13 0 25 -3.2659 0.0052
-13 0 27 1.1783 -0.0103
-13 0 29 0.2389 -0.0041
-13 0 31 0.1665 0.0025
-13 0 33 -0.8271 0.0013
-13 0 35 0.4115 0.0081
-13 1 -12 0.3901 -0.0038
-13 1 -11 1.5635 0.0095
-13 1 -10 -0.5163 -0.0035
-13 1 -9 -2.1081 0.0035
-13 1 -8 0.5122 0.0052
-13 1 -7 2.0021 -0.0029
-13 1 -6 -0.5444 0.0010
-13 1 -5 -1.8394 -0.0054
-13 1 -4 0.5122 0.0003
-13 1 -3 2.2420 0.0017
-13 1 -2 -0.6087 -0.0037
-13 1 -1 -1.9402 0.0009
-13 1 0 1.0407 -0.0030
-13 1 1 0.5460 0.0033
-13 1 2 -1.8739 0.0053
-13 1 3 1.6950 -0.0011
-13 1 4 2.9667 0.0023
-13 1 5 -3.6461 -0.0036
-13 1 6 -3.3957 -0.0026
-13 1 7 3.7106 -0.0006
-13 1 8 2.3859 -0.0014
-13 1 9 -2.4115 0.0036
-13 1 10 -0.7105 -0.0019
-13 1 11 1.0415 0.0019
-13 1 12 -0.4647 0.0042
-13 1 13 0.0120 -0.0007
-13 1 14 1.2111 -0.0015
-13 1 15 -1.4758 -0.0040
-13 1 16 -2.1127 0.0019
-13 1 17 3.6107 -0.0012
-13 1 18 2.7769 -0.0044
-13 1 19 -4.5640 0.0005
-13 1 20 -2.3561 0.0019
-13 1 21 3.3921 0.0063
-13 1 22 1.1885 0.0004
-13 1 23 -1.2444 0.0001
-13 1 24 -0.2795 0.0028
-13 1 25 -0.9350 -0.0046
-13 1 26 -0.0633 -0.0013
-13 1 27 2.1965 -0.0022
-13 1 28 -0.0753 -0.0024
-13 1 29 -1.6774 0.0010
-13 1 30 0.3801 -0.0009
-13 1 31 0.4149 0.0040
-13 1 32 -0.3932 0.0006
-13 1 33 -0.0407 -0.0000
-13 1 34 0.2129 0.0036
-13 1 35 0.1632 -0.0028
-13 1 36 -0.0376 -0.0009
-13 2 -12 0.0445 -0.0034
-13 2 -11 -2.3118 0.0020
-13 2 -10 -0.0820 0.0046
-13 2 -9 1.4583 -0.0029
-13 2 -8 0.2934 -0.0005
-13 2 -7 -0.0213 -0.0004
-13 2 -6 -0.8905 0.0019
-13 2 -5 -0.8446 0.0016
-13 2 -4 0.8758 -0.0040
-13 2 -3 1.4838 -0.0001
-13 2 -2 0.6447 0.0001
-13 2 -1 -2.1235 -0.0010
-13 2 0 -2.5698 0.0010
-13 2 1 2.4407 -0.0003
-13 2 2 3.3304 0.0020
-13 2 3 -2.3551 0.0011
-13 2 4 -2.3128 -0.0003
-13 2 5 1.3042 0.0019
-13 2 6 -0.0550 -0.0010
-13 2 7 0.1484 -0.0032
-13 2 8 2.3109 -0.0019
-13 2 9 -0.9479 0.0005
-13 2 10 -3.4546 0.0007
-13 2 11 1.0276 0.0013
-13 2 12 3.7322 0.0018
-13 2 13 -0.7718 -0.0002
-13 2 14 -3.4254 -0.0008
-13 2 15 0.9030 -0.0030
-13 2 16 2.4230 -0.0009
-13 2 17 -1.0851 0.0027
-13 2 18 -0.6246 0.0017
-13 2 19 0.2719 0.0005
-13 2 20 -1.4075 0.0003
-13 2 21 1.1420 0.0009
-13 2 22 2.5706 -0.0022
-13 2 23 -1.9863 -0.0018
-13 2 24 -2.6859 0.0009
-13 2 25 1.6113 -0.0010
-13 2 26 2.2329 -0.0007
-13 2 27 -0.1427 0.0004
-13 2 28 -1.3656 0.0008
-13 2 29 -1.2896 0.0012
-13 2 30 0.4901 -0.0006
-13 2 31 1.3510 -0.0016
-13 2 32 -0.0003 0.0019
-13 2 33 -0.4848 0.0021
-13 2 34 -0.1658 0.0004
-13 2 35 0.1340 0.0010
-13 2 36 0.0731 -0.0056
-13 3 -12 -0.9568 -0.0006
-13 3 -11 -1.4381 -0.0017
-13 3 -10 0.5568 0.0006
-13 3 -9 2.6146 0.0013
-13 3 -8 -0.2214 0.0018
-13 3 -7 -2.6001 0.0008
-13 3 -6 -0.1099 -0.0001
-13 3 -5 1.0936 -0.0002
-13 3 -4 0.7456 -0.0013
-13 3 -3 0.6537 -0.0009
-13 3 -2 -0.7503 -0.0014
-13 3 -1 -1.5538 -0.0012
-13 3 0 -0.4827 0.0014
-13 3 1 1.0607 0.0030
-13 3 2 2.3781 0.0017
-13 3 3 0.1470 -0.0007
-13 3 4 -4.2012 0.0000
-13 3 5 -1.5579 -0.0004
-13 3 6 4.7735 -0.0015
-13 3 7 3.1684 -0.0013
-13 3 8 -3.5862 -0.0038
-13 3 9 -3.9058 0.0009
-13 3 10 1.7594 0.0043
-13 3 11 3.0050 0.0003
-13 3 12 -0.1106 0.0007
-13 3 13 -0.8812 -0.0014
-13 3 14 -1.0934 0.0007
-13 3 15 -1.1328 0.0014
-13 3 16 1.7251 -0.0010
-13 3 17 1.4927 0.0007
-13 3 18 -2.3396 -0.0017
-13 3 19 -0.4296 0.0010
-13 3 20 2.6780 -0.0019
-13 3 21 -0.5912 -0.0030
-13 3 22 -1.7515 0.0034
-13 3 23 0.9422 0.0002
-13 3 24 -0.0553 0.0005
-13 3 25 -0.7949 0.0007
-13 3 26 1.6004 -0.0005
-13 3 27 0.3970 0.0000
-13 3 28 -2.0938 -0.0005
-13 3 29 -0.2546 0.0006
-13 3 30 1.3367 -0.0008
-13 3 31 0.5435 0.0007
-13 3 32 -0.1540 0.0001
-13 3 33 -0.5710 0.0019
-13 3 34 -0.4686 0.0014
-13 3 35 0.2788 -0.0080
-13 3 36 0.4324 0.0007
-13 4 -12 -1.9730 0.0017
-13 4 -11 2.3620 -0.0002
-13 4 -10 1.1627 0.0004
-13 4 -9 -1.1091 0.0008
-13 4 -8 0.4564 0.0032
-13 4 -7 -0.9166 0.0017
-13 4 -6 -1.3550 -0.0044
-13 4 -5 2.0696 -0.0016
-13 4 -4 1.1894 0.0001
-13 4 -3 -1.4321 -0.0007
-13 4 -2 -0.5182 0.0006
-13 4 -1 -0.2181 0.0007
-13 4 0 -0.3787 0.0023
-13 4 1 1.5538 0.0001
-13 4 2 1.1205 -0.0017
-13 4 3 -1.7726 0.0012
-13 4 4 -2.0019 -0.0008
-13 4 5 1.2055 -0.0022
-13 4 6 2.9961 -0.0001
-13 4 7 -0.2880 0.0006
-13 4 8 -2.6404 0.0005
-13 4 9 -0.7566 -0.0005
-13 4 10 1.1122 0.0022
-13 4 11 1.7397 0.0005
-13 4 12 -0.0624 -0.0007
-13 4 13 -2.2077 0.0009
-13 4 14 -0.3729 -0.0014
-13 4 15 1.4049 0.0017
-13 4 16 0.2468 -0.0013
-13 4 17 0.0929 -0.0030
-13 4 18 0.4690 0.0004
-13 4 19 -0.9209 -0.0014
-13 4 20 -0.6609 0.0020
-13 4 21 1.0642 0.0014
-13 4 22 0.0779 0.0002
-13 4 23 -1.0017 0.0008
-13 4 24 0.4305 -0.0010
-13 4 25 0.5843 0.0004
-13 4 26 -0.6881 0.0000
-13 4 27 -0.1885 -0.0001
-13 4 28 0.7542 -0.0013
-13 4 29 0.4728 -0.0001
-13 4 30 -0.5489 0.0007
-13 4 31 -0.8229 -0.0009
-13 4 32 0.2815 0.0028
-13 4 33 0.5666 -0.0010
-13 4 34 -0.1166 -0.0034
-13 4 35 -0.1799 0.0015
-13 4 36 -0.1122 0.0003
-13 5 -12 0.0144 0.0010
-13 5 -11 0.9769 0.0003
-13 5 -10 1.4580 -0.0004
-13 5 -9 -0.5657 0.0007
-13 5 -8 -2.1588 -0.0003
-13 5 -7 0.3718 -0.0003
-13 5 -6 1.5669 -0.0012
-13 5 -5 0.1574 -0.0010
-13 5 -4 -0.2934 0.0019
-13 5 -3 -0.3824 0.0005
-13 5 -2 -1.3715 -0.0010
-13 5 -1 -0.0629 0.0005
-13 5 0 2.6938 0.0004
-13 5 1 0.8711 -0.0008
-13 5 2 -3.1037 -0.0008
-13 5 3 -1.5727 -0.0001
-13 5 4 2.9041 0.0014
-13 5 5 1.4318 0.0004
-13 5 6 -1.7008 -0.0007
-13 5 7 -0.3447 -0.0003
-13 5 8 -0.2394 0.0008
-13 5 9 -0.5060 0.0015
-13 5 10 1.3376 -0.0011
-13 5 11 0.4710 -0.0016
-13 5 12 -1.2907 -0.0002
-13 5 13 -0.4285 0.0007
-13 5 14 0.4707 0.0002
-13 5 15 0.4816 -0.0009
-13 5 16 0.8274 0.0007
-13 5 17 0.1100 0.0002
-13 5 18 -1.2773 -0.0005
-13 5 19 -0.7151 0.0001
-13 5 20 0.4069 -0.0001
-13 5 21 0.6528 0.0004
-13 5 22 0.4608 0.0007
-13 5 23 -0.7000 -0.0001
-13 5 24 -0.4646 -0.0000
-13 5 25 0.8844 0.0005
-13 5 26 -0.1916 -0.0007
-13 5 27 -0.3542 -0.0000
-13 5 28 0.8790 -0.0004
-13 5 29 -0.0742 -0.0016
-13 5 30 -0.7973 0.0007
-13 5 31 -0.4551 -0.0001
-13 5 32 -0.2190 -0.0000
-13 5 33 0.9109 0.0036
-13 5 34 1.1560 -0.0010
-13 5 35 -0.6850 -0.0038
-13 6 -12 -0.0650 -0.0007
-13 6 -11 1.2318 -0.0007
-13 6 -10 0.4503 0.0004
-13 6 -9 -1.2485 0.0004
-13 6 -8 -0.8079 -0.0008
-13 6 -7 1.3146 0.0001
-13 6 -6 0.7699 0.0011
-13 6 -5 -0.7068 0.0012
-13 6 -4 -0.4192 -0.0004
-13 6 -3 -1.0293 -0.0018
-13 6 -2 0.1073 0.0002
-13 6 -1 2.4282 0.0003
-13 6 0 0.1784 -0.0003
-13 6 1 -2.6272 0.0004
-13 6 2 0.0090 0.0003
-13 6 3 1.8678 0.0003
-13 6 4 -0.2660 0.0002
-13 6 5 -0.4023 0.0007
-13 6 6 -0.1769 -0.0005
-13 6 7 -0.9261 -0.0008
-13 6 8 0.5755 -0.0001
-13 6 9 1.2890 -0.0010
-13 6 10 -0.3908 0.0005
-13 6 11 -1.0142 -0.0000
-13 6 12 -0.0909 -0.0005
-13 6 13 0.4604 0.0010
-13 6 14 0.7518 -0.0002
-13 6 15 0.3094 0.0016
-13 6 16 -1.0967 0.0012
-13 6 17 -0.6088 -0.0017
-13 6 18 0.7113 0.0001
-13 6 19 0.0866 -0.0018
-13 6 20 0.0016 -0.0010
-13 6 21 0.3145 0.0013
-13 6 22 -0.3085 0.0000
-13 6 23 -0.1978 0.0028
-13 6 24 -0.1287 0.0007
-13 6 25 0.4051 -0.0012
-13 6 26 0.4271 -0.0005
-13 6 27 -0.4711 -0.0027
-13 6 28 0.4214 -0.0013
-13 6 29 -0.3433 0.0011
-13 6 30 -1.5255 0.0009
-13 6 31 0.7390 0.0015
-13 6 32 1.2908 0.0032
-13 6 33 -0.2955 -0.0019
-13 6 34 0.0454 -0.0028
-13 6 35 -0.0086 0.0015
-13 7 -12 1.6266 -0.0009
-13 7 -11 -0.7042 -0.0001
-13 7 -10 -0.3177 0.0006
-13 7 -9 1.3030 0.0019
-13 7 -8 -0.8360 0.0005
-13 7 -7 -1.2363 -0.0003
-13 7 -6 2.1504 -0.0000
-13 7 -5 -0.1362 -0.0012
-13 7 -4 -2.9098 -0.0002
-13 7 -3 1.4128 -0.0000
-13 7 -2 2.7589 0.0003
-13 7 -1 -1.5508 0.0013
-13 7 0 -1.8124 -0.0005
-13 7 1 0.8827 -0.0007
-13 7 2 0.7390 -0.0004
-13 7 3 0.4585 0.0001
-13 7 4 -0.1385 0.0008
-13 7 5 -1.6500 -0.0002
-13 7 6 -0.7860 -0.0004
-13 7 7 1.2754 -0.0002
-13 7 8 1.8159 0.0002
-13 7 9 0.1863 -0.0004
-13 7 10 -1.5928 -0.0008
-13 7 11 -1.2179 0.0015
-13 7 12 0.6075 0.0003
-13 7 13 1.4465 0.0004
-13 7 14 -0.1264 0.0017
-13 7 15 -1.3570 -0.0024
-13 7 16 0.1694 -0.0008
-13 7 17 1.1769 0.0004
-13 7 18 -0.1003 -0.0011
-13 7 19 -1.0922 0.0011
-13 7 20 -0.0161 -0.0011
-13 7 21 1.6037 0.0006
-13 7 22 -0.4185 0.0023
-13 7 23 -1.9238 0.0003
-13 7 24 0.6642 0.0002
-13 7 25 0.9693 -0.0020
-13 7 26 0.3212 -0.0020
-13 7 27 0.2511 -0.0006
-13 7 28 -1.3076 0.0011
-13 7 29 -0.6559 0.0015
-13 7 30 0.9505 0.0014
-13 7 31 0.1432 -0.0001
-13 7 32 -0.2793 0.0002
-13 7 33 0.7922 0.0026
-13 7 34 0.3423 -0.0067
-13 8 -12 0.6224 0.0011
-13 8 -11 2.8883 0.0008
-13 8 -10 -0.9103 -0.0001
-13 8 -9 -2.3799 0.0004
-13 8 -8 1.7279 0.0002
-13 8 -7 0.6929 -0.0017
-13 8 -6 -1.9106 -0.0005
-13 8 -5 1.2155 0.0006
-13 8 -4 1.1492 0.0008
-13 8 -3 -2.3876 0.0004
-13 8 -2 -0.0266 -0.0005
-13 8 -1 2.5975 -0.0002
-13 8 0 -1.2677 -0.0010
-13 8 1 -1.7351 -0.0008
-13 8 2 1.9769 0.0006
-13 8 3 0.6801 0.0009
-13 8 4 -1.9942 0.0000
-13 8 5 -0.9530 -0.0002
-13 8 6 1.2980 0.0010
-13 8 7 1.5691 0.0002
-13 8 8 0.3828 -0.0010
-13 8 9 -0.8542 -0.0003
-13 8 10 -1.6766 0.0007
-13 8 11 -0.3060 0.0000
-13 8 12 1.6806 -0.0008
-13 8 13 0.5501 -0.0001
-13 8 14 -1.2101 0.0004
-13 8 15 -0.3539 -0.0002
-13 8 16 0.7550 -0.0006
-13 8 17 0.8023 0.0004
-13 8 18 -0.2720 0.0002
-13 8 19 -1.0457 0.0001
-13 8 20 -0.3250 0.0003
-13 8 21 0.1865 0.0001
-13 8 22 0.7599 0.0002
-13 8 23 0.2620 -0.0009
-13 8 24 -0.6365 0.0002
-13 8 25 0.0332 -0.0003
-13 8 26 0.4608 -0.0015
-13 8 27 0.1166 0.0005
-13 8 28 -0.5840 0.0022
-13 8 29 -0.2610 0.0008
-13 8 30 0.3418 -0.0009
-13 8 31 -0.2380 0.0023
-13 8 32 0.2095 -0.0038
-13 8 33 0.8346 -0.0063
-13 9 -12 0.0888 0.0008
-13 9 -11 -1.1976 -0.0002
-13 9 -10 1.0090 -0.0009
-13 9 -9 -0.1832 -0.0006
-13 9 -8 -1.3723 0.0003
-13 9 -7 1.9418 -0.0005
-13 9 -6 0.6883 0.0008
-13 9 -5 -2.6176 0.0010
-13 9 -4 -0.0328 -0.0008
-13 9 -3 1.9920 -0.0003
-13 9 -2 -1.3990 -0.0008
-13 9 -1 -1.0481 0.0002
-13 9 0 2.9841 0.0003
-13 9 1 0.3707 -0.0007
-13 9 2 -3.0774 0.0010
-13 9 3 -0.3610 0.0009
-13 9 4 1.7514 0.0006
-13 9 5 0.1637 -0.0003
-13 9 6 0.1509 -0.0004
-13 9 7 1.1183 0.0001
-13 9 8 -1.1164 -0.0010
-13 9 9 -2.1291 -0.0001
-13 9 10 0.8670 -0.0008
-13 9 11 1.9189 -0.0004
-13 9 12 -0.6410 0.0013
-13 9 13 -1.1060 -0.0001
-13 9 14 0.2363 0.0000
-13 9 15 0.5936 -0.0000
-13 9 16 0.6533 0.0007
-13 9 17 -0.5388 0.0013
-13 9 18 -1.1994 -0.0017
-13 9 19 0.0761 -0.0008
-13 9 20 1.0886 0.0007
-13 9 21 0.2648 -0.0001
-13 9 22 -0.5887 0.0007
-13 9 23 0.1591 -0.0012
-13 9 24 -0.0973 -0.0007
-13 9 25 -0.1096 0.0014
-13 9 26 0.7774 -0.0004
-13 9 27 -0.3507 0.0016
-13 9 28 -0.8694 0.0009
-13 9 29 0.1339 -0.0032
-13 9 30 0.1048 -0.0001
-13 9 31 0.3253 0.0012
-13 9 32 0.6425 -0.0019
-13 10 -12 0.5879 -0.0007
-13 10 -11 0.4676 -0.0006
-13 10 -10 -0.6751 0.0009
-13 10 -9 0.7557 0.0005
-13 10 -8 0.2195 -0.0004
-13 10 -7 -1.1019 0.0002
-13 10 -6 -0.2365 0.0002
-13 10 -5 0.2524 0.0005
-13 10 -4 -0.0531 -0.0009
-13 10 -3 -0.2345 -0.0004
-13 10 -2 0.4640 0.0007
-13 10 -1 0.8012 -0.0004
-13 10 0 0.2978 0.0006
-13 10 1 -0.4513 0.0002
-13 10 2 -1.2072 0.0003
-13 10 3 -0.9162 0.0005
-13 10 4 1.4799 -0.0007
-13 10 5 2.5219 0.0001
-13 10 6 -1.0686 -0.0009
-13 10 7 -2.7788 -0.0006
-13 10 8 -0.0197 0.0002
-13 10 9 1.7104 -0.0007
-13 10 10 0.4588 0.0007
-13 10 11 -0.6656 0.0007
-13 10 12 -0.0579 0.0003
-13 10 13 -0.2155 -0.0000
-13 10 14 -0.1139 -0.0005
-13 10 15 0.5756 0.0010
-13 10 16 0.0384 -0.0005
-13 10 17 -0.4558 -0.0007
-13 10 18 -0.1058 0.0005
-13 10 19 0.2419 -0.0002
-13 10 20 0.2632 0.0012
-13 10 21 0.5710 -0.0005
-13 10 22 -0.2221 -0.0022
-13 10 23 -1.1728 0.0004
-13 10 24 0.1900 0.0009
-13 10 25 0.6248 0.0003
-13 10 26 -0.0601 0.0004
-13 10 27 0.3155 0.0001
-13 10 28 -0.7336 0.0010
-13 10 29 -0.8214 -0.0001
-13 10 30 1.1231 -0.0059
-13 10 31 0.6750 0.0005
-13 11 -12 -1.0029 0.0008
-13 11 -11 0.5061 0.0009
-13 11 -10 1.0730 0.0003
-13 11 -9 -0.0968 -0.0001
-13 11 -8 -0.3619 0.0002
-13 11 -7 -0.8261 -0.0000
-13 11 -6 -0.6028 -0.0006
-13 11 -5 0.7875 0.0001
-13 11 -4 1.1756 0.0001
-13 11 -3 -0.1247 -0.0001
-13 11 -2 -0.6035 0.0009
-13 11 -1 0.2917 -0.0004
-13 11 0 0.3480 -0.0008
-13 11 1 -0.8925 0.0002
-13 11 2 -0.8485 0.0001
-13 11 3 1.2950 0.0004
-13 11 4 0.6104 -0.0003
-13 11 5 -0.6335 -0.0009
-13 11 6 -0.0310 0.0001
-13 11 7 -0.9777 0.0002
-13 11 8 -0.4764 -0.0001
-13 11 9 1.3136 0.0007
-13 11 10 1.1570 0.0005
-13 11 11 -0.4821 -0.0000
-13 11 12 -1.4165 -0.0003
-13 11 13 0.0832 -0.0003
-13 11 14 1.0750 0.0002
-13 11 15 -0.0997 -0.0001
-13 11 16 -0.5744 -0.0008
-13 11 17 0.0638 0.0004
-13 11 18 0.3364 0.0018
-13 11 19 0.5688 0.0002
-13 11 20 -0.1463 -0.0013
-13 11 21 -1.1799 -0.0021
-13 11 22 -0.0336 -0.0005
-13 11 23 0.8254 0.0020
-13 11 24 -0.1370 0.0004
-13 11 25 -0.1445 -0.0000
-13 11 26 -0.0885 0.0007
-13 11 27 -0.2594 0.0023
-13 11 28 0.4936 -0.0006
-13 11 29 0.0853 -0.0057
-13 11 30 -0.0047 0.0026
-13 12 -12 -0.2929 0.0007
-13 12 -11 -0.1879 -0.0003
-13 12 -10 0.3863 -0.0005
-13 12 -9 -0.3138 0.0004
-13 12 -8 -0.5122 -0.0003
-13 12 -7 0.0618 0.0000
-13 12 -6 1.0243 -0.0003
-13 12 -5 0.8509 -0.0005
-13 12 -4 -1.0006 0.0006
-13 12 -3 -0.9875 -0.0003
-13 12 -2 0.6454 -0.0000
-13 12 -1 0.4627 0.0002
-13 12 0 -1.0637 -0.0001
-13 12 1 0.1827 -0.0003
-13 12 2 0.9262 -0.0005
-13 12 3 -0.6490 0.0009
-13 12 4 0.1883 -0.0001
-13 12 5 -0.0157 0.0000
-13 12 6 -0.9373 0.0007
-13 12 7 0.5893 -0.0002
-13 12 8 0.8289 -0.0001
-13 12 9 -0.0436 -0.0005
-13 12 10 -0.3585 0.0001
-13 12 11 -0.2722 0.0001
-13 12 12 0.5020 0.0000
-13 12 13 0.1947 0.0006
-13 12 14 -0.7428 -0.0007
-13 12 15 -0.2863 -0.0006
-13 12 16 0.1088 0.0009
-13 12 17 0.6129 0.0004
-13 12 18 0.6919 -0.0003
-13 12 19 -0.8685 -0.0008
-13 12 20 -0.9154 0.0002
-13 12 21 0.6038 0.0003
-13 12 22 0.6488 -0.0019
-13 12 23 -0.3230 0.0012
-13 12 24 -0.5459 0.0008
-13 12 25 0.1509 -0.0007
-13 12 26 0.4927 0.0059
-13 12 27 -0.0522 -0.0009
-13 12 28 0.1334 -0.0080
-13 13 -12 0.5543 0.0002
-13 13 -11 1.0639 0.0003
-13 13 -10 -0.6383 -0.0013
-13 13 -9 -1.6920 -0.0001
-13 13 -8 0.3942 0.0002
-13 13 -7 2.3656 -0.0004
-13 13 -6 -0.2208 0.0007
-13 13 -5 -1.8623 -0.0008
-13 13 -4 0.2197 0.0001
-13 13 -3 0.4090 0.0007
-13 13 -2 -1.1611 -0.0007
-13 13 -1 0.3369 0.0006
-13 13 0 1.7542 -0.0006
-13 13 1 -0.9187 0.0001
-13 13 2 -0.7948 0.0010
-13 13 3 1.3536 -0.0002
-13 13 4 -0.5725 -0.0001
-13 13 5 -0.8838 -0.0005
-13 13 6 1.2988 0.0004
-13 13 7 0.2483 0.0005
-13 13 8 -1.0081 0.0001
-13 13 9 0.0970 -0.0006
-13 13 10 0.6423 -0.0009
-13 13 11 -0.0165 0.0003
-13 13 12 -0.7032 0.0001
-13 13 13 0.1007 0.0001
-13 13 14 0.2493 -0.0000
-13 13 15 -0.8246 -0.0000
-13 13 16 0.0152 0.0012
-13 13 17 0.9280 -0.0006
-13 13 18 0.6957 -0.0019
-13 13 19 -0.2686 0.0013
-13 13 20 -1.5209 0.0016
-13 13 21 -0.2445 -0.0009
-13 13 22 1.8653 -0.0018
-13 13 23 0.5920 -0.0008
-13 13 24 -1.9235 0.0037
-13 13 25 -0.8796 0.0025
-13 13 26 1.8994 -0.0044
-13 13 27 0.8970 -0.0011
-13 14 -12 0.9442 -0.0013
-13 14 -11 -0.2260 0.0009
-13 14 -10 -0.9355 0.0024
-13 14 -9 0.0215 -0.0002
-13 14 -8 0.5609 -0.0008
-13 14 -7 0.1181 -0.0000
-13 14 -6 0.2536 0.0002
-13 14 -5 -1.0581 -0.0003
-13 14 -4 -1.3418 -0.0006
-13 14 -3 1.5559 0.0010
-13 14 -2 1.5839 -0.0000
-13 14 -1 -1.3560 -0.0003
-13 14 0 -0.6454 0.0007
-13 14 1 1.2579 -0.0001
-13 14 2 -0.1459 -0.0000
-13 14 3 -0.8977 -0.0008
-13 14 4 0.7798 -0.0001
-13 14 5 0.5412 0.0006
-13 14 6 -0.7734 0.0005
-13 14 7 -0.2558 0.0004
-13 14 8 -0.3047 -0.0006
-13 14 9 -0.1625 -0.0006
-13 14 10 0.6121 -0.0007
-13 14 11 0.8467 -0.0004
-13 14 12 0.1652 0.0002
-13 14 13 -2.0836 0.0004
-13 14 14 -0.9071 0.0009
-13 14 15 2.2320 0.0011
-13 14 16 1.1341 -0.0001
-13 14 17 -0.7452 -0.0010
-13 14 18 -0.6196 0.0003
-13 14 19 -0.2518 -0.0001
-13 14 20 -0.0833 -0.0009
-13 14 21 0.3524 -0.0008
-13 14 22 0.5369 -0.0010
-13 14 23 -0.3953 0.0036
-13 14 24 -0.6083 0.0029
-13 14 25 0.3055 -0.0056
-13 15 -12 0.3335 -0.0016
-13 15 -11 -0.9930 0.0000
-13 15 -10 -0.3824 0.0027
-13 15 -9 -0.0493 -0.0010
-13 15 -8 0.5025 0.0005
-13 15 -7 1.0251 0.0005
-13 15 -6 -1.0103 -0.0027
-13 15 -5 -0.7904 0.0010
-13 15 -4 0.9803 0.0004
-13 15 -3 0.0943 -0.0014
-13 15 -2 0.3711 0.0015
-13 15 -1 0.2700 0.0005
-13 15 0 -1.3356 -0.0004
-13 15 1 0.1267 -0.0005
-13 15 2 1.3390 -0.0005
-13 15 3 -0.4560 0.0001
-13 15 4 -1.0111 0.0005
-13 15 5 0.5467 0.0007
-13 15 6 -0.0757 -0.0001
-13 15 7 -0.7405 -0.0007
-13 15 8 0.5591 -0.0011
-13 15 9 0.2713 0.0002
-13 15 10 0.4698 0.0003
-13 15 11 -0.0056 -0.0002
-13 15 12 -1.3011 -0.0003
-13 15 13 0.2638 0.0012
-13 15 14 0.9478 0.0022
-13 15 15 0.4533 -0.0009
-13 15 16 0.0907 -0.0003
-13 15 17 -1.4697 -0.0006
-13 15 18 -0.6596 -0.0019
-13 15 19 1.8792 0.0016
-13 15 20 0.4861 -0.0028
-13 15 21 -1.9484 -0.0022
-13 15 22 -0.2075 0.0084
-13 16 -11 -0.2991 0.0016
-13 16 -10 -0.7918 -0.0048
-13 16 -9 0.7139 0.0001
-13 16 -8 0.4753 0.0001
-13 16 -7 -0.3161 -0.0008
-13 16 -6 0.2850 0.0008
-13 16 -5 -0.2356 0.0006
-13 16 -4 0.3096 0.0004
-13 16 -3 0.6109 -0.0012
-13 16 -2 -1.5779 -0.0002
-13 16 -1 -0.6379 -0.0001
-13 16 0 1.3808 -0.0001
-13 16 1 0.5722 0.0015
-13 16 2 -0.3740 0.0004
-13 16 3 -0.3846 -0.0005
-13 16 4 -0.6470 -0.0006
-13 16 5 -0.4894 -0.0006
-13 16 6 1.3111 -0.0001
-13 16 7 0.5881 0.0004
-13 16 8 -0.8021 -0.0011
-13 16 9 0.2740 0.0008
-13 16 10 -0.1130 0.0021
-13 16 11 -0.1665 -0.0007
-13 16 12 0.1660 0.0011
-13 16 13 -0.3937 -0.0014
-13 16 14 0.8208 -0.0024
-13 16 15 0.7836 0.0028
-13 16 16 -1.7443 0.0008
-13 16 17 -1.1716 -0.0015
-13 16 18 1.6499 -0.0018
-13 16 19 0.7186 -0.0018
-13 17 -7 0.2057 -0.0003
-13 17 -6 -0.2311 0.0025
-13 17 -5 -0.4119 -0.0008
-13 17 -4 -0.4989 -0.0017
-13 17 -3 0.5811 0.0004
-13 17 -2 0.0620 0.0005
-13 17 -1 -0.9468 0.0011
-13 17 0 0.8027 0.0002
-13 17 1 0.7140 0.0002
-13 17 2 -0.8020 -0.0008
-13 17 3 -0.4362 -0.0014
-13 17 4 0.8659 -0.0002
-13 17 5 0.5861 0.0014
-13 17 6 -0.9017 0.0007
-13 17 7 -0.2824 -0.0018
-13 17 8 0.1316 -0.0003
-13 17 9 0.2104 0.0009
-13 17 10 0.8565 0.0027
-13 17 11 -0.5122 0.0011
-13 17 12 -1.0983 -0.0027
-13 17 13 0.4540 -0.0033
-13 17 14 0.7432 -0.0015
-13 17 15 -0.4610 0.0046
-13 18 0 -0.4059 0.0017
-13 18 1 -0.3384 -0.0030
-13 18 2 0.0397 -0.0040
-13 18 3 0.5410 -0.0005
-13 18 4 -0.1922 0.0049
-13 18 5 -0.5257 0.0041
-13 18 6 0.3974 -0.0036
-13 18 7 -0.0721 -0.0048
-13 18 8 -0.6562 0.0040
-12 0 -10 3.8818 -0.0004
-12 0 -8 -3.5275 -0.0130
-12 0 -6 2.9939 0.0073
-12 0 -4 -2.0584 0.0039
-12 0 -2 -0.0783 0.0041
-12 0 0 3.5614 -0.0053
-12 0 2 -6.7555 -0.0066
-12 0 4 5.9412 0.0007
-12 0 6 -1.1877 0.0111
-12 0 8 -3.4056 0.0014
-12 0 10 5.3641 -0.0105
-12 0 12 -5.3681 -0.0017
-12 0 14 4.9740 0.0024
-12 0 16 -3.2724 0.0024
-12 0 18 -0.5727 0.0048
-12 0 20 4.0744 0.0041
-12 0 22 -5.3983 -0.0143
-12 0 24 4.7674 -0.0049
-12 0 26 -2.5223 0.0124
-12 0 28 0.3771 0.0041
-12 0 30 -0.3151 -0.0026
-12 0 32 1.0405 -0.0067
-12 0 34 -0.6343 -0.0012
-12 0 36 0.0962 0.0052
-12 1 -11 2.0308 0.0055
-12 1 -10 0.8296 -0.0045
-12 1 -9 -1.4316 -0.0094
-12 1 -8 -1.1533 0.0043
-12 1 -7 0.5216 0.0022
-12 1 -6 1.6572 0.0044
-12 1 -5 0.3589 -0.0006
-12 1 -4 -3.2767 -0.0029
-12 1 -3 -0.9098 0.0066
-12 1 -2 4.8298 0.0010
-12 1 -1 0.7278 -0.0027
-12 1 0 -4.7305 -0.0035
-12 1 1 0.5693 -0.0043
-12 1 2 1.8190 -0.0004
-12 1 3 -2.7686 0.0005
-12 1 4 2.4229 0.0042
-12 1 5 4.3936 0.0010
-12 1 6 -4.4914 0.0021
-12 1 7 -4.0628 0.0048
-12 1 8 3.8018 -0.0049
-12 1 9 2.3308 -0.0044
-12 1 10 -1.9990 -0.0036
-12 1 11 -0.5925 -0.0004
-12 1 12 0.2490 0.0047
-12 1 13 -0.8646 0.0004
-12 1 14 1.7360 0.0015
-12 1 15 2.4468 0.0012
-12 1 16 -4.3380 0.0019
-12 1 17 -3.6643 -0.0005
-12 1 18 5.6335 -0.0020
-12 1 19 3.4109 0.0012
-12 1 20 -4.4108 -0.0041
-12 1 21 -1.9021 -0.0019
-12 1 22 2.0779 -0.0018
-12 1 23 0.4365 -0.0023
-12 1 24 0.2421 0.0051
-12 1 25 0.3717 0.0022
-12 1 26 -1.7535 0.0034
-12 1 27 -0.4479 0.0027
-12 1 28 1.4597 -0.0021
-12 1 29 0.0121 0.0001
-12 1 30 -0.3580 -0.0048
-12 1 31 0.2659 -0.0028
-12 1 32 0.3054 0.0010
-12 1 33 -0.2428 -0.0022
-12 1 34 -0.6259 0.0035
-12 1 35 0.1948 0.0041
-12 1 36 0.2981 -0.0011
-12 2 -11 0.6918 -0.0011
-12 2 -10 -2.0340 0.0009
-12 2 -9 -1.5399 -0.0019
-12 2 -8 0.8420 -0.0011
-12 2 -7 2.2234 0.0006
-12 2 -6 -0.3988 0.0012
-12 2 -5 -2.1178 0.0039
-12 2 -4 0.3449 -0.0000
-12 2 -3 0.1537 -0.0015
-12 2 -2 0.1353 0.0001
-12 2 -1 3.1277 -0.0021
-12 2 0 -1.2533 -0.0002
-12 2 1 -5.6203 -0.0003
-12 2 2 2.6721 -0.0017
-12 2 3 5.4530 0.0010
-12 2 4 -2.6993 0.0001
-12 2 5 -2.4519 0.0007
-12 2 6 1.1442 0.0040
-12 2 7 -1.4379 0.0009
-12 2 8 0.4751 -0.0039
-12 2 9 4.2053 -0.0007
-12 2 10 -1.2656 -0.0003
-12 2 11 -5.4598 -0.0016
-12 2 12 1.1883 0.0022
-12 2 13 5.4120 0.0018
-12 2 14 -1.1027 0.0023
-12 2 15 -4.0291 -0.0008
-12 2 16 1.0540 -0.0035
-12 2 17 1.3580 -0.0010
-12 2 18 -0.2273 -0.0011
-12 2 19 1.6635 0.0002
-12 2 20 -0.9531 -0.0006
-12 2 21 -3.4189 0.0020
-12 2 22 1.6283 0.0038
-12 2 23 3.5368 -0.0006
-12 2 24 -1.4134 -0.0005
-12 2 25 -2.8003 0.0001
-12 2 26 0.1833 -0.0009
-12 2 27 1.6917 -0.0016
-12 2 28 1.1535 0.0003
-12 2 29 -0.7551 0.0019
-12 2 30 -1.1276 -0.0006
-12 2 31 0.3328 -0.0031
-12 2 32 0.2117 -0.0012
-12 2 33 -0.0967 0.0033
-12 2 34 -0.0385 0.0002
-12 2 35 -0.0206 0.0015
-12 2 36 0.2694 0.0033
-12 3 -11 -1.5013 -0.0014
-12 3 -10 -2.6321 -0.0025
-12 3 -9 1.0274 -0.0004
-12 3 -8 1.8173 0.0017
-12 3 -7 -0.3500 -0.0011
-12 3 -6 0.1981 -0.0004
-12 3 -5 -0.8807 0.0024
-12 3 -4 -1.8838 0.0017
-12 3 -3 1.7575 0.0003
-12 3 -2 2.1496 -0.0019
-12 3 -1 -0.8790 -0.0014
-12 3 0 -0.5618 -0.0009
-12 3 1 -1.6111 -0.0003
-12 3 2 -1.5245 0.0009
-12 3 3 4.5374 -0.0012
-12 3 4 2.9293 0.0003
-12 3 5 -6.2151 0.0032
-12 3 6 -4.1503 0.0011
-12 3 7 5.5777 0.0010
-12 3 8 4.8285 -0.0022
-12 3 9 -3.5086 -0.0025
-12 3 10 -4.0125 0.0024
-12 3 11 1.2345 -0.0020
-12 3 12 1.6303 -0.0007
-12 3 13 0.7196 0.0012
-12 3 14 0.9950 -0.0007
-12 3 15 -2.1093 0.0010
-12 3 16 -1.9378 -0.0020
-12 3 17 3.1159 0.0006
-12 3 18 1.1663 0.0011
-12 3 19 -3.3733 0.0011
-12 3 20 0.0120 0.0027
-12 3 21 2.1916 -0.0010
-12 3 22 -0.9749 -0.0001
-12 3 23 -0.2775 -0.0025
-12 3 24 1.4485 -0.0017
-12 3 25 -1.1308 0.0004
-12 3 26 -1.2771 -0.0001
-12 3 27 1.5264 0.0020
-12 3 28 1.0519 -0.0003
-12 3 29 -1.0853 0.0010
-12 3 30 -1.0913 -0.0005
-12 3 31 0.6086 -0.0015
-12 3 32 0.6803 0.0002
-12 3 33 -0.5434 -0.0007
-12 3 34 0.0528 0.0052
-12 3 35 0.4279 -0.0020
-12 3 36 -0.2262 -0.0076
-12 4 -11 -0.9043 -0.0020
-12 4 -10 0.6323 -0.0003
-12 4 -9 -0.9041 -0.0013
-12 4 -8 1.3250 -0.0002
-12 4 -7 1.8785 0.0034
-12 4 -6 -2.2497 -0.0002
-12 4 -5 -1.3788 0.0002
-12 4 -4 1.1999 0.0002
-12 4 -3 0.4633 -0.0008
-12 4 -2 1.1819 0.0008
-12 4 -1 0.2581 -0.0022
-12 4 0 -2.9705 -0.0012
-12 4 1 -0.6220 0.0022
-12 4 2 2.7635 0.0001
-12 4 3 1.0604 -0.0000
-12 4 4 -1.4555 0.0012
-12 4 5 -2.0422 0.0001
-12 4 6 0.1109 -0.0008
-12 4 7 2.2632 -0.0004
-12 4 8 1.1622 0.0013
-12 4 9 -0.9707 -0.0016
-12 4 10 -2.3246 -0.0014
-12 4 11 -0.3528 0.0014
-12 4 12 2.9254 -0.0010
-12 4 13 0.6776 -0.0006
-12 4 14 -2.1218 -0.0006
-12 4 15 -0.0415 0.0026
-12 4 16 0.4061 0.0028
-12 4 17 -0.9846 -0.0012
-12 4 18 0.7986 0.0008
-12 4 19 1.2373 -0.0010
-12 4 20 -1.3808 -0.0008
-12 4 21 -0.6601 -0.0010
-12 4 22 1.5317 -0.0019
-12 4 23 0.1819 0.0009
-12 4 24 -0.8903 -0.0004
-12 4 25 0.0571 0.0005
-12 4 26 0.2559 0.0009
-12 4 27 -0.2274 0.0018
-12 4 28 -0.7249 0.0006
-12 4 29 0.2636 -0.0026
-12 4 30 1.3445 0.0003
-12 4 31 -0.2703 -0.0006
-12 4 32 -0.9686 0.0007
-12 4 33 0.2822 0.0020
-12 4 34 0.1371 -0.0031
-12 4 35 -0.0621 -0.0007
-12 4 36 0.3336 0.0011
-12 5 -11 -1.5073 0.0003
-12 5 -10 -0.1289 -0.0001
-12 5 -9 2.0467 0.0002
-12 5 -8 0.3762 -0.0014
-12 5 -7 -1.1494 0.0013
-12 5 -6 -0.6701 0.0014
-12 5 -5 -0.0416 -0.0019
-12 5 -4 0.6860 0.0002
-12 5 -3 1.0487 0.0009
-12 5 -2 0.1074 -0.0006
-12 5 -1 -1.8267 -0.0005
-12 5 0 -1.5508 0.0008
-12 5 1 2.3171 0.0011
-12 5 2 2.6364 -0.0006
-12 5 3 -2.8537 -0.0024
-12 5 4 -2.4102 0.0003
-12 5 5 2.6054 0.0018
-12 5 6 0.9666 -0.0013
-12 5 7 -0.8745 -0.0006
-12 5 8 0.4965 0.0010
-12 5 9 -0.8097 0.0010
-12 5 10 -0.8955 0.0005
-12 5 11 1.0931 -0.0013
-12 5 12 0.7333 -0.0017
-12 5 13 -0.1321 0.0008
-12 5 14 -0.5702 0.0014
-12 5 15 -1.1775 -0.0001
-12 5 16 0.0112 0.0008
-12 5 17 1.4699 -0.0000
-12 5 18 0.4906 -0.0012
-12 5 19 -0.5126 -0.0003
-12 5 20 -0.4613 0.0000
-12 5 21 -0.5125 -0.0011
-12 5 22 0.7495 -0.0009
-12 5 23 0.8644 0.0013
-12 5 24 -1.1409 0.0008
-12 5 25 -0.4280 0.0007
-12 5 26 0.4999 0.0002
-12 5 27 -0.5303 -0.0007
-12 5 28 0.0466 0.0009
-12 5 29 1.0952 0.0001
-12 5 30 0.6913 -0.0006
-12 5 31 -0.6517 0.0002
-12 5 32 -1.3296 -0.0022
-12 5 33 -0.1527 -0.0011
-12 5 34 1.0116 0.0037
-12 5 35 0.3489 0.0004
-12 6 -11 -0.5266 -0.0001
-12 6 -10 1.2459 -0.0007
-12 6 -9 0.6816 -0.0000
-12 6 -8 -0.6042 -0.0005
-12 6 -7 -0.4793 -0.0005
-12 6 -6 -0.1925 0.0002
-12 6 -5 -0.1263 0.0002
-12 6 -4 1.6221 0.0015
-12 6 -3 0.4931 0.0002
-12 6 -2 -2.8967 -0.0010
-12 6 -1 -0.3345 0.0000
-12 6 0 3.1036 0.0001
-12 6 1 -0.5647 -0.0007
-12 6 2 -2.1557 -0.0009
-12 6 3 1.4297 0.0005
-12 6 4 0.3446 -0.0004
-12 6 5 -1.1368 0.0003
-12 6 6 1.4708 0.0018
-12 6 7 0.3581 0.0002
-12 6 8 -2.1414 0.0003
-12 6 9 -0.0276 -0.0004
-12 6 10 1.6321 -0.0006
-12 6 11 0.0611 0.0001
-12 6 12 -0.7100 -0.0017
-12 6 13 -0.2298 0.0003
-12 6 14 -0.1144 0.0007
-12 6 15 0.2800 -0.0013
-12 6 16 0.3059 0.0012
-12 6 17 -0.1793 0.0006
-12 6 18 0.2197 0.0012
-12 6 19 -0.0038 0.0003
-12 6 20 -0.4700 -0.0026
-12 6 21 0.1953 0.0005
-12 6 22 0.1971 -0.0013
-12 6 23 0.1305 -0.0010
-12 6 24 -0.4172 0.0025
-12 6 25 -0.6704 0.0012
-12 6 26 0.5478 0.0011
-12 6 27 0.1655 0.0005
-12 6 28 0.3663 -0.0015
-12 6 29 1.0043 -0.0018
-12 6 30 -0.7604 -0.0003
-12 6 31 -1.0891 -0.0016
-12 6 32 0.0548 0.0016
-12 6 33 -0.0645 0.0035
-12 6 34 0.3300 -0.0027
-12 6 35 0.8241 0.0005
-12 7 -11 -0.2009 -0.0015
-12 7 -10 -1.2461 -0.0012
-12 7 -9 1.2111 0.0008
-12 7 -8 1.0352 0.0008
-12 7 -7 -2.4176 -0.0004
-12 7 -6 0.2319 0.0006
-12 7 -5 2.9641 0.0003
-12 7 -4 -1.6007 0.0005
-12 7 -3 -2.2604 -0.0005
-12 7 -2 2.0120 -0.0019
-12 7 -1 0.6892 0.0009
-12 7 0 -1.3202 0.0010
-12 7 1 0.5407 -0.0004
-12 7 2 -0.3456 -0.0003
-12 7 3 -0.5687 0.0001
-12 7 4 1.9586 0.0006
-12 7 5 0.5557 0.0001
-12 7 6 -1.9770 -0.0001
-12 7 7 -1.0739 -0.0003
-12 7 8 0.6396 0.0006
-12 7 9 0.8801 0.0011
-12 7 10 0.5283 -0.0024
-12 7 11 0.1430 -0.0020
-12 7 12 -0.9633 0.0012
-12 7 13 -0.7654 0.0002
-12 7 14 1.1624 0.0016
-12 7 15 0.3757 0.0004
-12 7 16 -1.3103 -0.0008
-12 7 17 0.2682 0.0015
-12 7 18 1.1729 -0.0008
-12 7 19 -0.4182 -0.0003
-12 7 20 -1.1502 -0.0011
-12 7 21 0.6869 -0.0021
-12 7 22 1.2458 0.0014
-12 7 23 -1.0450 0.0009
-12 7 24 -0.7647 0.0011
-12 7 25 0.3332 0.0013
-12 7 26 -0.1098 -0.0001
-12 7 27 0.7712 -0.0014
-12 7 28 1.0581 -0.0013
-12 7 29 -0.7199 -0.0015
-12 7 30 -1.5244 -0.0001
-12 7 31 0.2633 0.0019
-12 7 32 0.8479 -0.0010
-12 7 33 -0.6065 0.0042
-12 7 34 -0.2124 0.0021
-12 8 -11 1.2179 0.0001
-12 8 -10 2.0943 0.0006
-12 8 -9 -2.0871 0.0001
-12 8 -8 -0.5712 0.0014
-12 8 -7 2.2871 0.0000
-12 8 -6 -1.1178 -0.0009
-12 8 -5 -1.2852 -0.0005
-12 8 -4 2.3242 -0.0004
-12 8 -3 -0.2561 0.0007
-12 8 -2 -2.5255 0.0005
-12 8 -1 1.8142 0.0007
-12 8 0 1.3364 0.0002
-12 8 1 -2.3979 -0.0006
-12 8 2 0.1426 -0.0004
-12 8 3 1.9902 -0.0006
-12 8 4 0.0135 0.0000
-12 8 5 -1.1446 -0.0003
-12 8 6 -1.0390 -0.0001
-12 8 7 -0.3355 0.0007
-12 8 8 0.7994 0.0003
-12 8 9 1.6156 -0.0006
-12 8 10 0.2868 -0.0002
-12 8 11 -1.7465 0.0011
-12 8 12 -0.4222 0.0003
-12 8 13 1.1376 -0.0009
-12 8 14 -0.3683 0.0001
-12 8 15 -0.4170 0.0013
-12 8 16 0.3446 -0.0001
-12 8 17 -0.0737 -0.0013
-12 8 18 0.4247 -0.0010
-12 8 19 0.4394 0.0000
-12 8 20 -0.3161 0.0009
-12 8 21 -0.7229 0.0001
-12 8 22 -0.1158 0.0007
-12 8 23 0.6833 0.0006
-12 8 24 -0.0043 -0.0002
-12 8 25 -0.7051 -0.0005
-12 8 26 0.0604 -0.0006
-12 8 27 0.9604 -0.0008
-12 8 28 -0.0155 -0.0009
-12 8 29 -0.6169 0.0011
-12 8 30 0.1999 -0.0004
-12 8 31 -0.3549 0.0029
-12 8 32 -0.5649 0.0047
-12 8 33 0.5931 -0.0076
-12 9 -11 -1.6668 0.0010
-12 9 -10 -0.1584 -0.0000
-12 9 -9 1.9614 -0.0009
-12 9 -8 -1.4175 0.0004
-12 9 -7 -0.7866 -0.0002
-12 9 -6 2.4474 -0.0007
-12 9 -5 -0.4724 0.0011
-12 9 -4 -2.3563 -0.0001
-12 9 -3 2.1192 0.0005
-12 9 -2 1.5259 0.0005
-12 9 -1 -3.5849 -0.0007
-12 9 0 -0.6419 0.0002
-12 9 1 3.3767 -0.0012
-12 9 2 0.5560 -0.0007
-12 9 3 -1.8551 0.0001
-12 9 4 -0.6776 0.0002
-12 9 5 -0.0552 0.0004
-12 9 6 -0.2713 -0.0002
-12 9 7 1.0703 0.0013
-12 9 8 1.2885 0.0002
-12 9 9 -0.7897 -0.0004
-12 9 10 -0.9915 0.0005
-12 9 11 0.4790 -0.0003
-12 9 12 -0.1921 0.0001
-12 9 13 -0.2506 -0.0009
-12 9 14 0.8160 -0.0007
-12 9 15 -0.3826 0.0003
-12 9 16 -0.2719 -0.0008
-12 9 17 0.8433 0.0009
-12 9 18 -0.1304 0.0007
-12 9 19 -0.6235 -0.0003
-12 9 20 0.0363 0.0010
-12 9 21 0.0439 -0.0005
-12 9 22 -0.2491 0.0001
-12 9 23 0.3797 0.0004
-12 9 24 0.2650 -0.0016
-12 9 25 -0.8155 -0.0002
-12 9 26 0.0414 -0.0007
-12 9 27 1.2160 0.0000
-12 9 28 -0.1100 0.0035
-12 9 29 -0.9405 0.0002
-12 9 30 0.0620 -0.0021
-12 9 31 0.2287 0.0015
-12 9 32 -0.1990 -0.0019
-12 10 -11 0.6436 -0.0012
-12 10 -10 -1.0501 -0.0005
-12 10 -9 0.0876 0.0004
-12 10 -8 1.6833 -0.0002
-12 10 -7 -0.1496 0.0006
-12 10 -6 -1.1223 -0.0001
-12 10 -5 0.1822 0.0003
-12 10 -4 0.7235 0.0003
-12 10 -3 -0.2711 -0.0011
-12 10 -2 -0.6946 0.0002
-12 10 -1 -0.8527 -0.0002
-12 10 0 0.0746 -0.0002
-12 10 1 2.0501 -0.0002
-12 10 2 1.2524 -0.0006
-12 10 3 -2.3553 0.0011
-12 10 4 -2.8170 0.0002
-12 10 5 1.9587 0.0002
-12 10 6 3.0756 0.0006
-12 10 7 -0.8243 -0.0004
-12 10 8 -1.6866 0.0004
-12 10 9 0.1821 -0.0002
-12 10 10 0.3382 -0.0006
-12 10 11 -0.5227 -0.0008
-12 10 12 0.2978 -0.0005
-12 10 13 0.6755 0.0013
-12 10 14 -0.1826 -0.0006
-12 10 15 -0.2688 -0.0007
-12 10 16 -0.3028 0.0010
-12 10 17 -0.0315 0.0002
-12 10 18 0.5402 0.0004
-12 10 19 -0.2313 -0.0005
-12 10 20 -0.9368 -0.0000
-12 10 21 0.4920 0.0015
-12 10 22 1.2249 -0.0003
-12 10 23 -0.4334 -0.0014
-12 10 24 -0.7946 -0.0008
-12 10 25 0.2264 -0.0003
-12 10 26 -0.0485 0.0009
-12 10 27 0.4498 0.0017
-12 10 28 0.7361 -0.0004
-12 10 29 -0.9085 0.0018
-12 10 30 -0.5808 -0.0004
-12 10 31 0.3855 -0.0088
-12 11 -11 -0.8807 -0.0001
-12 11 -10 0.4629 0.0007
-12 11 -9 0.9246 0.0008
-12 11 -8 0.5324 -0.0002
-12 11 -7 -0.1768 0.0000
-12 11 -6 -1.0361 0.0000
-12 11 -5 -0.7647 -0.0006
-12 11 -4 0.9578 0.0001
-12 11 -3 0.4630 -0.0004
-12 11 -2 -1.3754 0.0005
-12 11 -1 -0.2011 0.0009
-12 11 0 1.8825 -0.0006
-12 11 1 0.7938 -0.0001
-12 11 2 -2.0790 0.0001
-12 11 3 -0.5118 -0.0002
-12 11 4 1.1962 0.0007
-12 11 5 -0.3967 0.0002
-12 11 6 1.0875 -0.0005
-12 11 7 1.0049 -0.0002
-12 11 8 -2.2109 -0.0003
-12 11 9 -1.4252 -0.0003
-12 11 10 1.2443 -0.0005
-12 11 11 1.3454 0.0003
-12 11 12 -0.1672 0.0010
-12 11 13 -0.6613 -0.0001
-12 11 14 -0.0592 -0.0005
-12 11 15 -0.2009 -0.0002
-12 11 16 -0.1235 -0.0002
-12 11 17 0.4712 -0.0003
-12 11 18 -0.2669 0.0005
-12 11 19 -0.1581 0.0009
-12 11 20 0.9079 0.0011
-12 11 21 -0.1430 0.0000
-12 11 22 -0.6960 -0.0020
-12 11 23 0.5198 -0.0004
-12 11 24 0.0780 -0.0004
-12 11 25 -0.5402 0.0005
-12 11 26 0.2311 0.0004
-12 11 27 0.2026 -0.0012
-12 11 28 0.1348 0.0037
-12 11 29 -0.2861 -0.0018
-12 11 30 -0.8147 -0.0048
-12 12 -11 -0.1723 0.0007
-12 12 -10 0.5991 0.0003
-12 12 -9 0.5373 -0.0000
-12 12 -8 -0.6413 0.0002
-12 12 -7 -1.5047 -0.0003
-12 12 -6 0.0161 0.0002
-12 12 -5 1.8004 -0.0003
-12 12 -4 0.1669 0.0002
-12 12 -3 -1.4626 0.0007
-12 12 -2 -0.1250 0.0001
-12 12 -1 1.6988 -0.0005
-12 12 0 0.0465 -0.0003
-12 12 1 -1.2172 0.0005
-12 12 2 0.2380 -0.0002
-12 12 3 -0.3871 -0.0002
-12 12 4 0.4974 -0.0003
-12 12 5 1.3697 -0.0004
-12 12 6 -1.4091 0.0005
-12 12 7 -0.9575 0.0002
-12 12 8 0.8969 -0.0000
-12 12 9 -0.1616 -0.0002
-12 12 10 -0.2742 0.0003
-12 12 11 0.3884 0.0006
-12 12 12 0.4424 -0.0005
-12 12 13 0.1629 -0.0008
-12 12 14 -0.7244 0.0003
-12 12 15 -0.0360 0.0004
-12 12 16 0.3160 0.0000
-12 12 17 -0.5918 -0.0001
-12 12 18 0.6812 0.0006
-12 12 19 0.8667 0.0010
-12 12 20 -1.0195 -0.0006
-12 12 21 -0.5484 -0.0001
-12 12 22 0.5902 -0.0014
-12 12 23 0.3126 -0.0013
-12 12 24 -0.1131 0.0028
-12 12 25 -0.3176 -0.0023
-12 12 26 0.0183 -0.0015
-12 12 27 -0.1442 0.0049
-12 12 28 -0.3845 -0.0016
-12 13 -11 0.7182 0.0015
-12 13 -10 0.9182 -0.0008
-12 13 -9 -1.1536 -0.0012
-12 13 -8 -1.6507 0.0015
-12 13 -7 0.7093 -0.0002
-12 13 -6 1.5622 -0.0004
-12 13 -5 0.0461 0.0008
-12 13 -4 -0.5352 -0.0004
-12 13 -3 0.3568 0.0002
-12 13 -2 -0.1323 -0.0004
-12 13 -1 -0.9018 -0.0006
-12 13 0 0.7625 -0.0002
-12 13 1 0.1901 0.0001
-12 13 2 -1.1814 0.0004
-12 13 3 0.7721 -0.0001
-12 13 4 0.6897 0.0004
-12 13 5 -1.1535 -0.0006
-12 13 6 -0.2108 -0.0005
-12 13 7 0.7089 0.0009
-12 13 8 0.0457 0.0006
-12 13 9 -0.3653 -0.0002
-12 13 10 -0.0090 0.0000
-12 13 11 0.8687 0.0000
-12 13 12 -0.2705 -0.0006
-12 13 13 -0.9138 -0.0004
-12 13 14 1.0844 0.0000
-12 13 15 0.4206 0.0003
-12 13 16 -1.0585 0.0005
-12 13 17 -0.4961 0.0010
-12 13 18 0.0544 -0.0002
-12 13 19 1.1987 -0.0020
-12 13 20 0.3496 -0.0008
-12 13 21 -1.9062 0.0008
-12 13 22 -0.1228 0.0019
-12 13 23 2.1423 -0.0003
-12 13 24 0.3571 -0.0027
-12 13 25 -2.1412 0.0020
-12 13 26 -0.9642 0.0009
-12 13 27 1.4380 -0.0026
-12 14 -11 0.3840 -0.0012
-12 14 -10 -0.0381 0.0002
-12 14 -9 -0.4838 0.0017
-12 14 -8 -0.1550 -0.0002
-12 14 -7 0.3177 -0.0006
-12 14 -6 0.8231 0.0001
-12 14 -5 0.7507 0.0004
-12 14 -4 -1.3816 -0.0005
-12 14 -3 -1.3793 -0.0003
-12 14 -2 1.6066 -0.0002
-12 14 -1 0.5366 -0.0004
-12 14 0 -1.7041 0.0006
-12 14 1 0.1799 -0.0000
-12 14 2 1.2410 0.0006
-12 14 3 -0.5630 0.0006
-12 14 4 -0.8341 -0.0009
-12 14 5 0.7719 -0.0009
-12 14 6 0.5275 0.0003
-12 14 7 -0.2096 0.0005
-12 14 8 0.1082 0.0004
-12 14 9 0.0998 0.0007
-12 14 10 -0.8296 -0.0005
-12 14 11 -0.7020 -0.0003
-12 14 12 1.9620 0.0000
-12 14 13 0.9416 -0.0006
-12 14 14 -2.3491 -0.0006
-12 14 15 -0.6576 -0.0001
-12 14 16 1.0225 0.0009
-12 14 17 0.2154 -0.0002
-12 14 18 0.0491 -0.0002
-12 14 19 -0.1979 0.0002
-12 14 20 -0.1085 -0.0003
-12 14 21 0.2396 0.0019
-12 14 22 0.4123 -0.0012
-12 14 23 0.0847 -0.0025
-12 14 24 -0.9179 0.0047
-12 14 25 -0.3350 -0.0006
-12 15 -11 0.6554 -0.0027
-12 15 -10 0.3785 0.0017
-12 15 -9 -0.6028 0.0013
-12 15 -8 -1.3052 -0.0012
-12 15 -7 1.1145 0.0010
-12 15 -6 1.2576 -0.0003
-12 15 -5 -1.2814 -0.0007
-12 15 -4 -0.1687 0.0013
-12 15 -3 -0.3649 -0.0010
-12 15 -2 -0.8596 -0.0010
-12 15 -1 1.9961 0.0007
-12 15 0 0.6732 0.0008
-12 15 1 -2.1188 0.0003
-12 15 2 -0.2253 -0.0002
-12 15 3 1.6471 -0.0011
-12 15 4 -0.0212 -0.0004
-12 15 5 -0.6284 0.0011
-12 15 6 0.7229 0.0005
-12 15 7 -0.0583 0.0001
-12 15 8 -0.7882 -0.0006
-12 15 9 -0.3837 0.0002
-12 15 10 0.5023 0.0004
-12 15 11 0.7070 -0.0000
-12 15 12 -0.7025 -0.0005
-12 15 13 -0.2036 -0.0022
-12 15 14 0.0635 0.0005
-12 15 15 -0.7393 0.0011
-12 15 16 1.0505 -0.0002
-12 15 17 1.1613 0.0012
-12 15 18 -1.6282 -0.0003
-12 15 19 -0.8706 0.0015
-12 15 20 2.1713 0.0022
-12 15 21 0.5819 -0.0051
-12 15 22 -2.1754 -0.0011
-12 15 23 -0.2833 0.0045
-12 16 -11 0.2751 0.0044
-12 16 -10 -0.6181 0.0009
-12 16 -9 -0.1185 -0.0017
-12 16 -8 0.1835 -0.0003
-12 16 -7 -0.6082 -0.0003
-12 16 -6 0.6117 -0.0001
-12 16 -5 0.2348 0.0004
-12 16 -4 -1.2837 0.0012
-12 16 -3 1.0774 -0.0003
-12 16 -2 1.0950 -0.0007
-12 16 -1 -0.9685 -0.0001
-12 16 0 -0.4808 -0.0009
-12 16 1 -0.1048 0.0002
-12 16 2 0.1459 0.0006
-12 16 3 0.8578 -0.0004
-12 16 4 0.6107 0.0003
-12 16 5 -1.1788 0.0017
-12 16 6 -0.8236 -0.0004
-12 16 7 0.7955 -0.0003
-12 16 8 0.0003 -0.0007
-12 16 9 -0.1267 -0.0024
-12 16 10 0.0436 0.0016
-12 16 11 -0.0647 0.0007
-12 16 12 0.3291 -0.0007
-12 16 13 -0.6340 0.0016
-12 16 14 -0.6049 -0.0004
-12 16 15 1.5544 -0.0026
-12 16 16 1.2778 -0.0002
-12 16 17 -1.6851 0.0049
-12 16 18 -0.9776 0.0028
-12 16 19 1.1800 -0.0040
-12 16 20 -0.2263 -0.0035
-12 17 -9 -0.5017 0.0002
-12 17 -8 0.1218 0.0000
-12 17 -7 0.6760 -0.0008
-12 17 -6 0.2869 0.0008
-12 17 -5 -0.3432 0.0008
-12 17 -4 -0.8663 -0.0002
-12 17 -3 0.8603 -0.0004
-12 17 -2 1.7886 -0.0013
-12 17 -1 -1.6930 0.0002
-12 17 0 -1.6887 -0.0001
-12 17 1 1.3182 -0.0003
-12 17 2 0.6985 0.0012
-12 17 3 -0.8335 0.0017
-12 17 4 -0.1129 -0.0004
-12 17 5 0.8219 -0.0018
-12 17 6 -0.2665 0.0007
-12 17 7 -0.3382 0.0003
-12 17 8 0.0950 -0.0009
-12 17 9 -0.5488 -0.0013
-12 17 10 0.3859 0.0003
-12 17 11 0.8065 0.0008
-12 17 12 -0.4000 0.0008
-12 17 13 -0.4858 0.0036
-12 17 14 0.6177 -0.0019
-12 17 15 0.3755 -0.0041
-12 17 16 -0.5442 0.0004
-12 18 -3 -0.6709 -0.0020
-12 18 -2 -0.6678 0.0031
-12 18 -1 0.5727 -0.0001
-12 18 0 -0.0467 0.0016
-12 18 1 -0.2227 0.0021
-12 18 2 0.0226 -0.0007
-12 18 3 0.1815 -0.0022
-12 18 4 0.2768 -0.0018
-12 18 5 -0.0895 0.0009
-12 18 6 0.1469 0.0029
-12 18 7 0.2984 -0.0023
-12 18 8 -0.1891 -0.0018
-12 18 9 -0.8997 0.0046
-12 18 10 -0.2182 -0.0019
-11 0 -9 6.4396 0.0218
-11 0 -7 -7.1328 -0.0141
-11 0 -5 6.9155 -0.0045
-11 0 -3 -4.4736 0.0016
-11 0 -1 -0.9709 0.0043
-11 0 1 7.3996 0.0028
-11 0 3 -9.2651 0.0015
-11 0 5 5.0875 -0.0117
-11 0 7 1.0015 -0.0010
-11 0 9 -5.2277 0.0124
-11 0 11 6.4460 0.0015
-11 0 13 -5.7916 -0.0070
-11 0 15 3.5399 0.0001
-11 0 17 0.5686 -0.0034
-11 0 19 -4.1362 -0.0036
-11 0 21 5.3384 0.0128
-11 0 23 -4.7110 0.0043
-11 0 25 2.6163 -0.0106
-11 0 27 -0.3247 -0.0081
-11 0 29 0.0505 0.0059
-11 0 31 -0.9572 0.0092
-11 0 33 0.7716 -0.0045
-11 0 35 -0.2678 -0.0021
-11 0 37 0.3436 -0.0024
-11 1 -10 2.1282 0.0070
-11 1 -9 -0.7104 -0.0051
-11 1 -8 -0.4661 -0.0003
-11 1 -7 -0.2092 -0.0026
-11 1 -6 -1.2777 -0.0043
-11 1 -5 3.0913 0.0008
-11 1 -4 2.6123 -0.0037
-11 1 -3 -6.9428 0.0008
-11 1 -2 -2.8941 0.0066
-11 1 -1 9.1276 0.0029
-11 1 0 1.3896 0.0007
-11 1 1 -6.7289 0.0008
-11 1 2 1.7282 -0.0011
-11 1 3 0.7773 -0.0059
-11 1 4 -4.5413 -0.0018
-11 1 5 3.6740 -0.0012
-11 1 6 5.1342 -0.0028
-11 1 7 -4.3753 0.0066
-11 1 8 -3.7473 0.0059
-11 1 9 2.4936 0.0025
-11 1 10 1.7353 -0.0029
-11 1 11 0.0382 -0.0060
-11 1 12 0.2737 0.0014
-11 1 13 -2.3054 -0.0012
-11 1 14 -2.2594 -0.0031
-11 1 15 4.6458 -0.0005
-11 1 16 3.7482 0.0033
-11 1 17 -5.7106 0.0024
-11 1 18 -3.7312 -0.0031
-11 1 19 4.2822 0.0018
-11 1 20 2.1959 0.0031
-11 1 21 -1.8744 0.0037
-11 1 22 -0.3956 0.0005
-11 1 23 -0.1633 -0.0056
-11 1 24 -0.7901 -0.0015
-11 1 25 1.3339 -0.0050
-11 1 26 1.0512 -0.0029
-11 1 27 -0.8789 0.0042
-11 1 28 -0.4764 0.0001
-11 1 29 -0.2522 0.0040
-11 1 30 -0.0607 0.0056
-11 1 31 0.0070 -0.0005
-11 1 32 0.1010 -0.0017
-11 1 33 0.8626 -0.0047
-11 1 34 -0.0598 -0.0039
-11 1 35 -0.7138 0.0024
-11 1 36 0.1048 0.0039
-11 1 37 0.3561 0.0010
-11 2 -10 2.5158 0.0052
-11 2 -9 -1.2928 -0.0018
-11 2 -8 -3.5404 -0.0045
-11 2 -7 2.0264 -0.0017
-11 2 -6 3.5472 -0.0012
-11 2 -5 -3.2648 0.0008
-11 2 -4 -1.4557 0.0014
-11 2 -3 3.4672 0.0007
-11 2 -2 -2.8849 0.0035
-11 2 -1 -1.7322 0.0003
-11 2 0 7.3633 -0.0027
-11 2 1 -1.5512 0.0015
-11 2 2 -8.9568 -0.0004
-11 2 3 3.5665 -0.0030
-11 2 4 6.3999 0.0000
-11 2 5 -2.8440 0.0001
-11 2 6 -1.5026 -0.0008
-11 2 7 0.7253 0.0033
-11 2 8 -3.0287 0.0016
-11 2 9 0.9936 -0.0012
-11 2 10 5.8806 -0.0007
-11 2 11 -1.2383 -0.0029
-11 2 12 -6.6453 0.0001
-11 2 13 0.8217 -0.0002
-11 2 14 5.2839 0.0005
-11 2 15 -0.4299 0.0026
-11 2 16 -2.2093 0.0004
-11 2 17 -0.4025 0.0030
-11 2 18 -1.3819 -0.0007
-11 2 19 1.1093 -0.0026
-11 2 20 3.5462 -0.0007
-11 2 21 -1.0657 -0.0028
-11 2 22 -3.5596 -0.0010
-11 2 23 0.5787 0.0017
-11 2 24 2.4196 0.0022
-11 2 25 0.2562 -0.0001
-11 2 26 -1.0898 0.0000
-11 2 27 -1.0426 -0.0005
-11 2 28 0.2926 -0.0006
-11 2 29 0.7309 0.0025
-11 2 30 -0.2591 0.0007
-11 2 31 0.2066 -0.0005
-11 2 32 0.2772 -0.0026
-11 2 33 -0.1550 -0.0007
-11 2 34 -0.0671 0.0019
-11 2 35 -0.4245 -0.0023
-11 2 36 0.0407 0.0040
-11 3 -10 -2.2926 0.0014
-11 3 -9 -0.0721 -0.0022
-11 3 -8 1.4934 0.0002
-11 3 -7 -2.7312 0.0002
-11 3 -6 0.2879 -0.0020
-11 3 -5 4.3157 -0.0003
-11 3 -4 -2.4715 0.0005
-11 3 -3 -3.6095 0.0026
-11 3 -2 3.0020 0.0005
-11 3 -1 0.4548 -0.0018
-11 3 0 -0.9369 0.0001
-11 3 1 3.1276 0.0011
-11 3 2 -2.7826 0.0013
-11 3 3 -5.0148 -0.0018
-11 3 4 6.0533 -0.0031
-11 3 5 5.7670 0.0011
-11 3 6 -6.9125 0.0007
-11 3 7 -5.9883 0.0001
-11 3 8 5.3901 0.0001
-11 3 9 5.1685 -0.0022
-11 3 10 -2.7936 0.0042
-11 3 11 -2.7260 0.0021
-11 3 12 0.2198 -0.0037
-11 3 13 -0.4597 0.0008
-11 3 14 1.7284 -0.0001
-11 3 15 2.1307 0.0013
-11 3 16 -3.0617 0.0004
-11 3 17 -1.9024 -0.0025
-11 3 18 3.3819 -0.0012
-11 3 19 0.9461 -0.0014
-11 3 20 -2.0796 -0.0006
-11 3 21 0.3818 0.0000
-11 3 22 0.1365 0.0046
-11 3 23 -1.6779 0.0021
-11 3 24 0.9014 -0.0007
-11 3 25 2.1849 0.0004
-11 3 26 -0.7174 -0.0036
-11 3 27 -2.1746 -0.0005
-11 3 28 0.0476 -0.0006
-11 3 29 2.0931 0.0005
-11 3 30 -0.0179 0.0026
-11 3 31 -1.3154 -0.0019
-11 3 32 0.8256 0.0012
-11 3 33 -0.0127 -0.0010
-11 3 34 -1.2539 0.0003
-11 3 35 0.7406 0.0056
-11 3 36 0.5145 -0.0044
-11 4 -10 1.7387 -0.0023
-11 4 -9 -1.9933 -0.0002
-11 4 -8 -2.2597 -0.0001
-11 4 -7 2.3220 0.0021
-11 4 -6 0.9365 -0.0020
-11 4 -5 -0.6749 -0.0013
-11 4 -4 0.7369 0.0018
-11 4 -3 -2.2339 -0.0013
-11 4 -2 -1.5393 0.0011
-11 4 -1 4.3992 0.0021
-11 4 0 1.3202 -0.0012
-11 4 1 -4.0671 -0.0013
-11 4 2 -0.5890 -0.0001
-11 4 3 2.3912 0.0005
-11 4 4 0.4247 -0.0002
-11 4 5 -0.8769 -0.0012
-11 4 6 -0.4515 0.0006
-11 4 7 -0.5364 0.0001
-11 4 8 -0.4670 -0.0001
-11 4 9 2.0937 0.0012
-11 4 10 1.6297 0.0008
-11 4 11 -3.3305 0.0017
-11 4 12 -1.7238 -0.0006
-11 4 13 3.0080 -0.0015
-11 4 14 0.5382 -0.0021
-11 4 15 -1.3014 -0.0015
-11 4 16 0.9854 0.0009
-11 4 17 -0.1914 -0.0008
-11 4 18 -1.5252 0.0010
-11 4 19 1.1837 0.0011
-11 4 20 1.2069 0.0012
-11 4 21 -1.7062 0.0019
-11 4 22 -1.0480 -0.0005
-11 4 23 1.0439 0.0004
-11 4 24 0.9816 -0.0019
-11 4 25 -0.0536 -0.0018
-11 4 26 -0.6171 -0.0007
-11 4 27 0.3793 -0.0008
-11 4 28 0.1663 0.0028
-11 4 29 -1.2080 0.0001
-11 4 30 0.1677 -0.0004
-11 4 31 0.9927 0.0007
-11 4 32 -0.3165 -0.0012
-11 4 33 -0.0145 0.0026
-11 4 34 0.0992 0.0009
-11 4 35 -0.8068 -0.0039
-11 4 36 0.3178 -0.0021
-11 5 -10 -1.4599 -0.0009
-11 5 -9 -1.0465 0.0018
-11 5 -8 0.0101 0.0002
-11 5 -7 1.2297 -0.0014
-11 5 -6 1.2851 0.0001
-11 5 -5 -1.0347 -0.0014
-11 5 -4 -1.4329 0.0007
-11 5 -3 0.0314 0.0012
-11 5 -2 1.0203 -0.0010
-11 5 -1 1.7076 0.0000
-11 5 0 -0.8177 0.0007
-11 5 1 -2.8638 0.0001
-11 5 2 1.5360 0.0007
-11 5 3 2.4466 -0.0004
-11 5 4 -2.3192 -0.0009
-11 5 5 -0.9550 0.0016
-11 5 6 1.5275 -0.0009
-11 5 7 -0.5150 -0.0027
-11 5 8 0.1189 0.0010
-11 5 9 0.8948 0.0021
-11 5 10 -0.6953 0.0004
-11 5 11 -0.4395 0.0004
-11 5 12 -0.3057 -0.0008
-11 5 13 0.0324 -0.0013
-11 5 14 1.7171 -0.0006
-11 5 15 0.4138 -0.0014
-11 5 16 -1.8590 0.0009
-11 5 17 -0.5996 0.0017
-11 5 18 0.6964 0.0008
-11 5 19 0.2288 0.0009
-11 5 20 0.3934 0.0003
-11 5 21 -0.3598 0.0002
-11 5 22 -0.8751 -0.0019
-11 5 23 0.8495 -0.0017
-11 5 24 0.8238 -0.0003
-11 5 25 -0.2388 0.0002
-11 5 26 -0.2377 0.0015
-11 5 27 -0.4028 0.0003
-11 5 28 -0.3469 -0.0009
-11 5 29 -0.4900 0.0002
-11 5 30 0.3396 0.0008
-11 5 31 1.4439 0.0008
-11 5 32 -0.0391 0.0009
-11 5 33 -1.2393 -0.0027
-11 5 34 0.1342 -0.0017
-11 5 35 0.5106 0.0029
-11 6 -10 -0.4888 0.0008
-11 6 -9 0.2033 0.0003
-11 6 -8 -0.0130 -0.0006
-11 6 -7 0.8472 -0.0015
-11 6 -6 1.1146 0.0005
-11 6 -5 -1.9763 0.0002
-11 6 -4 -1.7585 -0.0009
-11 6 -3 2.8268 0.0002
-11 6 -2 1.1886 0.0007
-11 6 -1 -2.8298 0.0003
-11 6 0 0.5667 0.0008
-11 6 1 1.9377 0.0010
-11 6 2 -2.2433 -0.0009
-11 6 3 -0.4995 -0.0008
-11 6 4 2.3421 -0.0003
-11 6 5 -1.0582 -0.0013
-11 6 6 -1.3678 -0.0002
-11 6 7 1.8836 0.0001
-11 6 8 0.5130 0.0007
-11 6 9 -1.5333 0.0012
-11 6 10 -0.0494 -0.0002
-11 6 11 0.6128 0.0011
-11 6 12 -0.1972 0.0003
-11 6 13 0.1528 -0.0020
-11 6 14 0.4912 0.0003
-11 6 15 -0.1585 -0.0004
-11 6 16 -0.5721 -0.0005
-11 6 17 -0.5886 0.0004
-11 6 18 0.2394 -0.0001
-11 6 19 0.9020 0.0021
-11 6 20 -0.0220 -0.0003
-11 6 21 -0.4778 -0.0006
-11 6 22 -0.1995 0.0002
-11 6 23 0.6078 -0.0017
-11 6 24 0.6528 -0.0007
-11 6 25 -0.8387 0.0002
-11 6 26 -0.3751 0.0004
-11 6 27 -0.0997 0.0009
-11 6 28 -0.7082 0.0019
-11 6 29 0.5898 -0.0006
-11 6 30 1.0604 -0.0009
-11 6 31 0.3346 -0.0008
-11 6 32 -0.2160 -0.0021
-11 6 33 -0.9353 0.0038
-11 6 34 -0.5564 0.0007
-11 6 35 0.8331 -0.0037
-11 7 -10 -1.7229 -0.0012
-11 7 -9 -0.5859 -0.0001
-11 7 -8 2.6796 0.0006
-11 7 -7 -0.5438 -0.0009
-11 7 -6 -3.0598 0.0002
-11 7 -5 1.7422 -0.0002
-11 7 -4 1.9678 -0.0003
-11 7 -3 -2.3821 0.0012
-11 7 -2 0.1061 -0.0002
-11 7 -1 2.0400 -0.0001
-11 7 0 -1.5186 0.0004
-11 7 1 -0.4401 -0.0005
-11 7 2 1.1488 -0.0006
-11 7 3 -1.5617 -0.0001
-11 7 4 -0.3180 0.0004
-11 7 5 2.3638 -0.0003
-11 7 6 0.2315 -0.0002
-11 7 7 -1.7354 0.0005
-11 7 8 -0.0475 -0.0001
-11 7 9 0.8046 0.0011
-11 7 10 -0.7158 0.0019
-11 7 11 -0.2146 -0.0012
-11 7 12 1.2829 -0.0014
-11 7 13 -0.2714 -0.0008
-11 7 14 -0.8018 -0.0002
-11 7 15 0.8048 0.0006
-11 7 16 -0.2876 -0.0014
-11 7 17 -1.0327 0.0011
-11 7 18 0.7297 0.0017
-11 7 19 0.9048 0.0004
-11 7 20 -0.7489 0.0005
-11 7 21 -0.5678 -0.0019
-11 7 22 0.9566 -0.0010
-11 7 23 0.0513 -0.0001
-11 7 24 -0.5548 -0.0003
-11 7 25 0.4125 0.0005
-11 7 26 -0.3226 0.0012
-11 7 27 -1.2129 0.0003
-11 7 28 0.2639 0.0004
-11 7 29 2.1500 0.0008
-11 7 30 0.2629 -0.0026
-11 7 31 -1.9037 -0.0005
-11 7 32 0.1626 -0.0004
-11 7 33 1.0353 0.0002
-11 7 34 -0.7957 0.0057
-11 8 -10 2.5130 -0.0002
-11 8 -9 -0.4201 0.0000
-11 8 -8 -2.7146 0.0007
-11 8 -7 1.4774 0.0005
-11 8 -6 1.5111 -0.0005
-11 8 -5 -2.2444 0.0001
-11 8 -4 0.1972 -0.0007
-11 8 -3 2.4452 -0.0002
-11 8 -2 -1.7818 -0.0002
-11 8 -1 -1.1757 0.0002
-11 8 0 2.4262 0.0006
-11 8 1 -0.7346 -0.0004
-11 8 2 -2.0589 0.0007
-11 8 3 1.0288 0.0005
-11 8 4 1.3123 -0.0003
-11 8 5 0.1267 -0.0001
-11 8 6 -0.0927 0.0003
-11 8 7 -0.5950 -0.0002
-11 8 8 -1.0770 -0.0006
-11 8 9 0.0961 0.0003
-11 8 10 1.3607 -0.0001
-11 8 11 -0.1051 -0.0004
-11 8 12 -0.8234 -0.0001
-11 8 13 1.1039 0.0000
-11 8 14 -0.0460 -0.0004
-11 8 15 -1.5829 0.0001
-11 8 16 0.5988 0.0012
-11 8 17 0.8008 0.0010
-11 8 18 -0.7285 0.0002
-11 8 19 -0.1621 -0.0014
-11 8 20 0.6740 -0.0012
-11 8 21 0.0846 -0.0003
-11 8 22 -0.4512 0.0002
-11 8 23 0.0685 0.0008
-11 8 24 0.4828 0.0013
-11 8 25 -0.1721 0.0002
-11 8 26 -0.8864 -0.0009
-11 8 27 0.0376 0.0004
-11 8 28 0.7206 -0.0006
-11 8 29 0.3044 -0.0003
-11 8 30 0.3162 -0.0009
-11 8 31 -0.4163 -0.0021
-11 8 32 -0.8776 0.0055
-11 8 33 0.2332 0.0044
-11 9 -10 -2.2473 0.0007
-11 9 -9 0.8583 -0.0003
-11 9 -8 0.6760 -0.0004
-11 9 -7 -1.5621 0.0004
-11 9 -6 0.9914 -0.0010
-11 9 -5 1.9627 0.0003
-11 9 -4 -2.6200 -0.0000
-11 9 -3 -1.7167 -0.0010
-11 9 -2 4.0022 0.0009
-11 9 -1 0.9641 0.0005
-11 9 0 -3.7803 0.0010
-11 9 1 -0.7508 0.0002
-11 9 2 2.2150 -0.0006
-11 9 3 1.0516 0.0002
-11 9 4 -0.2767 -0.0005
-11 9 5 -0.6436 -0.0002
-11 9 6 -0.8452 -0.0008
-11 9 7 -0.0531 -0.0001
-11 9 8 0.6634 0.0005
-11 9 9 -0.1789 -0.0006
-11 9 10 -0.3771 -0.0003
-11 9 11 1.3006 0.0001
-11 9 12 0.3363 0.0018
-11 9 13 -2.0665 0.0012
-11 9 14 0.0294 -0.0012
-11 9 15 1.3866 0.0000
-11 9 16 -0.4525 0.0001
-11 9 17 -0.2304 -0.0007
-11 9 18 0.2601 -0.0008
-11 9 19 -0.2835 -0.0013
-11 9 20 0.4393 0.0009
-11 9 21 0.4310 0.0015
-11 9 22 -0.8254 0.0001
-11 9 23 -0.2739 0.0004
-11 9 24 1.0806 -0.0001
-11 9 25 0.0149 0.0003
-11 9 26 -1.6881 -0.0007
-11 9 27 0.1449 -0.0028
-11 9 28 1.8922 0.0001
-11 9 29 -0.3595 0.0026
-11 9 30 -1.3238 -0.0004
-11 9 31 0.4688 0.0021
-11 9 32 0.5974 0.0037
-11 10 -10 -0.7453 -0.0001
-11 10 -9 -1.8034 -0.0001
-11 10 -8 0.9855 -0.0013
-11 10 -7 1.7901 -0.0003
-11 10 -6 -0.4990 0.0009
-11 10 -5 -1.4788 -0.0000
-11 10 -4 0.1679 0.0007
-11 10 -3 0.9726 -0.0000
-11 10 -2 1.0327 0.0001
-11 10 -1 0.0850 0.0003
-11 10 0 -2.3449 -0.0003
-11 10 1 -1.4541 0.0001
-11 10 2 2.8401 -0.0010
-11 10 3 2.8606 -0.0003
-11 10 4 -2.6963 0.0004
-11 10 5 -3.1264 -0.0006
-11 10 6 1.6186 -0.0000
-11 10 7 1.7309 -0.0001
-11 10 8 -0.6068 0.0003
-11 10 9 -0.2913 0.0003
-11 10 10 0.5953 0.0004
-11 10 11 -0.2412 0.0012
-11 10 12 -0.7076 -0.0007
-11 10 13 -0.1595 -0.0002
-11 10 14 0.2619 0.0006
-11 10 15 1.0915 -0.0008
-11 10 16 0.1945 -0.0006
-11 10 17 -1.6209 -0.0008
-11 10 18 0.1210 -0.0002
-11 10 19 1.6485 0.0006
-11 10 20 -0.5927 0.0004
-11 10 21 -1.3192 0.0006
-11 10 22 0.5172 0.0003
-11 10 23 0.7946 0.0002
-11 10 24 -0.2851 0.0001
-11 10 25 -0.2371 -0.0009
-11 10 26 -0.1656 -0.0028
-11 10 27 -0.4231 0.0005
-11 10 28 0.5891 0.0024
-11 10 29 0.3436 0.0002
-11 10 30 -0.4048 0.0050
-11 10 31 0.5285 -0.0026
-11 11 -10 -1.0158 -0.0008
-11 11 -9 -0.2013 0.0002
-11 11 -8 1.0016 0.0008
-11 11 -7 0.9920 -0.0002
-11 11 -6 -0.0473 0.0004
-11 11 -5 -1.5782 -0.0000
-11 11 -4 -0.1063 -0.0004
-11 11 -3 2.3919 -0.0001
-11 11 -2 -0.0640 -0.0004
-11 11 -1 -2.7046 0.0001
-11 11 0 -0.4193 -0.0000
-11 11 1 2.4805 -0.0002
-11 11 2 0.0862 0.0004
-11 11 3 -1.5056 -0.0003
-11 11 4 0.8666 -0.0003
-11 11 5 -0.9498 0.0004
-11 11 6 -1.3387 0.0002
-11 11 7 2.6921 0.0002
-11 11 8 1.4192 0.0000
-11 11 9 -1.9933 0.0004
-11 11 10 -0.9665 0.0000
-11 11 11 0.5270 -0.0008
-11 11 12 -0.0155 -0.0001
-11 11 13 0.1534 0.0006
-11 11 14 1.0792 0.0008
-11 11 15 -0.0245 -0.0004
-11 11 16 -1.3484 -0.0013
-11 11 17 0.0290 -0.0007
-11 11 18 0.7209 0.0007
-11 11 19 -0.3525 0.0004
-11 11 20 -0.0719 -0.0005
-11 11 21 0.1986 0.0011
-11 11 22 -0.6000 0.0003
-11 11 23 0.2581 0.0006
-11 11 24 1.1413 -0.0003
-11 11 25 -0.5385 -0.0023
-11 11 26 -1.2506 0.0016
-11 11 27 0.2285 -0.0008
-11 11 28 1.1234 0.0007
-11 11 29 0.5879 0.0043
-11 11 30 -0.4789 -0.0063
-11 12 -10 -0.0564 0.0005
-11 12 -9 0.9149 -0.0001
-11 12 -8 1.2519 0.0001
-11 12 -7 -0.5436 0.0002
-11 12 -6 -1.9168 -0.0006
-11 12 -5 0.5329 -0.0005
-11 12 -4 1.5206 -0.0002
-11 12 -3 -0.3441 -0.0000
-11 12 -2 -1.3769 0.0006
-11 12 -1 -0.0825 0.0008
-11 12 0 0.8121 -0.0004
-11 12 1 0.0651 -0.0004
-11 12 2 0.5548 0.0003
-11 12 3 -0.8774 0.0008
-11 12 4 -1.3239 -0.0000
-11 12 5 2.1356 -0.0008
-11 12 6 0.7741 0.0001
-11 12 7 -1.8278 0.0001
-11 12 8 0.7579 -0.0001
-11 12 9 0.9385 0.0000
-11 12 10 -1.5150 -0.0004
-11 12 11 -0.9023 0.0001
-11 12 12 0.8348 0.0012
-11 12 13 1.3577 0.0001
-11 12 14 -0.2400 -0.0011
-11 12 15 -1.2456 -0.0006
-11 12 16 0.4089 0.0001
-11 12 17 0.0803 0.0003
-11 12 18 -0.7660 -0.0011
-11 12 19 0.8775 0.0004
-11 12 20 0.5188 0.0017
-11 12 21 -0.7235 0.0007
-11 12 22 -0.0637 0.0006
-11 12 23 0.0251 -0.0024
-11 12 24 0.0170 -0.0004
-11 12 25 0.3515 0.0024
-11 12 26 0.2324 -0.0013
-11 12 27 -0.1382 0.0011
-11 12 28 -0.0963 -0.0016
-11 12 29 0.0829 -0.0050
-11 13 -10 1.2171 0.0009
-11 13 -9 0.9649 -0.0016
-11 13 -8 -1.0576 -0.0007
-11 13 -7 -0.9892 0.0010
-11 13 -6 -0.0687 -0.0009
-11 13 -5 0.3645 0.0001
-11 13 -4 0.3490 0.0010
-11 13 -3 0.0447 0.0002
-11 13 -2 0.0886 0.0003
-11 13 -1 -0.5516 0.0002
-11 13 0 0.0656 -0.0009
-11 13 1 0.8569 -0.0003
-11 13 2 -0.4231 0.0006
-11 13 3 -0.3366 -0.0003
-11 13 4 0.6569 0.0001
-11 13 5 0.0228 0.0000
-11 13 6 -0.3471 -0.0008
-11 13 7 -0.0443 -0.0002
-11 13 8 -0.0158 0.0007
-11 13 9 0.0581 -0.0003
-11 13 10 -0.6571 -0.0002
-11 13 11 0.0079 0.0011
-11 13 12 1.1745 0.0003
-11 13 13 -0.6167 -0.0006
-11 13 14 -0.6205 -0.0013
-11 13 15 0.6738 -0.0003
-11 13 16 -0.0870 0.0009
-11 13 17 0.3719 0.0000
-11 13 18 -0.0740 0.0008
-11 13 19 -0.7973 0.0011
-11 13 20 0.9661 0.0004
-11 13 21 0.1094 -0.0015
-11 13 22 -1.4522 -0.0026
-11 13 23 0.0841 0.0019
-11 13 24 1.5258 0.0009
-11 13 25 0.7667 -0.0008
-11 13 26 -1.1023 0.0029
-11 13 27 -0.9160 -0.0032
-11 14 -10 0.1784 -0.0014
-11 14 -9 0.1742 -0.0001
-11 14 -8 -0.3151 0.0007
-11 14 -7 -0.5635 0.0001
-11 14 -6 -0.3261 0.0005
-11 14 -5 0.7724 0.0001
-11 14 -4 1.0346 -0.0000
-11 14 -3 -0.8480 0.0006
-11 14 -2 -0.4173 -0.0000
-11 14 -1 0.9271 -0.0009
-11 14 0 -0.1816 -0.0001
-11 14 1 -0.7510 -0.0001
-11 14 2 0.3658 -0.0002
-11 14 3 1.0298 0.0001
-11 14 4 -0.6387 0.0007
-11 14 5 -1.2971 -0.0002
-11 14 6 0.3790 -0.0005
-11 14 7 0.6279 0.0003
-11 14 8 -0.3986 -0.0005
-11 14 9 0.1605 0.0001
-11 14 10 0.9454 0.0003
-11 14 11 -1.1147 -0.0000
-11 14 12 -0.8888 0.0001
-11 14 13 1.7882 0.0001
-11 14 14 0.1285 0.0008
-11 14 15 -0.9698 -0.0004
-11 14 16 0.4951 -0.0005
-11 14 17 0.0422 0.0003
-11 14 18 -0.1158 -0.0002
-11 14 19 -0.0466 0.0006
-11 14 20 -0.4507 -0.0011
-11 14 21 -0.3488 -0.0011
-11 14 22 0.1939 0.0010
-11 14 23 1.3758 -0.0022
-11 14 24 0.2901 0.0033
-11 14 25 -1.3841 0.0056
-11 15 -10 1.0854 -0.0005
-11 15 -9 1.2857 0.0011
-11 15 -8 -1.3523 0.0003
-11 15 -7 -1.4718 -0.0005
-11 15 -6 1.5083 0.0001
-11 15 -5 0.5856 -0.0003
-11 15 -4 0.0408 0.0000
-11 15 -3 0.6765 0.0003
-11 15 -2 -1.9928 -0.0002
-11 15 -1 -0.9583 -0.0003
-11 15 0 2.3648 0.0004
-11 15 1 0.9976 -0.0001
-11 15 2 -1.9881 0.0002
-11 15 3 -1.0298 0.0001
-11 15 4 1.2375 -0.0009
-11 15 5 -0.1603 0.0004
-11 15 6 -0.5854 0.0005
-11 15 7 1.1220 0.0001
-11 15 8 0.5869 -0.0010
-11 15 9 -1.1545 -0.0004
-11 15 10 -0.3795 0.0011
-11 15 11 1.4087 -0.0002
-11 15 12 -0.2607 0.0013
-11 15 13 -0.9230 0.0008
-11 15 14 0.8898 -0.0013
-11 15 15 -0.2597 -0.0001
-11 15 16 -0.9471 -0.0006
-11 15 17 0.9645 -0.0011
-11 15 18 0.5104 -0.0002
-11 15 19 -1.8133 -0.0009
-11 15 20 -0.2500 0.0014
-11 15 21 2.4801 0.0016
-11 15 22 -0.0697 -0.0005
-11 15 23 -1.6783 0.0023
-11 16 -10 -0.1468 0.0014
-11 16 -9 0.1087 0.0006
-11 16 -8 0.5163 -0.0006
-11 16 -7 -0.8517 -0.0002
-11 16 -6 -0.5510 -0.0007
-11 16 -5 1.5610 -0.0011
-11 16 -4 -0.2541 0.0008
-11 16 -3 -1.4141 0.0011
-11 16 -2 0.0262 0.0002
-11 16 -1 0.6789 0.0003
-11 16 0 0.9169 -0.0003
-11 16 1 -0.2534 -0.0004
-11 16 2 -1.0374 0.0001
-11 16 3 -0.6673 0.0001
-11 16 4 0.5393 -0.0020
-11 16 5 1.2912 0.0002
-11 16 6 -0.0055 0.0019
-11 16 7 -0.5935 0.0002
-11 16 8 -0.1897 0.0013
-11 16 9 0.2931 -0.0013
-11 16 10 0.1351 -0.0016
-11 16 11 -0.2888 0.0014
-11 16 12 0.2864 0.0005
-11 16 13 0.0664 -0.0005
-11 16 14 -0.9489 0.0005
-11 16 15 -0.6875 0.0007
-11 16 16 1.2204 -0.0034
-11 16 17 0.7133 -0.0033
-11 16 18 -1.1435 0.0028
-11 16 19 0.6570 0.0046
-11 16 20 0.3878 0.0006
-11 17 -10 -0.1487 -0.0012
-11 17 -9 -0.4106 -0.0009
-11 17 -8 -0.2621 0.0000
-11 17 -7 -0.1778 -0.0002
-11 17 -6 0.4519 0.0004
-11 17 -5 0.6835 -0.0002
-11 17 -4 -1.2200 0.0001
-11 17 -3 -1.5305 0.0019
-11 17 -2 2.2732 -0.0002
-11 17 -1 1.6120 -0.0004
-11 17 0 -1.8795 -0.0001
-11 17 1 -0.6900 -0.0009
-11 17 2 0.9610 -0.0012
-11 17 3 0.0443 -0.0003
-11 17 4 -0.8374 0.0015
-11 17 5 0.3110 0.0005
-11 17 6 0.7717 0.0005
-11 17 7 -0.1568 -0.0001
-11 17 8 -0.1639 0.0001
-11 17 9 -0.1866 -0.0001
-11 17 10 -0.1420 -0.0000
-11 17 11 0.0007 0.0008
-11 17 12 -0.1092 -0.0041
-11 17 13 -0.3997 -0.0013
-11 17 14 0.0895 0.0046
-11 17 15 0.9134 0.0028
-11 17 16 -0.4071 -0.0021
-11 17 17 -0.1311 -0.0062
-11 18 -5 0.1859 0.0058
-11 18 -4 0.3935 0.0026
-11 18 -3 0.1888 -0.0044
-11 18 -2 -0.4223 -0.0017
-11 18 -1 0.3202 -0.0004
-11 18 0 0.1627 0.0001
-11 18 1 -0.3364 0.0011
-11 18 2 -0.1457 -0.0000
-11 18 3 -0.1149 -0.0003
-11 18 4 -0.0291 0.0014
-11 18 5 -0.2606 -0.0006
-11 18 6 -0.0179 0.0001
-11 18 7 0.6762 0.0011
-11 18 8 0.6696 -0.0034
-11 18 9 -0.4818 0.0013
-11 18 10 -1.0926 0.0031
-11 18 11 -0.0863 -0.0023
-11 18 12 0.2559 -0.0034
-10 0 -8 9.8583 0.0181
-10 0 -6 -10.8844 0.0050
-10 0 -4 8.9198 -0.0091
-10 0 -2 -2.8768 0.0000
-10 0 0 -5.2978 -0.0020
-10 0 2 9.4984 0.0002
-10 0 4 -7.3918 0.0097
-10 0 6 2.1309 -0.0022
-10 0 8 3.0736 -0.0092
-10 0 10 -5.7242 -0.0016
-10 0 12 5.4536 0.0076
-10 0 14 -3.1566 0.0007
-10 0 16 -0.6392 0.0017
-10 0 18 3.7145 -0.0000
-10 0 20 -4.3263 -0.0067
-10 0 22 3.2708 -0.0060
-10 0 24 -1.3344 0.0082
-10 0 26 -0.5686 0.0123
-10 0 28 0.6724 -0.0102
-10 0 30 0.4171 -0.0081
-10 0 32 -0.4231 0.0050
-10 0 34 -0.0441 0.0035
-10 0 36 -0.2159 0.0005
-10 1 -9 0.2874 -0.0025
-10 1 -8 -2.0241 0.0020
-10 1 -7 2.1057 0.0104
-10 1 -6 -1.5594 0.0001
-10 1 -5 -4.0706 -0.0042
-10 1 -4 7.1156 -0.0037
-10 1 -3 4.7537 -0.0049
-10 1 -2 -11.5146 -0.0012
-10 1 -1 -3.2433 0.0010
-10 1 0 10.5185 0.0004
-10 1 1 -0.3287 0.0021
-10 1 2 -4.3144 0.0065
-10 1 3 3.8833 0.0028
-10 1 4 -1.5403 -0.0022
-10 1 5 -5.3510 -0.0035
-10 1 6 3.7705 -0.0059
-10 1 7 4.7764 0.0001
-10 1 8 -2.5069 -0.0003
-10 1 9 -3.0585 0.0004
-10 1 10 -0.4859 0.0053
-10 1 11 0.7259 -0.0002
-10 1 12 2.9627 0.0019
-10 1 13 1.5841 0.0014
-10 1 14 -4.6323 -0.0023
-10 1 15 -3.1407 -0.0013
-10 1 16 4.9817 -0.0005
-10 1 17 3.3044 0.0007
-10 1 18 -3.2052 -0.0017
-10 1 19 -2.0457 -0.0015
-10 1 20 0.7889 -0.0039
-10 1 21 0.3312 -0.0001
-10 1 22 0.7252 0.0057
-10 1 23 0.9322 0.0009
-10 1 24 -1.1112 0.0053
-10 1 25 -1.2871 0.0032
-10 1 26 0.1949 -0.0049
-10 1 27 0.6704 -0.0010
-10 1 28 1.0672 -0.0037
-10 1 29 -0.0082 -0.0061
-10 1 30 -0.7289 0.0002
-10 1 31 0.0660 0.0042
-10 1 32 -0.5853 0.0051
-10 1 33 -0.3788 0.0020
-10 1 34 0.8871 -0.0028
-10 1 35 0.4333 -0.0036
-10 1 36 -0.5578 -0.0005
-10 1 37 -0.1823 0.0019
-10 2 -9 4.2382 0.0040
-10 2 -8 -3.0599 -0.0003
-10 2 -7 -4.3781 -0.0000
-10 2 -6 6.0640 -0.0006
-10 2 -5 2.3185 -0.0019
-10 2 -4 -7.5581 -0.0012
-10 2 -3 2.5213 -0.0034
-10 2 -2 5.8170 -0.0002
-10 2 -1 -8.3505 0.0049
-10 2 0 -1.1489 0.0006
-10 2 1 11.5522 -0.0009
-10 2 2 -2.8508 0.0023
-10 2 3 -10.0175 0.0001
-10 2 4 3.6645 -0.0039
-10 2 5 5.2045 -0.0006
-10 2 6 -1.9809 0.0009
-10 2 7 0.1513 -0.0001
-10 2 8 -0.1963 0.0011
-10 2 9 -4.3812 0.0011
-10 2 10 0.7439 0.0022
-10 2 11 6.3156 -0.0019
-10 2 12 -0.0665 -0.0010
-10 2 13 -5.5034 0.0007
-10 2 14 -0.5610 -0.0027
-10 2 15 2.6654 0.0002
-10 2 16 1.3240 -0.0022
-10 2 17 0.8648 0.0002
-10 2 18 -1.5846 0.0046
-10 2 19 -3.1511 0.0003
-10 2 20 0.6451 -0.0001
-10 2 21 3.0580 0.0013
-10 2 22 0.6031 -0.0009
-10 2 23 -1.4917 -0.0027
-10 2 24 -1.3248 0.0013
-10 2 25 -0.1230 0.0006
-10 2 26 1.3377 -0.0012
-10 2 27 0.8114 -0.0005
-10 2 28 -0.4373 -0.0020
-10 2 29 -0.4072 0.0028
-10 2 30 -0.6031 0.0006
-10 2 31 -0.0832 -0.0018
-10 2 32 0.3515 0.0017
-10 2 33 0.0378 -0.0012
-10 2 34 0.6001 0.0012
-10 2 35 0.0443 -0.0008
-10 2 36 -0.8089 -0.0031
-10 3 -9 -2.8373 0.0015
-10 3 -8 5.8714 0.0003
-10 3 -7 0.8559 0.0006
-10 3 -6 -7.5819 -0.0020
-10 3 -5 2.3896 -0.0006
-10 3 -4 5.9173 0.0000
-10 3 -3 -4.7715 0.0006
-10 3 -2 -1.0777 0.0010
-10 3 -1 4.1295 -0.0005
-10 3 0 -4.3420 -0.0017
-10 3 1 -0.4959 -0.0005
-10 3 2 7.3852 0.0025
-10 3 3 -4.0765 0.0009
-10 3 4 -8.1907 -0.0022
-10 3 5 6.9107 0.0013
-10 3 6 7.8855 0.0030
-10 3 7 -6.8612 -0.0017
-10 3 8 -6.7657 -0.0011
-10 3 9 4.6075 -0.0025
-10 3 10 4.1741 -0.0013
-10 3 11 -1.6016 0.0032
-10 3 12 -0.3783 -0.0016
-10 3 13 -0.8026 -0.0000
-10 3 14 -2.1660 0.0011
-10 3 15 2.2710 -0.0008
-10 3 16 2.6142 0.0018
-10 3 17 -2.6092 0.0018
-10 3 18 -2.1215 0.0006
-10 3 19 1.3589 -0.0001
-10 3 20 0.8245 -0.0005
-10 3 21 0.4507 -0.0043
-10 3 22 1.0893 -0.0014
-10 3 23 -1.0695 0.0007
-10 3 24 -2.4272 -0.0008
-10 3 25 0.2183 0.0045
-10 3 26 2.8463 0.0009
-10 3 27 1.0131 0.0001
-10 3 28 -2.7924 0.0002
-10 3 29 -1.1995 -0.0037
-10 3 30 1.9800 0.0020
-10 3 31 -0.0180 -0.0016
-10 3 32 -0.5288 -0.0021
-10 3 33 1.2290 0.0028
-10 3 34 -0.5670 -0.0025
-10 3 35 -0.9540 0.0020
-10 3 36 0.8913 0.0068
-10 4 -9 2.8785 -0.0010
-10 4 -8 -2.5637 -0.0015
-10 4 -7 -0.4814 0.0022
-10 4 -6 0.0649 0.0016
-10 4 -5 -2.4809 -0.0015
-10 4 -4 3.3726 0.0009
-10 4 -3 3.9599 -0.0006
-10 4 -2 -5.7555 -0.0018
-10 4 -1 -3.4665 -0.0004
-10 4 0 5.4075 0.0006
-10 4 1 1.4385 0.0011
-10 4 2 -3.7151 0.0003
-10 4 3 0.6686 0.0000
-10 4 4 2.3630 0.0018
-10 4 5 -1.9712 -0.0003
-10 4 6 -1.0156 -0.0021
-10 4 7 3.0535 0.0005
-10 4 8 -0.9302 -0.0005
-10 4 9 -3.8665 -0.0027
-10 4 10 3.1062 -0.0015
-10 4 11 3.5206 0.0032
-10 4 12 -3.7338 0.0027
-10 4 13 -1.8206 -0.0000
-10 4 14 2.3237 0.0007
-10 4 15 -0.1813 0.0005
-10 4 16 -0.6325 0.0004
-10 4 17 1.1251 -0.0022
-10 4 18 -0.7011 -0.0015
-10 4 19 -1.2553 -0.0010
-10 4 20 1.7083 -0.0012
-10 4 21 1.6386 0.0010
-10 4 22 -1.3987 -0.0002
-10 4 23 -1.9518 0.0024
-10 4 24 0.1776 0.0018
-10 4 25 1.4947 -0.0005
-10 4 26 0.0864 0.0011
-10 4 27 -0.6357 -0.0019
-10 4 28 0.4578 -0.0009
-10 4 29 0.0014 0.0002
-10 4 30 -0.4366 -0.0018
-10 4 31 0.2438 0.0010
-10 4 32 -0.2409 -0.0003
-10 4 33 -0.0830 -0.0012
-10 4 34 1.0542 0.0039
-10 4 35 -0.3499 0.0029
-10 4 36 -1.1197 -0.0024
-10 5 -9 1.2740 -0.0013
-10 5 -8 -1.5030 0.0010
-10 5 -7 -3.0065 0.0015
-10 5 -6 1.1730 0.0020
-10 5 -5 2.6510 -0.0019
-10 5 -4 -0.0603 -0.0019
-10 5 -3 -0.9446 0.0015
-10 5 -2 -1.6016 -0.0006
-10 5 -1 -0.5521 -0.0016
-10 5 0 2.3011 0.0010
-10 5 1 0.5351 0.0011
-10 5 2 -1.3389 -0.0004
-10 5 3 0.6415 -0.0002
-10 5 4 0.0045 0.0000
-10 5 5 -1.0048 0.0014
-10 5 6 0.7334 0.0009
-10 5 7 0.1583 -0.0022
-10 5 8 -0.4291 -0.0021
-10 5 9 0.3211 0.0008
-10 5 10 -0.5187 0.0008
-10 5 11 0.6263 0.0005
-10 5 12 1.0668 0.0010
-10 5 13 -2.1785 0.0008
-10 5 14 -1.3114 0.0014
-10 5 15 2.4643 -0.0016
-10 5 16 1.2252 -0.0020
-10 5 17 -1.2423 -0.0013
-10 5 18 -0.4157 -0.0019
-10 5 19 0.0336 0.0014
-10 5 20 -0.0782 0.0018
-10 5 21 0.5579 0.0012
-10 5 22 -0.1056 0.0012
-10 5 23 -0.8245 -0.0000
-10 5 24 -0.3801 -0.0008
-10 5 25 0.7457 -0.0015
-10 5 26 0.9347 -0.0009
-10 5 27 -0.5312 0.0012
-10 5 28 -0.0419 0.0008
-10 5 29 0.5961 -0.0015
-10 5 30 -1.0441 0.0001
-10 5 31 -0.7951 0.0003
-10 5 32 1.0729 0.0006
-10 5 33 0.5253 0.0011
-10 5 34 -0.5560 -0.0024
-10 5 35 0.2064 0.0012
-10 6 -9 0.1661 0.0006
-10 6 -8 -1.1407 0.0009
-10 6 -7 -1.8488 -0.0004
-10 6 -6 2.0340 -0.0006
-10 6 -5 3.1251 0.0008
-10 6 -4 -2.4275 0.0004
-10 6 -3 -2.5498 -0.0009
-10 6 -2 1.9683 -0.0012
-10 6 -1 0.1611 -0.0008
-10 6 0 -0.9513 -0.0001
-10 6 1 2.2929 0.0013
-10 6 2 0.2379 0.0013
-10 6 3 -2.9502 0.0003
-10 6 4 0.1880 -0.0001
-10 6 5 2.1268 0.0001
-10 6 6 -0.5244 0.0002
-10 6 7 -1.0258 -0.0010
-10 6 8 0.4491 -0.0017
-10 6 9 0.1739 0.0005
-10 6 10 -0.0459 0.0007
-10 6 11 0.2924 -0.0009
-10 6 12 -0.3721 0.0013
-10 6 13 -0.7030 0.0008
-10 6 14 0.2635 -0.0000
-10 6 15 0.9374 -0.0001
-10 6 16 0.6359 -0.0018
-10 6 17 -0.5058 0.0001
-10 6 18 -1.1450 -0.0003
-10 6 19 0.0154 -0.0000
-10 6 20 0.6049 0.0016
-10 6 21 0.0740 0.0007
-10 6 22 -0.3936 -0.0002
-10 6 23 -0.1977 -0.0004
-10 6 24 0.5910 -0.0000
-10 6 25 0.0314 -0.0009
-10 6 26 0.1375 -0.0004
-10 6 27 0.7067 -0.0009
-10 6 28 -0.5517 0.0012
-10 6 29 -1.0423 0.0024
-10 6 30 -0.5096 -0.0009
-10 6 31 0.4962 -0.0001
-10 6 32 1.3223 -0.0034
-10 6 33 0.1564 -0.0015
-10 6 34 -1.1452 0.0058
-10 6 35 -0.3018 0.0005
-10 7 -9 -2.6368 -0.0003
-10 7 -8 0.8120 0.0012
-10 7 -7 2.9392 -0.0005
-10 7 -6 -1.7899 -0.0004
-10 7 -5 -1.7687 0.0009
-10 7 -4 2.5022 -0.0004
-10 7 -3 -0.5205 -0.0005
-10 7 -2 -2.5886 -0.0010
-10 7 -1 2.0549 0.0001
-10 7 0 1.4859 0.0014
-10 7 1 -1.5130 0.0007
-10 7 2 0.4312 -0.0003
-10 7 3 0.2494 -0.0002
-10 7 4 -1.9460 0.0005
-10 7 5 0.2134 -0.0001
-10 7 6 2.4763 -0.0013
-10 7 7 -0.3708 -0.0010
-10 7 8 -2.3359 0.0008
-10 7 9 0.7370 -0.0001
-10 7 10 1.7994 -0.0004
-10 7 11 -1.0292 0.0009
-10 7 12 -1.0501 0.0010
-10 7 13 0.6457 0.0011
-10 7 14 0.3127 -0.0007
-10 7 15 0.3942 -0.0003
-10 7 16 0.2764 -0.0010
-10 7 17 -0.9068 -0.0014
-10 7 18 -0.5605 0.0009
-10 7 19 0.6308 0.0004
-10 7 20 0.2734 0.0005
-10 7 21 -0.4358 0.0006
-10 7 22 0.3841 0.0002
-10 7 23 0.1664 -0.0007
-10 7 24 -0.7364 -0.0007
-10 7 25 0.2960 -0.0000
-10 7 26 1.1840 0.0003
-10 7 27 0.0740 0.0006
-10 7 28 -1.9569 -0.0012
-10 7 29 -1.0004 0.0011
-10 7 30 1.7930 0.0008
-10 7 31 0.9279 -0.0020
-10 7 32 -0.8935 -0.0009
-10 7 33 -0.1567 -0.0005
-10 7 34 0.4900 0.0027
-10 8 -9 2.9952 -0.0006
-10 8 -8 -2.2322 0.0006
-10 8 -7 -1.8016 0.0012
-10 8 -6 2.3852 -0.0002
-10 8 -5 0.0628 0.0003
-10 8 -4 -2.4378 -0.0002
-10 8 -3 1.4004 -0.0003
-10 8 -2 1.3225 -0.0001
-10 8 -1 -2.0704 -0.0003
-10 8 0 0.7181 0.0007
-10 8 1 1.9876 -0.0004
-10 8 2 -1.5807 -0.0007
-10 8 3 -1.6009 0.0001
-10 8 4 0.8365 0.0004
-10 8 5 0.7018 -0.0005
-10 8 6 -0.0334 -0.0003
-10 8 7 0.3674 0.0013
-10 8 8 -0.2301 0.0000
-10 8 9 -0.8747 -0.0007
-10 8 10 0.5718 0.0002
-10 8 11 0.6438 0.0010
-10 8 12 -1.4260 0.0001
-10 8 13 0.1735 -0.0011
-10 8 14 2.1162 -0.0001
-10 8 15 -0.8930 -0.0002
-10 8 16 -1.7671 -0.0006
-10 8 17 1.1137 -0.0003
-10 8 18 0.9223 0.0008
-10 8 19 -0.9619 0.0017
-10 8 20 -0.2608 0.0004
-10 8 21 0.5385 -0.0013
-10 8 22 -0.2195 -0.0011
-10 8 23 -0.3829 -0.0004
-10 8 24 0.4058 0.0003
-10 8 25 0.7455 0.0013
-10 8 26 -0.1091 0.0001
-10 8 27 -0.7712 -0.0002
-10 8 28 -0.7361 -0.0002
-10 8 29 -0.0402 -0.0005
-10 8 30 1.3063 0.0003
-10 8 31 0.6785 -0.0020
-10 8 32 -1.0378 -0.0008
-10 8 33 -0.2587 0.0052
-10 9 -9 -0.5333 0.0004
-10 9 -8 0.6326 0.0001
-10 9 -7 -1.3890 0.0006
-10 9 -6 -1.0430 -0.0003
-10 9 -5 2.8221 -0.0003
-10 9 -4 1.4266 0.0006
-10 9 -3 -4.0117 -0.0011
-10 9 -2 -1.1620 -0.0006
-10 9 -1 3.9813 -0.0005
-10 9 0 0.9110 0.0001
-10 9 1 -2.6595 0.0008
-10 9 2 -1.0576 -0.0004
-10 9 3 0.7643 0.0005
-10 9 4 0.9555 0.0005
-10 9 5 0.5355 0.0001
-10 9 6 -0.7904 0.0001
-10 9 7 -0.5041 0.0003
-10 9 8 1.1366 0.0004
-10 9 9 0.1654 -0.0004
-10 9 10 -1.9291 -0.0003
-10 9 11 -0.1835 -0.0013
-10 9 12 2.6227 -0.0014
-10 9 13 0.1413 0.0009
-10 9 14 -2.2287 0.0008
-10 9 15 0.1126 0.0005
-10 9 16 0.9077 0.0008
-10 9 17 -0.0710 0.0006
-10 9 18 0.2085 0.0003
-10 9 19 -0.5320 -0.0012
-10 9 20 -0.6163 -0.0015
-10 9 21 0.9045 -0.0004
-10 9 22 0.2796 0.0004
-10 9 23 -1.0787 0.0009
-10 9 24 0.1698 -0.0001
-10 9 25 1.8510 0.0004
-10 9 26 -0.3443 0.0016
-10 9 27 -2.4550 -0.0003
-10 9 28 0.4695 -0.0022
-10 9 29 2.0152 -0.0006
-10 9 30 -0.3472 -0.0013
-10 9 31 -1.1736 -0.0010
-10 9 32 0.1592 0.0083
-10 9 33 0.6695 0.0033
-10 10 -9 -2.0718 0.0009
-10 10 -8 -1.9129 0.0004
-10 10 -7 1.1566 -0.0013
-10 10 -6 1.8644 -0.0003
-10 10 -5 -0.1948 -0.0001
-10 10 -4 -1.2263 -0.0001
-10 10 -3 -0.9886 -0.0002
-10 10 -2 -0.0901 -0.0004
-10 10 -1 2.0131 0.0008
-10 10 0 1.4839 0.0005
-10 10 1 -2.4546 0.0001
-10 10 2 -2.6310 -0.0001
-10 10 3 2.6753 -0.0001
-10 10 4 2.7326 0.0006
-10 10 5 -1.9615 0.0001
-10 10 6 -1.4009 -0.0001
-10 10 7 0.6952 -0.0004
-10 10 8 0.1359 -0.0002
-10 10 9 -0.1403 -0.0000
-10 10 10 0.1757 -0.0015
-10 10 11 0.1228 -0.0006
-10 10 12 0.3511 0.0009
-10 10 13 0.0964 0.0009
-10 10 14 -1.5278 0.0007
-10 10 15 -0.4067 0.0001
-10 10 16 2.4790 0.0008
-10 10 17 -0.0074 0.0002
-10 10 18 -2.5138 -0.0012
-10 10 19 0.6558 -0.0016
-10 10 20 1.6508 -0.0008
-10 10 21 -0.6186 0.0010
-10 10 22 -0.7302 0.0008
-10 10 23 0.3797 0.0003
-10 10 24 0.3205 -0.0000
-10 10 25 -0.1110 0.0018
-10 10 26 0.1567 0.0001
-10 10 27 -0.2343 -0.0039
-10 10 28 -0.2206 -0.0001
-10 10 29 0.2998 -0.0009
-10 10 30 -0.6959 0.0019
-10 10 31 -0.2137 0.0074
-10 10 32 1.2650 -0.0032
-10 11 -9 -1.3384 -0.0007
-10 11 -8 -0.8504 0.0001
-10 11 -7 0.8088 0.0004
-10 11 -6 1.8247 -0.0001
-10 11 -5 -0.4004 0.0004
-10 11 -4 -2.9320 -0.0002
-10 11 -3 0.4003 -0.0001
-10 11 -2 3.0846 0.0006
-10 11 -1 -0.1073 0.0002
-10 11 0 -2.3899 -0.0003
-10 11 1 0.6515 -0.0003
-10 11 2 1.3492 -0.0000
-10 11 3 -1.5981 0.0002
-10 11 4 0.8173 0.0001
-10 11 5 1.7116 -0.0001
-10 11 6 -2.6130 -0.0006
-10 11 7 -1.3253 -0.0001
-10 11 8 2.0745 0.0002
-10 11 9 0.6052 -0.0002
-10 11 10 -0.4482 -0.0001
-10 11 11 0.4392 0.0002
-10 11 12 -0.5369 0.0003
-10 11 13 -1.5067 -0.0003
-10 11 14 0.4966 0.0005
-10 11 15 1.7935 0.0011
-10 11 16 -0.1050 0.0001
-10 11 17 -1.1088 -0.0010
-10 11 18 -0.0796 -0.0011
-10 11 19 0.3949 0.0007
-10 11 20 0.3359 -0.0002
-10 11 21 0.3620 -0.0002
-10 11 22 -0.6047 -0.0000
-10 11 23 -1.2662 -0.0006
-10 11 24 0.8097 0.0024
-10 11 25 1.9035 -0.0008
-10 11 26 -0.7808 -0.0014
-10 11 27 -1.9785 0.0005
-10 11 28 0.2602 -0.0024
-10 11 29 0.9554 0.0043
-10 11 30 0.0965 0.0040
-10 12 -9 -0.4894 0.0008
-10 12 -8 0.5625 -0.0003
-10 12 -7 1.2579 0.0007
-10 12 -6 -0.6537 0.0008
-10 12 -5 -0.8832 -0.0007
-10 12 -4 0.5028 -0.0004
-10 12 -3 0.3297 -0.0001
-10 12 -2 0.0048 -0.0005
-10 12 -1 0.4136 0.0001
-10 12 0 0.1308 0.0002
-10 12 1 -1.2487 -0.0001
-10 12 2 0.4206 -0.0005
-10 12 3 1.2550 0.0001
-10 12 4 -1.8994 0.0008
-10 12 5 -0.4277 -0.0001
-10 12 6 2.0805 -0.0000
-10 12 7 -1.1527 0.0002
-10 12 8 -1.3119 -0.0004
-10 12 9 2.2456 -0.0002
-10 12 10 1.1086 0.0003
-10 12 11 -1.6710 -0.0004
-10 12 12 -1.4745 -0.0001
-10 12 13 0.5381 0.0007
-10 12 14 1.6458 0.0005
-10 12 15 -0.1671 0.0006
-10 12 16 -0.8022 -0.0009
-10 12 17 0.5932 -0.0001
-10 12 18 -0.3786 0.0004
-10 12 19 -0.5991 -0.0019
-10 12 20 0.6619 -0.0000
-10 12 21 0.0214 0.0005
-10 12 22 -0.0578 0.0006
-10 12 23 0.1397 0.0010
-10 12 24 -0.6401 -0.0016
-10 12 25 -0.2626 -0.0004
-10 12 26 0.9242 -0.0001
-10 12 27 0.0532 0.0022
-10 12 28 -1.0624 0.0045
-10 12 29 0.7463 -0.0039
-10 13 -9 1.0879 0.0007
-10 13 -8 0.4636 -0.0004
-10 13 -7 -0.2685 -0.0001
-10 13 -6 -0.0774 -0.0006
-10 13 -5 -0.4007 -0.0012
-10 13 -4 -0.0004 0.0001
-10 13 -3 0.2711 0.0004
-10 13 -2 0.2690 -0.0003
-10 13 -1 0.0223 0.0005
-10 13 0 -0.3489 0.0002
-10 13 1 -0.3742 -0.0004
-10 13 2 -0.3150 0.0003
-10 13 3 0.2014 0.0002
-10 13 4 0.5349 0.0002
-10 13 5 0.0230 0.0000
-10 13 6 -0.3573 -0.0001
-10 13 7 0.1452 -0.0001
-10 13 8 0.3084 -0.0002
-10 13 9 0.4220 -0.0001
-10 13 10 -0.0066 -0.0006
-10 13 11 -1.1649 0.0003
-10 13 12 0.0550 0.0007
-10 13 13 0.7470 0.0009
-10 13 14 -0.0880 -0.0001
-10 13 15 0.5693 -0.0015
-10 13 16 -0.8173 0.0002
-10 13 17 -1.2565 0.0000
-10 13 18 1.4422 -0.0008
-10 13 19 0.5922 -0.0004
-10 13 20 -0.8034 0.0003
-10 13 21 0.0478 0.0030
-10 13 22 0.1812 -0.0001
-10 13 23 -0.2763 -0.0029
-10 13 24 -0.6819 0.0004
-10 13 25 0.2851 -0.0015
-10 13 26 1.0183 0.0019
-10 13 27 0.4159 0.0062
-10 14 -9 -0.2691 -0.0009
-10 14 -8 0.4582 -0.0002
-10 14 -7 0.4597 -0.0007
-10 14 -6 -0.3544 0.0001
-10 14 -5 -0.8813 0.0004
-10 14 -4 0.0158 -0.0005
-10 14 -3 0.4209 0.0004
-10 14 -2 0.4080 0.0006
-10 14 -1 0.0753 0.0000
-10 14 0 -0.7318 0.0001
-10 14 1 -0.2727 -0.0005
-10 14 2 -0.2040 0.0005
-10 14 3 0.6993 0.0002
-10 14 4 1.4784 -0.0005
-10 14 5 -0.4757 0.0002
-10 14 6 -1.2617 -0.0006
-10 14 7 0.1678 0.0002
-10 14 8 0.6447 0.0007
-10 14 9 -0.4871 0.0000
-10 14 10 -0.0962 -0.0004
-10 14 11 0.5051 -0.0002
-10 14 12 -0.6586 0.0004
-10 14 13 0.2417 -0.0011
-10 14 14 0.4913 -0.0004
-10 14 15 -1.0316 0.0012
-10 14 16 0.0779 -0.0002
-10 14 17 0.6895 0.0000
-10 14 18 0.0024 0.0000
-10 14 19 0.1077 0.0001
-10 14 20 0.2413 0.0018
-10 14 21 -0.1223 0.0000
-10 14 22 -1.2709 -0.0004
-10 14 23 -0.2226 -0.0036
-10 14 24 1.5899 -0.0041
-10 14 25 0.4283 0.0074
-10 15 -9 1.5208 0.0005
-10 15 -8 0.9650 0.0003
-10 15 -7 -1.4758 0.0004
-10 15 -6 -0.5278 -0.0003
-10 15 -5 0.3402 0.0003
-10 15 -4 -0.4419 0.0005
-10 15 -3 1.3481 -0.0006
-10 15 -2 0.9030 -0.0004
-10 15 -1 -1.8256 -0.0005
-10 15 0 -1.5288 0.0008
-10 15 1 1.7491 0.0009
-10 15 2 2.2187 -0.0003
-10 15 3 -1.4478 -0.0001
-10 15 4 -0.9409 -0.0012
-10 15 5 0.9602 -0.0001
-10 15 6 -0.8275 0.0009
-10 15 7 -0.7291 0.0009
-10 15 8 1.2663 0.0002
-10 15 9 0.2201 -0.0017
-10 15 10 -1.6260 0.0000
-10 15 11 0.4953 -0.0000
-10 15 12 1.5233 -0.0013
-10 15 13 -0.8585 0.0005
-10 15 14 -0.5872 0.0010
-10 15 15 0.5396 0.0008
-10 15 16 -0.0679 0.0011
-10 15 17 0.1341 -0.0004
-10 15 18 0.9471 0.0004
-10 15 19 -0.5435 0.0004
-10 15 20 -1.9702 -0.0028
-10 15 21 1.0430 -0.0019
-10 15 22 1.5994 -0.0006
-10 15 23 -1.2736 0.0014
-10 16 -9 -0.0173 0.0012
-10 16 -8 0.9921 0.0004
-10 16 -7 0.1855 -0.0000
-10 16 -6 -1.4065 0.0007
-10 16 -5 -0.0406 -0.0011
-10 16 -4 1.3208 -0.0008
-10 16 -3 0.6173 -0.0002
-10 16 -2 -0.8897 -0.0002
-10 16 -1 -1.6159 0.0004
-10 16 0 0.7808 0.0001
-10 16 1 1.4291 0.0009
-10 16 2 0.2379 -0.0000
-10 16 3 -0.2968 0.0005
-10 16 4 -1.5114 -0.0000
-10 16 5 -0.6569 -0.0019
-10 16 6 1.1043 0.0002
-10 16 7 0.7685 -0.0001
-10 16 8 -0.4899 0.0005
-10 16 9 -0.5259 0.0009
-10 16 10 0.1839 -0.0006
-10 16 11 0.2395 -0.0011
-10 16 12 0.4308 -0.0005
-10 16 13 0.1961 0.0016
-10 16 14 -0.0299 0.0010
-10 16 15 -0.5414 0.0004
-10 16 16 -0.3129 0.0015
-10 16 17 0.9069 -0.0001
-10 16 18 -0.9832 -0.0040
-10 16 19 -0.5952 -0.0029
-10 16 20 1.6387 0.0016
-10 16 21 -0.2980 0.0004
-10 17 -9 -0.8797 -0.0008
-10 17 -8 0.3565 -0.0006
-10 17 -7 0.3525 -0.0010
-10 17 -6 -0.6354 0.0000
-10 17 -5 0.5883 0.0004
-10 17 -4 0.8992 -0.0018
-10 17 -3 -1.9123 0.0002
-10 17 -2 -0.7573 0.0006
-10 17 -1 1.9309 0.0007
-10 17 0 0.1750 0.0008
-10 17 1 -1.0436 -0.0003
-10 17 2 -0.1256 0.0005
-10 17 3 0.8758 -0.0002
-10 17 4 0.1581 -0.0007
-10 17 5 -1.1372 -0.0014
-10 17 6 -0.2325 0.0003
-10 17 7 0.7749 0.0006
-10 17 8 0.3176 -0.0006
-10 17 9 -0.2924 0.0004
-10 17 10 0.2018 -0.0003
-10 17 11 0.3745 0.0029
-10 17 12 0.0313 0.0018
-10 17 13 -0.3225 -0.0030
-10 17 14 -0.9464 -0.0033
-10 17 15 0.6587 -0.0005
-10 17 16 0.5075 0.0062
-10 17 17 -1.4552 0.0018
-10 18 -7 -0.0434 0.0015
-10 18 -6 -0.6669 -0.0030
-10 18 -5 -0.2932 -0.0020
-10 18 -4 0.2240 0.0032
-10 18 -3 0.2313 0.0021
-10 18 -2 -0.3458 0.0004
-10 18 -1 0.1030 -0.0012
-10 18 0 0.2362 -0.0011
-10 18 1 -0.1141 0.0006
-10 18 2 0.2288 0.0007
-10 18 3 0.1517 -0.0014
-10 18 4 0.2526 -0.0002
-10 18 5 -0.1004 0.0005
-10 18 6 -1.0716 -0.0011
-10 18 7 -0.3944 0.0021
-10 18 8 1.1582 -0.0004
-10 18 9 0.7812 -0.0015
-10 18 10 -0.3478 0.0012
-10 18 11 -0.0200 0.0016
-10 18 12 -0.6177 0.0042
-10 18 13 -0.9539 -0.0044
-9 0 -7 11.9216 -0.0071
-9 0 -5 -10.8136 0.0182
-9 0 -3 5.7806 -0.0077
-9 0 -1 1.4607 0.0034
-9 0 1 -5.5926 -0.0051
-9 0 3 5.1666 -0.0020
-9 0 5 -2.7448 0.0025
-9 0 7 -0.8560 0.0033
-9 0 9 3.7745 0.0042
-9 0 11 -4.0333 -0.0069
-9 0 13 2.1663 -0.0037
-9 0 15 0.8080 0.0016
-9 0 17 -3.0955 0.0026
-9 0 19 3.2156 0.0007
-9 0 21 -1.7914 0.0079
-9 0 23 -0.1023 -0.0076
-9 0 25 1.5360 -0.0122
-9 0 27 -1.3698 0.0099
-9 0 29 0.3125 0.0078
-9 0 31 -0.4104 -0.0028
-9 0 33 1.0169 -0.0079
-9 0 35 -0.6339 0.0036
-9 0 37 -0.0131 -0.0006
-9 1 -8 -2.7173 -0.0101
-9 1 -7 -0.6866 0.0022
-9 1 -6 4.8394 0.0094
-9 1 -5 -4.8964 0.0037
-9 1 -4 -5.4698 0.0012
-9 1 -3 9.9647 -0.0009
-9 1 -2 3.9115 -0.0006
-9 1 -1 -10.1515 -0.0025
-9 1 0 -0.4990 -0.0049
-9 1 1 5.2438 -0.0037
-9 1 2 -2.7896 0.0005
-9 1 3 -0.3762 0.0047
-9 1 4 4.3831 0.0054
-9 1 5 -1.8799 0.0033
-9 1 6 -4.7216 -0.0054
-9 1 7 1.3877 -0.0016
-9 1 8 4.0834 0.0035
-9 1 9 1.3085 -0.0036
-9 1 10 -2.0341 -0.0019
-9 1 11 -3.6973 -0.0015
-9 1 12 -0.5463 0.0011
-9 1 13 4.6328 0.0029
-9 1 14 2.2431 -0.0022
-9 1 15 -4.1446 -0.0007
-9 1 16 -2.5820 0.0029
-9 1 17 2.0065 0.0032
-9 1 18 1.7103 -0.0008
-9 1 19 0.4657 0.0020
-9 1 20 -0.3092 0.0006
-9 1 21 -1.6561 -0.0049
-9 1 22 -0.8101 -0.0014
-9 1 23 1.3134 -0.0046
-9 1 24 1.1389 -0.0025
-9 1 25 0.1270 0.0036
-9 1 26 -0.5347 0.0024
-9 1 27 -1.4943 0.0051
-9 1 28 -0.1603 0.0033
-9 1 29 1.2483 -0.0011
-9 1 30 -0.0098 -0.0025
-9 1 31 0.0091 -0.0037
-9 1 32 0.6958 -0.0019
-9 1 33 -0.4568 0.0009
-9 1 34 -1.1355 0.0020
-9 1 35 0.3131 0.0009
-9 1 36 1.0358 -0.0017
-9 1 37 -0.1838 -0.0023
-9 2 -8 4.1097 -0.0013
-9 2 -7 -7.3172 0.0005
-9 2 -6 -1.8636 0.0039
-9 2 -5 10.2265 0.0008
-9 2 -4 -3.0242 0.0006
-9 2 -3 -9.2006 -0.0003
-9 2 -2 8.9993 -0.0041
-9 2 -1 4.3586 -0.0022
-9 2 0 -12.4570 0.0004
-9 2 1 0.3721 0.0020
-9 2 2 11.2296 0.0008
-9 2 3 -2.2843 0.0024
-9 2 4 -6.9548 0.0022
-9 2 5 1.7403 -0.0038
-9 2 6 2.1509 -0.0034
-9 2 7 -0.1528 0.0004
-9 2 8 2.1793 0.0022
-9 2 9 -0.1011 -0.0016
-9 2 10 -4.7786 0.0001
-9 2 11 -1.0004 0.0021
-9 2 12 4.5702 -0.0000
-9 2 13 1.7794 0.0025
-9 2 14 -2.3084 -0.0015
-9 2 15 -2.3149 -0.0012
-9 2 16 -0.6504 0.0011
-9 2 17 2.2330 -0.0022
-9 2 18 2.7720 -0.0005
-9 2 19 -0.6920 0.0011
-9 2 20 -2.7025 -0.0003
-9 2 21 -1.3711 -0.0011
-9 2 22 0.9147 0.0007
-9 2 23 2.4477 -0.0007
-9 2 24 0.9689 0.0012
-9 2 25 -2.0390 0.0025
-9 2 26 -1.7265 -0.0009
-9 2 27 0.5957 0.0008
-9 2 28 1.1740 -0.0030
-9 2 29 0.5973 0.0000
-9 2 30 -0.3622 0.0046
-9 2 31 -0.3050 -0.0029
-9 2 32 0.1346 -0.0013
-9 2 33 -0.7352 0.0001
-9 2 34 -0.1722 -0.0005
-9 2 35 1.0796 0.0017
-9 2 36 0.0242 -0.0020
-9 3 -8 -1.7774 -0.0008
-9 3 -7 10.6275 0.0021
-9 3 -6 -1.7025 0.0010
-9 3 -5 -8.4590 -0.0023
-9 3 -4 5.2571 -0.0016
-9 3 -3 2.3871 0.0022
-9 3 -2 -6.1202 0.0009
-9 3 -1 4.5740 -0.0004
-9 3 0 3.3723 0.0006
-9 3 1 -9.0604 -0.0010
-9 3 2 1.3514 0.0001
-9 3 3 10.7186 -0.0004
-9 3 4 -5.3431 -0.0029
-9 3 5 -10.4372 -0.0020
-9 3 6 6.9028 0.0041
-9 3 7 9.0206 0.0032
-9 3 8 -5.7648 -0.0015
-9 3 9 -6.1668 0.0003
-9 3 10 2.8528 0.0005
-9 3 11 1.6821 0.0011
-9 3 12 -0.0430 -0.0016
-9 3 13 1.9187 -0.0025
-9 3 14 -1.5442 0.0007
-9 3 15 -3.1912 -0.0004
-9 3 16 1.7384 -0.0013
-9 3 17 3.2228 -0.0002
-9 3 18 -0.4183 0.0012
-9 3 19 -2.1578 0.0009
-9 3 20 -1.3341 0.0025
-9 3 21 -0.0356 0.0004
-9 3 22 1.7096 -0.0005
-9 3 23 1.9905 0.0012
-9 3 24 -0.4303 -0.0041
-9 3 25 -2.7441 -0.0008
-9 3 26 -1.2975 -0.0000
-9 3 27 2.5855 -0.0015
-9 3 28 2.0482 0.0044
-9 3 29 -1.7983 -0.0004
-9 3 30 -1.2590 0.0007
-9 3 31 0.7692 0.0026
-9 3 32 -0.1771 -0.0041
-9 3 33 -0.0476 -0.0002
-9 3 34 0.7290 -0.0000
-9 3 35 -0.3452 -0.0053
-9 3 36 -0.0300 0.0000
-9 4 -8 0.4968 0.0001
-9 4 -7 0.0978 -0.0007
-9 4 -6 3.7058 -0.0002
-9 4 -5 -4.1030 -0.0005
-9 4 -4 -6.3046 0.0012
-9 4 -3 6.7355 0.0015
-9 4 -2 6.1457 0.0013
-9 4 -1 -6.4921 0.0000
-9 4 0 -3.4548 -0.0022
-9 4 1 4.9935 -0.0026
-9 4 2 -0.3083 0.0002
-9 4 3 -3.9468 0.0005
-9 4 4 3.4166 -0.0005
-9 4 5 2.7566 0.0020
-9 4 6 -5.4326 0.0019
-9 4 7 -0.5884 0.0007
-9 4 8 6.2552 0.0007
-9 4 9 -2.4281 -0.0003
-9 4 10 -5.5245 -0.0026
-9 4 11 4.1817 -0.0019
-9 4 12 3.4665 0.0002
-9 4 13 -3.2918 -0.0008
-9 4 14 -1.2076 -0.0007
-9 4 15 1.4242 0.0007
-9 4 16 -0.0726 0.0031
-9 4 17 0.2457 0.0011
-9 4 18 0.7070 0.0002
-9 4 19 -1.6905 0.0008
-9 4 20 -1.6797 -0.0019
-9 4 21 1.9415 -0.0001
-9 4 22 2.4530 -0.0011
-9 4 23 -0.8376 -0.0014
-9 4 24 -2.0936 0.0006
-9 4 25 -0.0708 -0.0013
-9 4 26 1.0490 0.0010
-9 4 27 0.2564 0.0018
-9 4 28 -0.2709 0.0002
-9 4 29 -0.3406 0.0016
-9 4 30 -0.0354 -0.0005
-9 4 31 0.5116 -0.0015
-9 4 32 0.0965 0.0007
-9 4 33 -0.9947 -0.0020
-9 4 34 0.1179 -0.0030
-9 4 35 1.2178 0.0020
-9 4 36 -0.3136 0.0023
-9 5 -8 4.3521 -0.0011
-9 5 -7 -0.9917 -0.0009
-9 5 -6 -4.1314 0.0013
-9 5 -5 -0.1577 0.0015
-9 5 -4 1.7144 0.0001
-9 5 -3 1.5445 0.0006
-9 5 -2 0.9974 -0.0001
-9 5 -1 -1.4771 -0.0013
-9 5 0 -2.2094 -0.0006
-9 5 1 -0.3748 0.0004
-9 5 2 1.5563 -0.0001
-9 5 3 1.6802 -0.0009
-9 5 4 -0.6049 -0.0000
-9 5 5 -1.3662 0.0020
-9 5 6 0.4239 0.0010
-9 5 7 -0.1161 -0.0006
-9 5 8 -0.3616 -0.0004
-9 5 9 1.8034 -0.0001
-9 5 10 -0.5418 -0.0011
-9 5 11 -2.3962 -0.0016
-9 5 12 2.1008 0.0002
-9 5 13 2.2246 -0.0003
-9 5 14 -2.7994 0.0017
-9 5 15 -1.9483 0.0023
-9 5 16 1.9748 0.0008
-9 5 17 1.1145 0.0013
-9 5 18 -0.7851 -0.0024
-9 5 19 -0.1730 -0.0027
-9 5 20 -0.0297 -0.0002
-9 5 21 -0.2097 -0.0003
-9 5 22 0.6126 0.0005
-9 5 23 0.7566 0.0012
-9 5 24 -0.8438 0.0006
-9 5 25 -1.2449 0.0004
-9 5 26 0.7905 -0.0004
-9 5 27 0.6302 -0.0014
-9 5 28 -0.9222 0.0011
-9 5 29 0.1371 -0.0001
-9 5 30 1.3982 -0.0005
-9 5 31 -0.2399 0.0015
-9 5 32 -1.6130 -0.0012
-9 5 33 0.2469 0.0002
-9 5 34 0.8996 -0.0010
-9 5 35 -0.0954 -0.0024
-9 6 -8 1.7063 -0.0004
-9 6 -7 -1.9003 -0.0003
-9 6 -6 -3.5983 0.0000
-9 6 -5 1.8821 0.0001
-9 6 -4 3.5133 0.0006
-9 6 -3 -0.9556 0.0011
-9 6 -2 -1.1389 0.0005
-9 6 -1 -0.3950 -0.0009
-9 6 0 -1.6387 -0.0012
-9 6 1 0.5780 -0.0004
-9 6 2 2.7178 -0.0006
-9 6 3 0.3720 0.0003
-9 6 4 -2.2756 0.0004
-9 6 5 -1.0592 0.0001
-9 6 6 1.3537 0.0009
-9 6 7 1.1112 0.0010
-9 6 8 -0.3863 0.0000
-9 6 9 -0.7738 -0.0019
-9 6 10 -0.1300 0.0002
-9 6 11 0.5104 0.0003
-9 6 12 0.3481 -0.0007
-9 6 13 -0.2906 0.0002
-9 6 14 -0.6261 0.0000
-9 6 15 -0.4892 0.0019
-9 6 16 0.4931 0.0001
-9 6 17 1.1048 -0.0013
-9 6 18 -0.1436 -0.0004
-9 6 19 -0.5652 -0.0010
-9 6 20 0.2768 -0.0003
-9 6 21 -0.0963 0.0012
-9 6 22 -0.5589 0.0009
-9 6 23 0.2032 -0.0006
-9 6 24 0.7077 0.0007
-9 6 25 -0.6642 -0.0001
-9 6 26 -0.9256 -0.0005
-9 6 27 0.7710 -0.0009
-9 6 28 0.9062 -0.0020
-9 6 29 0.3746 0.0025
-9 6 30 -0.4908 0.0013
-9 6 31 -1.2268 0.0011
-9 6 32 0.0149 0.0018
-9 6 33 0.9776 -0.0056
-9 6 34 0.3182 -0.0035
-9 6 35 -0.4715 0.0052
-9 7 -8 -2.3501 0.0005
-9 7 -7 1.4775 0.0001
-9 7 -6 1.3002 -0.0008
-9 7 -5 -2.1924 0.0004
-9 7 -4 0.8497 0.0004
-9 7 -3 2.5705 0.0010
-9 7 -2 -2.3335 0.0000
-9 7 -1 -2.0795 -0.0014
-9 7 0 1.7151 -0.0008
-9 7 1 0.7521 0.0001
-9 7 2 -0.3195 -0.0000
-9 7 3 0.8987 0.0000
-9 7 4 -0.2014 0.0011
-9 7 5 -2.4306 0.0006
-9 7 6 0.2473 0.0010
-9 7 7 3.4328 -0.0008
-9 7 8 -0.2633 -0.0015
-9 7 9 -3.3290 0.0010
-9 7 10 0.1950 0.0002
-9 7 11 2.3686 -0.0011
-9 7 12 0.0713 -0.0017
-9 7 13 -1.5023 0.0008
-9 7 14 -0.7076 0.0019
-9 7 15 0.8661 0.0001
-9 7 16 1.0513 -0.0002
-9 7 17 -0.2429 -0.0007
-9 7 18 -0.5967 0.0001
-9 7 19 0.0994 0.0006
-9 7 20 0.0212 -0.0004
-9 7 21 -0.5364 -0.0011
-9 7 22 0.3225 0.0008
-9 7 23 0.7866 0.0008
-9 7 24 -0.4962 -0.0011
-9 7 25 -0.9882 -0.0000
-9 7 26 -0.1074 -0.0005
-9 7 27 1.4277 0.0006
-9 7 28 1.3301 0.0012
-9 7 29 -1.0615 -0.0001
-9 7 30 -1.7699 0.0010
-9 7 31 0.0642 -0.0005
-9 7 32 1.2768 -0.0025
-9 7 33 0.3127 -0.0011
-9 7 34 -0.9259 0.0020
-9 8 -8 1.8403 -0.0009
-9 8 -7 -2.4671 0.0004
-9 8 -6 -0.3646 0.0001
-9 8 -5 2.3546 0.0004
-9 8 -4 -0.9119 0.0005
-9 8 -3 -1.4515 -0.0001
-9 8 -2 1.5651 -0.0001
-9 8 -1 -0.3834 -0.0005
-9 8 0 -1.7487 0.0003
-9 8 1 1.5492 0.0002
-9 8 2 1.7720 0.0003
-9 8 3 -1.4582 -0.0001
-9 8 4 -1.2135 -0.0002
-9 8 5 0.9557 0.0005
-9 8 6 0.2327 -0.0009
-9 8 7 -0.3144 -0.0006
-9 8 8 0.5288 0.0003
-9 8 9 -0.4563 0.0005
-9 8 10 -0.7716 -0.0004
-9 8 11 1.1421 -0.0005
-9 8 12 0.2744 0.0012
-9 8 13 -1.6947 0.0002
-9 8 14 0.5307 -0.0002
-9 8 15 1.8045 0.0002
-9 8 16 -1.1079 -0.0001
-9 8 17 -1.3135 -0.0002
-9 8 18 1.2868 -0.0007
-9 8 19 0.5038 -0.0006
-9 8 20 -0.9429 0.0010
-9 8 21 0.2469 0.0011
-9 8 22 0.6231 -0.0004
-9 8 23 -0.6063 -0.0004
-9 8 24 -0.8076 -0.0008
-9 8 25 0.3158 -0.0003
-9 8 26 0.8669 0.0012
-9 8 27 0.7395 0.0009
-9 8 28 -0.3023 0.0001
-9 8 29 -1.4931 -0.0002
-9 8 30 -0.1748 -0.0003
-9 8 31 1.0798 -0.0017
-9 8 32 -0.0846 -0.0025
-9 8 33 -0.5221 0.0012
-9 8 34 0.4673 0.0053
-9 9 -8 1.3471 -0.0002
-9 9 -7 0.2033 0.0002
-9 9 -6 -2.4754 0.0004
-9 9 -5 -0.7895 0.0001
-9 9 -4 3.3550 0.0009
-9 9 -3 1.0372 0.0001
-9 9 -2 -3.5000 0.0000
-9 9 -1 -0.9865 0.0001
-9 9 0 2.6437 -0.0007
-9 9 1 0.8612 0.0002
-9 9 2 -1.0733 -0.0003
-9 9 3 -0.5970 -0.0005
-9 9 4 -0.2612 0.0000
-9 9 5 0.7712 -0.0002
-9 9 6 0.3966 -0.0006
-9 9 7 -1.5125 -0.0001
-9 9 8 0.0246 0.0013
-9 9 9 2.1680 0.0006
-9 9 10 -0.1538 0.0002
-9 9 11 -2.6088 0.0011
-9 9 12 -0.0235 0.0001
-9 9 13 2.5040 -0.0014
-9 9 14 0.1170 -0.0019
-9 9 15 -1.5178 -0.0006
-9 9 16 -0.1220 0.0008
-9 9 17 0.2108 0.0009
-9 9 18 0.4942 0.0008
-9 9 19 0.5725 0.0000
-9 9 20 -0.7234 0.0001
-9 9 21 -0.3132 0.0001
-9 9 22 0.7172 -0.0013
-9 9 23 -0.3634 -0.0002
-9 9 24 -1.4573 0.0003
-9 9 25 0.6634 -0.0003
-9 9 26 2.3051 0.0001
-9 9 27 -0.6024 0.0011
-9 9 28 -1.9420 0.0007
-9 9 29 0.1292 0.0001
-9 9 30 0.9840 -0.0004
-9 9 31 0.3086 -0.0065
-9 9 32 -0.6893 -0.0004
-9 9 33 -0.2741 0.0113
-9 10 -8 -1.8029 0.0003
-9 10 -7 -1.7231 0.0006
-9 10 -6 0.3224 0.0002
-9 10 -5 1.1073 0.0002
-9 10 -4 1.0235 -0.0000
-9 10 -3 0.1670 -0.0000
-9 10 -2 -1.7051 -0.0007
-9 10 -1 -1.4442 -0.0005
-9 10 0 1.6904 0.0003
-9 10 1 2.2808 0.0002
-9 10 2 -1.9150 -0.0006
-9 10 3 -2.0285 -0.0006
-9 10 4 1.6940 0.0004
-9 10 5 0.5547 0.0002
-9 10 6 -0.6000 0.0002
-9 10 7 0.5244 0.0007
-9 10 8 -0.3370 0.0003
-9 10 9 -0.4082 0.0010
-9 10 10 0.6014 0.0007
-9 10 11 -0.3545 -0.0011
-9 10 12 -0.6171 -0.0019
-9 10 13 1.5468 -0.0010
-9 10 14 0.7137 0.0006
-9 10 15 -2.6762 -0.0002
-9 10 16 -0.2583 0.0003
-9 10 17 2.9582 0.0015
-9 10 18 -0.5043 0.0013
-9 10 19 -2.0491 0.0004
-9 10 20 0.6085 -0.0014
-9 10 21 0.8129 -0.0011
-9 10 22 -0.4589 -0.0008
-9 10 23 -0.3013 0.0004
-9 10 24 0.3110 0.0006
-9 10 25 -0.0430 -0.0005
-9 10 26 -0.0064 0.0025
-9 10 27 0.2826 -0.0001
-9 10 28 -0.1788 -0.0013
-9 10 29 0.3761 -0.0003
-9 10 30 0.2001 -0.0039
-9 10 31 -1.1642 0.0018
-9 10 32 0.0190 0.0049
-9 11 -8 -0.9497 -0.0006
-9 11 -7 -1.8510 0.0001
-9 11 -6 0.6297 0.0001
-9 11 -5 2.9306 0.0001
-9 11 -4 -0.5803 0.0000
-9 11 -3 -2.9165 -0.0008
-9 11 -2 0.4256 -0.0001
-9 11 -1 1.8367 0.0006
-9 11 0 -1.2412 0.0001
-9 11 1 -0.6887 0.0002
-9 11 2 2.4143 -0.0001
-9 11 3 -1.0274 -0.0005
-9 11 4 -2.3328 0.0000
-9 11 5 2.4253 0.0008
-9 11 6 1.4316 0.0003
-9 11 7 -1.7080 -0.0003
-9 11 8 -0.3960 0.0000
-9 11 9 -0.1382 0.0004
-9 11 10 -0.5841 -0.0001
-9 11 11 1.3213 -0.0014
-9 11 12 1.4585 -0.0004
-9 11 13 -1.2789 0.0002
-9 11 14 -1.7031 0.0002
-9 11 15 0.5336 0.0004
-9 11 16 1.0858 -0.0001
-9 11 17 0.0839 0.0010
-9 11 18 -0.4742 -0.0000
-9 11 19 -0.4697 -0.0003
-9 11 20 -0.1653 -0.0002
-9 11 21 0.6371 -0.0009
-9 11 22 1.0459 0.0013
-9 11 23 -0.7401 -0.0010
-9 11 24 -1.8149 -0.0004
-9 11 25 0.9506 0.0021
-9 11 26 2.1661 -0.0012
-9 11 27 -1.0222 0.0004
-9 11 28 -1.2636 -0.0009
-9 11 29 0.9345 -0.0028
-9 11 30 -0.0163 0.0020
-9 12 -8 -0.4059 0.0000
-9 12 -7 0.4185 -0.0005
-9 12 -6 0.0052 0.0011
-9 12 -5 -0.2819 0.0007
-9 12 -4 0.7127 -0.0005
-9 12 -3 -0.1914 0.0001
-9 12 -2 -1.7044 0.0002
-9 12 -1 -0.2736 0.0003
-9 12 0 2.3151 -0.0002
-9 12 1 0.4225 -0.0004
-9 12 2 -1.5564 0.0002
-9 12 3 0.7855 -0.0001
-9 12 4 0.2234 -0.0002
-9 12 5 -1.3816 0.0000
-9 12 6 1.3178 0.0001
-9 12 7 1.0725 0.0001
-9 12 8 -2.4733 0.0004
-9 12 9 -1.0351 -0.0002
-9 12 10 2.0572 -0.0004
-9 12 11 1.3280 -0.0001
-9 12 12 -0.6412 -0.0001
-9 12 13 -1.5797 0.0003
-9 12 14 -0.2474 -0.0012
-9 12 15 1.0737 0.0006
-9 12 16 -0.1268 0.0014
-9 12 17 0.0365 -0.0010
-9 12 18 0.4742 0.0009
-9 12 19 -0.5951 -0.0001
-9 12 20 0.0051 -0.0010
-9 12 21 0.2442 0.0011
-9 12 22 -0.1489 -0.0004
-9 12 23 0.5283 0.0000
-9 12 24 0.1167 0.0001
-9 12 25 -1.3537 -0.0007
-9 12 26 0.0168 -0.0010
-9 12 27 2.0480 -0.0023
-9 12 28 -0.7192 0.0023
-9 12 29 -1.7396 0.0042
-9 13 -8 0.5592 0.0006
-9 13 -7 -0.3723 0.0012
-9 13 -6 -0.0185 0.0003
-9 13 -5 0.0884 -0.0005
-9 13 -4 -0.1821 -0.0002
-9 13 -3 -0.0334 0.0002
-9 13 -2 -0.1257 -0.0001
-9 13 -1 -0.1790 -0.0001
-9 13 0 1.0001 -0.0004
-9 13 1 1.1420 -0.0004
-9 13 2 -1.0634 0.0003
-9 13 3 -1.4360 -0.0002
-9 13 4 0.3520 0.0003
-9 13 5 1.1073 0.0001
-9 13 6 -0.1668 -0.0005
-9 13 7 -1.0203 0.0008
-9 13 8 -0.2363 0.0007
-9 13 9 0.4754 -0.0004
-9 13 10 1.0403 -0.0010
-9 13 11 0.0663 -0.0002
-9 13 12 -1.0206 0.0002
-9 13 13 -0.2079 -0.0000
-9 13 14 -0.3737 0.0009
-9 13 15 0.8935 -0.0001
-9 13 16 1.8226 0.0002
-9 13 17 -1.6684 0.0006
-9 13 18 -1.7997 -0.0009
-9 13 19 1.4818 0.0006
-9 13 20 1.3813 -0.0008
-9 13 21 -0.8532 -0.0014
-9 13 22 -1.1560 0.0025
-9 13 23 0.8041 0.0000
-9 13 24 0.6873 -0.0005
-9 13 25 -0.9064 -0.0005
-9 13 26 -0.8212 -0.0048
-9 13 27 0.6006 0.0004
-9 14 -8 -0.7622 0.0003
-9 14 -7 0.2341 -0.0000
-9 14 -6 0.7547 -0.0004
-9 14 -5 0.2686 0.0002
-9 14 -4 -0.3935 -0.0005
-9 14 -3 -1.1047 -0.0002
-9 14 -2 0.1088 0.0003
-9 14 -1 2.0267 -0.0004
-9 14 0 0.0649 0.0005
-9 14 1 -1.2192 -0.0004
-9 14 2 -0.7348 -0.0007
-9 14 3 -0.6661 0.0009
-9 14 4 0.6239 0.0003
-9 14 5 1.0879 0.0004
-9 14 6 0.1621 -0.0002
-9 14 7 -0.9035 -0.0007
-9 14 8 -0.3078 -0.0003
-9 14 9 0.9881 0.0002
-9 14 10 0.0993 0.0006
-9 14 11 -0.5148 -0.0004
-9 14 12 -0.3899 0.0004
-9 14 13 0.2178 0.0009
-9 14 14 1.1184 -0.0010
-9 14 15 -0.3255 -0.0004
-9 14 16 -1.0822 0.0001
-9 14 17 0.1391 -0.0005
-9 14 18 0.4848 0.0004
-9 14 19 -0.1822 -0.0010
-9 14 20 -0.2942 0.0000
-9 14 21 0.7682 0.0016
-9 14 22 0.2068 0.0012
-9 14 23 -0.9991 0.0014
-9 14 24 -0.3191 -0.0047
-9 14 25 0.4409 -0.0055
-9 14 26 0.2458 0.0055
-9 15 -8 0.9710 -0.0003
-9 15 -7 0.0952 0.0001
-9 15 -6 -0.3284 0.0001
-9 15 -5 0.4491 -0.0003
-9 15 -4 -0.6512 0.0008
-9 15 -3 -0.8091 0.0004
-9 15 -2 0.7985 0.0000
-9 15 -1 1.6884 -0.0011
-9 15 0 -0.8404 -0.0010
-9 15 1 -3.0131 0.0010
-9 15 2 0.9987 0.0006
-9 15 3 2.1536 0.0011
-9 15 4 -0.7897 -0.0006
-9 15 5 -0.0861 -0.0014
-9 15 6 0.6084 0.0001
-9 15 7 -0.5974 -0.0000
-9 15 8 -0.2267 0.0010
-9 15 9 0.9854 0.0007
-9 15 10 -0.4070 -0.0004
-9 15 11 -1.3522 0.0004
-9 15 12 0.8427 0.0003
-9 15 13 1.0186 -0.0011
-9 15 14 -0.6226 -0.0013
-9 15 15 -0.7188 -0.0006
-9 15 16 -0.0245 0.0007
-9 15 17 0.0359 -0.0003
-9 15 18 0.6073 -0.0003
-9 15 19 1.0420 0.0038
-9 15 20 -1.5896 0.0017
-9 15 21 -0.9669 -0.0020
-9 15 22 2.0805 -0.0016
-9 15 23 0.0465 -0.0031
-9 16 -8 0.5448 0.0010
-9 16 -7 0.9825 -0.0001
-9 16 -6 -0.3199 0.0010
-9 16 -5 -0.8056 0.0004
-9 16 -4 -0.5110 -0.0003
-9 16 -3 0.6404 0.0004
-9 16 -2 1.6265 -0.0006
-9 16 -1 -1.1098 -0.0001
-9 16 0 -1.6032 -0.0012
-9 16 1 0.4906 -0.0002
-9 16 2 0.5910 0.0011
-9 16 3 1.1973 0.0002
-9 16 4 0.4667 0.0006
-9 16 5 -1.2483 -0.0004
-9 16 6 -0.8842 0.0000
-9 16 7 0.4672 0.0001
-9 16 8 0.9034 -0.0000
-9 16 9 -0.0678 0.0000
-9 16 10 -0.7674 -0.0001
-9 16 11 -0.5564 0.0010
-9 16 12 0.3971 -0.0013
-9 16 13 0.2962 -0.0026
-9 16 14 -0.0039 0.0004
-9 16 15 0.2363 0.0012
-9 16 16 -0.6142 -0.0005
-9 16 17 0.8917 0.0015
-9 16 18 0.6480 0.0037
-9 16 19 -1.8823 0.0001
-9 16 20 0.0504 -0.0023
-9 16 21 1.0518 -0.0023
-9 17 -8 -1.2993 0.0008
-9 17 -7 0.9013 0.0007
-9 17 -6 0.4192 -0.0010
-9 17 -5 -0.7198 0.0003
-9 17 -4 0.8988 -0.0004
-9 17 -3 0.1131 0.0001
-9 17 -2 -1.3153 -0.0002
-9 17 -1 0.4946 -0.0012
-9 17 0 0.7741 0.0007
-9 17 1 -0.0146 -0.0005
-9 17 2 -0.7058 -0.0005
-9 17 3 -0.5954 0.0007
-9 17 4 1.1618 0.0015
-9 17 5 0.7496 0.0003
-9 17 6 -0.9825 -0.0004
-9 17 7 -0.7923 0.0003
-9 17 8 0.3181 -0.0013
-9 17 9 0.2331 -0.0007
-9 17 10 -0.1735 -0.0013
-9 17 11 -0.1122 -0.0001
-9 17 12 0.0966 0.0016
-9 17 13 0.7364 0.0005
-9 17 14 -0.3962 0.0026
-9 17 15 -0.2106 -0.0022
-9 17 16 1.2907 -0.0046
-9 17 17 -0.7910 0.0063
-9 17 18 -1.1564 0.0048
-9 18 -8 -0.3124 -0.0007
-9 18 -7 0.6790 -0.0002
-9 18 -6 0.4936 0.0008
-9 18 -5 -0.3061 -0.0014
-9 18 -4 -0.3283 -0.0009
-9 18 -3 0.2000 -0.0008
-9 18 -2 -0.1721 0.0007
-9 18 -1 0.0307 0.0010
-9 18 0 0.3517 0.0000
-9 18 1 -0.4966 -0.0003
-9 18 2 -0.3469 0.0000
-9 18 3 -0.0984 -0.0002
-9 18 4 0.1938 0.0003
-9 18 5 1.2520 0.0019
-9 18 6 0.2101 -0.0012
-9 18 7 -1.5579 -0.0004
-9 18 8 -0.4785 -0.0004
-9 18 9 0.5878 -0.0015
-9 18 10 -0.1539 0.0012
-9 18 11 0.7105 -0.0037
-9 18 12 0.9435 0.0007
-9 18 13 -0.7746 0.0106
-9 19 2 0.1673 -0.0004
-9 19 3 0.1890 0.0050
-8 0 -6 8.7012 -0.0263
-8 0 -4 -5.6589 0.0154
-8 0 -2 1.7955 -0.0016
-8 0 0 -0.8648 0.0047
-8 0 2 1.8541 -0.0067
-8 0 4 -1.2635 0.0042
-8 0 6 1.0922 -0.0031
-8 0 8 -2.3394 -0.0049
-8 0 10 2.4786 0.0060
-8 0 12 -0.9754 0.0059
-8 0 14 -1.1442 -0.0044
-8 0 16 2.6424 -0.0031
-8 0 18 -2.6512 0.0007
-8 0 20 1.3765 -0.0057
-8 0 22 0.4130 0.0060
-8 0 24 -1.6276 0.0088
-8 0 26 1.4405 -0.0046
-8 0 28 -0.7380 -0.0111
-8 0 30 1.2664 0.0028
-8 0 32 -2.2053 0.0104
-8 0 34 1.8037 -0.0053
-8 0 36 -0.7273 0.0007
-8 1 -7 -4.5797 -0.0082
-8 1 -6 1.1904 -0.0001
-8 1 -5 4.5069 -0.0011
-8 1 -4 -4.3602 0.0028
-8 1 -3 -2.6207 0.0030
-8 1 -2 4.0054 0.0033
-8 1 -1 -0.1419 0.0053
-8 1 0 -0.7183 -0.0015
-8 1 1 1.9478 -0.0056
-8 1 2 -0.7238 -0.0035
-8 1 3 -2.2765 -0.0004
-8 1 4 0.0070 -0.0012
-8 1 5 2.8470 0.0029
-8 1 6 1.1836 0.0034
-8 1 7 -3.7898 -0.0021
-8 1 8 -3.2994 0.0006
-8 1 9 3.0010 0.0003
-8 1 10 5.0386 0.0012
-8 1 11 -0.5855 -0.0002
-8 1 12 -5.1293 -0.0008
-8 1 13 -1.3696 0.0029
-8 1 14 3.8761 -0.0011
-8 1 15 2.0535 -0.0039
-8 1 16 -1.5162 -0.0035
-8 1 17 -1.6467 0.0006
-8 1 18 -1.0133 0.0005
-8 1 19 0.5494 0.0002
-8 1 20 2.3706 0.0039
-8 1 21 0.5070 0.0021
-8 1 22 -1.9593 0.0036
-8 1 23 -0.8932 0.0004
-8 1 24 0.3250 -0.0025
-8 1 25 0.4124 -0.0024
-8 1 26 1.0474 -0.0062
-8 1 27 0.2463 -0.0003
-8 1 28 -0.9698 0.0019
-8 1 29 -0.1178 -0.0013
-8 1 30 0.2250 0.0023
-8 1 31 -0.6591 0.0039
-8 1 32 -0.2608 0.0020
-8 1 33 1.3595 -0.0010
-8 1 34 0.5141 -0.0028
-8 1 35 -1.5718 0.0005
-8 1 36 -0.3442 0.0024
-8 1 37 1.1381 -0.0038
-8 2 -7 -0.0327 -0.0045
-8 2 -6 -9.9404 0.0014
-8 2 -5 4.8184 0.0024
-8 2 -4 9.7192 0.0003
-8 2 -3 -9.8019 0.0018
-8 2 -2 -5.8976 0.0009
-8 2 -1 11.7726 0.0020
-8 2 0 2.4235 -0.0047
-8 2 1 -9.2733 -0.0043
-8 2 2 -1.2339 0.0026
-8 2 3 4.9194 0.0000
-8 2 4 1.1667 0.0021
-8 2 5 -1.4175 0.0032
-8 2 6 -1.4534 -0.0002
-8 2 7 -1.5288 -0.0034
-8 2 8 0.4784 0.0002
-8 2 9 3.6340 0.0017
-8 2 10 1.6952 -0.0031
-8 2 11 -3.4161 -0.0011
-8 2 12 -3.0070 -0.0000
-8 2 13 1.4083 0.0026
-8 2 14 3.4347 0.0024
-8 2 15 0.9751 -0.0021
-8 2 16 -3.1226 -0.0017
-8 2 17 -2.7740 -0.0000
-8 2 18 1.4068 0.0013
-8 2 19 2.8145 0.0007
-8 2 20 1.0613 0.0017
-8 2 21 -1.0748 0.0007
-8 2 22 -2.7105 -0.0010
-8 2 23 -0.9170 -0.0030
-8 2 24 2.5879 -0.0021
-8 2 25 1.7997 0.0026
-8 2 26 -1.1850 -0.0009
-8 2 27 -1.3961 0.0006
-8 2 28 0.0633 0.0011
-8 2 29 0.6306 -0.0030
-8 2 30 -0.2790 0.0024
-8 2 31 -0.2635 0.0013
-8 2 32 0.9763 -0.0005
-8 2 33 0.1861 0.0016
-8 2 34 -0.9919 -0.0002
-8 2 35 -0.1250 -0.0013
-8 2 36 0.5038 -0.0025
-8 3 -7 1.2055 -0.0012
-8 3 -6 10.0455 0.0010
-8 3 -5 -4.5135 0.0015
-8 3 -4 -3.7564 -0.0032
-8 3 -3 5.7321 -0.0005
-8 3 -2 -3.6374 0.0019
-8 3 -1 -3.6963 -0.0016
-8 3 0 8.9577 0.0001
-8 3 1 -0.1226 0.0010
-8 3 2 -11.8564 0.0035
-8 3 3 3.4336 0.0010
-8 3 4 12.5182 -0.0027
-8 3 5 -5.2256 -0.0019
-8 3 6 -11.4329 -0.0015
-8 3 7 5.1226 0.0014
-8 3 8 8.6059 -0.0008
-8 3 9 -2.9299 -0.0020
-8 3 10 -3.6218 0.0012
-8 3 11 0.0326 0.0027
-8 3 12 -1.0488 0.0014
-8 3 13 1.7446 -0.0001
-8 3 14 3.3237 -0.0001
-8 3 15 -1.7860 -0.0005
-8 3 16 -3.9718 0.0000
-8 3 17 0.1669 -0.0010
-8 3 18 3.1891 -0.0006
-8 3 19 1.9081 -0.0008
-8 3 20 -0.9530 -0.0002
-8 3 21 -2.5384 0.0006
-8 3 22 -1.2855 -0.0012
-8 3 23 1.3343 0.0024
-8 3 24 2.1799 0.0007
-8 3 25 0.5295 0.0002
-8 3 26 -1.7713 0.0021
-8 3 27 -1.8034 -0.0038
-8 3 28 0.7953 -0.0013
-8 3 29 1.9541 0.0003
-8 3 30 -0.1708 -0.0014
-8 3 31 -1.1653 0.0029
-8 3 32 0.2347 0.0013
-8 3 33 0.2266 0.0002
-8 3 34 -0.2947 0.0026
-8 3 35 -0.0293 -0.0007
-8 3 36 0.2705 -0.0065
-8 4 -7 -3.7422 0.0012
-8 4 -6 3.8534 -0.0003
-8 4 -5 7.2524 -0.0018
-8 4 -4 -6.6930 -0.0011
-8 4 -3 -7.8471 -0.0010
-8 4 -2 6.7886 0.0013
-8 4 -1 5.4683 0.0025
-8 4 0 -5.7968 0.0027
-8 4 1 -1.3321 0.0003
-8 4 2 5.1826 -0.0028
-8 4 3 -2.8058 -0.0001
-8 4 4 -4.0795 -0.0009
-8 4 5 5.9179 -0.0035
-8 4 6 1.7529 -0.0009
-8 4 7 -7.3420 0.0030
-8 4 8 1.7945 0.0023
-8 4 9 6.7043 -0.0004
-8 4 10 -4.5053 0.0001
-8 4 11 -4.6723 0.0020
-8 4 12 4.2466 0.0009
-8 4 13 2.5701 -0.0015
-8 4 14 -2.2493 -0.0011
-8 4 15 -1.2682 -0.0025
-8 4 16 0.1853 -0.0006
-8 4 17 0.2630 0.0009
-8 4 18 1.5575 -0.0010
-8 4 19 1.2204 0.0018
-8 4 20 -2.1865 0.0005
-8 4 21 -2.4215 -0.0001
-8 4 22 1.3960 0.0013
-8 4 23 2.3253 -0.0002
-8 4 24 -0.2620 0.0007
-8 4 25 -1.4045 -0.0002
-8 4 26 -0.4737 -0.0017
-8 4 27 0.7232 -0.0007
-8 4 28 0.7160 -0.0008
-8 4 29 -0.4626 -0.0004
-8 4 30 -0.4250 0.0014
-8 4 31 0.1018 0.0009
-8 4 32 0.4711 0.0009
-8 4 33 0.2172 0.0023
-8 4 34 -0.9502 -0.0007
-8 4 35 -0.1277 -0.0025
-8 4 36 0.6347 -0.0016
-8 5 -7 5.0616 -0.0004
-8 5 -6 0.4591 -0.0000
-8 5 -5 -2.8610 -0.0013
-8 5 -4 -1.4797 -0.0004
-8 5 -3 -0.2744 0.0022
-8 5 -2 0.7410 0.0010
-8 5 -1 2.4449 -0.0008
-8 5 0 1.8568 0.0002
-8 5 1 -2.8056 0.0006
-8 5 2 -3.2304 -0.0003
-8 5 3 2.2336 -0.0014
-8 5 4 2.1099 -0.0023
-8 5 5 -1.6850 0.0008
-8 5 6 0.3786 0.0022
-8 5 7 1.1252 -0.0002
-8 5 8 -2.8061 -0.0005
-8 5 9 -0.2130 0.0015
-8 5 10 3.5127 0.0022
-8 5 11 -1.1496 -0.0015
-8 5 12 -2.7870 -0.0015
-8 5 13 2.2003 -0.0011
-8 5 14 2.1301 -0.0016
-8 5 15 -2.1402 0.0006
-8 5 16 -1.5956 0.0000
-8 5 17 1.3846 0.0016
-8 5 18 0.9325 0.0016
-8 5 19 -0.4927 0.0001
-8 5 20 -0.3660 0.0003
-8 5 21 -0.3627 -0.0012
-8 5 22 -0.3400 -0.0012
-8 5 23 0.7457 0.0006
-8 5 24 0.9834 0.0003
-8 5 25 -0.5530 -0.0008
-8 5 26 -0.9527 0.0012
-8 5 27 0.3665 -0.0001
-8 5 28 0.9153 -0.0008
-8 5 29 -0.8543 -0.0002
-8 5 30 -1.0722 -0.0018
-8 5 31 1.7830 0.0025
-8 5 32 0.5881 0.0022
-8 5 33 -1.8260 -0.0011
-8 5 34 0.0182 0.0004
-8 5 35 0.6302 -0.0020
-8 6 -7 2.7394 -0.0006
-8 6 -6 -1.3122 -0.0007
-8 6 -5 -3.1784 -0.0003
-8 6 -4 -0.0287 -0.0001
-8 6 -3 1.5281 0.0000
-8 6 -2 1.6422 0.0006
-8 6 -1 0.7344 0.0006
-8 6 0 -1.5651 -0.0005
-8 6 1 -1.6640 0.0011
-8 6 2 -0.3409 0.0002
-8 6 3 1.4577 -0.0012
-8 6 4 1.9220 -0.0008
-8 6 5 -1.0282 -0.0002
-8 6 6 -2.1693 0.0010
-8 6 7 0.3583 -0.0010
-8 6 8 1.3248 0.0009
-8 6 9 0.0465 0.0014
-8 6 10 -0.3326 -0.0010
-8 6 11 0.1071 -0.0004
-8 6 12 -0.1187 -0.0006
-8 6 13 -0.1084 0.0007
-8 6 14 0.6025 -0.0005
-8 6 15 -0.0355 -0.0005
-8 6 16 -1.0580 0.0014
-8 6 17 0.0810 0.0008
-8 6 18 0.6033 -0.0002
-8 6 19 -0.4896 -0.0009
-8 6 20 0.2743 -0.0004
-8 6 21 1.1115 -0.0004
-8 6 22 -0.7296 0.0005
-8 6 23 -1.3547 -0.0000
-8 6 24 1.0633 0.0007
-8 6 25 1.1942 0.0007
-8 6 26 -0.8709 -0.0008
-8 6 27 -0.7993 0.0009
-8 6 28 -0.2802 -0.0019
-8 6 29 0.4338 -0.0014
-8 6 30 0.9978 0.0014
-8 6 31 -0.1266 -0.0012
-8 6 32 -0.6046 0.0028
-8 6 33 -0.4299 0.0042
-8 6 34 -0.0764 -0.0048
-8 6 35 0.8246 -0.0055
-8 7 -7 -0.4760 0.0002
-8 7 -6 1.3287 -0.0011
-8 7 -5 -1.2347 0.0000
-8 7 -4 -1.8805 -0.0002
-8 7 -3 2.4037 -0.0002
-8 7 -2 1.8634 0.0006
-8 7 -1 -1.7162 0.0010
-8 7 0 -1.2514 0.0005
-8 7 1 0.3655 -0.0002
-8 7 2 0.0216 -0.0006
-8 7 3 -0.0371 -0.0019
-8 7 4 1.7893 0.0005
-8 7 5 0.2414 0.0000
-8 7 6 -3.6210 -0.0005
-8 7 7 -0.4576 0.0016
-8 7 8 4.1870 0.0000
-8 7 9 0.7870 -0.0000
-8 7 10 -3.2157 -0.0002
-8 7 11 -1.0016 0.0006
-8 7 12 2.1274 0.0003
-8 7 13 1.1504 -0.0014
-8 7 14 -1.5249 0.0003
-8 7 15 -1.1464 0.0006
-8 7 16 0.9699 -0.0006
-8 7 17 0.6309 -0.0008
-8 7 18 -0.7074 0.0001
-8 7 19 0.0815 0.0003
-8 7 20 0.8744 0.0012
-8 7 21 -0.5019 0.0004
-8 7 22 -0.8169 -0.0009
-8 7 23 0.5437 0.0008
-8 7 24 0.7107 -0.0005
-8 7 25 0.0486 -0.0002
-8 7 26 -0.9111 0.0002
-8 7 27 -1.1340 -0.0022
-8 7 28 0.4527 -0.0003
-8 7 29 1.7421 0.0018
-8 7 30 0.6044 0.0017
-8 7 31 -1.6329 0.0015
-8 7 32 -1.0693 -0.0021
-8 7 33 1.4160 -0.0042
-8 7 34 0.8275 0.0023
-8 8 -7 0.5015 -0.0004
-8 8 -6 -1.9742 -0.0006
-8 8 -5 0.2930 -0.0002
-8 8 -4 1.3063 0.0003
-8 8 -3 -0.8775 0.0003
-8 8 -2 0.1516 0.0002
-8 8 -1 1.3142 -0.0007
-8 8 0 -1.2364 0.0004
-8 8 1 -1.7508 -0.0002
-8 8 2 1.5269 -0.0007
-8 8 3 1.5639 0.0009
-8 8 4 -1.5665 -0.0001
-8 8 5 -0.7119 0.0002
-8 8 6 1.1336 0.0005
-8 8 7 -0.2522 0.0003
-8 8 8 -0.1871 -0.0006
-8 8 9 0.9939 -0.0007
-8 8 10 -0.4374 0.0008
-8 8 11 -1.0223 0.0001
-8 8 12 0.7007 -0.0003
-8 8 13 0.4148 -0.0004
-8 8 14 -0.9324 -0.0002
-8 8 15 0.3996 0.0007
-8 8 16 0.8423 0.0000
-8 8 17 -1.0601 -0.0005
-8 8 18 -0.3368 0.0006
-8 8 19 1.0592 0.0006
-8 8 20 -0.1789 -0.0006
-8 8 21 -0.7553 0.0002
-8 8 22 0.4326 0.0001
-8 8 23 0.8340 -0.0001
-8 8 24 -0.2516 0.0000
-8 8 25 -0.8870 -0.0015
-8 8 26 -0.6294 -0.0008
-8 8 27 0.4601 0.0015
-8 8 28 1.2367 0.0006
-8 8 29 -0.1857 0.0006
-8 8 30 -0.5606 0.0020
-8 8 31 0.4857 -0.0004
-8 8 32 -0.1547 -0.0040
-8 8 33 -0.6833 -0.0037
-8 8 34 0.2320 0.0041
-8 9 -7 1.5080 -0.0002
-8 9 -6 0.2207 -0.0004
-8 9 -5 -2.0332 -0.0006
-8 9 -4 -0.6761 0.0004
-8 9 -3 2.2316 0.0001
-8 9 -2 0.9712 -0.0005
-8 9 -1 -1.8110 0.0004
-8 9 0 -0.8249 0.0001
-8 9 1 0.7941 0.0006
-8 9 2 0.1930 0.0004
-8 9 3 0.2265 0.0001
-8 9 4 -0.2015 0.0003
-8 9 5 -0.3870 -0.0002
-8 9 6 1.2036 -0.0003
-8 9 7 -0.0325 -0.0011
-8 9 8 -2.0073 -0.0008
-8 9 9 0.3661 0.0004
-8 9 10 2.2685 -0.0001
-8 9 11 -0.2140 -0.0003
-8 9 12 -2.2254 0.0012
-8 9 13 -0.1693 0.0020
-8 9 14 1.6319 0.0002
-8 9 15 0.2932 -0.0016
-8 9 16 -0.6059 -0.0013
-8 9 17 -0.5408 -0.0002
-8 9 18 -0.2043 0.0010
-8 9 19 0.6788 0.0005
-8 9 20 0.1225 -0.0008
-8 9 21 -0.4239 0.0004
-8 9 22 0.5367 0.0004
-8 9 23 0.7919 -0.0004
-8 9 24 -0.8975 -0.0003
-8 9 25 -1.5429 0.0002
-8 9 26 0.7401 0.0000
-8 9 27 1.1736 -0.0002
-8 9 28 -0.0977 0.0004
-8 9 29 -0.0446 -0.0003
-8 9 30 -0.4526 0.0029
-8 9 31 -0.1298 -0.0002
-8 9 32 0.3916 -0.0081
-8 9 33 -0.5206 0.0011
-8 10 -7 -0.3670 -0.0007
-8 10 -6 -0.6778 -0.0001
-8 10 -5 -1.1057 0.0005
-8 10 -4 -0.3649 0.0005
-8 10 -3 1.7739 -0.0000
-8 10 -2 1.3599 -0.0001
-8 10 -1 -1.3285 0.0003
-8 10 0 -1.9008 0.0004
-8 10 1 1.0592 0.0005
-8 10 2 1.3215 0.0002
-8 10 3 -0.9857 -0.0008
-8 10 4 0.4093 -0.0003
-8 10 5 0.3585 0.0000
-8 10 6 -1.4849 -0.0011
-8 10 7 0.5259 -0.0007
-8 10 8 0.9716 -0.0001
-8 10 9 -0.9958 0.0005
-8 10 10 0.1778 0.0011
-8 10 11 0.9836 0.0012
-8 10 12 -1.3403 0.0011
-8 10 13 -0.9969 -0.0005
-8 10 14 2.2516 -0.0009
-8 10 15 0.6443 -0.0008
-8 10 16 -2.5624 -0.0010
-8 10 17 0.1028 -0.0002
-8 10 18 1.9823 -0.0001
-8 10 19 -0.3586 0.0010
-8 10 20 -0.9213 0.0008
-8 10 21 0.3297 0.0011
-8 10 22 0.3648 0.0002
-8 10 23 -0.2004 -0.0023
-8 10 24 -0.0627 0.0002
-8 10 25 -0.1604 -0.0002
-8 10 26 -0.3504 0.0001
-8 10 27 0.3730 0.0016
-8 10 28 0.1308 -0.0012
-8 10 29 -0.3310 0.0008
-8 10 30 0.6479 0.0004
-8 10 31 -0.0124 -0.0018
-8 10 32 -0.8930 -0.0009
-8 11 -7 -0.2992 -0.0002
-8 11 -6 -2.6344 -0.0001
-8 11 -5 0.3851 0.0001
-8 11 -4 2.3623 0.0004
-8 11 -3 -0.3239 -0.0000
-8 11 -2 -0.9646 -0.0002
-8 11 -1 1.1890 0.0002
-8 11 0 -0.3711 -0.0003
-8 11 1 -2.6559 -0.0000
-8 11 2 1.7053 0.0005
-8 11 3 2.8246 -0.0003
-8 11 4 -2.5673 -0.0007
-8 11 5 -1.7431 -0.0003
-8 11 6 1.5586 -0.0003
-8 11 7 0.3881 0.0003
-8 11 8 0.5103 0.0008
-8 11 9 0.6118 0.0001
-8 11 10 -1.8958 0.0012
-8 11 11 -1.2399 0.0004
-8 11 12 1.9062 -0.0010
-8 11 13 1.3191 -0.0007
-8 11 14 -0.9756 -0.0006
-8 11 15 -0.7053 0.0008
-8 11 16 0.2138 -0.0004
-8 11 17 0.1965 -0.0007
-8 11 18 0.0651 0.0006
-8 11 19 0.2498 0.0004
-8 11 20 -0.1596 0.0013
-8 11 21 -0.8219 -0.0013
-8 11 22 0.2777 -0.0004
-8 11 23 1.2313 0.0013
-8 11 24 -0.5744 -0.0019
-8 11 25 -1.5760 0.0010
-8 11 26 1.0710 0.0010
-8 11 27 1.0271 -0.0015
-8 11 28 -1.5454 0.0010
-8 11 29 0.1118 0.0013
-8 11 30 1.3213 -0.0019
-8 12 -7 0.6811 -0.0007
-8 12 -6 0.0359 -0.0002
-8 12 -5 -1.3472 0.0005
-8 12 -4 0.5485 -0.0003
-8 12 -3 2.3363 -0.0002
-8 12 -2 -0.0981 -0.0001
-8 12 -1 -3.0248 0.0002
-8 12 0 -0.6722 0.0008
-8 12 1 2.0099 -0.0002
-8 12 2 0.1769 -0.0007
-8 12 3 -0.2917 0.0004
-8 12 4 0.3646 0.0002
-8 12 5 -1.2684 -0.0005
-8 12 6 -0.4138 0.0004
-8 12 7 2.3931 -0.0001
-8 12 8 0.7184 -0.0001
-8 12 9 -2.1151 0.0005
-8 12 10 -1.1245 0.0001
-8 12 11 0.5894 0.0000
-8 12 12 1.4100 -0.0008
-8 12 13 0.7730 0.0007
-8 12 14 -1.0651 0.0004
-8 12 15 -0.6317 -0.0017
-8 12 16 0.0060 0.0008
-8 12 17 -0.0115 0.0003
-8 12 18 0.6453 -0.0002
-8 12 19 -0.1942 0.0006
-8 12 20 -0.4069 -0.0018
-8 12 21 0.1630 0.0001
-8 12 22 -0.2127 0.0014
-8 12 23 0.1504 0.0005
-8 12 24 1.1308 0.0009
-8 12 25 -0.2277 -0.0003
-8 12 26 -2.3304 0.0000
-8 12 27 0.6194 -0.0007
-8 12 28 2.3721 -0.0022
-8 12 29 -0.6647 -0.0014
-8 13 -7 0.2190 0.0001
-8 13 -6 -0.4092 0.0007
-8 13 -5 0.0506 -0.0006
-8 13 -4 0.0533 -0.0000
-8 13 -3 -0.0093 0.0005
-8 13 -2 0.3456 -0.0000
-8 13 -1 -0.9689 0.0007
-8 13 0 -1.5886 0.0005
-8 13 1 1.3975 -0.0009
-8 13 2 2.1406 0.0001
-8 13 3 -0.6569 0.0002
-8 13 4 -1.7652 -0.0001
-8 13 5 0.3194 0.0003
-8 13 6 1.5980 -0.0008
-8 13 7 -0.1065 -0.0006
-8 13 8 -0.9591 0.0006
-8 13 9 -0.6753 0.0011
-8 13 10 0.0800 -0.0001
-8 13 11 1.2075 -0.0007
-8 13 12 0.1870 0.0004
-8 13 13 -0.3177 -0.0002
-8 13 14 -0.5997 -0.0005
-8 13 15 -1.3796 -0.0002
-8 13 16 1.2613 -0.0002
-8 13 17 1.9639 0.0013
-8 13 18 -1.4227 -0.0008
-8 13 19 -1.9944 -0.0014
-8 13 20 1.1226 0.0019
-8 13 21 2.0849 -0.0002
-8 13 22 -0.8313 -0.0001
-8 13 23 -1.4394 0.0016
-8 13 24 0.6054 -0.0005
-8 13 25 0.9794 0.0014
-8 13 26 -0.5229 0.0007
-8 13 27 -1.1003 -0.0068
-8 14 -7 -0.4357 0.0001
-8 14 -6 -0.3238 0.0000
-8 14 -5 0.1739 0.0005
-8 14 -4 0.9849 0.0000
-8 14 -3 -0.2012 -0.0003
-8 14 -2 -2.1692 0.0005
-8 14 -1 0.3301 -0.0002
-8 14 0 1.9793 0.0001
-8 14 1 0.3224 0.0004
-8 14 2 -0.3216 -0.0005
-8 14 3 -0.4555 -0.0003
-8 14 4 -0.3336 -0.0004
-8 14 5 -0.4228 0.0002
-8 14 6 0.4984 0.0002
-8 14 7 0.8614 0.0002
-8 14 8 -1.1363 0.0007
-8 14 9 -0.5000 -0.0007
-8 14 10 1.0927 -0.0006
-8 14 11 0.2937 0.0006
-8 14 12 -0.6940 -0.0005
-8 14 13 -0.8407 0.0001
-8 14 14 0.5263 0.0008
-8 14 15 1.1107 -0.0002
-8 14 16 -0.2656 0.0003
-8 14 17 -0.9161 -0.0006
-8 14 18 0.2749 -0.0001
-8 14 19 0.8236 0.0001
-8 14 20 -0.4983 -0.0011
-8 14 21 -0.3396 0.0012
-8 14 22 0.3682 0.0006
-8 14 23 0.1156 0.0006
-8 14 24 -0.1270 0.0028
-8 14 25 -0.3231 -0.0037
-8 14 26 0.1919 -0.0068
-8 15 -7 -0.0380 -0.0005
-8 15 -6 -0.2867 -0.0002
-8 15 -5 0.3753 -0.0003
-8 15 -4 0.6084 0.0004
-8 15 -3 -0.0199 0.0003
-8 15 -2 -1.4533 0.0006
-8 15 -1 -0.1758 0.0003
-8 15 0 3.0337 -0.0011
-8 15 1 -0.1887 -0.0002
-8 15 2 -2.8262 -0.0004
-8 15 3 0.2270 0.0004
-8 15 4 1.0788 0.0009
-8 15 5 -0.2451 -0.0008
-8 15 6 -0.4103 0.0001
-8 15 7 0.3645 0.0001
-8 15 8 0.0409 -0.0010
-8 15 9 -0.1235 -0.0001
-8 15 10 0.6417 0.0007
-8 15 11 -0.5727 -0.0001
-8 15 12 -0.8522 0.0003
-8 15 13 0.9816 0.0009
-8 15 14 1.0288 0.0007
-8 15 15 -0.8614 -0.0005
-8 15 16 -0.6982 -0.0007
-8 15 17 0.5336 -0.0003
-8 15 18 -0.3036 -0.0027
-8 15 19 0.7699 -0.0003
-8 15 20 0.3835 0.0030
-8 15 21 -1.8771 0.0008
-8 15 22 0.2045 0.0017
-8 15 23 1.1368 0.0007
-8 15 24 0.0483 -0.0057
-8 16 -7 0.7877 -0.0006
-8 16 -6 0.3516 -0.0004
-8 16 -5 0.0416 0.0009
-8 16 -4 -0.1006 -0.0002
-8 16 -3 -1.0565 0.0004
-8 16 -2 0.8077 0.0001
-8 16 -1 1.1495 0.0005
-8 16 0 -0.9235 0.0001
-8 16 1 -0.7037 -0.0011
-8 16 2 -0.5246 -0.0002
-8 16 3 0.1954 -0.0000
-8 16 4 0.9519 0.0006
-8 16 5 0.3552 -0.0004
-8 16 6 -0.3192 -0.0004
-8 16 7 -0.8841 0.0001
-8 16 8 0.0871 -0.0001
-8 16 9 0.9836 0.0009
-8 16 10 0.2629 -0.0001
-8 16 11 -0.5745 -0.0000
-8 16 12 -0.0348 0.0016
-8 16 13 0.2203 0.0007
-8 16 14 -0.5426 -0.0019
-8 16 15 0.3421 -0.0013
-8 16 16 -0.4046 0.0003
-8 16 17 -0.4405 -0.0018
-8 16 18 1.5873 -0.0016
-8 16 19 -0.2351 0.0029
-8 16 20 -1.2001 0.0036
-8 16 21 -0.1378 0.0008
-8 17 -7 -0.8564 0.0012
-8 17 -6 0.9367 0.0011
-8 17 -5 -0.1758 0.0004
-8 17 -4 -0.2573 -0.0011
-8 17 -3 0.5988 -0.0010
-8 17 -2 -0.6647 0.0017
-8 17 -1 -0.2678 0.0002
-8 17 0 0.2883 0.0002
-8 17 1 0.2833 0.0003
-8 17 2 0.5816 -0.0010
-8 17 3 -0.7601 -0.0011
-8 17 4 -0.8555 -0.0005
-8 17 5 0.7073 -0.0001
-8 17 6 1.0671 0.0005
[truncated: 2,990,569 more chars]
