# Supplementary material for: Host Cavities Enhance the Photocatalytic Conversion of α‐Terpinene to Ascaridole Under Visible‐Light Irradiation
Source: Chemistry. 2025 Sep 2;31(55):e02113. doi: 10.1002/chem.202502113 (PMC12498068; doi:10.1002/chem.202502113)
Supplement: Supplementary file 2 — Supporting Information [file CHEM-31-e02113-s002.zip › 2DCM HWU Apex.cif]

data_2DCM
_audit_creation_date              2018-09-03
_audit_creation_method
;
Olex2 1.2
(compiled 2017.03.28 svn.r3405 for OlexSys, GUI svn.r5337)
;
_shelx_SHELXL_version_number      '2014/7'
_publ_contact_author_address      ?
_publ_contact_author_email        ?
_publ_contact_author_id_orcid     ?
_publ_contact_author_name         ''
_publ_contact_author_phone        ?
_publ_section_references
;
Dolomanov, O.V., Bourhis, L.J., Gildea, R.J, Howard, J.A.K. & Puschmann, H.
 (2009), J. Appl. Cryst. 42, 339-341.

Sheldrick, G.M. (2008). Acta Cryst. A64, 112-122.

Sheldrick, G.M. (2015). Acta Cryst. A71, 3-8.
;
_chemical_name_common             ?
_chemical_name_systematic         ?
_chemical_formula_moiety          '2(C H2 Cl2), C52 H46 B2 F4 N4 O4'
_chemical_formula_sum             'C54 H50 B2 Cl4 F4 N4 O4'
_chemical_formula_weight          1058.40
_chemical_melting_point           ?
loop_
  _atom_type_symbol
  _atom_type_description
  _atom_type_scat_dispersion_real
  _atom_type_scat_dispersion_imag
  _atom_type_scat_source
 'C' 'C' 0.0033 0.0016 'International Tables Vol C Tables 4.2.6.8 and 6.1.1.4'
 'H' 'H' 0.0000 0.0000 'International Tables Vol C Tables 4.2.6.8 and 6.1.1.4'
 'B' 'B' 0.0013 0.0007 'International Tables Vol C Tables 4.2.6.8 and 6.1.1.4'
 'Cl' 'Cl' 0.1484 0.1585 'International Tables Vol C Tables 4.2.6.8 and 6.1.1.4'
 'F' 'F' 0.0171 0.0103 'International Tables Vol C Tables 4.2.6.8 and 6.1.1.4'
 'N' 'N' 0.0061 0.0033 'International Tables Vol C Tables 4.2.6.8 and 6.1.1.4'
 'O' 'O' 0.0106 0.0060 'International Tables Vol C Tables 4.2.6.8 and 6.1.1.4'

_shelx_space_group_comment
;
The symmetry employed for this shelxl refinement is uniquely defined
by the following loop, which should always be used as a source of
symmetry information in preference to the above space-group names.
They are only intended as comments.
;
_space_group_crystal_system       'monoclinic'
_space_group_IT_number            14
_space_group_name_H-M_alt         'P 1 21/n 1'
_space_group_name_Hall            '-P 2yn'
loop_
  _space_group_symop_operation_xyz
 'x, y, z'
 '-x+1/2, y+1/2, -z+1/2'
 '-x, -y, -z'
 'x-1/2, -y-1/2, z-1/2'

_cell_length_a                    14.8995(7)
_cell_length_b                    15.9788(7)
_cell_length_c                    21.3035(9)
_cell_angle_alpha                 90
_cell_angle_beta                  101.995(2)
_cell_angle_gamma                 90
_cell_volume                      4961.1(4)
_cell_formula_units_Z             4
_cell_measurement_reflns_used     9935
_cell_measurement_temperature     100(2)
_cell_measurement_theta_max       27.13
_cell_measurement_theta_min       2.26
_shelx_estimated_absorpt_T_max    0.941
_shelx_estimated_absorpt_T_min    0.887
_exptl_absorpt_coefficient_mu     0.306
_exptl_absorpt_correction_T_max   0.7456
_exptl_absorpt_correction_T_min   0.6911
_exptl_absorpt_correction_type    multi-scan
_exptl_absorpt_process_details
;
SADABS-2014/5 (Bruker,2014/5) was used for absorption correction.
wR2(int) was 0.0559 before and 0.0451 after correction.
The Ratio of minimum to maximum transmission is 0.9269.
The \l/2 correction factor is 0.00150.
;
_exptl_absorpt_special_details    ?
_exptl_crystal_colour             orange
_exptl_crystal_colour_primary     orange
_exptl_crystal_density_diffrn     1.417
_exptl_crystal_density_meas       ?
_exptl_crystal_density_method     ?
_exptl_crystal_description        'Block'
_exptl_crystal_F_000              2192
_exptl_crystal_size_max           0.40
_exptl_crystal_size_mid           0.40
_exptl_crystal_size_min           0.20
_exptl_transmission_factor_max    ?
_exptl_transmission_factor_min    ?
_diffrn_reflns_av_R_equivalents   0.0392
_diffrn_reflns_av_unetI/netI      0.0273
_diffrn_reflns_Laue_measured_fraction_full 1.000
_diffrn_reflns_Laue_measured_fraction_max 1.000
_diffrn_reflns_limit_h_max        18
_diffrn_reflns_limit_h_min        -19
_diffrn_reflns_limit_k_max        19
_diffrn_reflns_limit_k_min        -20
_diffrn_reflns_limit_l_max        27
_diffrn_reflns_limit_l_min        -25
_diffrn_reflns_number             84274
_diffrn_reflns_point_group_measured_fraction_full 1.000
_diffrn_reflns_point_group_measured_fraction_max 1.000
_diffrn_reflns_theta_full         25.242
_diffrn_reflns_theta_max          27.104
_diffrn_reflns_theta_min          1.530
_diffrn_ambient_temperature       100(2)
_diffrn_detector_area_resol_mean  ?
_diffrn_measured_fraction_theta_full 1.000
_diffrn_measured_fraction_theta_max 1.000
_diffrn_measurement_device_type   'Bruker APEX-II CCD'
_diffrn_measurement_method        '\f and \w scans'
_diffrn_radiation_type            MoK\a
_diffrn_radiation_wavelength      0.71073
_diffrn_source                    ?
_diffrn_standards_number          0
_reflns_Friedel_coverage          0.000
_reflns_Friedel_fraction_full     .
_reflns_Friedel_fraction_max      .
_reflns_number_gt                 8769
_reflns_number_total              10940
_reflns_special_details
;
 Reflections were merged by SHELXL according to the crystal
 class for the calculation of statistics and refinement.
 
 _reflns_Friedel_fraction is defined as the number of unique
 Friedel pairs measured divided by the number that would be
 possible theoretically, ignoring centric projections and
 systematic absences.
;
_reflns_threshold_expression      'I > 2\s(I)'
_computing_cell_refinement        'SAINT V8.38A (?, 2016)'
_computing_data_collection        ?
_computing_data_reduction         'SAINT V8.38A (?, 2016)'
_computing_molecular_graphics      'Olex2 (Dolomanov et al., 2009)'
_computing_publication_material    'Olex2 (Dolomanov et al., 2009)'
_computing_structure_refinement    'ShelXL (Sheldrick, 2015)'
_computing_structure_solution      'ShelXT (Sheldrick, 2015)'
_refine_diff_density_max          1.004
_refine_diff_density_min          -1.790
_refine_diff_density_rms          0.121
_refine_ls_extinction_coef        .
_refine_ls_extinction_method      none
_refine_ls_goodness_of_fit_ref    1.083
_refine_ls_hydrogen_treatment     mixed
_refine_ls_matrix_type            full
_refine_ls_number_parameters      661
_refine_ls_number_reflns          10940
_refine_ls_number_restraints      0
_refine_ls_R_factor_all           0.0919
_refine_ls_R_factor_gt            0.0761
_refine_ls_restrained_S_all       1.083
_refine_ls_shift/su_max           0.001
_refine_ls_shift/su_mean          0.000
_refine_ls_structure_factor_coef  Fsqd
_refine_ls_weighting_details
'w=1/[\s^2^(Fo^2^)+(0.1182P)^2^+17.0769P] where P=(Fo^2^+2Fc^2^)/3'
_refine_ls_weighting_scheme       calc
_refine_ls_wR_factor_gt           0.2304
_refine_ls_wR_factor_ref          0.2428
_refine_special_details           ?
_olex2_refinement_description
;
1. Fixed Uiso
 At 1.2 times of:
  All C(H) groups, All C(H,H) groups
 At 1.5 times of:
  All C(H,H,H) groups, All O(H) groups
2.a Secondary CH2 refined with riding coordinates:
 C7(H7A,H7B), C14(H14A,H14B), C21(H21A,H21B), C28(H28A,H28B), C47(H47A,H47B),
 C48(H48A,H48B), C50(H50A,H50B), C51(H51A,H51B), C54(H54A,H54B)
2.b Aromatic/amide H refined with riding coordinates:
 C2(H2), C4(H4), C9(H9), C10(H10), C11(H11), C16(H16), C18(H18), C23(H23),
 C24(H24), C25(H25), C31(H31), C32(H32), C33(H33), C35(H35), C36(H36), C37(H37),
  C40(H40), C41(H41), C42(H42), C44(H44), C45(H45), C46(H46)
2.c Idealised Me refined as rotating group:
 C49(H49A,H49B,H49C), C52(H52A,H52B,H52C)
2.d Idealised tetrahedral OH refined as rotating group:
 O1(H1), O3(H3)
;
_atom_sites_solution_hydrogens    mixed
_atom_sites_solution_primary      dual
_atom_sites_solution_secondary    ?
loop_
  _atom_site_label
  _atom_site_type_symbol
  _atom_site_fract_x
  _atom_site_fract_y
  _atom_site_fract_z
  _atom_site_U_iso_or_equiv
  _atom_site_adp_type
  _atom_site_occupancy
  _atom_site_site_symmetry_order
  _atom_site_calc_flag
  _atom_site_refinement_flags_posn
  _atom_site_refinement_flags_adp
  _atom_site_refinement_flags_occupancy
  _atom_site_disorder_assembly
  _atom_site_disorder_group
 Cl1 Cl 0.57795(6) 0.52897(6) 0.64029(5) 0.0268(2) Uani 1 1 d . . . . .
 Cl2 Cl 0.72656(8) 0.64202(6) 0.62744(6) 0.0373(3) Uani 1 1 d . . . . .
 Cl3 Cl 0.67112(13) 1.05212(11) 0.48027(10) 0.0738(5) Uani 1 1 d . . . . .
 Cl4 Cl 0.57061(12) 0.90044(12) 0.50148(9) 0.0705(5) Uani 1 1 d . . . . .
 F1 F 1.0876(2) 0.97768(17) 0.57477(13) 0.0425(7) Uani 1 1 d . . . . .
 F2 F 1.0231(2) 0.97916(15) 0.66257(12) 0.0371(6) Uani 1 1 d . . . . .
 F3 F 0.10028(15) 0.32449(17) 0.68070(12) 0.0324(6) Uani 1 1 d . . . . .
 F4 F 0.11847(16) 0.35538(16) 0.58015(12) 0.0315(5) Uani 1 1 d . . . . .
 O1 O 0.91375(17) 0.40970(15) 0.65467(12) 0.0189(5) Uani 1 1 d . . . . .
 H1 H 0.8952 0.3850 0.6207 0.028 Uiso 1 1 calc GR . . . .
 O2 O 0.87452(16) 0.35152(15) 0.77580(11) 0.0156(5) Uani 1 1 d . . . . .
 O3 O 0.74950(16) 0.29824(16) 0.67367(12) 0.0171(5) Uani 1 1 d . . . . .
 H3 H 0.7804 0.3099 0.7091 0.026 Uiso 1 1 calc GR . . . .
 O4 O 0.82706(16) 0.31296(15) 0.55688(11) 0.0154(5) Uani 1 1 d . . . . .
 N1 N 0.9611(2) 0.8840(2) 0.57783(15) 0.0235(7) Uani 1 1 d . . . . .
 N2 N 1.1141(2) 0.85926(19) 0.64598(15) 0.0211(6) Uani 1 1 d . . . . .
 N3 N 0.2327(2) 0.4056(2) 0.66883(16) 0.0215(6) Uani 1 1 d . . . . .
 N4 N 0.2218(2) 0.2548(2) 0.64205(15) 0.0211(6) Uani 1 1 d . . . . .
 C1 C 0.9262(2) 0.5224(2) 0.58027(17) 0.0165(7) Uani 1 1 d . . . . .
 C2 C 0.9478(2) 0.6063(2) 0.57387(17) 0.0167(7) Uani 1 1 d . . . . .
 H2 H 0.9395 0.6296 0.5331 0.020 Uiso 1 1 calc R . . . .
 C3 C 0.9817(2) 0.6564(2) 0.62719(17) 0.0176(7) Uani 1 1 d . . . . .
 C4 C 0.9937(2) 0.6210(2) 0.68863(17) 0.0169(7) Uani 1 1 d . . . . .
 H4 H 1.0178 0.6534 0.7244 0.020 Uiso 1 1 calc R . . . .
 C5 C 0.9701(2) 0.5383(2) 0.69699(17) 0.0162(7) Uani 1 1 d . . . . .
 C6 C 0.9362(2) 0.4894(2) 0.64241(17) 0.0152(6) Uani 1 1 d . . . . .
 C7 C 0.9782(2) 0.5009(2) 0.76330(17) 0.0172(7) Uani 1 1 d . . . . .
 H7A H 1.0224 0.5327 0.7940 0.021 Uiso 1 1 calc R . . . .
 H7B H 1.0002 0.4438 0.7633 0.021 Uiso 1 1 calc R . . . .
 C8 C 0.8855(2) 0.5018(2) 0.78327(16) 0.0156(6) Uani 1 1 d . . . . .
 C9 C 0.8450(3) 0.5775(2) 0.79490(17) 0.0196(7) Uani 1 1 d . . . . .
 H9 H 0.8771 0.6273 0.7941 0.024 Uiso 1 1 calc R . . . .
 C10 C 0.7568(3) 0.5793(2) 0.80772(17) 0.0218(7) Uani 1 1 d . . . . .
 H10 H 0.7313 0.6299 0.8167 0.026 Uiso 1 1 calc R . . . .
 C11 C 0.7070(2) 0.5055(2) 0.80704(17) 0.0188(7) Uani 1 1 d . . . . .
 H11 H 0.6475 0.5074 0.8140 0.023 Uiso 1 1 calc R . . . .
 C12 C 0.7454(2) 0.4285(2) 0.79609(16) 0.0152(6) Uani 1 1 d . . . . .
 C13 C 0.8357(2) 0.4283(2) 0.78616(15) 0.0148(6) Uani 1 1 d . . . . .
 C14 C 0.6902(2) 0.3479(2) 0.79306(16) 0.0161(7) Uani 1 1 d . . . . .
 H14A H 0.7324 0.3013 0.8027 0.019 Uiso 1 1 calc R . . . .
 H14B H 0.6541 0.3497 0.8261 0.019 Uiso 1 1 calc R . . . .
 C15 C 0.6260(2) 0.3321(2) 0.72864(16) 0.0137(6) Uani 1 1 d . . . . .
 C16 C 0.5315(2) 0.3399(2) 0.72288(17) 0.0155(7) Uani 1 1 d . . . . .
 H16 H 0.5089 0.3580 0.7581 0.019 Uiso 1 1 calc R . . . .
 C17 C 0.4701(2) 0.3216(2) 0.66594(16) 0.0147(6) Uani 1 1 d . . . . .
 C18 C 0.5048(2) 0.2980(2) 0.61228(16) 0.0150(6) Uani 1 1 d . . . . .
 H18 H 0.4642 0.2849 0.5742 0.018 Uiso 1 1 calc R . . . .
 C19 C 0.5986(2) 0.2937(2) 0.61485(16) 0.0140(6) Uani 1 1 d . . . . .
 C20 C 0.6593(2) 0.3091(2) 0.67402(16) 0.0139(6) Uani 1 1 d . . . . .
 C21 C 0.6365(2) 0.2755(2) 0.55551(17) 0.0165(7) Uani 1 1 d . . . . .
 H21A H 0.5894 0.2488 0.5235 0.020 Uiso 1 1 calc R . . . .
 H21B H 0.6877 0.2370 0.5665 0.020 Uiso 1 1 calc R . . . .
 C22 C 0.6684(2) 0.3551(2) 0.52739(16) 0.0164(7) Uani 1 1 d . . . . .
 C23 C 0.6053(2) 0.4160(2) 0.49954(17) 0.0190(7) Uani 1 1 d . . . . .
 H23 H 0.5430 0.4065 0.4968 0.023 Uiso 1 1 calc R . . . .
 C24 C 0.6335(2) 0.4904(2) 0.47580(17) 0.0200(7) Uani 1 1 d . . . . .
 H24 H 0.5903 0.5292 0.4559 0.024 Uiso 1 1 calc R . . . .
 C25 C 0.7265(3) 0.5067(2) 0.48191(17) 0.0202(7) Uani 1 1 d . . . . .
 H25 H 0.7453 0.5572 0.4672 0.024 Uiso 1 1 calc R . . . .
 C26 C 0.7920(2) 0.4480(2) 0.50985(16) 0.0166(7) Uani 1 1 d . . . . .
 C27 C 0.7613(2) 0.3718(2) 0.52995(16) 0.0150(6) Uani 1 1 d . . . . .
 C28 C 0.8934(2) 0.4689(2) 0.52070(17) 0.0173(7) Uani 1 1 d . . . . .
 H28A H 0.9052 0.4985 0.4835 0.021 Uiso 1 1 calc R . . . .
 H28B H 0.9284 0.4173 0.5249 0.021 Uiso 1 1 calc R . . . .
 C29 C 1.0048(2) 0.7451(2) 0.62008(17) 0.0181(7) Uani 1 1 d . . . . .
 C30 C 0.9408(3) 0.7991(2) 0.58293(17) 0.0200(7) Uani 1 1 d . . . . .
 C31 C 0.8514(3) 0.7853(3) 0.54790(18) 0.0258(8) Uani 1 1 d . . . . .
 H31 H 0.8201 0.7346 0.5432 0.031 Uiso 1 1 calc R . . . .
 C32 C 0.8184(3) 0.8616(3) 0.5216(2) 0.0334(10) Uani 1 1 d . . . . .
 H32 H 0.7610 0.8716 0.4957 0.040 Uiso 1 1 calc R . . . .
 C33 C 0.8874(3) 0.9200(3) 0.54138(19) 0.0305(9) Uani 1 1 d . . . . .
 H33 H 0.8829 0.9765 0.5307 0.037 Uiso 1 1 calc R . . . .
 C34 C 1.0916(3) 0.7750(2) 0.65020(17) 0.0190(7) Uani 1 1 d . . . . .
 C35 C 1.1707(3) 0.7325(2) 0.68144(19) 0.0230(8) Uani 1 1 d . . . . .
 H35 H 1.1750 0.6755 0.6904 0.028 Uiso 1 1 calc R . . . .
 C36 C 1.2402(3) 0.7896(3) 0.6965(2) 0.0269(8) Uani 1 1 d . . . . .
 H36 H 1.3003 0.7789 0.7175 0.032 Uiso 1 1 calc R . . . .
 C37 C 1.2034(3) 0.8671(3) 0.6739(2) 0.0275(8) Uani 1 1 d . . . . .
 H37 H 1.2360 0.9170 0.6777 0.033 Uiso 1 1 calc R . . . .
 C38 C 0.3695(2) 0.3258(2) 0.66188(16) 0.0165(7) Uani 1 1 d . . . . .
 C39 C 0.3282(2) 0.4004(2) 0.67526(17) 0.0184(7) Uani 1 1 d . . . . .
 C40 C 0.3664(3) 0.4793(2) 0.69595(18) 0.0209(7) Uani 1 1 d . . . . .
 H40 H 0.4282 0.4938 0.7037 0.025 Uiso 1 1 calc R . . . .
 C41 C 0.2938(3) 0.5309(3) 0.7025(2) 0.0281(8) Uani 1 1 d . . . . .
 H41 H 0.2980 0.5862 0.7163 0.034 Uiso 1 1 calc R . . . .
 C42 C 0.2131(3) 0.4839(3) 0.6843(2) 0.0265(8) Uani 1 1 d . . . . .
 H42 H 0.1543 0.5042 0.6831 0.032 Uiso 1 1 calc R . . . .
 C43 C 0.3165(2) 0.2535(2) 0.64605(17) 0.0188(7) Uani 1 1 d . . . . .
 C44 C 0.3436(3) 0.1691(2) 0.64227(18) 0.0222(7) Uani 1 1 d . . . . .
 H44 H 0.4027 0.1499 0.6429 0.027 Uiso 1 1 calc R . . . .
 C45 C 0.2658(3) 0.1208(3) 0.6375(2) 0.0282(8) Uani 1 1 d . . . . .
 H45 H 0.2628 0.0627 0.6355 0.034 Uiso 1 1 calc R . . . .
 C46 C 0.1922(3) 0.1755(3) 0.6364(2) 0.0282(9) Uani 1 1 d . . . . .
 H46 H 0.1314 0.1592 0.6323 0.034 Uiso 1 1 calc R . . . .
 C47 C 0.9356(2) 0.3179(2) 0.83108(17) 0.0187(7) Uani 1 1 d . . . . .
 H47A H 0.9008 0.2975 0.8617 0.022 Uiso 1 1 calc R . . . .
 H47B H 0.9771 0.3611 0.8517 0.022 Uiso 1 1 calc R . . . .
 C48 C 0.9894(3) 0.2470(2) 0.80984(19) 0.0250(8) Uani 1 1 d . . . . .
 H48A H 0.9481 0.2020 0.7922 0.030 Uiso 1 1 calc R . . . .
 H48B H 1.0200 0.2665 0.7766 0.030 Uiso 1 1 calc R . . . .
 C49 C 1.0594(3) 0.2151(3) 0.8660(2) 0.0326(9) Uani 1 1 d . . . . .
 H49A H 1.0925 0.1693 0.8525 0.049 Uiso 1 1 calc GR . . . .
 H49B H 1.0290 0.1965 0.8991 0.049 Uiso 1 1 calc GR . . . .
 H49C H 1.1015 0.2593 0.8824 0.049 Uiso 1 1 calc GR . . . .
 C50 C 0.8522(3) 0.2556(2) 0.51060(18) 0.0211(7) Uani 1 1 d . . . . .
 H50A H 0.8699 0.2864 0.4759 0.025 Uiso 1 1 calc R . . . .
 H50B H 0.8007 0.2197 0.4927 0.025 Uiso 1 1 calc R . . . .
 C51 C 0.9318(3) 0.2039(3) 0.5459(2) 0.0256(8) Uani 1 1 d . . . . .
 H51A H 0.9490 0.1636 0.5165 0.031 Uiso 1 1 calc R . . . .
 H51B H 0.9840 0.2403 0.5606 0.031 Uiso 1 1 calc R . . . .
 C52 C 0.9096(3) 0.1583(3) 0.6024(2) 0.0305(9) Uani 1 1 d . . . . .
 H52A H 0.8572 0.1230 0.5883 0.046 Uiso 1 1 calc GR . . . .
 H52B H 0.8963 0.1981 0.6330 0.046 Uiso 1 1 calc GR . . . .
 H52C H 0.9612 0.1247 0.6222 0.046 Uiso 1 1 calc GR . . . .
 C53 C 0.6960(3) 0.5377(2) 0.64057(19) 0.0214(7) Uani 1 1 d . . . . .
 H53A H 0.726(3) 0.521(3) 0.681(3) 0.031(13) Uiso 1 1 d . . . . .
 H53B H 0.701(4) 0.501(4) 0.603(3) 0.046(15) Uiso 1 1 d . . . . .
 C54 C 0.6335(5) 0.9866(5) 0.5388(3) 0.072(2) Uani 1 1 d . . . . .
 H54A H 0.6865 0.9668 0.5697 0.087 Uiso 1 1 calc R . . . .
 H54B H 0.5956 1.0191 0.5616 0.087 Uiso 1 1 calc R . . . .
 B1 B 1.0476(3) 0.9293(3) 0.6154(2) 0.0274(9) Uani 1 1 d . . . . .
 B2 B 0.1634(3) 0.3355(3) 0.6424(2) 0.0241(9) Uani 1 1 d . . . . .

loop_
  _atom_site_aniso_label
  _atom_site_aniso_U_11
  _atom_site_aniso_U_22
  _atom_site_aniso_U_33
  _atom_site_aniso_U_23
  _atom_site_aniso_U_13
  _atom_site_aniso_U_12
 Cl1 0.0202(4) 0.0279(5) 0.0345(5) 0.0017(4) 0.0107(4) -0.0003(3)
 Cl2 0.0426(6) 0.0217(5) 0.0556(7) -0.0019(4) 0.0288(5) -0.0067(4)
 Cl3 0.0701(11) 0.0511(9) 0.1012(14) -0.0131(9) 0.0203(10) 0.0016(8)
 Cl4 0.0655(10) 0.0781(12) 0.0724(11) 0.0037(9) 0.0244(8) 0.0046(8)
 F1 0.0539(17) 0.0359(15) 0.0377(14) 0.0141(12) 0.0098(13) -0.0197(13)
 F2 0.0550(17) 0.0220(12) 0.0314(13) -0.0063(10) 0.0021(12) 0.0121(11)
 F3 0.0164(11) 0.0428(15) 0.0418(14) 0.0091(11) 0.0147(10) 0.0007(10)
 F4 0.0239(12) 0.0347(13) 0.0335(13) 0.0110(10) 0.0004(10) -0.0012(10)
 O1 0.0229(13) 0.0150(12) 0.0201(12) -0.0003(10) 0.0071(10) -0.0047(10)
 O2 0.0159(11) 0.0124(11) 0.0190(12) 0.0001(9) 0.0047(9) 0.0006(9)
 O3 0.0120(11) 0.0222(13) 0.0188(12) -0.0037(10) 0.0066(9) -0.0001(9)
 O4 0.0161(11) 0.0145(11) 0.0175(12) -0.0039(9) 0.0077(9) 0.0034(9)
 N1 0.0347(18) 0.0180(15) 0.0218(15) 0.0043(12) 0.0148(14) 0.0024(13)
 N2 0.0266(16) 0.0156(15) 0.0251(16) -0.0021(12) 0.0149(13) -0.0062(12)
 N3 0.0126(14) 0.0250(16) 0.0290(16) 0.0030(13) 0.0088(12) 0.0029(12)
 N4 0.0159(14) 0.0240(16) 0.0247(16) 0.0048(13) 0.0075(12) -0.0051(12)
 C1 0.0129(15) 0.0176(16) 0.0226(17) -0.0013(13) 0.0122(13) -0.0015(12)
 C2 0.0158(16) 0.0165(16) 0.0207(16) 0.0020(13) 0.0101(13) -0.0002(13)
 C3 0.0158(16) 0.0161(16) 0.0240(17) 0.0008(13) 0.0112(13) -0.0005(13)
 C4 0.0146(15) 0.0161(16) 0.0223(17) -0.0020(13) 0.0090(13) -0.0026(12)
 C5 0.0125(15) 0.0173(16) 0.0210(16) 0.0014(13) 0.0086(13) -0.0008(12)
 C6 0.0116(14) 0.0132(15) 0.0234(17) -0.0004(13) 0.0095(13) -0.0012(12)
 C7 0.0151(16) 0.0159(16) 0.0209(17) -0.0005(13) 0.0045(13) -0.0034(12)
 C8 0.0170(16) 0.0158(16) 0.0148(15) 0.0007(12) 0.0053(12) -0.0022(13)
 C9 0.0250(18) 0.0149(16) 0.0205(17) -0.0013(13) 0.0080(14) -0.0042(13)
 C10 0.030(2) 0.0167(17) 0.0216(17) -0.0028(14) 0.0123(15) 0.0023(14)
 C11 0.0191(17) 0.0215(18) 0.0184(16) -0.0011(14) 0.0094(13) 0.0024(14)
 C12 0.0195(16) 0.0132(15) 0.0141(15) 0.0012(12) 0.0062(12) -0.0020(13)
 C13 0.0182(16) 0.0132(15) 0.0139(15) -0.0003(12) 0.0055(12) 0.0005(12)
 C14 0.0172(16) 0.0169(16) 0.0165(16) 0.0004(13) 0.0087(13) -0.0020(13)
 C15 0.0154(15) 0.0084(14) 0.0190(16) 0.0024(12) 0.0076(13) 0.0003(12)
 C16 0.0167(16) 0.0126(15) 0.0206(16) 0.0011(13) 0.0119(13) 0.0001(12)
 C17 0.0137(15) 0.0121(15) 0.0208(16) 0.0014(12) 0.0091(13) -0.0001(12)
 C18 0.0161(16) 0.0131(15) 0.0167(16) 0.0018(12) 0.0058(12) -0.0006(12)
 C19 0.0148(15) 0.0106(15) 0.0187(16) 0.0000(12) 0.0085(13) 0.0000(12)
 C20 0.0136(15) 0.0107(15) 0.0188(16) 0.0012(12) 0.0070(12) 0.0001(11)
 C21 0.0165(16) 0.0159(16) 0.0189(16) -0.0035(13) 0.0079(13) -0.0014(12)
 C22 0.0176(16) 0.0178(16) 0.0161(16) -0.0029(13) 0.0090(13) -0.0013(13)
 C23 0.0138(15) 0.0252(18) 0.0195(16) -0.0016(14) 0.0068(13) 0.0014(13)
 C24 0.0207(17) 0.0225(18) 0.0177(16) 0.0024(14) 0.0065(13) 0.0066(14)
 C25 0.0252(18) 0.0177(17) 0.0202(17) 0.0028(14) 0.0104(14) 0.0016(14)
 C26 0.0164(16) 0.0204(17) 0.0150(15) -0.0025(13) 0.0079(13) 0.0000(13)
 C27 0.0151(15) 0.0177(16) 0.0138(15) -0.0018(12) 0.0063(12) 0.0015(13)
 C28 0.0156(16) 0.0185(17) 0.0212(17) -0.0014(13) 0.0117(13) -0.0015(13)
 C29 0.0228(17) 0.0170(16) 0.0191(16) -0.0026(13) 0.0144(14) -0.0010(13)
 C30 0.0271(18) 0.0180(17) 0.0189(17) -0.0006(13) 0.0142(14) 0.0005(14)
 C31 0.031(2) 0.027(2) 0.0213(18) 0.0007(15) 0.0093(15) 0.0023(16)
 C32 0.039(2) 0.037(2) 0.024(2) 0.0057(17) 0.0051(17) 0.0084(19)
 C33 0.044(2) 0.026(2) 0.0236(19) 0.0060(16) 0.0104(17) 0.0084(18)
 C34 0.0256(18) 0.0135(16) 0.0226(17) -0.0023(13) 0.0160(14) -0.0022(13)
 C35 0.0229(18) 0.0193(18) 0.0300(19) -0.0035(15) 0.0130(15) 0.0002(14)
 C36 0.0206(18) 0.031(2) 0.031(2) -0.0039(17) 0.0099(15) -0.0031(16)
 C37 0.030(2) 0.025(2) 0.032(2) -0.0058(16) 0.0154(17) -0.0108(16)
 C38 0.0149(16) 0.0199(17) 0.0160(15) 0.0037(13) 0.0062(12) -0.0004(13)
 C39 0.0151(16) 0.0203(17) 0.0222(17) 0.0031(14) 0.0092(13) 0.0007(13)
 C40 0.0203(17) 0.0203(18) 0.0247(18) 0.0008(14) 0.0103(14) 0.0013(14)
 C41 0.028(2) 0.0208(19) 0.037(2) -0.0004(16) 0.0104(17) 0.0067(16)
 C42 0.0197(18) 0.026(2) 0.037(2) 0.0019(17) 0.0126(16) 0.0102(15)
 C43 0.0146(16) 0.0218(18) 0.0217(17) 0.0035(14) 0.0072(13) -0.0012(13)
 C44 0.0236(18) 0.0201(18) 0.0236(18) 0.0036(14) 0.0064(14) -0.0017(14)
 C45 0.028(2) 0.0206(19) 0.036(2) 0.0018(16) 0.0073(17) -0.0086(16)
 C46 0.0232(19) 0.031(2) 0.030(2) 0.0063(17) 0.0056(16) -0.0084(16)
 C47 0.0193(17) 0.0174(17) 0.0193(17) 0.0027(13) 0.0041(13) 0.0001(13)
 C48 0.0256(19) 0.0226(19) 0.0281(19) 0.0037(15) 0.0087(15) 0.0045(15)
 C49 0.030(2) 0.030(2) 0.037(2) 0.0090(18) 0.0049(18) 0.0074(17)
 C50 0.0232(18) 0.0201(17) 0.0244(18) -0.0080(14) 0.0151(14) 0.0029(14)
 C51 0.0242(19) 0.0232(19) 0.034(2) -0.0003(16) 0.0170(16) 0.0051(15)
 C52 0.032(2) 0.0211(19) 0.042(2) 0.0078(17) 0.0151(18) 0.0075(16)
 C53 0.0208(18) 0.0215(18) 0.0244(19) -0.0004(15) 0.0103(15) 0.0008(14)
 C54 0.063(4) 0.098(6) 0.051(4) -0.017(4) -0.001(3) 0.017(4)
 B1 0.040(3) 0.019(2) 0.025(2) 0.0021(17) 0.0120(19) -0.0044(18)
 B2 0.0165(19) 0.030(2) 0.027(2) 0.0067(18) 0.0074(16) -0.0009(17)

_geom_special_details
;
 All esds (except the esd in the dihedral angle between two l.s. planes)
 are estimated using the full covariance matrix.  The cell esds are taken
 into account individually in the estimation of esds in distances, angles
 and torsion angles; correlations between esds in cell parameters are only
 used when they are defined by crystal symmetry.  An approximate (isotropic)
 treatment of cell esds is used for estimating esds involving l.s. planes.
;
loop_
  _geom_bond_atom_site_label_1
  _geom_bond_atom_site_label_2
  _geom_bond_distance
  _geom_bond_site_symmetry_2
  _geom_bond_publ_flag
 Cl1 C53 1.763(4) . ?
 Cl2 C53 1.766(4) . ?
 Cl3 C54 1.803(9) . ?
 Cl4 C54 1.760(8) . ?
 F1 B1 1.384(5) . ?
 F2 B1 1.389(5) . ?
 F3 B2 1.378(5) . ?
 F4 B2 1.392(5) . ?
 O1 H1 0.8200 . ?
 O1 C6 1.355(4) . ?
 O2 C13 1.393(4) . ?
 O2 C47 1.435(4) . ?
 O3 H3 0.8200 . ?
 O3 C20 1.357(4) . ?
 O4 C27 1.393(4) . ?
 O4 C50 1.451(4) . ?
 N1 C30 1.399(5) . ?
 N1 C33 1.337(5) . ?
 N1 B1 1.548(6) . ?
 N2 C34 1.394(5) . ?
 N2 C37 1.345(5) . ?
 N2 B1 1.547(6) . ?
 N3 C39 1.403(4) . ?
 N3 C42 1.343(5) . ?
 N3 B2 1.548(5) . ?
 N4 C43 1.396(4) . ?
 N4 C46 1.339(5) . ?
 N4 B2 1.557(6) . ?
 C1 C2 1.393(5) . ?
 C1 C6 1.404(5) . ?
 C1 C28 1.524(5) . ?
 C2 H2 0.9300 . ?
 C2 C3 1.395(5) . ?
 C3 C4 1.403(5) . ?
 C3 C29 1.473(5) . ?
 C4 H4 0.9300 . ?
 C4 C5 1.387(5) . ?
 C5 C6 1.406(5) . ?
 C5 C7 1.515(5) . ?
 C7 H7A 0.9700 . ?
 C7 H7B 0.9700 . ?
 C7 C8 1.527(5) . ?
 C8 C9 1.398(5) . ?
 C8 C13 1.397(5) . ?
 C9 H9 0.9300 . ?
 C9 C10 1.398(5) . ?
 C10 H10 0.9300 . ?
 C10 C11 1.392(5) . ?
 C11 H11 0.9300 . ?
 C11 C12 1.396(5) . ?
 C12 C13 1.404(5) . ?
 C12 C14 1.523(5) . ?
 C14 H14A 0.9700 . ?
 C14 H14B 0.9700 . ?
 C14 C15 1.522(5) . ?
 C15 C16 1.394(5) . ?
 C15 C20 1.405(4) . ?
 C16 H16 0.9300 . ?
 C16 C17 1.390(5) . ?
 C17 C18 1.401(5) . ?
 C17 C38 1.485(4) . ?
 C18 H18 0.9300 . ?
 C18 C19 1.389(5) . ?
 C19 C20 1.411(5) . ?
 C19 C21 1.516(4) . ?
 C21 H21A 0.9700 . ?
 C21 H21B 0.9700 . ?
 C21 C22 1.523(5) . ?
 C22 C23 1.396(5) . ?
 C22 C27 1.399(5) . ?
 C23 H23 0.9300 . ?
 C23 C24 1.392(5) . ?
 C24 H24 0.9300 . ?
 C24 C25 1.389(5) . ?
 C25 H25 0.9300 . ?
 C25 C26 1.394(5) . ?
 C26 C27 1.399(5) . ?
 C26 C28 1.517(5) . ?
 C28 H28A 0.9700 . ?
 C28 H28B 0.9700 . ?
 C29 C30 1.403(5) . ?
 C29 C34 1.403(5) . ?
 C30 C31 1.402(6) . ?
 C31 H31 0.9300 . ?
 C31 C32 1.388(6) . ?
 C32 H32 0.9300 . ?
 C32 C33 1.388(7) . ?
 C33 H33 0.9300 . ?
 C34 C35 1.403(5) . ?
 C35 H35 0.9300 . ?
 C35 C36 1.368(5) . ?
 C36 H36 0.9300 . ?
 C36 C37 1.398(6) . ?
 C37 H37 0.9300 . ?
 C38 C39 1.398(5) . ?
 C38 C43 1.400(5) . ?
 C39 C40 1.415(5) . ?
 C40 H40 0.9300 . ?
 C40 C41 1.390(5) . ?
 C41 H41 0.9300 . ?
 C41 C42 1.402(6) . ?
 C42 H42 0.9300 . ?
 C43 C44 1.414(5) . ?
 C44 H44 0.9300 . ?
 C44 C45 1.379(5) . ?
 C45 H45 0.9300 . ?
 C45 C46 1.399(6) . ?
 C46 H46 0.9300 . ?
 C47 H47A 0.9700 . ?
 C47 H47B 0.9700 . ?
 C47 C48 1.511(5) . ?
 C48 H48A 0.9700 . ?
 C48 H48B 0.9700 . ?
 C48 C49 1.503(6) . ?
 C49 H49A 0.9600 . ?
 C49 H49B 0.9600 . ?
 C49 H49C 0.9600 . ?
 C50 H50A 0.9700 . ?
 C50 H50B 0.9700 . ?
 C50 C51 1.512(5) . ?
 C51 H51A 0.9700 . ?
 C51 H51B 0.9700 . ?
 C51 C52 1.502(6) . ?
 C52 H52A 0.9600 . ?
 C52 H52B 0.9600 . ?
 C52 H52C 0.9600 . ?
 C53 H53A 0.92(5) . ?
 C53 H53B 1.01(6) . ?
 C54 H54A 0.9700 . ?
 C54 H54B 0.9700 . ?

loop_
  _geom_angle_atom_site_label_1
  _geom_angle_atom_site_label_2
  _geom_angle_atom_site_label_3
  _geom_angle
  _geom_angle_site_symmetry_1
  _geom_angle_site_symmetry_3
  _geom_angle_publ_flag
 C6 O1 H1 109.5 . . ?
 C13 O2 C47 114.4(3) . . ?
 C20 O3 H3 109.5 . . ?
 C27 O4 C50 113.9(3) . . ?
 C30 N1 B1 125.7(3) . . ?
 C33 N1 C30 107.3(4) . . ?
 C33 N1 B1 126.4(4) . . ?
 C34 N2 B1 125.7(3) . . ?
 C37 N2 C34 106.9(3) . . ?
 C37 N2 B1 127.4(3) . . ?
 C39 N3 B2 125.5(3) . . ?
 C42 N3 C39 107.4(3) . . ?
 C42 N3 B2 126.9(3) . . ?
 C43 N4 B2 124.9(3) . . ?
 C46 N4 C43 107.5(3) . . ?
 C46 N4 B2 127.6(3) . . ?
 C2 C1 C6 118.2(3) . . ?
 C2 C1 C28 120.0(3) . . ?
 C6 C1 C28 121.8(3) . . ?
 C1 C2 H2 119.2 . . ?
 C1 C2 C3 121.6(3) . . ?
 C3 C2 H2 119.2 . . ?
 C2 C3 C4 118.9(3) . . ?
 C2 C3 C29 121.3(3) . . ?
 C4 C3 C29 119.8(3) . . ?
 C3 C4 H4 119.4 . . ?
 C5 C4 C3 121.1(3) . . ?
 C5 C4 H4 119.4 . . ?
 C4 C5 C6 118.7(3) . . ?
 C4 C5 C7 121.5(3) . . ?
 C6 C5 C7 119.8(3) . . ?
 O1 C6 C1 123.5(3) . . ?
 O1 C6 C5 115.1(3) . . ?
 C1 C6 C5 121.4(3) . . ?
 C5 C7 H7A 109.5 . . ?
 C5 C7 H7B 109.5 . . ?
 C5 C7 C8 110.8(3) . . ?
 H7A C7 H7B 108.1 . . ?
 C8 C7 H7A 109.5 . . ?
 C8 C7 H7B 109.5 . . ?
 C9 C8 C7 120.4(3) . . ?
 C13 C8 C7 121.6(3) . . ?
 C13 C8 C9 117.9(3) . . ?
 C8 C9 H9 119.7 . . ?
 C10 C9 C8 120.7(3) . . ?
 C10 C9 H9 119.7 . . ?
 C9 C10 H10 120.0 . . ?
 C11 C10 C9 120.1(3) . . ?
 C11 C10 H10 120.0 . . ?
 C10 C11 H11 119.6 . . ?
 C10 C11 C12 120.8(3) . . ?
 C12 C11 H11 119.6 . . ?
 C11 C12 C13 117.8(3) . . ?
 C11 C12 C14 121.0(3) . . ?
 C13 C12 C14 121.2(3) . . ?
 O2 C13 C8 119.4(3) . . ?
 O2 C13 C12 117.9(3) . . ?
 C8 C13 C12 122.6(3) . . ?
 C12 C14 H14A 108.7 . . ?
 C12 C14 H14B 108.7 . . ?
 H14A C14 H14B 107.6 . . ?
 C15 C14 C12 114.3(3) . . ?
 C15 C14 H14A 108.7 . . ?
 C15 C14 H14B 108.7 . . ?
 C16 C15 C14 119.9(3) . . ?
 C16 C15 C20 118.3(3) . . ?
 C20 C15 C14 121.8(3) . . ?
 C15 C16 H16 119.1 . . ?
 C17 C16 C15 121.8(3) . . ?
 C17 C16 H16 119.1 . . ?
 C16 C17 C18 118.8(3) . . ?
 C16 C17 C38 121.0(3) . . ?
 C18 C17 C38 120.2(3) . . ?
 C17 C18 H18 119.3 . . ?
 C19 C18 C17 121.3(3) . . ?
 C19 C18 H18 119.3 . . ?
 C18 C19 C20 118.6(3) . . ?
 C18 C19 C21 121.5(3) . . ?
 C20 C19 C21 119.9(3) . . ?
 O3 C20 C15 123.9(3) . . ?
 O3 C20 C19 115.1(3) . . ?
 C15 C20 C19 121.0(3) . . ?
 C19 C21 H21A 109.3 . . ?
 C19 C21 H21B 109.3 . . ?
 C19 C21 C22 111.6(3) . . ?
 H21A C21 H21B 108.0 . . ?
 C22 C21 H21A 109.3 . . ?
 C22 C21 H21B 109.3 . . ?
 C23 C22 C21 120.7(3) . . ?
 C23 C22 C27 117.2(3) . . ?
 C27 C22 C21 122.1(3) . . ?
 C22 C23 H23 119.2 . . ?
 C24 C23 C22 121.5(3) . . ?
 C24 C23 H23 119.2 . . ?
 C23 C24 H24 120.1 . . ?
 C25 C24 C23 119.8(3) . . ?
 C25 C24 H24 120.1 . . ?
 C24 C25 H25 119.7 . . ?
 C24 C25 C26 120.7(3) . . ?
 C26 C25 H25 119.7 . . ?
 C25 C26 C27 118.1(3) . . ?
 C25 C26 C28 120.2(3) . . ?
 C27 C26 C28 121.6(3) . . ?
 O4 C27 C22 119.5(3) . . ?
 O4 C27 C26 117.8(3) . . ?
 C22 C27 C26 122.6(3) . . ?
 C1 C28 H28A 109.0 . . ?
 C1 C28 H28B 109.0 . . ?
 C26 C28 C1 112.8(3) . . ?
 C26 C28 H28A 109.0 . . ?
 C26 C28 H28B 109.0 . . ?
 H28A C28 H28B 107.8 . . ?
 C30 C29 C3 120.3(3) . . ?
 C30 C29 C34 120.1(3) . . ?
 C34 C29 C3 119.6(3) . . ?
 N1 C30 C29 120.5(3) . . ?
 N1 C30 C31 107.9(3) . . ?
 C31 C30 C29 131.5(4) . . ?
 C30 C31 H31 126.4 . . ?
 C32 C31 C30 107.1(4) . . ?
 C32 C31 H31 126.4 . . ?
 C31 C32 H32 126.6 . . ?
 C33 C32 C31 106.9(4) . . ?
 C33 C32 H32 126.6 . . ?
 N1 C33 C32 110.7(4) . . ?
 N1 C33 H33 124.6 . . ?
 C32 C33 H33 124.6 . . ?
 N2 C34 C29 120.8(3) . . ?
 N2 C34 C35 108.0(3) . . ?
 C35 C34 C29 130.9(3) . . ?
 C34 C35 H35 126.0 . . ?
 C36 C35 C34 108.0(4) . . ?
 C36 C35 H35 126.0 . . ?
 C35 C36 H36 126.7 . . ?
 C35 C36 C37 106.6(4) . . ?
 C37 C36 H36 126.7 . . ?
 N2 C37 C36 110.6(3) . . ?
 N2 C37 H37 124.7 . . ?
 C36 C37 H37 124.7 . . ?
 C39 C38 C17 120.5(3) . . ?
 C39 C38 C43 120.2(3) . . ?
 C43 C38 C17 119.3(3) . . ?
 N3 C39 C40 108.2(3) . . ?
 C38 C39 N3 120.7(3) . . ?
 C38 C39 C40 131.2(3) . . ?
 C39 C40 H40 126.6 . . ?
 C41 C40 C39 106.8(3) . . ?
 C41 C40 H40 126.6 . . ?
 C40 C41 H41 126.4 . . ?
 C40 C41 C42 107.2(4) . . ?
 C42 C41 H41 126.4 . . ?
 N3 C42 C41 110.4(3) . . ?
 N3 C42 H42 124.8 . . ?
 C41 C42 H42 124.8 . . ?
 N4 C43 C38 120.9(3) . . ?
 N4 C43 C44 108.0(3) . . ?
 C38 C43 C44 130.3(3) . . ?
 C43 C44 H44 126.5 . . ?
 C45 C44 C43 107.0(3) . . ?
 C45 C44 H44 126.5 . . ?
 C44 C45 H45 126.4 . . ?
 C44 C45 C46 107.1(4) . . ?
 C46 C45 H45 126.4 . . ?
 N4 C46 C45 110.4(3) . . ?
 N4 C46 H46 124.8 . . ?
 C45 C46 H46 124.8 . . ?
 O2 C47 H47A 109.9 . . ?
 O2 C47 H47B 109.9 . . ?
 O2 C47 C48 108.7(3) . . ?
 H47A C47 H47B 108.3 . . ?
 C48 C47 H47A 109.9 . . ?
 C48 C47 H47B 109.9 . . ?
 C47 C48 H48A 109.7 . . ?
 C47 C48 H48B 109.7 . . ?
 H48A C48 H48B 108.2 . . ?
 C49 C48 C47 109.8(3) . . ?
 C49 C48 H48A 109.7 . . ?
 C49 C48 H48B 109.7 . . ?
 C48 C49 H49A 109.5 . . ?
 C48 C49 H49B 109.5 . . ?
 C48 C49 H49C 109.5 . . ?
 H49A C49 H49B 109.5 . . ?
 H49A C49 H49C 109.5 . . ?
 H49B C49 H49C 109.5 . . ?
 O4 C50 H50A 110.3 . . ?
 O4 C50 H50B 110.3 . . ?
 O4 C50 C51 107.1(3) . . ?
 H50A C50 H50B 108.6 . . ?
 C51 C50 H50A 110.3 . . ?
 C51 C50 H50B 110.3 . . ?
 C50 C51 H51A 109.1 . . ?
 C50 C51 H51B 109.1 . . ?
 H51A C51 H51B 107.8 . . ?
 C52 C51 C50 112.5(3) . . ?
 C52 C51 H51A 109.1 . . ?
 C52 C51 H51B 109.1 . . ?
 C51 C52 H52A 109.5 . . ?
 C51 C52 H52B 109.5 . . ?
 C51 C52 H52C 109.5 . . ?
 H52A C52 H52B 109.5 . . ?
 H52A C52 H52C 109.5 . . ?
 H52B C52 H52C 109.5 . . ?
 Cl1 C53 Cl2 111.4(2) . . ?
 Cl1 C53 H53A 105(3) . . ?
 Cl1 C53 H53B 101(3) . . ?
 Cl2 C53 H53A 109(3) . . ?
 Cl2 C53 H53B 111(3) . . ?
 H53A C53 H53B 118(5) . . ?
 Cl3 C54 H54A 109.5 . . ?
 Cl3 C54 H54B 109.5 . . ?
 Cl4 C54 Cl3 110.8(4) . . ?
 Cl4 C54 H54A 109.5 . . ?
 Cl4 C54 H54B 109.5 . . ?
 H54A C54 H54B 108.1 . . ?
 F1 B1 F2 110.2(4) . . ?
 F1 B1 N1 111.0(3) . . ?
 F1 B1 N2 110.2(4) . . ?
 F2 B1 N1 109.1(4) . . ?
 F2 B1 N2 110.6(3) . . ?
 N2 B1 N1 105.7(3) . . ?
 F3 B2 F4 109.9(3) . . ?
 F3 B2 N3 111.3(3) . . ?
 F3 B2 N4 110.3(3) . . ?
 F4 B2 N3 109.5(3) . . ?
 F4 B2 N4 110.0(3) . . ?
 N3 B2 N4 105.6(3) . . ?

_shelx_res_file
;
    mm17.res created by SHELXL-2014/7

TITL mm17_a.res in P2(1)/n
REM Old TITL mm17_a.res in P2(1)/n
REM SHELXT solution in P2(1)/n
REM R1 0.163, Rweak 0.010, Alpha 0.031, Orientation as input
REM Formula found by SHELXT: C54 B1 N4 F3 Cl4 O5
CELL 0.71073 14.8995 15.9788 21.3035 90 101.995 90
ZERR 4 0.0007 0.0007 0.0009 0 0.002 0
LATT 1
SYMM 0.5-X,0.5+Y,0.5-Z
SFAC C H B Cl F N O
UNIT 216 200 8 16 16 16 16

L.S. 20
PLAN  20
SIZE 0.2 0.4 0.4
BOND $H
list 4
fmap 2
acta
REM <olex2.extras>
REM <HklSrc "%.\\MM17.hkl">
REM </olex2.extras>

WGHT    0.118200   17.076900
FVAR       0.22514
CL1   4    0.577945    0.528972    0.640294    11.00000    0.02018    0.02789 =
         0.03447    0.00169    0.01071   -0.00032
CL2   4    0.726564    0.642021    0.627437    11.00000    0.04258    0.02172 =
         0.05556   -0.00194    0.02883   -0.00668
CL3   4    0.671116    1.052121    0.480267    11.00000    0.07010    0.05108 =
         0.10116   -0.01305    0.02025    0.00155
CL4   4    0.570613    0.900442    0.501482    11.00000    0.06550    0.07806 =
         0.07237    0.00371    0.02440    0.00460
F1    5    1.087603    0.977681    0.574773    11.00000    0.05392    0.03587 =
         0.03771    0.01412    0.00979   -0.01974
F2    5    1.023106    0.979162    0.662572    11.00000    0.05500    0.02197 =
         0.03135   -0.00627    0.00212    0.01207
F3    5    0.100277    0.324495    0.680702    11.00000    0.01642    0.04280 =
         0.04184    0.00914    0.01475    0.00065
F4    5    0.118472    0.355382    0.580152    11.00000    0.02387    0.03468 =
         0.03349    0.01102    0.00036   -0.00120
O1    7    0.913748    0.409703    0.654666    11.00000    0.02288    0.01503 =
         0.02005   -0.00028    0.00712   -0.00472
AFIX 147
H1    2    0.895157    0.385024    0.620704    11.00000   -1.50000
AFIX   0
O2    7    0.874519    0.351520    0.775802    11.00000    0.01589    0.01244 =
         0.01898    0.00011    0.00474    0.00062
O3    7    0.749496    0.298238    0.673674    11.00000    0.01196    0.02221 =
         0.01876   -0.00372    0.00662   -0.00014
AFIX 147
H3    2    0.780395    0.309889    0.709123    11.00000   -1.50000
AFIX   0
O4    7    0.827059    0.312958    0.556877    11.00000    0.01611    0.01449 =
         0.01750   -0.00395    0.00768    0.00342
N1    6    0.961085    0.883998    0.577834    11.00000    0.03472    0.01804 =
         0.02175    0.00430    0.01481    0.00239
N2    6    1.114139    0.859255    0.645985    11.00000    0.02664    0.01565 =
         0.02505   -0.00215    0.01487   -0.00618
N3    6    0.232741    0.405557    0.668825    11.00000    0.01258    0.02504 =
         0.02896    0.00304    0.00884    0.00290
N4    6    0.221787    0.254833    0.642048    11.00000    0.01591    0.02402 =
         0.02470    0.00479    0.00753   -0.00513
C1    1    0.926207    0.522373    0.580265    11.00000    0.01290    0.01757 =
         0.02261   -0.00134    0.01223   -0.00146
C2    1    0.947826    0.606328    0.573869    11.00000    0.01579    0.01646 =
         0.02067    0.00201    0.01011   -0.00019
AFIX  43
H2    2    0.939475    0.629594    0.533050    11.00000   -1.20000
AFIX   0
C3    1    0.981698    0.656370    0.627195    11.00000    0.01584    0.01610 =
         0.02396    0.00078    0.01119   -0.00046
C4    1    0.993670    0.620966    0.688626    11.00000    0.01459    0.01609 =
         0.02229   -0.00197    0.00899   -0.00263
AFIX  43
H4    2    1.017841    0.653449    0.724368    11.00000   -1.20000
AFIX   0
C5    1    0.970081    0.538346    0.696992    11.00000    0.01245    0.01728 =
         0.02097    0.00140    0.00862   -0.00083
C6    1    0.936228    0.489357    0.642410    11.00000    0.01156    0.01323 =
         0.02336   -0.00044    0.00955   -0.00117
C7    1    0.978178    0.500924    0.763296    11.00000    0.01508    0.01589 =
         0.02091   -0.00052    0.00451   -0.00337
AFIX  23
H7A   2    1.022366    0.532724    0.794018    11.00000   -1.20000
H7B   2    1.000221    0.443799    0.763342    11.00000   -1.20000
AFIX   0
C8    1    0.885501    0.501767    0.783271    11.00000    0.01695    0.01579 =
         0.01479    0.00072    0.00525   -0.00223
C9    1    0.845012    0.577547    0.794897    11.00000    0.02496    0.01487 =
         0.02053   -0.00131    0.00800   -0.00419
AFIX  43
H9    2    0.877130    0.627308    0.794095    11.00000   -1.20000
AFIX   0
C10   1    0.756774    0.579329    0.807715    11.00000    0.03014    0.01666 =
         0.02164   -0.00278    0.01232    0.00227
AFIX  43
H10   2    0.731260    0.629917    0.816709    11.00000   -1.20000
AFIX   0
C11   1    0.707028    0.505487    0.807038    11.00000    0.01908    0.02147 =
         0.01836   -0.00108    0.00943    0.00237
AFIX  43
H11   2    0.647462    0.507435    0.813969    11.00000   -1.20000
AFIX   0
C12   1    0.745421    0.428533    0.796087    11.00000    0.01949    0.01321 =
         0.01412    0.00118    0.00618   -0.00198
C13   1    0.835692    0.428278    0.786156    11.00000    0.01817    0.01320 =
         0.01390   -0.00028    0.00548    0.00048
C14   1    0.690157    0.347943    0.793057    11.00000    0.01717    0.01695 =
         0.01647    0.00041    0.00867   -0.00204
AFIX  23
H14A  2    0.732385    0.301251    0.802671    11.00000   -1.20000
H14B  2    0.654100    0.349749    0.826064    11.00000   -1.20000
AFIX   0
C15   1    0.626036    0.332055    0.728638    11.00000    0.01545    0.00838 =
         0.01901    0.00237    0.00758    0.00029
C16   1    0.531528    0.339947    0.722879    11.00000    0.01673    0.01262 =
         0.02061    0.00113    0.01192    0.00009
AFIX  43
H16   2    0.508899    0.357966    0.758105    11.00000   -1.20000
AFIX   0
C17   1    0.470140    0.321633    0.665940    11.00000    0.01367    0.01206 =
         0.02083    0.00142    0.00914   -0.00010
C18   1    0.504823    0.298012    0.612280    11.00000    0.01609    0.01315 =
         0.01670    0.00183    0.00584   -0.00061
AFIX  43
H18   2    0.464221    0.284949    0.574157    11.00000   -1.20000
AFIX   0
C19   1    0.598626    0.293701    0.614850    11.00000    0.01479    0.01064 =
         0.01875    0.00003    0.00850    0.00000
C20   1    0.659261    0.309055    0.674018    11.00000    0.01357    0.01075 =
         0.01884    0.00115    0.00698    0.00014
C21   1    0.636481    0.275514    0.555510    11.00000    0.01645    0.01593 =
         0.01894   -0.00352    0.00791   -0.00140
AFIX  23
H21A  2    0.589373    0.248801    0.523501    11.00000   -1.20000
H21B  2    0.687660    0.236997    0.566505    11.00000   -1.20000
AFIX   0
C22   1    0.668416    0.355076    0.527395    11.00000    0.01756    0.01778 =
         0.01615   -0.00289    0.00902   -0.00125
C23   1    0.605335    0.415963    0.499544    11.00000    0.01378    0.02519 =
         0.01951   -0.00155    0.00683    0.00144
AFIX  43
H23   2    0.543047    0.406525    0.496799    11.00000   -1.20000
AFIX   0
C24   1    0.633527    0.490433    0.475802    11.00000    0.02073    0.02254 =
         0.01768    0.00243    0.00652    0.00660
AFIX  43
H24   2    0.590260    0.529185    0.455921    11.00000   -1.20000
AFIX   0
C25   1    0.726538    0.506676    0.481907    11.00000    0.02519    0.01765 =
         0.02018    0.00284    0.01043    0.00158
AFIX  43
H25   2    0.745328    0.557210    0.467207    11.00000   -1.20000
AFIX   0
C26   1    0.792009    0.447978    0.509852    11.00000    0.01637    0.02040 =
         0.01500   -0.00250    0.00792    0.00000
C27   1    0.761258    0.371788    0.529946    11.00000    0.01508    0.01767 =
         0.01377   -0.00178    0.00627    0.00153
C28   1    0.893405    0.468898    0.520702    11.00000    0.01565    0.01848 =
         0.02118   -0.00138    0.01170   -0.00149
AFIX  23
H28A  2    0.905159    0.498506    0.483482    11.00000   -1.20000
H28B  2    0.928421    0.417285    0.524939    11.00000   -1.20000
AFIX   0
C29   1    1.004770    0.745060    0.620079    11.00000    0.02275    0.01695 =
         0.01909   -0.00263    0.01436   -0.00104
C30   1    0.940772    0.799097    0.582932    11.00000    0.02711    0.01804 =
         0.01889   -0.00055    0.01420    0.00055
C31   1    0.851379    0.785333    0.547899    11.00000    0.03073    0.02696 =
         0.02133    0.00073    0.00934    0.00233
AFIX  43
H31   2    0.820077    0.734615    0.543170    11.00000   -1.20000
AFIX   0
C32   1    0.818373    0.861608    0.521602    11.00000    0.03859    0.03672 =
         0.02425    0.00567    0.00507    0.00843
AFIX  43
H32   2    0.761004    0.871640    0.495692    11.00000   -1.20000
AFIX   0
C33   1    0.887380    0.920039    0.541377    11.00000    0.04357    0.02592 =
         0.02362    0.00595    0.01036    0.00840
AFIX  43
H33   2    0.882941    0.976544    0.530717    11.00000   -1.20000
AFIX   0
C34   1    1.091577    0.775036    0.650195    11.00000    0.02564    0.01348 =
         0.02256   -0.00230    0.01602   -0.00217
C35   1    1.170668    0.732496    0.681444    11.00000    0.02285    0.01931 =
         0.02996   -0.00347    0.01298    0.00023
AFIX  43
H35   2    1.175028    0.675495    0.690380    11.00000   -1.20000
AFIX   0
C36   1    1.240233    0.789558    0.696462    11.00000    0.02060    0.03149 =
         0.03058   -0.00393    0.00986   -0.00310
AFIX  43
H36   2    1.300316    0.778907    0.717541    11.00000   -1.20000
AFIX   0
C37   1    1.203380    0.867051    0.673931    11.00000    0.02953    0.02461 =
         0.03215   -0.00582    0.01541   -0.01079
AFIX  43
H37   2    1.236043    0.917035    0.677742    11.00000   -1.20000
AFIX   0
C38   1    0.369510    0.325751    0.661880    11.00000    0.01488    0.01990 =
         0.01597    0.00368    0.00621   -0.00041
C39   1    0.328244    0.400394    0.675259    11.00000    0.01512    0.02028 =
         0.02224    0.00308    0.00921    0.00066
C40   1    0.366417    0.479286    0.695949    11.00000    0.02026    0.02032 =
         0.02466    0.00085    0.01034    0.00126
AFIX  43
H40   2    0.428182    0.493813    0.703681    11.00000   -1.20000
AFIX   0
C41   1    0.293785    0.530895    0.702488    11.00000    0.02774    0.02084 =
         0.03725   -0.00043    0.01038    0.00673
AFIX  43
H41   2    0.297952    0.586225    0.716334    11.00000   -1.20000
AFIX   0
C42   1    0.213109    0.483925    0.684309    11.00000    0.01975    0.02584 =
         0.03690    0.00186    0.01262    0.01015
AFIX  43
H42   2    0.154271    0.504190    0.683137    11.00000   -1.20000
AFIX   0
C43   1    0.316513    0.253460    0.646047    11.00000    0.01456    0.02180 =
         0.02168    0.00346    0.00721   -0.00120
C44   1    0.343612    0.169138    0.642270    11.00000    0.02357    0.02006 =
         0.02357    0.00365    0.00635   -0.00170
AFIX  43
H44   2    0.402698    0.149910    0.642873    11.00000   -1.20000
AFIX   0
C45   1    0.265802    0.120794    0.637523    11.00000    0.02848    0.02055 =
         0.03578    0.00184    0.00734   -0.00861
AFIX  43
H45   2    0.262817    0.062696    0.635468    11.00000   -1.20000
AFIX   0
C46   1    0.192223    0.175534    0.636380    11.00000    0.02318    0.03103 =
         0.03048    0.00631    0.00557   -0.00840
AFIX  43
H46   2    0.131380    0.159159    0.632266    11.00000   -1.20000
AFIX   0
C47   1    0.935569    0.317894    0.831083    11.00000    0.01930    0.01745 =
         0.01932    0.00265    0.00406    0.00012
AFIX  23
H47A  2    0.900753    0.297515    0.861692    11.00000   -1.20000
H47B  2    0.977114    0.361145    0.851716    11.00000   -1.20000
AFIX   0
C48   1    0.989446    0.246987    0.809839    11.00000    0.02564    0.02260 =
         0.02810    0.00372    0.00871    0.00446
AFIX  23
H48A  2    0.948092    0.202015    0.792207    11.00000   -1.20000
H48B  2    1.020023    0.266495    0.776580    11.00000   -1.20000
AFIX   0
C49   1    1.059418    0.215143    0.866036    11.00000    0.02964    0.03034 =
         0.03707    0.00899    0.00487    0.00742
AFIX 137
H49A  2    1.092462    0.169276    0.852507    11.00000   -1.50000
H49B  2    1.028978    0.196530    0.899056    11.00000   -1.50000
H49C  2    1.101494    0.259291    0.882430    11.00000   -1.50000
AFIX   0
C50   1    0.852160    0.255617    0.510601    11.00000    0.02321    0.02006 =
         0.02441   -0.00803    0.01507    0.00288
AFIX  23
H50A  2    0.869890    0.286447    0.475877    11.00000   -1.20000
H50B  2    0.800718    0.219709    0.492669    11.00000   -1.20000
AFIX   0
C51   1    0.931797    0.203923    0.545913    11.00000    0.02421    0.02316 =
         0.03411   -0.00030    0.01704    0.00509
AFIX  23
H51A  2    0.948981    0.163567    0.516493    11.00000   -1.20000
H51B  2    0.984011    0.240343    0.560647    11.00000   -1.20000
AFIX   0
C52   1    0.909614    0.158301    0.602445    11.00000    0.03176    0.02109 =
         0.04182    0.00780    0.01509    0.00752
AFIX 137
H52A  2    0.857202    0.122975    0.588272    11.00000   -1.50000
H52B  2    0.896281    0.198099    0.633009    11.00000   -1.50000
H52C  2    0.961183    0.124672    0.622181    11.00000   -1.50000
AFIX   0

C53   1    0.695972    0.537684    0.640574    11.00000    0.02083    0.02147 =
         0.02442   -0.00044    0.01031    0.00081
H53A  2    0.725712    0.520881    0.681051    11.00000    0.03149
H53B  2    0.701431    0.500885    0.603074    11.00000    0.04621
C54   1    0.633541    0.986614    0.538773    11.00000    0.06255    0.09843 =
         0.05071   -0.01674   -0.00105    0.01733
AFIX  23
H54A  2    0.686489    0.966824    0.569724    11.00000   -1.20000
H54B  2    0.595568    1.019091    0.561624    11.00000   -1.20000
AFIX   0

B1    3    1.047562    0.929343    0.615387    11.00000    0.04046    0.01875 =
         0.02517    0.00206    0.01201   -0.00443
B2    3    0.163375    0.335539    0.642410    11.00000    0.01654    0.02969 =
         0.02741    0.00673    0.00742   -0.00093
HKLF 4

REM  mm17_a.res in P2(1)/n
REM R1 =  0.0761 for    8769 Fo > 4sig(Fo)  and  0.0919 for all   10940 data
REM    661 parameters refined using      0 restraints

END

WGHT      0.1182     17.0664

REM Highest difference peak  1.004,  deepest hole -1.790,  1-sigma level  0.121
Q1    1   0.5056  0.9326  0.4686  11.00000  0.05    1.00
Q2    1   0.5664  0.9781  0.4230  11.00000  0.05    0.94
Q3    1   1.0785  0.9927  0.6524  11.00000  0.05    0.77
Q4    1   0.6144  0.9950  0.4736  11.00000  0.05    0.75
Q5    1   0.6818  0.6518  0.5953  11.00000  0.05    0.59
Q6    1   1.1321  0.9442  0.5680  11.00000  0.05    0.57
Q7    1   0.4914  0.3011  0.6426  11.00000  0.05    0.48
Q8    1   0.8626  0.4665  0.7926  11.00000  0.05    0.48
Q9    1   1.0118  0.9034  0.5970  11.00000  0.05    0.47
Q10   1   0.6256  0.2965  0.6414  11.00000  0.05    0.46
Q11   1   0.9475  0.5149  0.6688  11.00000  0.05    0.45
Q12   1   0.9594  0.2790  0.8203  11.00000  0.05    0.44
Q13   1   0.9153  0.1669  0.5661  11.00000  0.05    0.43
Q14   1   0.5438  0.5025  0.6076  11.00000  0.05    0.43
Q15   1   0.6454  0.3121  0.7017  11.00000  0.05    0.43
Q16   1   0.9767  0.7648  0.5955  11.00000  0.05    0.42
Q17   1   1.1267  0.7352  0.6688  11.00000  0.05    0.42
Q18   1   0.6565  0.3337  0.7600  11.00000  0.05    0.42
Q19   1   0.6823  0.4867  0.4644  11.00000  0.05    0.42
Q20   1   0.9032  0.4948  0.5525  11.00000  0.05    0.41
;
_shelx_res_checksum               91379
_shelx_hkl_file
;
  -1   0   0   -0.10    0.10
  -1   0   0   -0.30    0.20
  -1   0   0   -0.10    0.10
  -1   0   0   -0.50    0.10
   1   0   0   -0.20    0.10
   1   0   0   -0.30    0.10
   1   0   0   -0.30    0.10
   1   0   0   -0.20    0.10
  -2   0   0  154.88    3.80
  -2   0   0  151.58    3.80
  -2   0   0  149.59    3.80
  -2   0   0  151.78    3.90
   2   0   0  150.08    3.80
   2   0   0  147.49    3.80
   2   0   0  148.39    3.80
   2   0   0  149.69    3.80
  -3   0   0    2.40    0.90
  -3   0   0    1.00    0.80
  -3   0   0    1.50    0.80
  -3   0   0    2.20    0.90
   3   0   0    0.70    0.80
   3   0   0    0.80    0.90
   3   0   0    1.10    0.90
   3   0   0    2.00    0.90
  -4   0   0  190.38    5.50
  -4   0   0  201.48    5.40
  -4   0   0  194.58    5.50
  -4   0   0  200.38    5.40
   4   0   0  202.58    5.50
   4   0   0  199.58    5.50
   4   0   0  198.78    5.40
  -5   0   0   -1.50    1.10
  -5   0   0   -0.60    1.00
  -5   0   0   -1.20    0.90
   5   0   0    0.40    1.00
   5   0   0    0.50    1.00
   5   0   0    1.10    1.10
  -6   0   0  329.57    8.80
  -6   0   0  343.37    9.00
  -6   0   0  326.27    9.00
   6   0   0  323.37    8.70
   6   0   0  337.87    8.90
   6   0   0  331.57    8.90
  -7   0   0   -1.90    1.00
  -7   0   0   -3.10    1.20
  -7   0   0   -1.60    1.30
   7   0   0    0.00    1.30
   7   0   0   -1.90    1.20
   7   0   0   -0.40    1.40
  -8   0   0   72.59    3.80
  -8   0   0   62.19    3.30
  -8   0   0   66.29    3.90
   8   0   0   65.39    3.50
   8   0   0   65.89    3.70
   8   0   0   61.99    3.60
  -9   0   0   -2.30    1.60
  -9   0   0    1.60    1.70
  -9   0   0   -1.40    1.20
   9   0   0   -2.00    1.40
   9   0   0    2.30    1.60
 -10   0   0    4.70    1.90
 -10   0   0    4.30    2.00
 -10   0   0    4.20    1.70
  10   0   0    2.40    1.80
  10   0   0    2.70    1.80
 -11   0   0    2.50    2.00
 -11   0   0   -2.10    1.80
  11   0   0    3.60    2.00
  11   0   0    2.60    2.10
 -12   0   0  191.48    7.70
 -12   0   0  186.48    7.80
  12   0   0  173.18    7.20
  12   0   0  198.08    7.70
 -13   0   0   -3.20    2.10
 -13   0   0    2.60    2.50
  13   0   0   -1.00    2.20
  13   0   0   -1.80    2.20
 -14   0   0   -1.70    2.40
 -14   0   0    1.10    2.70
 -14   0   0    4.00    2.90
  14   0   0    1.00    2.40
  14   0   0    1.00    2.60
 -15   0   0    1.00    2.80
 -15   0   0    0.80    2.90
 -15   0   0   -3.40    2.60
  15   0   0    0.90    2.60
  15   0   0    1.40    2.60
 -16   0   0    4.50    3.40
 -16   0   0    3.00    3.20
 -16   0   0   -0.50    3.10
  16   0   0    3.10    3.10
  16   0   0   -1.30    2.80
 -17   0   0   -3.50    2.90
 -17   0   0    1.50    3.50
 -17   0   0   -4.70    3.30
  17   0   0   -2.10    3.20
 -18   0   0   -0.70    3.70
 -18   0   0    4.80    3.90
 -18   0   0    1.30    3.50
  18  -1   0   32.80    5.20
 -18   1   0   29.40    5.20
 -18   1   0   24.90    4.90
  17  -1   0   30.60    4.60
 -17   1   0   20.50    4.60
 -17   1   0   27.10    4.70
 -17   1   0   26.10    4.80
  16  -1   0    3.30    3.10
  16  -1   0    4.70    3.20
 -16   1   0   11.70    3.90
 -16   1   0    5.40    3.50
 -16   1   0    7.40    3.40
  15  -1   0   15.50    3.50
  15  -1   0   19.20    3.70
 -15   1   0   22.60    4.20
 -15   1   0   16.60    3.50
 -15   1   0   24.80    4.40
  14  -1   0   18.70    3.40
  14  -1   0   17.70    3.20
 -14   1   0   20.50    3.60
 -14   1   0   28.90    4.20
 -14   1   0   23.30    3.80
  13  -1   0   17.50    3.30
  13  -1   0   17.50    3.20
 -13   1   0    9.80    2.90
 -13   1   0   19.30    3.50
 -13   1   0   10.90    3.10
  12  -1   0   41.30    3.80
  12  -1   0   43.50    3.90
 -12   1   0   27.90    3.40
 -12   1   0   37.20    3.90
 -12   1   0   43.20    4.10
  11  -1   0    5.60    2.20
  11  -1   0    8.20    2.00
 -11   1   0    3.20    2.10
 -11   1   0    7.50    2.50
  10  -1   0   33.10    3.10
  10  -1   0   37.80    3.40
 -10   1   0   42.50    3.80
 -10   1   0   38.90    3.50
 -10   1   0   35.80    3.20
   9  -1   0   42.70    3.30
   9  -1   0   46.40    3.10
   9  -1   0   47.80    3.30
  -9   1   0   47.40    3.80
  -9   1   0   44.20    3.60
  -9   1   0   49.10    3.40
   8  -1   0   80.09    3.90
   8  -1   0   86.69    4.10
   8  -1   0   79.79    3.70
   8  -1   0   81.69    3.90
  -8   1   0   84.49    4.30
  -8   1   0   82.69    3.90
  -8   1   0   87.69    4.00
   7  -1   0  164.28    5.70
   7  -1   0  170.08    5.50
   7  -1   0  159.18    5.60
   7  -1   0  180.18    5.70
  -7   1   0  171.68    5.70
  -7   1   0  157.88    5.60
  -7   1   0  170.78    5.90
   6  -1   0   48.80    2.70
   6  -1   0   42.10    2.70
   6  -1   0   47.40    2.70
   6  -1   0   48.20    2.80
  -6   1   0   50.09    2.90
  -6   1   0   45.10    2.90
  -6   1   0   48.30    2.70
   5  -1   0   27.80    2.20
   5  -1   0   29.00    2.00
   5  -1   0   26.20    2.20
   5  -1   0   25.60    2.10
  -5   1   0   31.70    2.30
  -5   1   0   27.20    2.30
  -5   1   0   28.60    2.00
   4  -1   0   12.00    1.40
   4  -1   0    7.20    1.30
   4  -1   0   13.70    1.50
   4  -1   0    9.40    1.40
   4  -1   0   11.50    1.30
  -4   1   0   10.60    1.50
  -4   1   0   11.90    1.50
  -4   1   0   14.80    2.10
  -4   1   0   10.50    1.40
   3  -1   0  110.49    3.40
   3  -1   0  113.79    3.30
   3  -1   0  112.89    3.50
   3  -1   0  109.29    3.30
   3  -1   0  114.29    3.40
  -3   1   0  113.59    3.40
  -3   1   0  114.69    3.40
  -3   1   0  107.69    3.30
  -3   1   0  105.19    3.40
   2  -1   0   19.80    1.20
   2  -1   0   17.50    1.20
   2  -1   0   17.40    1.10
   2  -1   0   17.40    1.10
   2  -1   0   18.00    1.20
  -2   1   0   17.00    1.20
  -2   1   0   16.20    1.30
  -2   1   0   18.10    1.10
  -2   1   0   19.70    1.30
  -2   1   0   15.30    1.10
  -2   1   0   15.80    1.10
   1  -1   0   -0.30    0.20
   1  -1   0    0.20    0.20
  -1   1   0    0.00    0.20
  -1   1   0    0.10    0.20
  -1   1   0    0.20    0.20
   0  -1   0   -0.30    0.10
   0  -1   0   -0.10    0.10
   0  -1   0   -0.30    0.10
   0  -1   0   -0.20    0.10
   0  -1   0   -0.30    0.10
   0   1   0   -0.30    0.10
   0   1   0   -0.30    0.10
   0   1   0   -0.30    0.10
   0   1   0   -0.20    0.10
   0   1   0   -0.20    0.10
  -2  -1   0   17.60    1.10
  -2  -1   0   15.60    1.10
  -2  -1   0   16.70    1.10
   2   1   0   15.50    1.10
   2   1   0   16.20    1.10
   2   1   0   18.00    1.10
   2   1   0   17.40    1.10
  -3  -1   0  105.29    3.40
  -3  -1   0  110.99    3.30
  -3  -1   0  113.19    3.40
  -3  -1   0  108.19    3.30
   3   1   0  100.49    3.20
   3   1   0  107.79    3.30
   3   1   0  106.39    3.40
   3   1   0  110.19    3.30
  -4  -1   0    8.00    1.30
  -4  -1   0   10.50    1.40
  -4  -1   0    6.20    1.10
  -4  -1   0    5.70    1.10
   4   1   0    6.90    1.10
   4   1   0    6.60    1.20
   4   1   0    7.20    1.10
  -5  -1   0   35.30    2.40
  -5  -1   0   30.50    2.30
  -5  -1   0   30.60    2.10
   5   1   0   22.70    1.90
   5   1   0   32.90    2.10
   5   1   0   29.30    2.20
  -6  -1   0   54.29    2.80
  -6  -1   0   48.90    2.80
  -6  -1   0   53.99    2.90
   6   1   0   46.30    2.70
   6   1   0   49.00    2.80
   6   1   0   56.09    2.90
  -7  -1   0  163.08    5.60
  -7  -1   0  156.38    5.30
  -7  -1   0  155.78    5.50
   7   1   0  169.98    5.60
   7   1   0  153.28    5.30
   7   1   0  160.68    5.50
  -8  -1   0   87.19    4.30
  -8  -1   0   89.89    4.00
  -8  -1   0   87.49    4.20
   8   1   0   85.39    4.10
   8   1   0   85.09    4.00
  -9  -1   0   42.40    3.10
  -9  -1   0   43.10    3.60
  -9  -1   0   42.50    3.40
   9   1   0   45.80    3.40
   9   1   0   41.30    3.20
 -10  -1   0   34.50    3.30
 -10  -1   0   43.50    3.60
 -10  -1   0   36.60    3.20
  10   1   0   40.80    3.40
  10   1   0   37.30    3.20
 -11  -1   0    1.20    2.00
 -11  -1   0    0.60    1.90
 -11  -1   0    4.50    1.80
  11   1   0    4.10    2.00
  11   1   0    3.60    1.90
 -12  -1   0   43.30    4.00
 -12  -1   0   43.70    4.40
  12   1   0   47.90    4.10
  12   1   0   45.80    4.10
 -13  -1   0    9.70    3.00
 -13  -1   0   16.60    3.30
  13   1   0    9.70    2.80
  13   1   0   14.70    2.90
 -14  -1   0   16.40    3.60
 -14  -1   0   20.20    3.70
  14   1   0   20.60    3.50
  14   1   0   21.20    3.60
 -15  -1   0   13.30    3.50
 -15  -1   0   18.90    3.80
  15   1   0   16.50    3.50
  15   1   0   18.70    3.60
 -16  -1   0    5.20    3.30
 -16  -1   0    4.70    3.50
 -16  -1   0    6.40    3.60
  16   1   0    4.50    3.10
 -17  -1   0   32.50    4.90
 -17  -1   0   28.10    4.90
 -17  -1   0   24.90    4.70
  17   1   0   32.10    4.70
 -18  -1   0   23.60    4.80
 -18  -1   0   22.40    4.80
 -18  -1   0   27.20    5.10
  18  -2   0   17.10    4.60
 -18   2   0   22.30    5.00
 -18   2   0   14.20    4.30
  17  -2   0    6.10    3.60
 -17   2   0    6.00    3.80
 -17   2   0    9.10    3.90
  16  -2   0    4.50    3.30
  16  -2   0   13.60    3.50
 -16   2   0   10.10    3.90
 -16   2   0    9.40    3.70
  15  -2   0   30.20    4.20
  15  -2   0   24.80    3.90
 -15   2   0   28.70    4.50
 -15   2   0   26.70    4.20
 -15   2   0   28.10    4.40
  14  -2   0   33.70    4.20
  14  -2   0   31.50    4.10
 -14   2   0   25.00    3.80
 -14   2   0   27.20    3.90
 -14   2   0   25.30    3.70
  13  -2   0   -2.90    2.10
  13  -2   0   -1.00    2.40
 -13   2   0    1.20    2.40
 -13   2   0   -2.60    2.30
 -13   2   0   -0.20    2.30
  12  -2   0   22.30    3.10
  12  -2   0   24.90    3.20
 -12   2   0   24.30    3.30
 -12   2   0   19.60    3.10
 -12   2   0   19.00    3.00
  11  -2   0   61.99    4.30
  11  -2   0   58.99    4.40
 -11   2   0   59.39    4.40
 -11   2   0   56.19    4.50
 -11   2   0   65.19    4.60
  10  -2   0   28.60    3.00
  10  -2   0   27.10    3.10
 -10   2   0   29.20    3.20
 -10   2   0   20.30    2.80
 -10   2   0   28.50    3.10
   9  -2   0    7.70    2.10
   9  -2   0    7.30    2.20
   9  -2   0    6.40    2.10
   9  -2   0    7.00    1.70
  -9   2   0    3.40    1.90
  -9   2   0    4.50    1.90
  -9   2   0    5.00    1.80
  -9   2   0    3.80    1.80
   8  -2   0  133.59    5.10
   8  -2   0  127.49    5.10
   8  -2   0  127.79    4.90
   8  -2   0  137.09    5.20
  -8   2   0  128.19    5.10
  -8   2   0  127.69    5.20
  -8   2   0  130.89    5.40
  -8   2   0  133.89    5.30
   7  -2   0   61.99    3.40
   7  -2   0   76.99    3.70
   7  -2   0   66.89    3.50
   7  -2   0   69.49    3.30
  -7   2   0   60.99    3.60
  -7   2   0   69.99    3.70
  -7   2   0   69.79    3.50
  -7   2   0   66.69    3.50
   6  -2   0  550.44   13.20
   6  -2   0  529.05   13.00
   6  -2   0  528.65   13.20
   6  -2   0  538.95   13.30
  -6   2   0  537.55   13.40
  -6   2   0  529.95   13.20
  -6   2   0  528.95   13.30
  -6   2   0  531.25   13.20
   5  -2   0  109.89    3.90
   5  -2   0  116.59    3.90
   5  -2   0  112.69    4.10
   5  -2   0  112.39    4.00
  -5   2   0  120.29    4.00
  -5   2   0  115.19    4.20
  -5   2   0  114.39    4.20
  -5   2   0  112.09    4.00
   4  -2   0   23.80    2.00
   4  -2   0   23.80    1.90
   4  -2   0   23.80    1.80
   4  -2   0   20.80    1.70
   4  -2   0   22.20    1.80
  -4   2   0   17.70    1.60
  -4   2   0   18.60    1.70
  -4   2   0   17.10    1.60
  -4   2   0   24.80    1.90
   3  -2   0   68.39    2.50
   3  -2   0   63.99    2.30
   3  -2   0   65.19    2.50
   3  -2   0   64.19    2.50
   3  -2   0   64.29    2.60
  -3   2   0   66.99    2.40
  -3   2   0   63.59    2.60
  -3   2   0   63.39    2.50
  -3   2   0   65.79    2.50
  -3   2   0   59.69    2.50
   2  -2   0   20.90    1.40
   2  -2   0   23.30    1.50
  -2   2   0   25.90    1.60
  -2   2   0   23.80    1.40
  -2   2   0   25.30    1.40
  -2   2   0   22.60    1.50
  -2   2   0   26.40    1.70
   1  -2   0   83.09    2.30
   1  -2   0   74.99    1.90
   1  -2   0   76.39    2.20
   1  -2   0   79.59    2.30
  -1   2   0   88.09    2.30
  -1   2   0   76.69    2.30
  -1   2   0   79.89    2.30
  -1   2   0   64.89    1.90
   0  -2   0  196.78    4.60
   0  -2   0  194.58    4.50
   0  -2   0  206.68    4.70
   0   2   0  173.38    4.60
   0   2   0  193.08    4.60
  -1  -2   0   82.89    2.30
  -1  -2   0   82.19    2.20
  -1  -2   0   76.19    2.10
  -1  -2   0   81.79    2.30
   1   2   0   64.79    2.10
   1   2   0   81.89    2.20
   1   2   0   68.69    2.20
   1   2   0   64.59    2.10
   1   2   0   83.99    2.30
  -2  -2   0   26.90    1.50
  -2  -2   0   24.30    1.50
  -2  -2   0   24.60    1.50
  -2  -2   0   26.00    1.50
   2   2   0   24.90    1.40
   2   2   0   29.10    1.50
  -3  -2   0   63.79    2.50
  -3  -2   0   65.49    2.40
  -3  -2   0   64.49    2.40
  -3  -2   0   68.09    2.50
   3   2   0   67.09    2.40
   3   2   0   64.49    2.50
   3   2   0   65.39    2.50
  -4  -2   0   20.10    1.70
  -4  -2   0   15.50    1.50
  -4  -2   0   22.80    1.80
  -4  -2   0   16.80    1.50
   4   2   0   17.50    1.60
   4   2   0   17.40    1.50
   4   2   0   21.50    1.80
  -5  -2   0  120.09    4.40
  -5  -2   0  116.09    4.10
  -5  -2   0  117.39    4.10
  -5  -2   0  114.69    4.00
   5   2   0  114.69    3.90
   5   2   0  118.69    4.10
   5   2   0  111.29    4.00
  -6  -2   0  565.74   13.60
  -6  -2   0  544.95   13.70
  -6  -2   0  551.04   13.60
   6   2   0  533.85   13.40
   6   2   0  562.04   13.60
   6   2   0  566.74   13.70
  -7  -2   0   68.99    3.40
  -7  -2   0   67.59    3.60
  -7  -2   0   68.99    3.60
   7   2   0   67.49    3.40
   7   2   0   67.09    3.50
   7   2   0   67.99    3.50
  -8  -2   0  131.59    5.20
  -8  -2   0  124.19    4.90
  -8  -2   0  128.79    5.30
   8   2   0  124.29    4.90
   8   2   0  132.19    4.90
  -9  -2   0    4.10    2.10
  -9  -2   0    5.40    2.00
  -9  -2   0    4.30    1.60
   9   2   0    8.80    2.00
   9   2   0    3.10    1.80
 -10  -2   0   24.30    2.80
 -10  -2   0   36.30    3.50
 -10  -2   0   30.90    3.30
  10   2   0   30.20    3.00
  10   2   0   22.90    2.80
 -11  -2   0   62.79    4.60
 -11  -2   0   68.09    4.50
 -11  -2   0   62.89    4.00
  11   2   0   60.49    4.10
  11   2   0   57.79    4.00
 -12  -2   0   15.80    2.90
 -12  -2   0   26.50    3.40
  12   2   0   22.80    3.20
  12   2   0   21.40    2.90
 -13  -2   0    4.10    2.50
 -13  -2   0   -2.80    2.10
  13   2   0    0.20    2.30
  13   2   0   -3.00    2.20
 -14  -2   0   21.80    3.70
 -14  -2   0   30.60    4.10
  14   2   0   24.10    3.70
  14   2   0   30.30    3.80
 -15  -2   0   25.10    4.10
 -15  -2   0   31.30    4.50
  15   2   0   22.30    3.80
  15   2   0   32.10    4.40
 -16  -2   0   13.60    3.90
 -16  -2   0    8.90    3.60
  16   2   0   12.60    3.50
 -17  -2   0    8.50    4.00
 -17  -2   0    8.50    3.70
 -17  -2   0   14.60    4.30
 -18  -2   0   24.40    4.90
 -18  -2   0   21.90    4.70
 -18  -2   0   18.40    4.70
  18  -3   0    4.80    3.90
 -18   3   0    1.70    4.10
 -18   3   0    3.10    3.90
  17  -3   0    1.50    3.50
  17  -3   0   -0.90    3.30
 -17   3   0   -0.80    3.40
 -17   3   0    1.10    3.50
  16  -3   0   39.20    4.90
  16  -3   0   35.20    4.80
 -16   3   0   31.10    4.70
 -16   3   0   34.60    4.80
  15  -3   0   12.20    3.40
  15  -3   0   21.90    3.90
 -15   3   0   18.40    3.70
 -15   3   0   15.80    3.70
  14  -3   0   -2.20    2.50
  14  -3   0    5.20    3.00
 -14   3   0    0.60    2.80
 -14   3   0   -1.50    2.80
  13  -3   0   47.00    4.40
  13  -3   0   38.10    4.10
 -13   3   0   35.70    4.10
 -13   3   0   51.69    5.00
  12  -3   0   93.99    5.40
  12  -3   0   87.09    5.30
 -12   3   0   94.19    5.60
 -12   3   0   92.99    5.40
 -12   3   0   96.89    5.80
  11  -3   0   38.00    3.70
  11  -3   0   30.60    3.50
 -11   3   0   26.70    3.20
 -11   3   0   29.70    3.30
 -11   3   0   33.10    3.50
  10  -3   0    5.00    2.10
  10  -3   0    8.00    2.30
 -10   3   0    9.70    2.60
 -10   3   0    9.40    2.30
 -10   3   0    8.50    2.50
   9  -3   0    7.40    1.90
   9  -3   0    7.10    1.70
   9  -3   0    8.30    1.90
   9  -3   0    3.50    1.80
  -9   3   0    5.90    2.00
  -9   3   0    4.20    1.80
  -9   3   0    5.60    1.90
   8  -3   0  448.16   11.80
   8  -3   0  448.36   12.20
   8  -3   0  445.26   12.00
   8  -3   0  479.55   12.30
  -8   3   0  466.95   12.40
  -8   3   0  448.16   12.40
  -8   3   0  449.66   12.10
  -8   3   0  463.85   12.30
   7  -3   0    4.10    1.30
   7  -3   0    1.30    1.30
   7  -3   0    0.70    1.40
   7  -3   0    1.50    1.50
  -7   3   0    2.50    1.50
  -7   3   0    3.30    1.70
  -7   3   0    2.80    1.50
  -7   3   0    0.60    1.20
   6  -3   0    6.20    1.50
   6  -3   0    5.90    1.50
   6  -3   0    4.30    1.30
   6  -3   0    5.50    1.50
  -6   3   0    5.30    1.60
  -6   3   0    4.70    1.50
  -6   3   0    3.90    1.40
   5  -3   0  274.97    7.30
   5  -3   0  266.37    7.40
   5  -3   0  266.77    7.50
   5  -3   0  277.47    7.60
  -5   3   0  278.07    7.30
  -5   3   0  272.67    7.50
  -5   3   0  269.47    7.40
  -5   3   0  277.07    7.60
   4  -3   0  240.68    6.50
   4  -3   0  239.98    6.30
   4  -3   0  240.98    6.60
   4  -3   0  245.78    6.50
   4  -3   0  239.08    6.80
   4  -3   0  237.98    6.60
  -4   3   0  239.08    6.40
  -4   3   0  233.38    6.50
  -4   3   0  232.88    6.50
  -4   3   0  252.97    6.70
   3  -3   0   22.30    1.80
   3  -3   0   23.60    1.70
   3  -3   0   23.20    1.90
   3  -3   0   26.30    1.80
  -3   3   0   21.70    1.60
  -3   3   0   23.50    1.80
  -3   3   0   21.70    1.80
  -3   3   0   24.10    1.90
   2  -3   0   82.09    2.90
   2  -3   0   87.29    2.90
   2  -3   0   85.29    2.80
   2  -3   0   87.79    2.90
   2  -3   0   81.89    2.20
  -2   3   0   82.19    2.80
  -2   3   0   86.09    2.90
  -2   3   0   85.89    3.00
  -2   3   0   81.99    2.90
   1  -3   0  437.46    9.90
   1  -3   0  438.46   10.00
   1  -3   0  432.76    9.90
  -1   3   0  407.96    9.50
  -1   3   0  428.66   10.00
  -1   3   0  427.76    9.90
  -1   3   0  431.86    9.90
  -1   3   0  438.26    9.90
   0  -3   0   -0.50    0.80
   0  -3   0   -1.50    0.90
   0  -3   0    0.70    0.90
   0  -3   0   -0.10    0.70
   0   3   0   -0.40    0.80
   0   3   0    2.10    0.70
   0   3   0    1.30    0.90
   0   3   0   -0.60    0.90
   0   3   0    0.80    0.90
  -1  -3   0  448.16   10.30
  -1  -3   0  454.25   10.20
  -1  -3   0  454.95   10.20
  -1  -3   0  432.56   10.10
   1   3   0  448.66   10.20
   1   3   0  458.35   10.30
   1   3   0  448.26   10.10
   1   3   0  435.06   10.20
   1   3   0  449.76   10.30
  -2  -3   0   80.39    2.70
  -2  -3   0   82.19    2.80
  -2  -3   0   74.19    2.60
  -2  -3   0   86.29    2.70
   2   3   0   78.19    2.70
   2   3   0   83.19    3.10
   2   3   0   82.39    2.70
   2   3   0   79.79    2.70
   2   3   0   83.89    2.80
  -3  -3   0   24.30    1.70
  -3  -3   0   24.60    1.80
  -3  -3   0   23.20    1.80
  -3  -3   0   22.30    1.70
  -3  -3   0   26.50    1.70
   3   3   0   23.70    1.70
   3   3   0   21.00    1.70
   3   3   0   24.00    1.80
  -4  -3   0  247.18    6.50
  -4  -3   0  247.48    6.50
  -4  -3   0  244.28    6.50
  -4  -3   0  241.18    6.60
  -4  -3   0  244.28    6.40
   4   3   0  236.78    6.50
   4   3   0  243.68    6.50
   4   3   0  236.68    6.40
  -5  -3   0  296.47    7.70
  -5  -3   0  291.47    7.80
  -5  -3   0  288.37    7.70
  -5  -3   0  292.87    7.90
   5   3   0  294.37    7.80
   5   3   0  277.57    7.70
   5   3   0  278.77    7.60
  -6  -3   0    5.90    1.40
  -6  -3   0    3.70    1.50
  -6  -3   0    6.00    1.60
   6   3   0    3.30    1.40
   6   3   0    7.40    1.50
   6   3   0    5.10    1.40
  -7  -3   0    4.80    1.60
  -7  -3   0    3.90    1.40
  -7  -3   0    1.00    1.50
   7   3   0    1.70    1.30
   7   3   0    2.30    1.40
  -8  -3   0  443.26   12.10
  -8  -3   0  452.15   12.10
  -8  -3   0  453.75   12.00
   8   3   0  466.55   12.10
   8   3   0  440.86   11.80
  -9  -3   0    3.30    1.90
  -9  -3   0    7.90    1.80
  -9  -3   0    8.20    2.10
   9   3   0    5.20    1.70
   9   3   0    3.00    1.60
 -10  -3   0    7.80    1.90
 -10  -3   0    8.40    2.20
 -10  -3   0    7.30    2.40
  10   3   0    8.00    2.10
  10   3   0    8.40    2.10
 -11  -3   0   31.60    3.30
 -11  -3   0   29.60    3.50
 -11  -3   0   28.40    3.30
  11   3   0   39.00    3.60
  11   3   0   30.70    3.30
 -12  -3   0  101.59    5.80
 -12  -3   0   88.29    5.50
  12   3   0   93.39    5.30
  12   3   0   86.29    5.30
 -13  -3   0   42.00    4.20
 -13  -3   0   52.59    5.00
  13   3   0   38.70    4.00
  13   3   0   38.70    4.00
 -14  -3   0    1.70    2.80
 -14  -3   0   -0.50    2.50
  14   3   0   -3.50    2.50
  14   3   0    6.00    2.90
 -15  -3   0    7.90    3.20
 -15  -3   0   13.80    3.50
  15   3   0   17.40    4.10
  15   3   0   11.20    3.30
 -16  -3   0   39.60    5.30
 -16  -3   0   33.60    4.80
  16   3   0   39.00    4.80
 -17  -3   0    3.20    3.50
 -17  -3   0    0.20    3.30
 -18  -3   0    2.60    3.60
 -18  -3   0    2.10    3.90
 -18  -3   0    2.40    3.70
 -18  -3   0   -2.90    3.70
  18  -4   0   25.90    5.00
 -18   4   0   25.40    5.10
  17  -4   0   20.40    4.40
  17  -4   0   15.80    4.30
 -17   4   0   16.80    4.10
 -17   4   0   20.30    4.80
  16  -4   0   -1.10    3.10
  16  -4   0   -0.60    3.20
 -16   4   0    4.40    3.80
 -16   4   0    2.30    3.40
  15  -4   0    0.20    2.60
  15  -4   0    3.00    3.20
 -15   4   0    4.40    3.30
 -15   4   0    8.00    3.20
  14  -4   0  147.29    7.50
  14  -4   0  138.69    7.40
 -14   4   0  132.79    7.40
 -14   4   0  140.79    7.70
  13  -4   0   -1.60    2.50
  13  -4   0    5.20    2.80
 -13   4   0    2.90    2.80
 -13   4   0    1.90    2.60
  12  -4   0   12.40    2.90
  12  -4   0   11.90    2.80
 -12   4   0   11.20    3.10
 -12   4   0    7.90    2.90
  11  -4   0  252.07    8.70
  11  -4   0  242.28    8.60
 -11   4   0  247.78    8.80
 -11   4   0  245.28    8.90
  10  -4   0   36.20    3.30
  10  -4   0   34.40    3.40
 -10   4   0   30.10    3.20
 -10   4   0   39.90    3.80
   9  -4   0   36.00    3.20
   9  -4   0   33.20    3.00
   9  -4   0   31.70    3.00
   9  -4   0   34.90    3.00
  -9   4   0   29.00    2.90
  -9   4   0   33.40    3.20
   8  -4   0   67.19    3.70
   8  -4   0   59.29    3.80
   8  -4   0   55.29    3.20
   8  -4   0   64.59    3.70
  -8   4   0   59.39    3.70
  -8   4   0   54.69    3.80
   7  -4   0  767.32   18.30
   7  -4   0  748.13   18.50
   7  -4   0  771.62   18.80
   7  -4   0  763.32   18.70
  -7   4   0  773.62   18.60
  -7   4   0  759.52   18.60
  -7   4   0  788.42   18.80
   6  -4   0   32.70    2.60
   6  -4   0   24.20    2.30
   6  -4   0   25.80    2.30
   6  -4   0   26.10    2.30
  -6   4   0   31.60    2.70
  -6   4   0   25.20    2.30
  -6   4   0   21.90    2.10
  -6   4   0   24.00    2.40
   5  -4   0  136.39    4.80
   5  -4   0  142.79    4.80
   5  -4   0  134.89    4.70
   5  -4   0  140.79    4.60
  -5   4   0  137.69    4.50
  -5   4   0  138.19    4.80
  -5   4   0  136.79    4.70
  -5   4   0  138.89    4.70
   4  -4   0   13.20    1.50
   4  -4   0   17.70    1.70
   4  -4   0   20.90    1.80
   4  -4   0   16.10    1.60
  -4   4   0   20.60    1.80
  -4   4   0   17.60    1.80
  -4   4   0   25.10    2.00
  -4   4   0   23.90    2.00
   3  -4   0   21.60    1.70
   3  -4   0   20.10    1.80
   3  -4   0   16.80    1.60
   3  -4   0   19.30    1.60
   3  -4   0   19.00    1.10
  -3   4   0   17.90    1.70
  -3   4   0   21.10    1.70
  -3   4   0   20.80    1.80
  -3   4   0   19.10    1.70
  -3   4   0   16.20    1.60
   2  -4   0  356.86    8.70
   2  -4   0  351.46    8.80
   2  -4   0  360.26    8.80
   2  -4   0  364.56    8.70
   2  -4   0  366.86    8.80
  -2   4   0  366.96    8.80
  -2   4   0  358.96    8.80
  -2   4   0  355.26    8.70
  -2   4   0  347.37    8.10
   1  -4   0  930.61   20.70
   1  -4   0  928.71   20.60
   1  -4   0  931.91   20.60
  -1   4   0  931.41   20.60
  -1   4   0  923.61   20.70
  -1   4   0  926.81   20.70
   0  -4   0  323.37    7.80
   0  -4   0  317.77    7.80
   0  -4   0  333.87    7.90
   0  -4   0  320.97    7.60
   0   4   0  323.77    7.90
   0   4   0  321.47    7.70
   0   4   0  307.47    7.50
   0   4   0  325.47    7.80
  -1  -4   0  924.11   20.70
  -1  -4   0  921.71   20.50
  -1  -4   0  934.91   20.70
  -1  -4   0  925.01   20.80
   1   4   0  948.51   20.80
   1   4   0  939.21   20.50
   1   4   0  918.21   20.80
   1   4   0  950.60   20.70
  -2  -4   0  359.66    8.70
  -2  -4   0  336.07    8.30
  -2  -4   0  352.96    8.50
  -2  -4   0  359.36    8.60
   2   4   0  349.67    8.40
   2   4   0  355.16    8.60
   2   4   0  342.47    8.50
   2   4   0  352.06    8.40
  -3  -4   0   18.40    1.60
  -3  -4   0   19.40    1.60
  -3  -4   0   14.10    1.50
  -3  -4   0   20.80    1.70
  -3  -4   0   21.30    1.70
   3   4   0   21.70    1.70
   3   4   0   19.90    1.70
   3   4   0   19.90    1.70
  -4  -4   0   19.70    1.80
  -4  -4   0   21.70    1.80
  -4  -4   0   20.50    1.80
  -4  -4   0   22.80    1.90
  -4  -4   0   20.90    1.80
   4   4   0   21.60    1.80
   4   4   0   22.90    1.80
   4   4   0   23.20    1.90
  -5  -4   0  147.09    4.70
  -5  -4   0  141.89    4.90
  -5  -4   0  148.79    4.70
  -5  -4   0  147.39    4.80
  -5  -4   0  150.38    4.80
   5   4   0  139.09    4.80
   5   4   0  148.19    4.70
   5   4   0  146.09    4.80
  -6  -4   0   27.10    2.30
  -6  -4   0   27.70    2.50
  -6  -4   0   27.70    2.30
  -6  -4   0   25.90    2.40
   6   4   0   24.30    2.10
   6   4   0   20.10    2.00
  -7  -4   0  774.22   18.50
  -7  -4   0  762.32   18.30
  -7  -4   0  740.73   18.40
   7   4   0  740.93   18.10
   7   4   0  773.82   18.40
  -8  -4   0   51.19    3.30
  -8  -4   0   59.09    3.70
  -8  -4   0   65.49    3.70
   8   4   0   58.69    3.50
   8   4   0   62.09    3.50
  -9  -4   0   24.90    2.80
  -9  -4   0   31.80    3.00
  -9  -4   0   36.30    3.00
   9   4   0   34.00    3.00
   9   4   0   30.30    2.90
 -10  -4   0   31.70    3.20
 -10  -4   0   37.20    3.50
 -10  -4   0   43.20    3.50
  10   4   0   32.00    3.10
  10   4   0   38.00    3.40
 -11  -4   0  241.58    8.40
 -11  -4   0  249.68    8.90
 -11  -4   0  233.98    8.60
  11   4   0  261.57    8.60
  11   4   0  240.88    8.50
 -12  -4   0    7.80    2.70
 -12  -4   0    9.20    2.80
  12   4   0   11.00    2.70
  12   4   0    9.70    2.70
 -13  -4   0    2.50    2.70
 -13  -4   0    5.10    2.80
  13   4   0    1.00    2.60
  13   4   0    2.50    2.50
 -14  -4   0  135.09    7.40
 -14  -4   0  149.49    7.70
  14   4   0  144.49    7.20
  14   4   0  136.29    7.20
 -15  -4   0   12.10    3.80
 -15  -4   0    8.50    3.20
 -15  -4   0    4.80    3.30
  15   4   0    3.60    3.10
 -16  -4   0   -0.30    2.70
 -16  -4   0   -2.30    3.20
 -16  -4   0    3.60    3.30
 -17  -4   0   25.20    4.70
 -17  -4   0   12.80    4.00
 -17  -4   0   13.50    4.00
 -18  -4   0   23.00    5.10
 -18  -4   0   19.10    4.80
 -18  -4   0   27.90    4.70
  18  -5   0    0.00    3.60
 -18   5   0   -2.10    3.60
  17  -5   0    3.50    3.50
  17  -5   0    6.40    3.70
 -17   5   0   13.70    4.10
 -17   5   0    2.30    5.50
  16  -5   0   41.70    5.30
  16  -5   0   33.30    4.90
 -16   5   0   29.50    4.70
 -16   5   0   30.60    4.80
  15  -5   0   72.39    6.20
  15  -5   0   60.79    5.70
 -15   5   0   64.49    5.70
 -15   5   0   60.79    6.00
  14  -5   0   -4.50    2.60
  14  -5   0   -2.50    2.60
 -14   5   0    2.10    2.90
 -14   5   0   -0.40    2.70
  13  -5   0  201.58    8.50
  13  -5   0  199.98    8.40
 -13   5   0  203.28    8.60
 -13   5   0  202.08    8.80
  12  -5   0  196.98    8.00
  12  -5   0  193.98    8.00
 -12   5   0  181.68    7.90
 -12   5   0  192.78    8.20
  11  -5   0   31.10    3.60
  11  -5   0   26.80    3.40
 -11   5   0   27.70    3.50
 -11   5   0   26.80    3.60
  10  -5   0  180.18    7.10
  10  -5   0  184.08    7.00
 -10   5   0  170.98    6.90
 -10   5   0  193.28    7.20
   9  -5   0    9.10    2.40
   9  -5   0    8.80    2.30
   9  -5   0    5.50    2.00
  -9   5   0    2.50    2.00
  -9   5   0   10.10    2.10
   8  -5   0   56.19    3.80
   8  -5   0   65.09    3.40
   8  -5   0   66.09    4.00
   8  -5   0   65.89    3.90
  -8   5   0   64.49    4.00
  -8   5   0   60.09    3.90
   7  -5   0  156.28    5.60
   7  -5   0  151.18    5.30
   7  -5   0  154.98    5.70
   7  -5   0  156.98    5.80
  -7   5   0  145.59    5.50
  -7   5   0  148.89    5.30
  -7   5   0  155.48    5.80
   6  -5   0    7.70    1.60
   6  -5   0    6.40    1.70
   6  -5   0    7.90    1.70
  -6   5   0    7.40    1.60
  -6   5   0    9.00    1.80
  -6   5   0    8.90    1.70
  -6   5   0    6.00    2.00
   5  -5   0   18.90    2.00
   5  -5   0   23.90    2.10
   5  -5   0   19.30    2.00
   5  -5   0   20.90    1.30
   5  -5   0   20.00    2.10
  -5   5   0   22.30    2.10
  -5   5   0   22.60    2.20
  -5   5   0   22.30    2.10
  -5   5   0   22.80    2.30
  -5   5   0   27.30    2.30
   4  -5   0  263.97    6.30
   4  -5   0  269.17    7.50
   4  -5   0  268.87    7.50
   4  -5   0  268.47    7.40
  -4   5   0  268.57    7.40
  -4   5   0  277.37    7.50
  -4   5   0  261.47    7.30
  -4   5   0  271.37    7.40
  -4   5   0  268.77    7.40
   3  -5   0   18.50    1.70
   3  -5   0   16.80    1.70
   3  -5   0   18.00    1.80
   3  -5   0   16.80    1.80
  -3   5   0   21.70    1.90
  -3   5   0   14.40    1.70
  -3   5   0   19.00    1.80
   2  -5   0  199.68    5.50
   2  -5   0  186.08    5.40
   2  -5   0  194.28    5.50
   2  -5   0  197.08    5.50
  -2   5   0  194.58    5.50
  -2   5   0  183.18    4.70
  -2   5   0  193.78    5.50
  -2   5   0  195.28    5.60
   1  -5   0 1249.18   27.20
   1  -5   0 1248.68   27.30
   1  -5   0 1121.39   27.20
   1  -5   0 1226.68   27.20
  -1   5   0 1225.58   26.90
  -1   5   0 1217.88   27.20
  -1   5   0 1266.37   27.30
  -1   5   0 1272.67   27.40
   0  -5   0    0.20    1.10
   0  -5   0    1.10    0.90
   0  -5   0   -0.10    0.70
   0  -5   0    1.80    1.10
   0  -5   0    0.30    1.00
   0   5   0   -0.40    1.00
   0   5   0    1.20    0.90
   0   5   0    1.50    1.10
   0   5   0    1.20    1.10
  -1  -5   0 1223.48   27.80
  -1  -5   0 1251.97   27.50
  -1  -5   0 1262.17   27.70
  -1  -5   0 1261.47   27.90
   1   5   0 1251.97   27.80
   1   5   0 1265.57   27.90
   1   5   0 1283.87   27.60
   1   5   0 1248.48   27.70
  -2  -5   0  190.38    5.50
  -2  -5   0  191.28    5.50
  -2  -5   0  197.28    5.40
  -2  -5   0  193.88    5.20
   2   5   0  186.58    5.30
   2   5   0  194.38    5.40
   2   5   0  197.48    5.50
  -3  -5   0   16.20    1.80
  -3  -5   0   19.00    1.60
  -3  -5   0   15.50    1.60
  -3  -5   0   19.50    1.60
  -3  -5   0   15.90    1.70
   3   5   0   17.20    1.60
   3   5   0   14.70    1.60
   3   5   0   16.60    1.70
  -4  -5   0  264.77    7.20
  -4  -5   0  270.37    7.40
  -4  -5   0  263.67    7.40
  -4  -5   0  270.37    7.30
  -4  -5   0  277.37    7.30
   4   5   0  274.57    7.40
   4   5   0  271.47    7.20
   4   5   0  268.77    7.40
  -5  -5   0   23.50    2.10
  -5  -5   0   23.20    2.00
  -5  -5   0   18.60    1.90
  -5  -5   0   21.00    2.30
  -5  -5   0   21.50    2.10
   5   5   0   19.60    1.90
   5   5   0   19.60    1.90
  -6  -5   0    7.30    1.40
  -6  -5   0    6.40    1.60
  -6  -5   0    6.10    1.60
  -6  -5   0    5.40    1.50
   6   5   0    5.50    1.50
   6   5   0    3.50    1.40
  -7  -5   0  155.38    5.60
  -7  -5   0  142.89    5.40
  -7  -5   0  151.88    5.40
  -7  -5   0  151.78    5.40
   7   5   0  138.89    5.20
   7   5   0  146.99    5.40
  -8  -5   0   62.79    3.90
  -8  -5   0   58.19    3.50
  -8  -5   0   65.69    4.00
  -8  -5   0   59.79    3.70
   8   5   0   65.19    3.80
   8   5   0   68.89    3.80
  -9  -5   0    6.00    1.70
  -9  -5   0    7.60    2.20
  -9  -5   0   10.10    2.20
  -9  -5   0    6.80    2.00
   9   5   0    9.30    2.00
   9   5   0    8.20    2.00
 -10  -5   0  196.48    7.40
 -10  -5   0  182.48    7.00
 -10  -5   0  198.28    7.40
 -10  -5   0  175.28    6.70
  10   5   0  187.48    6.90
  10   5   0  186.38    7.10
 -11  -5   0   19.50    3.00
 -11  -5   0   22.50    3.10
 -11  -5   0   22.10    3.10
  11   5   0   21.50    3.00
  11   5   0   30.70    3.40
 -12  -5   0  190.88    8.10
 -12  -5   0  188.68    7.80
 -12  -5   0  187.38    8.00
  12   5   0  186.38    7.50
  12   5   0  201.08    7.90
 -13  -5   0  191.38    8.50
 -13  -5   0  193.68    8.50
 -13  -5   0  189.78    8.20
  13   5   0  217.18    8.30
  13   5   0  185.88    8.10
 -14  -5   0   -2.50    2.60
 -14  -5   0    3.20    3.10
 -14  -5   0    2.30    3.00
  14   5   0   -0.40    2.60
 -15  -5   0   64.49    5.90
 -15  -5   0   62.29    5.60
 -15  -5   0   58.59    5.50
  15   5   0   77.79    8.20
 -16  -5   0   40.00    5.30
 -16  -5   0   34.70    5.00
 -16  -5   0   33.90    4.80
 -17  -5   0    9.00    4.10
 -17  -5   0    8.70    3.80
 -17  -5   0    3.80    3.80
 -18  -5   0    6.30    3.80
 -18  -5   0    6.50    4.10
 -18  -5   0    2.10    3.70
  17  -6   0   35.50    5.20
  17  -6   0   36.10    5.20
 -17   6   0   25.80    5.00
  16  -6   0    1.70    3.50
  16  -6   0   -1.40    2.90
 -16   6   0   -0.50    3.60
 -16   6   0    4.80    3.40
  15  -6   0   22.50    4.10
  15  -6   0   18.50    4.00
 -15   6   0    9.20    3.90
 -15   6   0   17.20    3.90
  14  -6   0    1.00    2.80
  14  -6   0    0.60    2.80
 -14   6   0   -2.00    2.60
 -14   6   0    8.90    3.10
  13  -6   0   31.30    4.20
  13  -6   0   22.00    3.90
 -13   6   0   31.00    4.40
 -13   6   0   16.90    3.60
  12  -6   0  155.68    7.10
  12  -6   0  151.08    7.00
 -12   6   0  142.39    7.00
 -12   6   0  132.59    7.10
  11  -6   0   17.90    3.00
  11  -6   0   12.40    3.00
 -11   6   0   19.10    3.20
 -11   6   0   18.70    3.30
  10  -6   0   51.89    4.30
  10  -6   0   47.90    4.70
  10  -6   0   52.79    4.20
 -10   6   0   52.89    4.40
 -10   6   0   52.59    4.40
   9  -6   0   77.49    4.60
   9  -6   0   85.19    4.80
   9  -6   0   91.59    4.80
  -9   6   0   83.89    4.90
  -9   6   0   81.09    4.70
   8  -6   0   15.40    2.40
   8  -6   0   15.80    2.40
   8  -6   0   11.50    2.30
  -8   6   0   12.40    2.20
  -8   6   0   14.70    2.30
  -8   6   0   16.90    2.60
   7  -6   0   55.09    2.20
   7  -6   0   53.09    3.70
   7  -6   0   52.79    3.60
   7  -6   0   57.99    3.60
  -7   6   0   58.19    3.60
  -7   6   0   57.69    3.80
  -7   6   0   54.69    3.20
   6  -6   0    6.10    1.50
   6  -6   0    3.60    1.60
   6  -6   0    6.70    1.70
   6  -6   0    6.40    0.90
   6  -6   0    6.70    1.60
  -6   6   0    9.00    1.80
  -6   6   0    3.70    1.60
  -6   6   0    5.40    1.60
  -6   6   0    2.70    1.70
   5  -6   0  188.48    4.80
   5  -6   0  189.58    6.10
   5  -6   0  193.38    6.30
   5  -6   0  193.88    6.30
   5  -6   0  198.08    6.20
  -5   6   0  193.08    6.00
  -5   6   0  189.58    6.10
  -5   6   0  200.38    6.30
   4  -6   0  316.37    8.70
   4  -6   0  320.77    8.60
   4  -6   0  322.17    8.70
  -4   6   0  316.77    8.50
  -4   6   0  318.97    8.70
  -4   6   0  302.87    8.70
  -4   6   0  320.77    8.60
   3  -6   0  263.17    7.20
   3  -6   0  251.27    7.10
   3  -6   0  249.38    7.10
   3  -6   0  244.28    7.20
   3  -6   0  251.87    7.00
  -3   6   0  254.57    7.10
  -3   6   0  251.77    6.00
  -3   6   0  254.17    7.20
  -3   6   0  256.57    7.00
   2  -6   0  101.39    3.70
   2  -6   0  101.49    3.70
   2  -6   0   94.79    3.60
   2  -6   0   98.29    3.80
  -2   6   0   96.39    3.60
  -2   6   0   94.69    2.90
  -2   6   0   97.09    3.70
  -2   6   0  101.19    3.80
   1  -6   0   31.50    2.20
   1  -6   0   33.00    2.30
   1  -6   0   29.90    2.20
   1  -6   0   31.40    2.30
  -1   6   0   31.00    2.20
  -1   6   0   32.70    2.10
  -1   6   0   32.50    2.30
   0  -6   0 2226.58   48.50
   0  -6   0 2216.18   48.40
   0  -6   0 2221.98   48.10
   0  -6   0 2234.68   48.40
   0   6   0 2199.48   48.50
   0   6   0 2163.28   48.30
   0   6   0 2284.87   48.60
  -1  -6   0   34.40    2.30
  -1  -6   0   30.20    2.10
  -1  -6   0   32.60    2.30
  -1  -6   0   32.90    2.00
   1   6   0   35.30    2.20
   1   6   0   33.70    2.30
   1   6   0   34.50    2.30
  -2  -6   0   99.49    3.70
  -2  -6   0  101.79    3.80
  -2  -6   0   99.99    3.40
  -2  -6   0  101.19    3.60
   2   6   0  100.59    3.80
   2   6   0  101.69    3.60
   2   6   0   98.09    3.70
  -3  -6   0  255.47    6.80
  -3  -6   0  258.27    7.20
  -3  -6   0  253.97    6.90
  -3  -6   0  226.18    6.80
  -3  -6   0  263.07    7.00
   3   6   0  249.78    7.00
   3   6   0  252.07    6.80
   3   6   0  258.17    7.00
  -4  -6   0  307.07    8.40
  -4  -6   0  318.67    8.50
  -4  -6   0  325.07    8.40
  -4  -6   0  332.27    8.60
  -4  -6   0  328.07    8.70
   4   6   0  307.17    8.40
   4   6   0  326.07    8.60
  -5  -6   0  194.28    6.20
  -5  -6   0  193.48    6.10
  -5  -6   0  186.28    5.80
  -5  -6   0  195.18    6.10
   5   6   0  193.48    6.00
   5   6   0  193.68    5.90
  -6  -6   0    7.10    1.50
  -6  -6   0    5.40    1.50
  -6  -6   0   12.20    2.00
  -6  -6   0    8.10    1.80
   6   6   0    8.10    1.50
   6   6   0    6.70    1.50
  -7  -6   0   60.39    3.80
  -7  -6   0   55.59    3.40
  -7  -6   0   57.59    3.40
  -7  -6   0   58.89    3.70
   7   6   0   59.79    3.50
   7   6   0   48.90    3.40
  -8  -6   0   15.90    2.30
  -8  -6   0   21.20    2.70
  -8  -6   0   16.70    2.30
  -8  -6   0   15.20    2.40
   8   6   0   14.00    2.20
   8   6   0   17.50    2.30
  -9  -6   0   80.29    4.40
  -9  -6   0   91.39    4.40
  -9  -6   0   81.29    4.70
  -9  -6   0   91.59    4.90
   9   6   0   85.29    4.60
   9   6   0   91.09    4.50
 -10  -6   0   56.49    4.50
 -10  -6   0   55.79    4.20
 -10  -6   0   48.90    4.00
 -10  -6   0   46.30    3.60
  10   6   0   52.49    3.80
  10   6   0   45.10    3.80
 -11  -6   0   16.80    3.10
 -11  -6   0   14.40    2.80
 -11  -6   0   14.70    3.00
  11   6   0   17.40    2.80
  11   6   0   13.60    2.60
 -12  -6   0  142.79    6.70
 -12  -6   0  152.98    7.10
 -12  -6   0  143.19    7.00
  12   6   0  140.89    6.50
  12   6   0  142.29    6.80
 -13  -6   0   24.10    3.70
 -13  -6   0   21.70    3.50
 -13  -6   0   22.80    3.80
  13   6   0   23.30    3.60
  13   6   0   24.30    3.80
 -14  -6   0    7.50    3.20
 -14  -6   0    3.50    3.00
 -14  -6   0    2.00    2.90
  14   6   0    2.70    2.80
 -15  -6   0   17.90    3.90
 -15  -6   0   23.40    4.20
 -15  -6   0   11.10    3.60
 -16  -6   0   -2.00    3.10
 -16  -6   0   -2.60    2.80
 -16  -6   0   -2.10    3.40
 -17  -6   0   38.60    5.40
 -17  -6   0   41.90    5.70
 -17  -6   0   33.40    4.80
  17  -7   0   12.50    4.20
  17  -7   0   21.20    4.60
 -17   7   0   17.00    4.50
  16  -7   0    0.80    3.40
  16  -7   0    4.70    3.60
 -16   7   0    4.20    3.60
  15  -7   0   19.90    4.20
  15  -7   0   15.00    3.90
 -15   7   0   15.30    4.20
 -15   7   0   18.10    4.10
  14  -7   0    6.00    3.10
  14  -7   0    5.20    3.00
 -14   7   0    6.30    3.20
 -14   7   0    7.50    3.20
  13  -7   0   15.00    3.50
  13  -7   0    9.80    3.00
 -13   7   0   14.10    3.40
 -13   7   0   13.60    3.40
  12  -7   0   41.00    4.50
  12  -7   0   47.80    4.60
 -12   7   0   45.80    4.50
 -12   7   0   55.99    5.00
  11  -7   0    1.90    2.40
  11  -7   0    6.90    2.70
 -11   7   0    5.80    2.80
 -11   7   0    6.20    2.70
  10  -7   0   21.80    3.10
  10  -7   0   25.70    3.30
  10  -7   0   21.20    3.20
 -10   7   0   22.90    3.20
 -10   7   0   21.40    3.20
   9  -7   0   17.90    2.80
   9  -7   0   22.70    2.90
   9  -7   0   22.20    1.70
   9  -7   0   30.90    3.30
  -9   7   0   24.80    3.10
  -9   7   0   21.90    2.90
  -9   7   0   23.50    2.90
  -9   7   0   22.90    2.80
   8  -7   0   45.60    3.70
   8  -7   0   28.60    3.00
   8  -7   0   31.20    3.10
   8  -7   0   36.00    1.90
  -8   7   0   35.10    3.20
  -8   7   0   31.40    3.00
  -8   7   0   39.60    3.60
  -8   7   0   43.00    3.50
   7  -7   0  170.88    4.60
   7  -7   0  182.58    6.60
   7  -7   0  176.38    6.50
   7  -7   0  159.28    6.20
  -7   7   0  186.98    6.50
  -7   7   0  183.28    6.40
  -7   7   0  177.38    6.10
  -7   7   0  174.78    6.50
   6  -7   0    6.40    1.80
   6  -7   0    9.10    2.00
   6  -7   0    8.80    1.90
   6  -7   0   10.10    2.00
   6  -7   0    9.60    1.00
  -6   7   0   11.60    2.10
  -6   7   0   13.40    2.10
  -6   7   0    9.20    1.80
   5  -7   0  667.83   16.30
   5  -7   0  664.63   16.40
   5  -7   0  660.73   16.40
  -5   7   0  673.53   16.30
  -5   7   0  656.73   16.40
  -5   7   0  645.84   16.10
   4  -7   0  264.27    7.70
   4  -7   0  264.77    7.70
   4  -7   0  266.67    7.80
  -4   7   0  268.77    7.70
  -4   7   0  261.37    7.80
  -4   7   0  260.07    7.70
   3  -7   0  587.14   14.50
   3  -7   0  603.64   14.60
   3  -7   0  588.14   14.40
  -3   7   0  590.54   13.30
  -3   7   0  593.04   14.40
  -3   7   0  579.34   14.50
   2  -7   0    5.80    1.60
   2  -7   0    9.50    1.60
   2  -7   0    9.70    1.60
   2  -7   0    9.20    1.50
  -2   7   0    7.30    1.50
  -2   7   0    4.90    1.50
  -2   7   0    8.50    1.10
   1  -7   0   56.19    2.90
   1  -7   0   61.99    3.00
   1  -7   0   60.19    3.00
   1  -7   0   57.29    3.10
  -1   7   0   58.89    3.10
  -1   7   0   59.69    2.90
   0  -7   0    1.20    1.20
   0  -7   0    1.40    1.00
   0  -7   0    2.00    1.40
   0  -7   0   -1.60    1.20
   0   7   0    1.30    1.20
   0   7   0    1.50    1.20
  -1  -7   0   61.79    2.70
  -1  -7   0   61.19    3.00
  -1  -7   0   60.69    3.20
  -1  -7   0   60.19    3.10
   1   7   0   57.79    3.10
   1   7   0   59.09    2.90
  -2  -7   0    6.30    1.50
  -2  -7   0    7.10    1.50
  -2  -7   0    6.60    1.40
  -2  -7   0    7.30    1.30
  -2  -7   0    3.50    1.10
   2   7   0    6.30    1.40
   2   7   0    6.30    1.40
  -3  -7   0  520.85   14.30
  -3  -7   0  608.74   14.50
  -3  -7   0  629.14   14.60
  -3  -7   0  615.44   14.70
  -3  -7   0  602.34   14.20
   3   7   0  596.44   14.30
   3   7   0  618.74   14.60
  -4  -7   0  271.17    7.60
  -4  -7   0  262.17    7.30
  -4  -7   0  267.77    7.50
  -4  -7   0  251.37    7.40
  -4  -7   0  271.07    7.60
   4   7   0  253.17    7.50
   4   7   0  254.77    7.30
  -5  -7   0  648.14   15.90
  -5  -7   0  675.53   16.10
  -5  -7   0  618.04   15.90
  -5  -7   0  649.34   15.80
   5   7   0  656.43   15.70
   5   7   0  653.23   15.90
  -6  -7   0   10.80    2.00
  -6  -7   0   10.70    1.80
  -6  -7   0    9.70    1.80
  -6  -7   0    9.40    1.90
   6   7   0   11.40    1.80
   6   7   0    9.30    1.80
  -7  -7   0  172.78    6.20
  -7  -7   0  165.28    5.90
  -7  -7   0  166.78    6.30
  -7  -7   0  170.28    6.00
   7   7   0  165.98    6.00
   7   7   0  161.38    5.80
  -8  -7   0   33.60    3.10
  -8  -7   0   33.40    3.00
  -8  -7   0   39.40    3.40
  -8  -7   0   36.70    3.10
   8   7   0   36.50    3.10
   8   7   0   40.20    3.20
  -9  -7   0   25.50    3.00
  -9  -7   0   19.40    2.80
  -9  -7   0   23.40    2.80
  -9  -7   0   22.50    2.60
   9   7   0   26.40    2.90
   9   7   0   22.30    2.80
 -10  -7   0   29.50    3.50
 -10  -7   0   27.10    3.30
 -10  -7   0   26.30    3.30
  10   7   0   25.30    3.10
  10   7   0   17.20    2.80
 -11  -7   0    8.40    2.70
 -11  -7   0    7.20    2.60
 -11  -7   0    7.40    2.70
  11   7   0    9.00    2.60
  11   7   0    5.20    2.50
 -12  -7   0   58.19    4.90
 -12  -7   0   47.30    4.50
 -12  -7   0   41.60    4.30
  12   7   0   40.70    4.00
  12   7   0   47.80    4.20
 -13  -7   0   17.80    3.60
 -13  -7   0   13.90    3.40
 -13  -7   0   11.90    3.20
  13   7   0   15.10    3.20
 -14  -7   0    0.90    2.80
 -14  -7   0    4.70    3.10
 -14  -7   0   -0.20    3.00
 -15  -7   0   22.90    4.10
 -15  -7   0   21.10    4.20
 -15  -7   0   15.00    4.00
 -16  -7   0    6.90    4.00
 -16  -7   0    5.90    3.50
 -16  -7   0    5.70    3.20
 -17  -7   0   23.60    4.50
 -17  -7   0   23.80    5.00
 -17  -7   0   25.10    5.00
  17  -8   0    5.80    3.90
  17  -8   0   12.30    4.30
  16  -8   0    3.60    3.70
  16  -8   0    3.00    3.70
 -16   8   0   10.50    4.30
  15  -8   0  100.89    7.30
  15  -8   0  101.39    7.50
 -15   8   0   96.99    7.40
  14  -8   0   74.99    6.20
  14  -8   0   74.19    6.40
 -14   8   0   74.09    6.30
 -14   8   0   74.99    6.40
  13  -8   0    7.10    3.30
  13  -8   0   11.40    3.30
 -13   8   0   11.70    3.70
 -13   8   0   12.30    3.30
 -13   8   0   12.70    3.50
  12  -8   0   61.69    5.20
  12  -8   0   74.79    5.80
 -12   8   0   64.09    5.20
 -12   8   0   79.49    5.90
 -12   8   0   62.69    5.50
  11  -8   0    7.60    1.40
  11  -8   0    6.90    2.60
  11  -8   0    6.30    2.70
 -11   8   0    7.40    2.90
 -11   8   0    4.40    2.60
 -11   8   0    7.30    2.70
  10  -8   0   62.09    4.90
  10  -8   0   52.29    2.50
  10  -8   0   59.39    4.60
 -10   8   0   50.29    4.40
 -10   8   0   58.79    4.30
 -10   8   0   60.19    5.00
 -10   8   0   61.79    4.70
   9  -8   0   37.40    3.60
   9  -8   0   35.00    1.90
   9  -8   0   28.60    3.20
   9  -8   0   28.50    3.20
  -9   8   0   32.40    3.60
  -9   8   0   37.60    3.40
  -9   8   0   39.30    3.80
  -9   8   0   41.30    3.90
   8  -8   0   51.69    4.10
   8  -8   0   59.89    4.10
   8  -8   0   55.09    2.20
   8  -8   0   57.29    4.10
  -8   8   0   57.09    4.00
  -8   8   0   55.19    3.70
  -8   8   0   58.79    4.30
   7  -8   0   88.49    4.60
   7  -8   0   92.69    4.70
   7  -8   0   88.89    2.80
   7  -8   0  101.09    4.90
   7  -8   0   92.49    4.70
  -7   8   0   97.49    4.60
  -7   8   0   94.99    4.90
  -7   8   0   91.29    4.60
   6  -8   0   16.80    2.30
   6  -8   0   20.10    2.50
   6  -8   0   22.00    2.70
   6  -8   0   15.10    2.30
  -6   8   0   20.40    2.50
  -6   8   0   16.70    2.50
  -6   8   0   17.50    2.40
   5  -8   0  174.38    6.20
   5  -8   0  173.08    6.20
   5  -8   0  175.78    6.20
  -5   8   0  178.78    6.10
  -5   8   0  176.48    6.10
  -5   8   0  180.18    6.30
   4  -8   0  160.48    5.80
   4  -8   0  170.18    5.90
   4  -8   0  160.88    5.70
  -4   8   0  172.48    5.90
  -4   8   0  159.88    5.60
   3  -8   0  929.91   21.60
   3  -8   0  901.21   21.50
   3  -8   0  914.61   21.40
  -3   8   0  888.91   20.20
  -3   8   0  920.21   21.30
  -3   8   0  905.91   21.50
   2  -8   0    3.30    1.60
   2  -8   0    6.30    1.60
   2  -8   0    1.80    1.50
  -2   8   0    3.50    1.10
  -2   8   0    4.80    1.50
  -2   8   0    5.00    1.60
   1  -8   0  355.76    9.60
   1  -8   0  363.66    9.60
   1  -8   0  366.66    9.60
   1  -8   0  354.66    9.70
  -1   8   0  370.96    9.70
  -1   8   0  358.76    9.40
   0  -8   0  317.97    8.80
   0  -8   0  288.17    8.50
   0  -8   0  329.37    8.80
   0  -8   0  328.87    8.70
   0   8   0  338.87    8.90
   0   8   0  321.27    8.50
  -1  -8   0  346.47    9.40
  -1  -8   0  351.16    9.00
  -1  -8   0  362.66    9.40
  -1  -8   0  351.26    9.50
   1   8   0  364.76    9.50
   1   8   0  352.96    9.20
  -2  -8   0    5.10    1.30
  -2  -8   0    1.30    1.20
  -2  -8   0    3.30    1.40
  -2  -8   0    3.10    1.60
  -2  -8   0    4.50    1.70
   2   8   0    0.80    1.40
   2   8   0    1.90    1.30
  -3  -8   0  912.51   21.70
  -3  -8   0  934.41   21.30
  -3  -8   0  919.21   21.60
  -3  -8   0  925.61   21.70
   3   8   0  940.41   21.40
   3   8   0  913.11   21.70
  -4  -8   0  156.68    5.60
  -4  -8   0  164.28    5.30
  -4  -8   0  169.98    5.80
  -4  -8   0  164.88    5.60
   4   8   0  173.68    5.70
   4   8   0  154.08    5.30
  -5  -8   0  179.98    5.90
  -5  -8   0  181.48    6.00
  -5  -8   0  178.28    6.10
  -5  -8   0  176.88    6.20
   5   8   0  170.68    6.00
   5   8   0  189.98    6.00
  -6  -8   0   16.40    2.10
  -6  -8   0   14.50    2.10
  -6  -8   0   15.70    2.10
  -6  -8   0   18.60    2.30
   6   8   0   15.30    2.10
   6   8   0   16.00    2.30
  -7  -8   0   91.79    4.30
  -7  -8   0   93.99    4.40
  -7  -8   0  101.19    4.90
  -7  -8   0   97.59    4.80
   7   8   0   99.59    4.70
   7   8   0   90.59    4.30
  -8  -8   0   67.89    4.40
  -8  -8   0   57.29    3.70
  -8  -8   0   62.19    4.20
  -8  -8   0   60.39    3.70
   8   8   0   58.59    3.90
   8   8   0   55.39    3.90
  -9  -8   0   42.30    3.70
  -9  -8   0   32.80    3.50
  -9  -8   0   34.90    3.30
  -9  -8   0   28.70    3.30
   9   8   0   38.00    3.40
   9   8   0   33.60    3.30
 -10  -8   0   64.69    4.70
 -10  -8   0   56.89    4.30
 -10  -8   0   62.39    4.70
  10   8   0   52.39    4.40
  10   8   0   55.09    4.30
 -11  -8   0    3.60    2.50
 -11  -8   0    7.10    2.80
 -11  -8   0    8.70    2.90
  11   8   0    2.60    2.30
  11   8   0    3.20    2.40
 -12  -8   0   82.89    5.70
 -12  -8   0   68.19    5.50
 -12  -8   0   76.69    5.30
  12   8   0   78.99    5.50
 -13  -8   0   11.90    3.20
 -13  -8   0   14.70    3.50
 -13  -8   0    7.00    3.10
 -14  -8   0   76.99    5.80
 -14  -8   0   86.39    6.50
 -14  -8   0   71.19    6.20
 -15  -8   0  112.19    7.00
 -15  -8   0  103.39    7.40
 -15  -8   0  105.69    7.70
 -16  -8   0    4.10    3.30
 -16  -8   0    3.10    3.60
 -16  -8   0    7.40    4.00
 -17  -8   0   10.00    4.50
 -17  -8   0    7.30    4.20
 -17  -8   0    4.10    3.60
  16  -9   0    8.10    3.80
  16  -9   0   -2.30    3.40
  15  -9   0    9.60    3.80
  15  -9   0    8.90    3.90
 -15   9   0   10.70    4.30
 -15   9   0   16.20    4.40
  14  -9   0   29.10    4.60
  14  -9   0   35.10    4.90
 -14   9   0   16.70    4.00
 -14   9   0   24.60    4.50
  13  -9   0    2.70    3.10
  13  -9   0    4.10    3.20
 -13   9   0    4.60    3.40
 -13   9   0    3.80    3.10
 -13   9   0    4.80    3.20
  12  -9   0   12.90    3.40
  12  -9   0    9.60    3.30
 -12   9   0   12.60    3.40
 -12   9   0   12.20    3.30
 -12   9   0    9.50    3.50
  11  -9   0    5.10    2.80
  11  -9   0   10.50    2.90
 -11   9   0    2.30    2.80
 -11   9   0   12.50    3.20
 -11   9   0   11.60    3.20
  10  -9   0   64.89    2.50
  10  -9   0   74.19    5.20
  10  -9   0   69.79    5.20
 -10   9   0   71.89    5.10
 -10   9   0   69.89    4.60
 -10   9   0   70.29    5.30
   9  -9   0   33.70    3.80
   9  -9   0   29.30    1.70
   9  -9   0   26.00    3.30
  -9   9   0   36.10    3.80
  -9   9   0   32.60    3.40
  -9   9   0   32.50    3.50
   8  -9   0  182.38    7.10
   8  -9   0  184.18    7.10
   8  -9   0  178.48    7.10
  -8   9   0  175.28    6.80
  -8   9   0  180.38    7.10
  -8   9   0  173.38    6.90
   7  -9   0   58.79    4.10
   7  -9   0   70.29    4.30
   7  -9   0   61.29    4.30
   7  -9   0   54.59    3.90
  -7   9   0   58.09    4.20
  -7   9   0   61.59    4.10
  -7   9   0   59.59    3.80
   6  -9   0   32.80    3.10
   6  -9   0   30.40    3.20
   6  -9   0   29.10    2.80
  -6   9   0   34.70    3.20
  -6   9   0   28.10    3.00
  -6   9   0   30.00    3.00
   5  -9   0    5.10    2.00
   5  -9   0    0.90    1.70
   5  -9   0    1.00    1.60
  -5   9   0   -0.50    1.70
  -5   9   0    2.00    1.80
  -5   9   0    4.20    1.70
   4  -9   0   16.20    2.40
   4  -9   0    9.80    2.00
   4  -9   0   13.00    2.20
  -4   9   0   12.00    1.20
  -4   9   0   10.10    2.10
  -4   9   0   13.70    2.20
   3  -9   0  155.08    5.70
   3  -9   0  149.99    5.50
   3  -9   0  144.09    5.50
  -3   9   0  141.29    5.60
  -3   9   0  145.49    4.30
  -3   9   0  148.99    5.40
   2  -9   0  252.77    7.60
   2  -9   0  255.87    7.60
   2  -9   0  244.88    7.60
  -2   9   0  255.97    7.40
  -2   9   0  258.47    7.80
  -2   9   0  246.48    6.70
   1  -9   0   31.20    2.70
   1  -9   0   39.30    3.10
   1  -9   0   38.70    2.80
  -1   9   0   35.20    2.70
  -1   9   0   35.40    2.90
   0  -9   0   -2.40    1.20
   0  -9   0    1.50    1.50
   0  -9   0    0.70    1.60
   0   9   0    0.40    1.40
   0   9   0   -0.40    1.30
  -1  -9   0   33.20    2.40
  -1  -9   0   25.30    2.30
  -1  -9   0   31.30    2.60
  -1  -9   0   31.60    2.60
  -1  -9   0   38.00    3.80
   1   9   0   25.90    2.20
   1   9   0   30.40    2.60
  -2  -9   0  263.67    7.80
  -2  -9   0  259.97    7.80
  -2  -9   0  255.47    7.20
   2   9   0  267.97    7.80
   2   9   0  258.87    7.50
  -3  -9   0  152.48    5.60
  -3  -9   0  149.19    5.40
  -3  -9   0  131.79    5.20
  -3  -9   0  157.98    5.10
   3   9   0  147.09    5.20
   3   9   0  158.18    5.50
  -4  -9   0    9.10    2.00
  -4  -9   0   15.60    2.10
  -4  -9   0   12.90    1.90
  -4  -9   0   12.90    2.20
   4   9   0   11.40    2.00
   4   9   0   13.30    2.00
  -5  -9   0    2.60    1.70
  -5  -9   0    2.80    1.50
  -5  -9   0    2.30    1.40
  -5  -9   0    2.70    1.60
   5   9   0    4.00    1.50
   5   9   0    4.20    1.60
  -6  -9   0   31.60    2.80
  -6  -9   0   29.50    2.70
  -6  -9   0   24.80    2.70
  -6  -9   0   36.40    3.30
   6   9   0   30.30    2.70
   6   9   0   25.40    2.60
  -7  -9   0   61.89    4.10
  -7  -9   0   62.69    3.80
  -7  -9   0   64.19    3.90
  -7  -9   0   73.19    4.30
   7   9   0   64.69    4.00
   7   9   0   70.39    4.20
  -8  -9   0  172.28    6.50
  -8  -9   0  168.18    6.80
  -8  -9   0  185.68    6.60
  -8  -9   0  165.68    6.80
   8   9   0  175.78    6.50
   8   9   0  164.38    6.60
  -9  -9   0   35.40    3.40
  -9  -9   0   30.80    3.70
  -9  -9   0   28.10    3.40
   9   9   0   28.60    3.10
   9   9   0   31.70    3.30
 -10  -9   0   83.29    5.20
 -10  -9   0   66.79    4.70
 -10  -9   0   82.19    5.60
  10   9   0   66.29    5.00
  10   9   0   73.29    5.00
 -11  -9   0    9.50    2.70
 -11  -9   0   19.60    3.60
 -11  -9   0    5.70    2.90
  11   9   0    4.90    2.70
 -12  -9   0   12.40    3.30
 -12  -9   0   11.80    3.40
 -12  -9   0   15.70    3.30
 -13  -9   0    2.60    2.70
 -13  -9   0    3.30    3.10
 -13  -9   0    3.90    3.00
 -14  -9   0   27.90    4.20
 -14  -9   0   19.10    4.10
 -14  -9   0   21.40    4.10
 -15  -9   0   16.80    4.20
 -15  -9   0   11.70    4.00
 -15  -9   0    7.20    3.40
 -16  -9   0    2.10    3.70
 -16  -9   0    2.90    3.60
 -16  -9   0   -1.50    3.40
  16 -10   0    9.40    4.20
  16 -10   0    0.70    3.90
  15 -10   0   21.60    4.70
  15 -10   0   24.40    4.60
  14 -10   0   11.80    3.80
  14 -10   0    2.30    3.40
 -14  10   0    6.20    4.40
 -14  10   0   13.00    5.40
  13 -10   0   -0.70    3.00
  13 -10   0    1.70    3.00
 -13  10   0    1.10    3.20
  12 -10   0   34.80    4.30
  12 -10   0   29.60    4.30
 -12  10   0   26.20    4.20
 -12  10   0   27.10    4.60
  11 -10   0    0.40    2.80
  11 -10   0   -0.50    2.70
 -11  10   0    0.80    2.80
 -11  10   0    1.30    2.40
 -11  10   0    0.00    2.80
  10 -10   0  100.49    6.10
  10 -10   0  115.49    6.20
 -10  10   0  108.19    5.70
 -10  10   0   98.69    6.00
 -10  10   0  100.69    6.20
   9 -10   0  150.48    7.00
   9 -10   0  150.08    7.10
  -9  10   0  149.69    6.80
  -9  10   0  166.28    6.80
  -9  10   0  155.38    7.20
   8 -10   0   20.70    3.20
   8 -10   0   20.00    2.90
  -8  10   0   19.40    3.20
  -8  10   0   21.70    3.10
  -8  10   0   18.40    2.90
   7 -10   0    0.60    1.80
   7 -10   0    0.80    2.10
   7 -10   0    1.60    1.80
   7 -10   0    2.00    2.00
  -7  10   0    2.70    2.10
  -7  10   0    3.70    2.00
  -7  10   0   -0.90    1.80
   6 -10   0  328.17   10.20
   6 -10   0  333.47   10.20
   6 -10   0  347.77   10.30
  -6  10   0  330.87   10.30
  -6  10   0  342.17   10.30
  -6  10   0  336.07   10.10
   5 -10   0   60.09    3.90
   5 -10   0   69.29    4.30
   5 -10   0   66.69    4.10
  -5  10   0   72.59    4.40
  -5  10   0   66.39    4.00
  -5  10   0   65.09    4.20
   4 -10   0    8.40    1.90
   4 -10   0    6.20    2.10
   4 -10   0    5.20    2.00
  -4  10   0    7.60    1.10
  -4  10   0    6.80    1.90
  -4  10   0    8.30    2.00
   3 -10   0   70.49    3.90
   3 -10   0   66.09    3.80
   3 -10   0   72.89    4.20
  -3  10   0   66.79    4.00
  -3  10   0   68.09    2.80
  -3  10   0   67.69    3.80
   2 -10   0  177.78    6.40
   2 -10   0  182.48    6.20
   2 -10   0  178.28    6.30
  -2  10   0  177.98    5.30
  -2  10   0  188.28    6.50
  -2  10   0  180.88    6.10
   1 -10   0  164.18    5.80
   1 -10   0  166.98    6.00
   1 -10   0  169.38    6.00
  -1  10   0  157.28    5.70
  -1  10   0  162.98    6.10
   0 -10   0    5.90    1.90
   0 -10   0    6.50    1.60
   0 -10   0    5.80    1.90
   0  10   0    5.10    1.80
   0  10   0    4.80    1.60
  -1 -10   0  164.98    5.90
  -1 -10   0  162.18    5.30
  -1 -10   0  163.08    5.90
   1  10   0  154.68    5.90
   1  10   0  159.18    5.50
  -2 -10   0  174.58    5.50
  -2 -10   0  180.18    6.20
  -2 -10   0  172.78    6.20
  -2 -10   0  134.99    5.50
   2  10   0  186.58    6.20
   2  10   0  174.48    5.80
  -3 -10   0   56.19    3.30
  -3 -10   0   63.59    3.80
  -3 -10   0   71.49    4.00
  -3 -10   0   64.89    3.40
   3  10   0   71.99    3.70
   3  10   0   66.69    3.90
  -4 -10   0    7.20    2.00
  -4 -10   0   10.90    1.80
  -4 -10   0    9.10    1.80
  -4 -10   0    4.60    1.90
   4  10   0    1.20    1.60
   4  10   0    9.80    1.90
  -5 -10   0   69.49    3.70
  -5 -10   0   66.09    4.10
  -5 -10   0   61.09    4.00
  -5 -10   0   57.59    3.50
   5  10   0   67.59    4.10
   5  10   0   62.59    3.80
  -6 -10   0  344.77   10.30
  -6 -10   0  341.47   10.00
  -6 -10   0  334.57    9.70
  -6 -10   0  344.57   10.30
   6  10   0  334.07   10.00
   6  10   0  338.77    9.70
  -7 -10   0    4.30    2.10
  -7 -10   0    1.70    2.00
  -7 -10   0    2.10    1.70
  -7 -10   0    0.90    1.60
   7  10   0    2.70    2.10
   7  10   0   -1.00    1.70
  -8 -10   0   22.10    2.80
  -8 -10   0   16.30    2.90
  -8 -10   0   25.60    3.30
   8  10   0   20.20    3.00
   8  10   0   21.20    2.80
  -9 -10   0  162.88    7.10
  -9 -10   0  157.08    7.00
  -9 -10   0  152.18    6.50
   9  10   0  155.58    6.90
   9  10   0  160.78    6.70
 -10 -10   0  101.39    5.50
 -10 -10   0  104.79    6.00
 -10 -10   0  100.29    5.90
  10  10   0  102.59    5.70
 -11 -10   0    0.30    2.50
 -11 -10   0   -2.00    2.40
 -11 -10   0    5.40    2.60
 -12 -10   0   27.60    3.80
 -12 -10   0   30.50    4.10
 -12 -10   0   28.50    4.00
 -13 -10   0    0.60    2.90
 -13 -10   0    4.90    3.10
 -13 -10   0    0.10    2.50
 -14 -10   0    4.30    3.60
 -14 -10   0   10.50    3.50
 -14 -10   0    6.70    3.50
 -15 -10   0   22.60    4.30
 -15 -10   0   24.60    4.70
 -15 -10   0   24.40    4.60
 -16 -10   0    7.50    3.80
 -16 -10   0    5.90    4.00
 -16 -10   0   11.90    4.30
  15 -11   0    5.50    3.90
  15 -11   0    2.30    3.60
  14 -11   0   14.60    4.20
  14 -11   0   14.10    4.20
  13 -11   0   67.59    6.30
  13 -11   0   66.89    6.20
  12 -11   0    6.10    3.20
  12 -11   0    2.40    3.00
 -12  11   0   -1.00    3.00
  11 -11   0    8.20    3.30
  11 -11   0    6.40    3.10
 -11  11   0    6.10    3.10
 -11  11   0    7.60    2.70
  10 -11   0   22.50    3.60
  10 -11   0   24.70    3.60
 -10  11   0   24.20    3.70
 -10  11   0   25.10    3.50
 -10  11   0   27.70    3.90
   9 -11   0    0.20    2.60
   9 -11   0   10.70    2.90
  -9  11   0    5.90    2.70
  -9  11   0   13.60    2.80
  -9  11   0    3.20    2.50
   8 -11   0   54.59    4.50
   8 -11   0   64.59    4.90
  -8  11   0   54.99    4.40
  -8  11   0   59.69    4.80
  -8  11   0   53.49    4.40
   7 -11   0  270.07    9.20
   7 -11   0  276.07    9.30
  -7  11   0  264.57    9.00
  -7  11   0  274.87    9.50
  -7  11   0  265.37    9.10
   6 -11   0    0.10    1.90
   6 -11   0   -2.00    1.80
   6 -11   0    0.40    2.00
  -6  11   0    1.80    2.00
  -6  11   0    0.50    2.10
  -6  11   0   -0.40    2.00
   5 -11   0   29.90    3.40
   5 -11   0   31.90    3.10
   5 -11   0   23.30    3.00
  -5  11   0   36.00    3.50
  -5  11   0   27.90    3.10
  -5  11   0   30.20    3.40
   4 -11   0    6.60    1.90
   4 -11   0    7.90    2.30
   4 -11   0    4.20    2.10
  -4  11   0    8.10    2.10
  -4  11   0    9.60    1.30
  -4  11   0    9.10    2.20
   3 -11   0    7.70    1.90
   3 -11   0    9.40    2.30
   3 -11   0    8.70    2.20
  -3  11   0    8.40    2.20
  -3  11   0    5.20    1.30
  -3  11   0    5.20    1.80
   2 -11   0   62.19    3.60
   2 -11   0   55.59    4.00
   2 -11   0   61.79    4.00
  -2  11   0   52.19    3.60
  -2  11   0   54.89    2.80
  -2  11   0   59.69    4.10
   1 -11   0   50.89    3.50
   1 -11   0   47.80    3.60
   1 -11   0   49.80    3.60
  -1  11   0   44.70    3.50
  -1  11   0   48.80    3.30
   0 -11   0   -0.40    1.60
   0 -11   0    0.00    1.40
   0 -11   0   -0.10    1.70
   0  11   0    0.30    1.40
   0  11   0    0.00    1.60
  -1 -11   0   42.70    3.60
  -1 -11   0   49.00    3.00
  -1 -11   0   53.09    3.70
  -1 -11   0   39.20    2.90
   1  11   0   50.19    3.50
   1  11   0   42.80    3.20
  -2 -11   0   54.39    3.70
  -2 -11   0   59.89    3.80
  -2 -11   0   43.80    3.10
  -2 -11   0   64.99    3.30
   2  11   0   57.89    3.60
   2  11   0   62.89    3.80
  -3 -11   0    5.70    2.10
  -3 -11   0    7.50    1.70
  -3 -11   0    7.80    2.10
  -3 -11   0    3.20    1.40
   3  11   0    4.90    1.80
   3  11   0    6.00    1.80
  -4 -11   0    9.30    1.90
  -4 -11   0    5.10    2.00
  -4 -11   0    8.30    2.20
  -4 -11   0    8.10    1.80
   4  11   0    3.00    1.80
   4  11   0    6.40    2.00
  -5 -11   0   25.80    2.70
  -5 -11   0   28.30    3.10
  -5 -11   0   29.70    2.80
  -5 -11   0   27.30    3.10
   5  11   0   28.60    2.90
   5  11   0   28.60    3.00
  -6 -11   0    0.70    1.70
  -6 -11   0    0.00    1.90
  -6 -11   0   -0.80    2.00
  -6 -11   0    0.50    1.60
   6  11   0    0.10    1.70
   6  11   0    0.00    1.80
  -7 -11   0  259.97    9.00
  -7 -11   0  255.07    9.00
  -7 -11   0  267.77    8.50
   7  11   0  269.97    8.50
   7  11   0  256.87    8.80
  -8 -11   0   59.09    4.70
  -8 -11   0   58.19    4.30
  -8 -11   0   59.99    4.80
   8  11   0   61.89    4.50
   8  11   0   61.49    4.60
  -9 -11   0    4.80    2.30
  -9 -11   0   12.10    2.90
  -9 -11   0    5.60    2.70
   9  11   0    4.00    2.50
 -10 -11   0   24.50    3.40
 -10 -11   0   22.20    3.60
 -10 -11   0   23.70    3.60
 -11 -11   0    6.90    2.70
 -11 -11   0    9.50    3.10
 -11 -11   0    4.70    2.80
 -12 -11   0    0.70    3.10
 -12 -11   0    4.10    3.00
 -12 -11   0    2.50    2.70
 -13 -11   0   75.09    6.30
 -13 -11   0   70.49    5.70
 -13 -11   0   71.19    6.30
 -14 -11   0   11.20    3.80
 -14 -11   0   12.50    3.70
 -14 -11   0   15.20    4.00
 -15 -11   0   -1.00    3.00
 -15 -11   0   -2.70    3.10
 -15 -11   0    0.00    3.50
  15 -12   0    5.90    4.20
  15 -12   0    4.30    3.90
  14 -12   0    1.30    3.50
  14 -12   0   -0.10    3.50
  13 -12   0   -3.20    3.00
  13 -12   0    0.70    3.30
  12 -12   0    8.40    3.40
  12 -12   0    7.80    3.60
 -12  12   0    8.30    3.20
  11 -12   0    1.50    2.90
  11 -12   0    1.80    3.00
 -11  12   0    1.80    2.60
  10 -12   0    2.30    2.80
  10 -12   0   -1.20    2.80
 -10  12   0    3.00    2.80
 -10  12   0   -1.10    2.50
   9 -12   0   -2.40    2.50
   9 -12   0    3.50    2.70
  -9  12   0   -0.20    2.40
  -9  12   0    0.50    2.30
  -9  12   0   -2.90    2.70
   8 -12   0   25.60    3.70
   8 -12   0   27.50    3.80
  -8  12   0   20.90    3.40
  -8  12   0   24.20    3.40
  -8  12   0   19.80    3.60
   7 -12   0   12.40    2.80
   7 -12   0   16.10    3.30
  -7  12   0    8.60    2.90
  -7  12   0    9.70    2.80
  -7  12   0    9.10    2.70
   6 -12   0   40.50    3.80
   6 -12   0   45.20    4.20
  -6  12   0   34.20    3.70
  -6  12   0   49.60    4.00
  -6  12   0   46.00    4.10
   5 -12   0    2.10    2.30
   5 -12   0    4.50    2.30
  -5  12   0    1.40    2.20
  -5  12   0   -0.20    2.00
   4 -12   0   80.79    4.70
   4 -12   0   83.19    4.90
   4 -12   0   85.09    4.60
  -4  12   0   73.89    4.40
  -4  12   0   76.69    3.10
  -4  12   0   87.69    5.00
   3 -12   0   29.90    3.00
   3 -12   0   29.30    3.20
   3 -12   0   35.50    3.50
  -3  12   0   29.20    2.30
  -3  12   0   30.70    3.40
  -3  12   0   25.90    2.90
   2 -12   0    0.30    2.00
   2 -12   0    1.10    2.00
   2 -12   0    3.70    1.80
  -2  12   0    2.40    2.00
  -2  12   0    1.90    1.90
   1 -12   0   10.00    2.10
   1 -12   0    9.40    2.40
   1 -12   0   11.40    2.40
  -1  12   0   10.70    2.30
  -1  12   0    9.60    2.10
   0 -12   0   78.59    4.20
   0 -12   0   84.29    4.80
   0 -12   0   87.89    4.70
   0  12   0   93.49    4.50
   0  12   0   89.69    4.70
  -1 -12   0    7.80    1.90
  -1 -12   0    9.40    2.30
  -1 -12   0   15.80    2.60
   1  12   0   12.10    2.40
   1  12   0   10.90    2.10
  -2 -12   0    4.40    2.10
  -2 -12   0    3.80    1.50
  -2 -12   0    5.00    2.00
  -2 -12   0    3.30    1.50
   2  12   0    7.10    2.10
   2  12   0    5.40    1.90
  -3 -12   0   30.60    3.20
  -3 -12   0   21.00    2.50
  -3 -12   0   27.50    2.50
  -3 -12   0   27.20    3.20
   3  12   0   25.70    3.00
   3  12   0   32.70    2.90
  -4 -12   0   82.49    4.80
  -4 -12   0   77.89    4.00
  -4 -12   0   76.89    4.60
  -4 -12   0   63.79    3.90
   4  12   0   79.69    4.30
   4  12   0   75.19    4.50
  -5 -12   0    2.00    2.20
  -5 -12   0    4.50    1.90
  -5 -12   0    2.90    2.20
   5  12   0    1.00    1.90
   5  12   0    1.10    1.90
  -6 -12   0   40.90    3.90
  -6 -12   0   42.70    3.50
  -6 -12   0   46.20    4.00
   6  12   0   41.40    3.60
   6  12   0   39.50    3.50
  -7 -12   0   12.00    2.80
  -7 -12   0   16.00    2.60
  -7 -12   0    7.90    2.70
   7  12   0    7.90    2.40
   7  12   0   11.50    2.80
  -8 -12   0   22.10    3.40
  -8 -12   0   16.60    3.10
  -8 -12   0   24.20    3.10
  -9 -12   0    2.50    2.60
  -9 -12   0    2.50    2.30
  -9 -12   0   -1.10    2.40
 -10 -12   0   -1.10    2.40
 -10 -12   0    2.60    2.30
 -10 -12   0   -0.20    2.40
 -11 -12   0    3.40    2.60
 -11 -12   0    2.60    3.00
 -11 -12   0    1.30    2.90
 -12 -12   0    5.20    3.20
 -12 -12   0    4.70    3.20
 -12 -12   0    5.50    3.00
 -13 -12   0    1.30    3.00
 -13 -12   0    0.50    3.20
 -13 -12   0    6.20    3.30
 -14 -12   0    0.00    3.10
 -14 -12   0   -1.40    2.80
 -14 -12   0    1.20    3.40
 -15 -12   0    5.50    3.70
 -15 -12   0    1.80    3.90
 -15 -12   0    4.80    3.40
  14 -13   0    5.20    3.80
  14 -13   0    1.80    3.60
  13 -13   0   11.00    4.10
  13 -13   0    7.00    3.90
  12 -13   0    4.60    3.50
  12 -13   0   -1.00    3.30
 -12  13   0    9.30    3.30
  11 -13   0   14.80    3.90
  11 -13   0    9.30    3.50
 -11  13   0   16.60    3.50
  10 -13   0  204.58    8.90
  10 -13   0  202.58    9.00
 -10  13   0  189.38    8.40
   9 -13   0   22.50    3.70
   9 -13   0   18.10    3.60
  -9  13   0   15.50    3.30
   8 -13   0  146.99    7.20
   8 -13   0  140.19    7.50
  -8  13   0  144.19    7.00
  -8  13   0  148.49    6.90
   7 -13   0   47.30    4.60
   7 -13   0   51.79    4.70
  -7  13   0   34.30    4.00
  -7  13   0   39.90    5.30
  -7  13   0   37.40    4.00
   6 -13   0   13.80    3.20
   6 -13   0    8.30    2.70
  -6  13   0    6.90    2.80
  -6  13   0   17.80    3.30
  -6  13   0   14.80    3.20
   5 -13   0   11.50    2.80
   5 -13   0    9.20    2.70
  -5  13   0    4.30    2.60
  -5  13   0    6.70    2.40
   4 -13   0   85.99    5.20
   4 -13   0   99.39    5.50
  -4  13   0   84.89    5.30
  -4  13   0   77.29    4.70
   3 -13   0   11.20    2.80
   3 -13   0    5.10    2.50
  -3  13   0    4.60    2.30
  -3  13   0    7.60    2.30
   2 -13   0  153.38    6.60
   2 -13   0  159.78    6.70
  -2  13   0  149.59    6.20
  -2  13   0  171.28    6.90
   1 -13   0    9.10    2.60
   1 -13   0   14.60    2.70
   1 -13   0   17.60    3.00
  -1  13   0   11.20    2.60
  -1  13   0    9.20    2.30
   0 -13   0    0.80    2.00
   0 -13   0   -1.30    2.00
   0 -13   0    0.80    1.80
   0  13   0   -0.30    1.80
   0  13   0   -0.50    2.00
  -1 -13   0   10.80    2.50
  -1 -13   0   11.70    2.30
  -1 -13   0   13.60    2.70
   1  13   0   10.10    2.50
   1  13   0   12.20    2.30
  -2 -13   0  158.08    6.70
  -2 -13   0  167.08    6.80
  -2 -13   0  168.78    5.90
   2  13   0  162.48    6.30
   2  13   0  171.58    6.70
  -3 -13   0    4.70    2.30
  -3 -13   0    6.00    1.70
  -3 -13   0    8.20    2.40
   3  13   0    7.70    2.10
   3  13   0    4.60    2.30
  -4 -13   0   88.59    4.30
  -4 -13   0   88.29    5.40
  -4 -13   0   94.19    5.30
   4  13   0   88.79    4.80
   4  13   0   84.39    5.20
  -5 -13   0    7.10    2.10
  -5 -13   0    8.10    2.50
  -5 -13   0    7.50    2.70
   5  13   0    6.80    2.50
   5  13   0    9.60    2.50
  -6 -13   0   10.30    2.30
  -6 -13   0    8.00    2.70
  -6 -13   0    7.80    2.70
  -7 -13   0   42.30    4.30
  -7 -13   0   34.50    3.50
  -7 -13   0   33.80    3.90
  -8 -13   0  134.69    7.10
  -8 -13   0  139.39    6.80
  -8 -13   0  137.89    6.20
  -9 -13   0   20.40    3.20
  -9 -13   0   23.00    3.70
  -9 -13   0   14.60    3.30
 -10 -13   0  187.78    8.50
 -10 -13   0  194.58    8.00
 -10 -13   0  211.68    9.20
 -11 -13   0   14.80    3.70
 -11 -13   0    8.80    3.30
 -11 -13   0   14.30    3.30
 -12 -13   0   11.80    3.30
 -12 -13   0   10.00    3.80
 -12 -13   0    6.50    3.30
 -13 -13   0   13.40    4.30
 -13 -13   0   13.50    3.70
 -13 -13   0    7.20    3.70
 -14 -13   0   -0.20    3.00
 -14 -13   0    6.90    3.60
 -14 -13   0    6.30    3.80
  13 -14   0   12.30    4.00
  13 -14   0   15.50    4.40
  12 -14   0   16.30    4.40
  12 -14   0   12.20    4.00
 -12  14   0   12.70    3.60
  11 -14   0   13.80    3.90
  11 -14   0    6.90    3.60
 -11  14   0    5.20    3.00
  10 -14   0   17.50    4.00
  10 -14   0    9.30    3.40
 -10  14   0   14.60    3.50
   9 -14   0    5.60    3.20
   9 -14   0    0.50    2.90
  -9  14   0    2.30    2.80
   8 -14   0  119.19    7.00
   8 -14   0  134.59    7.30
  -8  14   0  126.69    6.70
   7 -14   0    8.30    3.20
   7 -14   0   11.80    3.30
  -7  14   0    6.80    3.00
   6 -14   0   39.80    4.20
   6 -14   0   43.70    4.40
  -6  14   0   34.30    4.20
   5 -14   0  136.49    6.80
   5 -14   0  148.09    6.90
  -5  14   0  151.78    7.40
   4 -14   0    3.10    2.40
   4 -14   0   -0.40    2.40
  -4  14   0    3.00    2.40
   3 -14   0   27.20    3.50
   3 -14   0   25.20    3.50
  -3  14   0   25.30    3.50
  -3  14   0   20.60    3.10
   2 -14   0  151.88    6.90
   2 -14   0  151.88    6.80
  -2  14   0  160.48    6.90
  -2  14   0  149.09    6.40
   1 -14   0   38.60    3.80
   1 -14   0   43.00    4.00
  -1  14   0   40.00    3.90
  -1  14   0   45.00    3.80
   0 -14   0   26.10    3.40
   0 -14   0   20.50    3.30
   0  14   0   23.40    3.00
   0  14   0   23.10    3.30
  -1 -14   0   48.20    4.10
  -1 -14   0   43.30    4.00
   1  14   0   46.50    4.00
   1  14   0   46.80    3.80
  -2 -14   0  166.68    7.10
  -2 -14   0  157.58    7.10
   2  14   0  146.79    7.50
   2  14   0  161.38    6.80
  -3 -14   0   21.80    3.30
  -3 -14   0   19.00    2.50
  -3 -14   0   26.30    3.40
  -4 -14   0    2.90    2.50
  -4 -14   0    0.70    2.50
  -4 -14   0    2.90    1.90
  -5 -14   0  140.59    6.80
  -5 -14   0  142.69    5.80
  -5 -14   0  128.99    6.50
  -6 -14   0   26.50    3.70
  -6 -14   0   36.10    4.10
  -6 -14   0   45.10    3.80
  -7 -14   0    4.40    2.70
  -7 -14   0   10.80    3.10
  -7 -14   0    4.90    2.20
  -8 -14   0  125.99    7.10
  -8 -14   0  121.79    6.80
  -8 -14   0  126.59    6.00
  -9 -14   0    4.50    3.00
  -9 -14   0    0.60    2.20
  -9 -14   0    0.80    2.80
 -10 -14   0   12.40    3.60
 -10 -14   0   13.20    3.50
 -10 -14   0   21.30    3.50
 -11 -14   0   13.40    3.40
 -11 -14   0   13.80    4.00
 -11 -14   0    6.70    3.40
 -12 -14   0    8.20    3.60
 -12 -14   0    9.80    3.30
 -12 -14   0    3.30    3.40
 -13 -14   0   12.50    4.20
 -13 -14   0   15.20    3.90
 -13 -14   0   18.80    4.10
  12 -15   0    5.00    3.50
  12 -15   0   11.40    4.10
  11 -15   0   14.60    4.00
  11 -15   0   17.00    4.60
 -11  15   0   20.50    3.90
  10 -15   0   -1.50    3.20
  10 -15   0    0.90    3.20
 -10  15   0    4.90    3.20
   9 -15   0   -2.70    2.90
   9 -15   0   -1.10    3.00
  -9  15   0   -0.30    2.80
   8 -15   0   23.60    4.10
   8 -15   0   25.80    4.20
  -8  15   0   30.00    4.30
   7 -15   0   27.80    4.10
   7 -15   0   17.70    3.80
  -7  15   0   24.70    4.00
   6 -15   0    1.00    2.70
   6 -15   0    2.30    2.70
  -6  15   0    4.40    2.80
   5 -15   0   13.00    3.30
   5 -15   0    6.70    3.10
   4 -15   0   47.80    4.60
   4 -15   0   40.50    4.20
   3 -15   0    2.60    2.70
   3 -15   0   -0.40    2.60
   2 -15   0    2.00    2.50
   2 -15   0    2.70    2.60
   1 -15   0    0.80    2.50
   1 -15   0    2.60    2.50
   0 -15   0    4.40    2.70
   0 -15   0   -2.00    2.20
  -1 -15   0    2.00    2.40
  -1 -15   0    2.60    2.60
  -2 -15   0   -0.50    2.60
  -2 -15   0    3.10    2.50
  -3 -15   0   -1.10    2.50
  -3 -15   0   -0.50    2.40
  -3 -15   0   -0.80    1.60
  -4 -15   0   40.20    4.30
  -4 -15   0   49.30    4.50
  -4 -15   0   37.80    3.40
  -5 -15   0    9.30    3.10
  -5 -15   0   11.00    2.40
  -5 -15   0    8.50    2.90
  -6 -15   0    1.70    2.70
  -6 -15   0   -0.70    2.50
  -6 -15   0   -0.30    1.90
  -7 -15   0   22.70    3.20
  -7 -15   0   22.00    3.80
  -7 -15   0   19.60    3.80
  -8 -15   0   33.40    4.30
  -8 -15   0   33.90    3.70
  -8 -15   0   28.80    4.20
  -9 -15   0    0.20    2.30
  -9 -15   0    3.40    3.00
  -9 -15   0    3.80    3.20
 -10 -15   0    1.90    3.40
 -10 -15   0    1.60    3.20
 -10 -15   0   -2.30    2.40
 -11 -15   0   10.90    3.70
 -11 -15   0   11.30    3.90
 -11 -15   0   28.00    4.10
 -12 -15   0    2.60    3.70
 -12 -15   0    2.20    3.50
 -12 -15   0    4.40    3.10
  11 -16   0    2.10    3.70
  11 -16   0   -4.50    3.30
 -11  16   0    2.10    3.60
  10 -16   0    8.50    3.90
  10 -16   0   15.80    4.30
 -10  16   0    9.50    3.50
   9 -16   0    2.60    3.50
   9 -16   0    0.70    3.30
  -9  16   0   -1.20    3.00
   8 -16   0   10.50    3.80
   8 -16   0    9.50    3.60
  -8  16   0   12.70    3.80
   7 -16   0    8.80    3.60
   7 -16   0   11.20    3.50
  -7  16   0    0.40    2.90
   6 -16   0   95.79    6.40
   6 -16   0   97.39    6.50
  -6  16   0   88.89    6.70
   5 -16   0   31.30    4.30
   5 -16   0   33.20    4.30
   4 -16   0  107.19    6.70
   4 -16   0   95.89    6.50
   3 -16   0   17.60    3.60
   3 -16   0   19.90    3.60
   2 -16   0   39.70    4.30
   2 -16   0   40.10    4.30
   1 -16   0    8.30    2.90
   1 -16   0    6.90    3.10
   0 -16   0   16.40    3.50
   0 -16   0   22.10    3.50
  -1 -16   0   20.80    3.60
  -1 -16   0    7.40    3.00
  -2 -16   0   37.40    4.20
  -2 -16   0   36.10    4.20
  -3 -16   0   16.00    3.50
  -3 -16   0   14.00    3.40
  -4 -16   0   99.09    6.40
  -4 -16   0   91.39    5.00
  -4 -16   0   96.09    6.20
  -5 -16   0   35.90    4.30
  -5 -16   0   32.30    3.40
  -5 -16   0   30.50    4.20
  -6 -16   0  101.39    6.70
  -6 -16   0   74.89    6.20
  -6 -16   0   90.39    5.00
  -7 -16   0    4.10    3.10
  -7 -16   0    6.30    3.10
  -7 -16   0    5.30    2.50
  -8 -16   0   12.40    2.90
  -8 -16   0   12.10    3.70
  -8 -16   0    9.90    3.60
  -9 -16   0    0.80    2.90
  -9 -16   0    2.20    2.40
  -9 -16   0   -2.60    3.00
 -10 -16   0   15.10    3.50
 -10 -16   0   10.40    3.60
 -10 -16   0    7.50    3.80
 -11 -16   0    2.70    3.30
 -11 -16   0    0.70    2.90
 -11 -16   0    3.80    3.80
  10 -17   0   23.60    4.90
  10 -17   0   27.70    4.80
 -10  17   0   25.40    4.60
   9 -17   0    0.20    3.50
   9 -17   0   -3.30    3.60
  -9  17   0    0.20    3.20
   8 -17   0   25.20    4.50
   8 -17   0   34.70    5.10
  -8  17   0   41.60    5.10
   7 -17   0   28.40    4.60
   7 -17   0   31.00    4.80
  -7  17   0   36.10    4.90
   6 -17   0   44.70    5.10
   6 -17   0   53.39    5.50
  -6  17   0   47.50    5.50
   5 -17   0   24.80    4.20
   5 -17   0   25.50    4.30
   4 -17   0   -2.00    2.80
   4 -17   0    2.30    3.00
   3 -17   0   18.20    3.80
   3 -17   0   23.50    4.00
   2 -17   0   14.40    3.40
   2 -17   0   16.20    3.70
   1 -17   0  100.59    6.80
   1 -17   0   90.69    6.40
   0 -17   0   -2.70    2.70
   0 -17   0   -5.20    2.60
  -1 -17   0  106.09    6.90
  -1 -17   0  100.29    6.60
  -2 -17   0   20.70    3.90
  -2 -17   0   15.50    3.60
  -3 -17   0   21.40    3.90
  -3 -17   0   24.60    3.90
  -4 -17   0    0.60    2.80
  -4 -17   0   -0.50    1.90
  -4 -17   0   -3.80    2.70
  -5 -17   0   19.80    3.90
  -5 -17   0   22.40    3.90
  -5 -17   0   14.70    2.80
  -6 -17   0   41.30    4.80
  -6 -17   0   39.50    3.90
  -6 -17   0   39.30    4.90
  -7 -17   0   26.80    4.20
  -7 -17   0   36.10    4.80
  -7 -17   0   33.30    3.70
  -8 -17   0   35.40    4.80
  -8 -17   0   31.60    4.60
  -8 -17   0   34.10    4.00
  -9 -17   0   -1.90    3.40
  -9 -17   0   -0.50    2.50
  -9 -17   0   -1.30    3.00
 -10 -17   0   20.10    4.30
 -10 -17   0   22.10    3.80
 -10 -17   0   22.70    4.70
   8 -18   0    7.90    3.70
   8 -18   0    1.00    3.70
  -8  18   0    9.30    3.90
   7 -18   0    2.80    3.50
   7 -18   0    1.80    3.60
  -7  18   0    1.50    3.40
   6 -18   0   45.40    5.30
   6 -18   0   53.79    5.80
  -6  18   0   47.30    5.70
   5 -18   0    5.60    3.40
   5 -18   0    9.00    3.70
  -5  18   0    4.60    3.60
   4 -18   0    5.20    3.30
   4 -18   0    3.60    3.40
   3 -18   0   27.70    4.40
   3 -18   0   24.40    4.30
   2 -18   0   11.40    3.70
   2 -18   0    9.10    3.40
   1 -18   0    3.30    3.10
   1 -18   0    7.50    3.30
   0 -18   0  129.39    7.50
   0 -18   0  134.39    7.40
  -1 -18   0    5.00    3.40
  -1 -18   0    6.90    3.20
  -2 -18   0   12.20    3.60
  -2 -18   0   13.20    3.50
  -3 -18   0   27.60    4.30
  -3 -18   0   21.00    4.20
  -4 -18   0    4.40    3.20
  -4 -18   0    1.40    3.20
  -5 -18   0    3.20    3.30
  -5 -18   0    1.60    3.10
  -6 -18   0   40.00    5.00
  -6 -18   0   36.60    4.80
  -7 -18   0    4.60    3.50
  -7 -18   0   -5.70    3.00
  -8 -18   0    2.80    3.40
  -8 -18   0    3.00    3.50
   6 -19   0   13.90    4.40
   6 -19   0    4.50    3.50
  -6  19   0    7.00    4.00
   5 -19   0    3.70    3.50
   5 -19   0    0.50    3.50
  -5  19   0    2.60    3.70
   4 -19   0   -2.30    3.10
   4 -19   0   -1.60    3.60
   3 -19   0    4.10    3.30
   3 -19   0   -2.80    3.00
   2 -19   0    3.60    3.40
   2 -19   0    1.00    3.50
   1 -19   0    8.60    3.60
   1 -19   0   14.20    4.00
   0 -19   0   -1.70    3.00
   0 -19   0   -0.10    3.40
  -1 -19   0   20.40    4.00
  -1 -19   0   13.10    4.00
  -2 -19   0   10.20    3.70
  -2 -19   0    4.40    3.50
  -3 -19   0   -1.50    3.20
  -3 -19   0   -1.40    3.40
  -4 -19   0   -1.40    3.10
  -4 -19   0   -0.50    3.30
  -5 -19   0   -0.30    3.20
  -5 -19   0    0.30    3.30
  -6 -19   0    6.10    3.70
  -6 -19   0    8.30    3.70
   4 -20   0   28.40    4.90
   4 -20   0   22.10    5.00
   3 -20   0    2.30    3.80
   3 -20   0    8.80    3.80
   2 -20   0    8.00    3.80
   2 -20   0    1.10    3.80
   1 -20   0    2.30    3.40
   1 -20   0    1.70    3.80
   0 -20   0    5.50    3.80
   0 -20   0    1.20    3.50
  -1 -20   0    2.00    3.50
  -1 -20   0    1.30    3.40
  -2 -20   0    3.60    3.60
  -2 -20   0   -0.70    3.50
  -3 -20   0    0.40    3.70
  -3 -20   0    7.50    3.70
  -4 -20   0   24.70    4.60
  -4 -20   0   22.50    4.70
  -4 -20   1   12.30    4.30
  -4 -20   1   12.90    3.80
  -3 -20   1    1.20    3.30
  -3 -20   1   -0.20    3.50
  -2 -20   1   26.70    4.40
  -2 -20   1   25.30    4.50
  -1 -20   1   21.60    4.60
  -1 -20   1   14.20    3.80
   0 -20   1   17.60    4.10
   0 -20   1   19.00    4.20
   1 -20   1    3.60    3.30
   1 -20   1    2.20    3.60
   2 -20   1    9.30    3.80
   2 -20   1    9.60    4.20
   3 -20   1   13.50    3.90
   3 -20   1   13.50    4.10
  -7 -19   1   -4.50    2.90
  -7 -19   1    3.60    3.40
  -6 -19   1    2.90    3.30
  -6 -19   1    4.00    3.60
  -5 -19   1   20.90    4.50
  -5 -19   1   29.30    4.40
  -4 -19   1    4.60    3.30
  -4 -19   1   -2.10    3.30
  -3 -19   1   -2.60    3.20
  -3 -19   1    1.00    3.10
  -2 -19   1    9.20    3.40
  -2 -19   1   15.40    4.10
  -1 -19   1   15.90    4.10
  -1 -19   1   12.00    3.60
   0 -19   1   28.50    4.40
   0 -19   1   25.60    4.50
   1 -19   1   23.90    4.40
   1 -19   1   18.10    3.80
   2 -19   1   -4.00    3.30
   2 -19   1    3.00    3.30
   3 -19   1    3.00    3.30
   3 -19   1    1.60    3.60
   4 -19   1   29.30    4.80
   4 -19   1   33.40    4.60
  -5  19  -1    1.50    3.50
   5 -19   1    2.30    3.60
   5 -19   1    0.40    3.30
  -6  19  -1    4.90    3.80
   6 -19   1   -3.70    3.30
   6 -19   1   -0.10    3.60
  -9 -18   1    7.40    3.60
  -9 -18   1    4.60    3.20
  -9 -18   1    3.60    3.60
  -8 -18   1    5.00    3.40
  -8 -18   1    7.70    3.70
  -8 -18   1    3.10    2.80
  -7 -18   1   36.80    4.80
  -7 -18   1   35.60    4.70
  -7 -18   1   35.80    4.30
  -6 -18   1    0.00    2.20
  -6 -18   1    8.10    3.60
  -6 -18   1    6.30    3.30
  -5 -18   1   17.70    3.90
  -5 -18   1   19.30    3.90
  -5 -18   1   19.60    3.20
  -4 -18   1   10.10    3.30
  -4 -18   1   14.10    3.70
  -3 -18   1    3.90    3.20
  -3 -18   1    5.40    3.20
  -2 -18   1   15.00    3.60
  -2 -18   1   12.30    3.60
  -1 -18   1   13.00    3.50
   0 -18   1    5.70    3.00
   0 -18   1    5.90    3.10
   1 -18   1   42.60    4.70
   1 -18   1   54.79    5.30
   2 -18   1    8.00    3.50
   2 -18   1    3.50    3.10
   3 -18   1    9.10    3.70
   3 -18   1   12.40    3.50
   4 -18   1    6.80    3.60
   4 -18   1    3.50    3.30
  -5  18  -1   -1.30    3.10
   5 -18   1    0.80    3.20
   5 -18   1    2.20    3.50
  -6  18  -1    5.30    3.70
   6 -18   1    3.20    3.40
   6 -18   1    7.20    3.60
  -7  18  -1    7.70    4.10
   7 -18   1    5.40    3.70
   7 -18   1    2.10    3.40
  -8  18  -1   37.30    5.40
   8 -18   1   38.30    5.40
   8 -18   1   39.40    5.30
 -10 -17   1    1.00    3.30
 -10 -17   1    0.00    2.90
 -10 -17   1    1.90    3.60
  -9 -17   1    3.60    3.60
  -9 -17   1   12.60    3.60
  -9 -17   1   10.20    3.20
  -8 -17   1   26.50    3.70
  -8 -17   1   22.30    4.30
  -8 -17   1   16.50    3.70
  -7 -17   1   18.50    3.70
  -7 -17   1   11.90    2.90
  -7 -17   1    8.20    3.40
  -6 -17   1    3.60    3.10
  -6 -17   1    3.30    2.90
  -6 -17   1    4.30    2.30
  -5 -17   1   -0.10    2.00
  -5 -17   1    2.60    2.90
  -5 -17   1    3.60    2.90
  -4 -17   1   15.50    2.70
  -4 -17   1   16.00    3.40
  -4 -17   1   12.30    3.50
  -3 -17   1    8.10    3.30
  -3 -17   1    7.50    3.00
  -2 -17   1    3.70    2.70
  -2 -17   1   -0.10    2.80
  -1 -17   1    0.80    2.60
  -1 -17   1   -1.90    2.60
   0 -17   1   33.70    4.20
   0 -17   1   29.30    4.00
   1 -17   1    0.10    2.60
   1 -17   1    4.80    2.90
   2 -17   1   -0.40    2.70
   2 -17   1    3.70    3.00
   3 -17   1   13.00    3.40
   3 -17   1   11.50    3.40
   4 -17   1    9.20    3.50
   4 -17   1   10.40    3.30
  -5  17  -1    2.30    3.20
   5 -17   1    8.90    3.30
   5 -17   1    4.50    3.10
  -6  17  -1   55.19    6.00
   6 -17   1   61.19    5.60
   6 -17   1   59.69    5.70
  -7  17  -1   26.40    4.70
   7 -17   1   26.00    4.40
   7 -17   1   27.90    4.40
  -8  17  -1    1.30    3.30
   8 -17   1   -5.40    3.00
   8 -17   1   -0.30    3.20
  -9  17  -1    4.90    3.60
   9 -17   1    8.30    3.80
   9 -17   1    0.90    3.70
 -10  17  -1   24.70    4.60
  10 -17   1   27.80    5.10
  10 -17   1   28.30    5.00
 -11 -16   1   -3.10    2.80
 -11 -16   1    5.30    3.70
 -11 -16   1    2.70    3.40
 -10 -16   1    3.10    2.80
 -10 -16   1    8.30    3.80
 -10 -16   1    4.20    3.30
  -9 -16   1   38.70    4.30
  -9 -16   1   37.50    4.90
  -9 -16   1   31.30    4.40
  -8 -16   1   11.00    3.40
  -8 -16   1    6.60    3.40
  -8 -16   1   15.30    3.00
  -7 -16   1   23.20    3.30
  -7 -16   1   17.10    3.70
  -7 -16   1   14.90    3.50
  -6 -16   1   27.60    4.10
  -6 -16   1   30.60    4.00
  -6 -16   1   31.80    3.60
  -5 -16   1   10.00    3.20
  -5 -16   1   17.10    2.70
  -5 -16   1   20.10    3.60
  -4 -16   1    5.90    3.00
  -4 -16   1    9.00    2.40
  -4 -16   1    4.60    2.80
  -3 -16   1   15.20    3.40
  -3 -16   1   15.50    3.30
  -2 -16   1    9.80    3.20
  -2 -16   1    4.60    2.70
  -1 -16   1    4.10    2.80
  -1 -16   1    3.80    2.60
   0 -16   1   26.80    3.60
   0 -16   1   27.00    3.80
   1 -16   1    1.20    2.50
   1 -16   1    2.70    2.80
   2 -16   1   37.00    4.20
   2 -16   1   36.80    4.20
   3 -16   1   23.10    3.70
   3 -16   1   14.90    3.40
   4 -16   1    8.80    3.10
   4 -16   1    3.50    3.00
  -5  16  -1    2.10    3.00
   5 -16   1   -0.40    2.80
   5 -16   1   -0.50    2.70
  -6  16  -1    0.30    3.00
   6 -16   1    4.50    3.00
   6 -16   1   -2.20    2.80
  -7  16  -1    9.40    3.60
   7 -16   1    8.80    3.70
   7 -16   1   10.40    3.50
  -8  16  -1   23.00    4.20
   8 -16   1   25.90    4.40
   8 -16   1   21.20    4.30
  -9  16  -1    6.10    3.40
   9 -16   1    2.40    3.40
   9 -16   1   -1.40    3.20
 -10  16  -1   -0.70    3.10
  10 -16   1    4.80    3.40
  10 -16   1   -3.60    3.30
 -11  16  -1   14.00    4.10
  11 -16   1   11.80    4.30
  11 -16   1    9.70    4.10
 -12 -15   1    8.70    3.40
 -12 -15   1    3.70    3.40
 -12 -15   1    4.20    3.50
 -11 -15   1    5.70    3.60
 -11 -15   1   -0.80    3.00
 -11 -15   1    3.70    3.00
 -10 -15   1    0.30    2.90
 -10 -15   1    4.30    2.80
 -10 -15   1    3.70    3.30
  -9 -15   1    0.80    2.70
  -9 -15   1    1.90    2.50
  -9 -15   1    1.80    3.00
  -8 -15   1    8.40    3.00
  -8 -15   1    5.50    2.60
  -8 -15   1    3.10    2.80
  -7 -15   1   21.80    3.70
  -7 -15   1   20.40    3.10
  -7 -15   1   12.30    3.20
  -6 -15   1    1.20    2.60
  -6 -15   1    2.00    2.70
  -6 -15   1    2.80    2.00
  -5 -15   1   47.20    4.30
  -5 -15   1   47.90    4.00
  -5 -15   1   51.99    4.60
  -4 -15   1   13.20    2.40
  -4 -15   1    6.30    2.80
  -4 -15   1   13.60    3.10
  -3 -15   1   45.30    4.40
  -3 -15   1   59.49    4.90
  -3 -15   1   45.70    3.60
  -2 -15   1   69.49    5.10
  -2 -15   1   65.89    5.30
  -1 -15   1   12.30    3.00
  -1 -15   1    7.90    2.70
   0 -15   1   29.50    3.70
   0 -15   1   31.90    3.60
   1 -15   1   16.40    3.20
   1 -15   1   20.00    3.30
   2 -15   1    0.60    2.50
   2 -15   1    4.60    2.60
   3 -15   1   75.89    5.50
   3 -15   1   73.49    5.50
   4 -15   1   38.40    4.20
   4 -15   1   37.70    4.30
  -5  15  -1   35.70    4.50
   5 -15   1   38.40    4.30
   5 -15   1   38.60    4.40
  -6  15  -1   13.90    3.60
   6 -15   1   22.90    3.90
   6 -15   1   14.10    3.30
  -7  15  -1    7.60    3.20
   7 -15   1    5.70    3.00
   7 -15   1    1.50    2.90
  -8  15  -1   37.40    4.70
   8 -15   1   33.20    4.40
   8 -15   1   37.60    4.90
  -9  15  -1   -1.50    2.90
   9 -15   1    1.30    3.10
   9 -15   1   -2.40    3.00
 -10  15  -1   -0.50    2.80
  10 -15   1   -1.20    3.10
  10 -15   1    8.50    3.70
 -11  15  -1   18.50    4.00
  11 -15   1    8.80    3.90
  11 -15   1   19.10    4.50
 -12  15  -1   -0.60    3.00
  12 -15   1   -3.50    3.40
  12 -15   1    0.60    3.50
 -13 -14   1   21.70    4.20
 -13 -14   1   22.90    4.50
 -13 -14   1   21.40    4.30
 -12 -14   1   26.20    4.30
 -12 -14   1   31.40    4.40
 -12 -14   1   32.40    4.90
 -11 -14   1    1.80    3.00
 -11 -14   1   -0.10    3.00
 -11 -14   1    2.80    2.70
 -10 -14   1    2.40    2.80
 -10 -14   1    0.30    2.40
 -10 -14   1    5.60    3.20
  -9 -14   1   97.19    6.20
  -9 -14   1   97.49    5.60
  -9 -14   1  105.69    6.80
  -8 -14   1    3.60    2.30
  -8 -14   1    1.80    2.80
  -8 -14   1    0.90    2.60
  -7 -14   1    0.80    1.90
  -7 -14   1    4.90    2.70
  -7 -14   1    0.10    2.40
  -6 -14   1    7.00    2.70
  -6 -14   1   10.90    2.50
  -6 -14   1   11.40    3.00
  -5 -14   1    5.70    2.10
  -5 -14   1    3.60    2.50
  -5 -14   1    5.30    2.60
  -4 -14   1   -0.40    2.20
  -4 -14   1   -0.90    1.70
  -4 -14   1   -1.00    2.30
  -3 -14   1  114.89    6.00
  -3 -14   1  117.79    6.10
  -3 -14   1  108.49    5.00
  -2 -14   1   20.70    3.20
  -2 -14   1   26.40    3.40
   1  14  -1  131.99    8.20
  -1 -14   1  135.79    6.20
  -1 -14   1  132.89    6.30
   0  14  -1    7.70    3.10
   0  14  -1    5.10    2.90
   0 -14   1    7.30    2.50
   0 -14   1    6.10    2.60
  -1  14  -1  183.08    7.90
  -1  14  -1  174.88    8.10
   1 -14   1  195.88    7.40
   1 -14   1  180.78    7.30
  -2  14  -1   64.69    6.90
  -2  14  -1   93.19    6.20
   2 -14   1   83.49    5.20
   2 -14   1   83.89    5.30
   3 -14   1   71.29    5.10
   3 -14   1   54.69    4.50
   4 -14   1   14.20    3.20
   4 -14   1   17.80    3.20
  -5  14  -1   64.59    5.30
   5 -14   1   66.89    5.00
   5 -14   1   61.99    4.90
  -6  14  -1    9.00    3.20
   6 -14   1    2.10    2.60
   6 -14   1    6.80    2.90
  -7  14  -1   21.00    3.70
   7 -14   1   18.60    3.60
   7 -14   1   12.80    3.30
  -8  14  -1   25.00    4.00
   8 -14   1   30.00    4.20
   8 -14   1   23.80    3.70
  -9  14  -1   -0.60    2.80
   9 -14   1    2.90    3.10
   9 -14   1   -0.80    2.90
 -10  14  -1    0.80    2.80
  10 -14   1   -1.30    2.90
  10 -14   1    2.40    3.20
 -11  14  -1   32.30    4.40
  11 -14   1   23.90    4.60
  11 -14   1   35.50    4.70
 -12  14  -1   25.10    4.30
  12 -14   1   22.50    4.30
  12 -14   1   35.80    5.40
 -13  14  -1    2.60    4.60
  13 -14   1    2.70    3.70
  13 -14   1    4.10    3.70
 -14 -13   1   -2.80    3.30
 -14 -13   1    2.20    3.30
 -14 -13   1    4.30    3.40
 -13 -13   1   15.10    4.20
 -13 -13   1   26.30    4.20
 -13 -13   1   18.10    4.00
 -12 -13   1    2.60    3.20
 -12 -13   1    1.20    3.10
 -12 -13   1    6.90    3.10
 -11 -13   1   95.09    5.90
 -11 -13   1   85.49    6.50
 -11 -13   1   94.59    6.40
 -10 -13   1   -0.90    2.80
 -10 -13   1    1.00    2.40
 -10 -13   1    0.80    2.80
  -9 -13   1   60.59    5.00
  -9 -13   1   49.40    4.80
  -9 -13   1   65.29    4.90
  -8 -13   1    1.10    2.10
  -8 -13   1   -1.50    2.30
  -8 -13   1    3.20    2.50
  -7 -13   1  189.68    7.20
  -7 -13   1  192.48    7.90
  -7 -13   1  189.18    7.80
  -6 -13   1   48.50    4.20
  -6 -13   1   50.89    3.90
  -6 -13   1   49.30    4.30
   5  13  -1   25.30    4.60
  -5 -13   1   26.10    3.30
  -5 -13   1   34.10    3.20
  -5 -13   1   25.90    3.30
   4  13  -1   38.70    3.30
   4  13  -1   34.70    3.50
  -4 -13   1   38.40    3.70
  -4 -13   1   36.40    3.70
  -4 -13   1   31.50    3.00
   3  13  -1    6.90    2.10
   3  13  -1    4.30    2.20
  -3 -13   1    3.00    2.20
  -3 -13   1    6.30    2.00
  -3 -13   1    4.60    2.40
   2  13  -1   33.60    3.30
   2  13  -1   31.40    3.00
  -2 -13   1   31.30    2.80
  -2 -13   1   28.30    3.00
  -2 -13   1   33.70    3.40
  -2 -13   1   27.80    3.20
   1  13  -1   47.60    3.60
   1  13  -1   49.80    3.90
  -1 -13   1   40.40    3.60
  -1 -13   1   50.39    3.90
  -1 -13   1   40.00    3.20
   0  13  -1    1.90    2.00
   0  13  -1    3.70    1.80
   0 -13   1   -0.30    1.10
   0 -13   1    0.90    2.10
   0 -13   1    3.10    2.10
  -1  13  -1   68.39    4.60
  -1  13  -1   77.89    4.30
   1 -13   1   67.69    4.60
   1 -13   1   63.69    4.60
  -2  13  -1   14.80    2.50
  -2  13  -1   12.00    2.50
   2 -13   1   10.80    2.60
   2 -13   1   14.20    2.80
  -3  13  -1    8.40    2.40
  -3  13  -1    5.60    2.20
   3 -13   1    4.10    2.40
   3 -13   1    6.10    2.50
  -4  13  -1   75.79    5.00
  -4  13  -1   82.09    4.80
   4 -13   1   75.09    5.10
   4 -13   1   79.89    5.10
  -5  13  -1   -2.40    2.10
  -5  13  -1   -1.00    2.30
  -5  13  -1   -1.90    1.90
   5 -13   1   -1.80    2.20
   5 -13   1   -3.00    2.10
  -6  13  -1   25.20    3.70
  -6  13  -1   17.20    3.00
  -6  13  -1   16.30    3.80
   6 -13   1   19.40    3.30
   6 -13   1   20.40    3.30
  -7  13  -1   35.60    4.40
  -7  13  -1   43.60    4.30
   7 -13   1   39.90    4.30
   7 -13   1   43.00    4.30
  -8  13  -1    0.60    2.50
   8 -13   1   -1.40    2.50
   8 -13   1    5.30    2.80
  -9  13  -1    3.40    2.70
   9 -13   1    3.40    2.90
   9 -13   1    3.30    2.80
 -10  13  -1   42.00    4.60
  10 -13   1   49.99    5.00
  10 -13   1   51.49    5.00
 -11  13  -1    2.50    2.90
  11 -13   1    0.10    2.80
  11 -13   1    5.80    3.30
 -12  13  -1   16.60    3.80
  12 -13   1   15.60    4.20
  12 -13   1   22.10    4.30
  13 -13   1   15.80    4.20
  13 -13   1    8.00    3.70
  14 -13   1   27.10    5.10
  14 -13   1   17.50    4.60
 -15 -12   1   -2.00    3.40
 -15 -12   1    1.70    3.70
 -15 -12   1   -2.00    3.30
 -14 -12   1    0.40    3.20
 -14 -12   1    5.80    3.60
 -14 -12   1   -2.70    2.70
 -13 -12   1   14.00    3.90
 -13 -12   1   24.30    4.10
 -13 -12   1   16.20    3.80
 -12 -12   1   66.89    5.90
 -12 -12   1   51.19    5.20
 -12 -12   1   69.49    5.60
 -11 -12   1    0.80    2.70
 -11 -12   1    2.90    2.60
 -11 -12   1    7.50    3.00
 -10 -12   1    6.60    2.90
 -10 -12   1   19.70    3.60
 -10 -12   1   14.30    3.00
  -9 -12   1   -2.40    2.00
  -9 -12   1    1.70    2.60
  -9 -12   1   -0.40    2.40
  -8 -12   1   22.70    3.20
  -8 -12   1   27.70    3.60
  -8 -12   1   27.60    3.20
   7  12  -1    2.00    3.40
   7  12  -1   -1.20    3.00
  -7 -12   1   -0.50    1.80
  -7 -12   1   -3.10    1.90
  -7 -12   1    2.50    2.40
   6  12  -1   37.90    3.50
   6  12  -1   39.80    3.40
  -6 -12   1   34.60    3.50
  -6 -12   1   38.90    3.70
  -6 -12   1   42.00    3.60
   5  12  -1    7.90    2.20
   5  12  -1    7.50    2.10
  -5 -12   1    3.20    1.60
  -5 -12   1    9.10    2.20
  -5 -12   1    7.20    2.40
  -5 -12   1    4.80    2.30
   4  12  -1  130.69    5.20
   4  12  -1  123.69    5.60
  -4 -12   1  122.79    5.60
  -4 -12   1  123.19    5.20
  -4 -12   1  131.79    5.90
  -4 -12   1  111.49    5.10
   3  12  -1    0.40    1.80
   3  12  -1    1.70    1.70
  -3 -12   1    1.90    2.10
  -3 -12   1    3.80    1.70
  -3 -12   1    4.50    2.00
  -3 -12   1    2.40    1.70
   2  12  -1    3.00    1.70
   2  12  -1    3.00    1.80
  -2 -12   1    5.00    1.60
  -2 -12   1    2.50    1.90
  -2 -12   1    2.80    1.90
  -2 -12   1    5.30    1.70
   1  12  -1    1.00    1.70
   1  12  -1    2.60    1.90
  -1 -12   1    1.80    1.90
  -1 -12   1    2.20    1.50
  -1 -12   1    1.90    2.00
   0  12  -1   18.40    2.60
   0  12  -1   18.00    2.30
   0 -12   1   16.30    2.50
   0 -12   1   16.00    2.50
  -1  12  -1   -0.50    1.60
  -1  12  -1   -1.20    1.70
   1 -12   1    0.20    1.80
   1 -12   1    0.80    1.90
   1 -12   1    0.40    0.70
  -2  12  -1    4.70    2.10
  -2  12  -1    4.90    1.90
   2 -12   1    2.90    2.00
   2 -12   1    2.70    2.00
   2 -12   1    0.30    1.10
  -3  12  -1    2.90    1.90
  -3  12  -1    3.00    1.30
  -3  12  -1    0.80    1.90
   3 -12   1   -0.40    1.90
   3 -12   1    1.30    1.60
   3 -12   1    2.60    2.00
  -4  12  -1   18.30    2.60
  -4  12  -1   13.40    1.70
  -4  12  -1    8.20    2.50
   4 -12   1    8.20    2.40
   4 -12   1   11.80    2.40
   4 -12   1   11.30    2.50
  -5  12  -1   -2.90    2.10
  -5  12  -1    0.50    2.10
  -5  12  -1   -2.10    1.90
   5 -12   1   -2.60    2.00
   5 -12   1    0.80    2.20
  -6  12  -1   73.99    5.00
  -6  12  -1   77.39    4.80
  -6  12  -1   64.39    4.80
   6 -12   1   63.89    4.70
   6 -12   1   70.79    4.90
  -7  12  -1   11.50    2.90
  -7  12  -1    9.90    2.80
  -7  12  -1   10.10    2.70
   7 -12   1    6.90    2.70
   7 -12   1    6.40    2.70
  -8  12  -1   -3.10    2.30
  -8  12  -1   -1.80    2.50
  -8  12  -1   -1.00    2.40
   8 -12   1   -1.40    2.40
   8 -12   1    1.30    2.50
  -9  12  -1    2.00    2.40
  -9  12  -1    0.90    2.70
   9 -12   1    1.10    2.70
   9 -12   1    4.80    2.80
 -10  12  -1    9.40    3.00
  10 -12   1   12.60    3.40
  10 -12   1   18.10    3.70
 -11  12  -1   56.69    5.10
  11 -12   1   48.90    5.00
  11 -12   1   47.60    5.20
 -12  12  -1   10.70    3.40
  12 -12   1    2.40    3.10
  12 -12   1    3.10    3.30
  13 -12   1   11.70    4.00
  13 -12   1    9.00    3.90
  14 -12   1    0.50    3.40
  14 -12   1    3.20    3.70
 -15 -11   1    9.60    3.70
 -15 -11   1    5.00    3.60
 -15 -11   1    1.20    3.60
 -14 -11   1   65.59    6.00
 -14 -11   1   55.59    5.70
 -14 -11   1   70.49    6.10
 -13 -11   1    3.00    2.90
 -13 -11   1   -0.40    3.00
 -13 -11   1    2.70    3.00
 -12 -11   1   14.70    3.60
 -12 -11   1   15.60    3.50
 -12 -11   1   13.00    3.50
 -11 -11   1   42.40    4.30
 -11 -11   1   34.40    4.30
 -11 -11   1   41.60    4.40
 -10 -11   1   12.60    3.00
 -10 -11   1   13.70    3.20
 -10 -11   1    8.30    2.70
  -9 -11   1    9.50    2.80
  -9 -11   1    5.60    2.30
  -9 -11   1    4.60    2.50
   8  11  -1    7.50    2.30
   8  11  -1    8.70    2.50
  -8 -11   1   10.30    2.70
  -8 -11   1    8.80    2.50
  -8 -11   1    9.40    2.60
   7  11  -1  141.89    5.80
   7  11  -1  146.89    6.20
  -7 -11   1  138.79    6.30
  -7 -11   1  148.29    6.20
  -7 -11   1  144.59    5.90
   6  11  -1    4.10    2.00
   6  11  -1    3.50    1.80
  -6 -11   1    3.80    2.00
  -6 -11   1    5.60    2.10
  -6 -11   1    4.20    1.90
  -6 -11   1    0.10    0.80
   5  11  -1    5.30    1.90
   5  11  -1    7.50    2.00
  -5 -11   1    3.60    1.10
  -5 -11   1    1.80    1.90
  -5 -11   1    6.00    2.10
  -5 -11   1    3.80    1.80
   4  11  -1   37.80    3.30
   4  11  -1   40.80    3.10
  -4 -11   1   40.30    3.10
  -4 -11   1   46.00    3.50
  -4 -11   1   24.60    2.60
  -4 -11   1   33.50    3.20
   3  11  -1   76.79    3.70
   3  11  -1   67.59    4.10
  -3 -11   1   73.59    4.20
  -3 -11   1   71.39    4.10
  -3 -11   1   64.09    3.50
  -3 -11   1   72.49    3.70
   2  11  -1   50.49    3.60
   2  11  -1   47.20    3.30
  -2 -11   1   50.59    3.50
  -2 -11   1   55.39    3.60
  -2 -11   1   44.80    3.10
  -2 -11   1   51.89    3.20
   1  11  -1    2.20    1.70
   1  11  -1    3.20    1.50
  -1 -11   1    4.10    1.50
  -1 -11   1   -1.00    1.70
  -1 -11   1    4.00    1.80
  -1 -11   1    4.10    1.40
   0  11  -1    2.60    1.70
   0  11  -1    5.40    1.70
   0 -11   1    7.40    1.90
   0 -11   1    1.20    1.70
   0 -11   1    1.20    0.90
  -1  11  -1   37.30    3.10
  -1  11  -1   41.50    3.10
   1 -11   1   30.80    2.90
   1 -11   1   32.90    3.00
  -2  11  -1   32.60    3.00
  -2  11  -1   32.90    2.80
  -2  11  -1   34.50    2.60
   2 -11   1   33.90    3.00
   2 -11   1   33.90    3.10
  -3  11  -1   21.30    2.70
  -3  11  -1   19.50    2.50
  -3  11  -1   21.30    2.00
   3 -11   1   21.50    2.70
   3 -11   1   15.10    2.30
   3 -11   1   14.10    2.40
  -4  11  -1   22.60    2.70
  -4  11  -1   22.30    2.70
  -4  11  -1   19.40    1.80
   4 -11   1   20.80    2.70
   4 -11   1   18.30    2.70
   4 -11   1   22.00    2.70
  -5  11  -1   10.10    2.40
  -5  11  -1    7.90    2.40
  -5  11  -1    8.60    2.10
   5 -11   1   10.00    2.20
   5 -11   1   12.50    2.40
   5 -11   1    8.50    2.30
  -6  11  -1  167.28    6.90
  -6  11  -1  158.48    6.60
  -6  11  -1  146.09    6.20
   6 -11   1  164.98    7.00
   6 -11   1  148.69    6.40
   6 -11   1  155.28    6.60
  -7  11  -1    0.60    2.20
  -7  11  -1    1.10    2.20
  -7  11  -1    4.70    2.30
   7 -11   1    2.40    2.30
   7 -11   1    0.00    2.20
  -8  11  -1    0.70    2.30
  -8  11  -1    4.10    2.40
  -8  11  -1    5.40    2.40
   8 -11   1    1.30    2.40
   8 -11   1    2.20    2.60
  -9  11  -1   53.99    4.70
  -9  11  -1   60.09    5.00
  -9  11  -1   72.19    5.30
   9 -11   1   64.49    5.30
   9 -11   1   65.89    5.30
 -10  11  -1   13.30    3.00
 -10  11  -1   13.20    4.70
 -10  11  -1   11.60    3.30
  10 -11   1   11.60    3.20
  10 -11   1   12.20    3.00
 -11  11  -1   38.00    4.30
 -11  11  -1   34.90    4.20
  11 -11   1   38.70    4.40
  11 -11   1   33.80    4.40
  12 -11   1    2.90    3.00
  12 -11   1    0.60    2.90
  13 -11   1   45.70    5.40
  13 -11   1   49.20    5.60
  14 -11   1   15.00    4.10
  14 -11   1   15.50    4.20
  15 -11   1   39.00    5.60
  15 -11   1   38.70    5.60
 -16 -10   1   12.20    4.00
 -16 -10   1    5.80    4.00
 -16 -10   1    8.80    4.00
 -15 -10   1   10.20    3.80
 -15 -10   1    1.40    3.20
 -15 -10   1   -0.80    3.30
 -14 -10   1   14.30    3.80
 -14 -10   1   18.50    3.80
 -14 -10   1   16.30    4.00
 -13 -10   1    2.80    3.00
 -13 -10   1    2.70    2.80
 -13 -10   1    0.70    2.60
 -12 -10   1   54.19    4.90
 -12 -10   1   43.20    4.80
 -12 -10   1   53.09    5.00
 -11 -10   1   10.30    2.90
 -11 -10   1   11.50    2.90
 -11 -10   1    6.50    2.70
  10  10  -1    3.00    3.00
 -10 -10   1   -0.70    2.30
 -10 -10   1    2.20    2.20
 -10 -10   1    0.80    2.20
   9  10  -1   45.40    4.00
   9  10  -1   49.30    3.90
  -9 -10   1   45.80    4.10
  -9 -10   1   51.49    4.40
  -9 -10   1   52.19    4.30
   8  10  -1    6.00    2.10
   8  10  -1    5.60    2.20
  -8 -10   1    5.90    2.20
  -8 -10   1    7.70    2.40
  -8 -10   1    2.50    2.20
   7  10  -1   34.70    3.10
   7  10  -1   28.70    2.80
  -7 -10   1   30.60    3.10
  -7 -10   1   30.40    3.20
  -7 -10   1   33.50    3.10
   6  10  -1   29.60    2.90
   6  10  -1   32.20    2.90
  -6 -10   1   31.90    3.10
  -6 -10   1   37.10    3.40
  -6 -10   1   41.10    3.30
   5  10  -1   73.19    4.00
   5  10  -1   72.09    3.80
  -5 -10   1   81.19    4.30
  -5 -10   1   67.59    4.20
  -5 -10   1   76.49    3.90
   4  10  -1    1.70    1.50
   4  10  -1    2.90    1.50
  -4 -10   1    0.00    1.60
  -4 -10   1    1.10    1.50
  -4 -10   1    1.70    1.70
  -4 -10   1    0.50    1.00
   3  10  -1   90.69    4.30
   3  10  -1   95.59    4.00
  -3 -10   1   91.69    4.40
  -3 -10   1   92.59    4.30
  -3 -10   1   95.29    4.00
  -3 -10   1   76.79    3.80
  -3 -10   1   86.79    4.70
   2  10  -1   34.60    2.60
   2  10  -1   33.90    2.80
  -2 -10   1   27.00    2.60
  -2 -10   1   34.20    2.70
  -2 -10   1   36.70    2.80
  -2 -10   1   31.80    2.50
  -2 -10   1   33.90    2.90
   1  10  -1   30.70    2.50
   1  10  -1   32.90    2.80
  -1 -10   1   24.30    2.50
  -1 -10   1   29.30    2.40
  -1 -10   1   25.80    2.60
  -1 -10   1   26.20    2.60
   0  10  -1  203.88    6.70
   0  10  -1  200.68    6.30
   0 -10   1  207.28    6.70
   0 -10   1  201.28    6.80
   0 -10   1  204.98    6.60
  -1  10  -1    4.90    1.90
  -1  10  -1    2.50    1.40
  -1  10  -1    6.60    1.70
   1 -10   1    2.30    1.80
   1 -10   1    5.60    1.90
  -2  10  -1    4.60    1.80
  -2  10  -1    3.50    1.30
  -2  10  -1    3.00    1.60
   2 -10   1    1.10    1.00
   2 -10   1    4.40    1.80
   2 -10   1    2.80    1.70
  -3  10  -1   24.00    2.00
  -3  10  -1   19.60    2.30
  -3  10  -1   20.90    2.50
   3 -10   1   21.30    2.40
   3 -10   1   18.30    2.40
   3 -10   1   18.90    2.50
  -4  10  -1    9.50    2.00
  -4  10  -1   10.40    2.20
  -4  10  -1    8.70    1.30
   4 -10   1    8.80    2.10
   4 -10   1    9.20    2.10
   4 -10   1    8.10    1.90
  -5  10  -1   13.40    2.70
  -5  10  -1    7.40    2.00
  -5  10  -1   11.80    2.20
   5 -10   1    7.10    2.20
   5 -10   1   11.10    2.30
   5 -10   1   11.40    2.10
  -6  10  -1   14.30    2.60
  -6  10  -1   13.20    2.40
  -6  10  -1   12.10    2.50
   6 -10   1   12.20    2.30
   6 -10   1    9.10    2.10
   6 -10   1   11.60    2.50
   6 -10   1   11.30    2.40
  -7  10  -1   47.50    4.10
  -7  10  -1   55.19    4.00
  -7  10  -1   53.29    4.30
   7 -10   1   49.80    3.90
   7 -10   1   56.09    4.20
   7 -10   1   51.39    4.00
   7 -10   1   51.09    4.20
  -8  10  -1   21.10    3.20
  -8  10  -1   20.90    3.10
  -8  10  -1   19.80    3.20
   8 -10   1   23.50    3.30
   8 -10   1   17.30    3.10
  -9  10  -1  188.88    7.80
  -9  10  -1  185.58    7.40
  -9  10  -1  183.78    7.40
   9 -10   1  190.18    7.80
   9 -10   1  178.18    7.80
 -10  10  -1    8.40    2.80
 -10  10  -1    8.10    2.90
 -10  10  -1   10.50    2.80
  10 -10   1   13.10    3.10
  10 -10   1   15.70    3.30
 -11  10  -1    6.70    2.60
 -11  10  -1    1.90    2.70
 -11  10  -1   10.00    3.30
  11 -10   1    6.50    3.20
  11 -10   1    8.40    2.90
 -12  10  -1    2.10    2.90
  12 -10   1    1.40    2.90
  12 -10   1   -1.40    2.80
 -13  10  -1    0.10    4.70
 -13  10  -1    3.00    3.50
  13 -10   1    5.00    3.40
  13 -10   1    4.80    3.20
  14 -10   1   21.40    4.30
  14 -10   1   24.90    4.70
  15 -10   1    8.30    4.00
  15 -10   1    8.90    4.00
  16 -10   1    3.50    4.20
  16 -10   1    4.40    4.10
 -16  -9   1   11.90    4.10
 -16  -9   1   22.20    4.70
 -16  -9   1   17.20    4.20
 -15  -9   1    1.10    3.20
 -15  -9   1    0.70    3.10
 -15  -9   1   -1.70    3.30
 -14  -9   1    7.10    3.20
 -14  -9   1    8.30    3.40
 -14  -9   1    5.90    3.30
 -13  -9   1   25.40    4.00
 -13  -9   1   33.90    4.30
 -13  -9   1   35.00    4.30
 -12  -9   1    0.90    2.60
 -12  -9   1   -0.20    2.50
 -12  -9   1    0.90    2.50
  11   9  -1   50.89    4.30
 -11  -9   1   48.40    4.40
 -11  -9   1   51.69    4.60
 -11  -9   1   52.09    4.70
  10   9  -1    4.20    2.30
  10   9  -1    0.00    2.10
 -10  -9   1    1.20    2.10
 -10  -9   1   -0.30    2.30
 -10  -9   1    2.90    2.30
   9   9  -1   80.79    4.60
   9   9  -1   78.19    4.80
  -9  -9   1   88.79    5.20
  -9  -9   1   82.99    4.90
  -9  -9   1   75.89    4.60
   8   9  -1   12.10    2.20
   8   9  -1   11.90    2.30
  -8  -9   1   13.70    2.60
  -8  -9   1   12.60    2.40
  -8  -9   1   13.00    2.50
  -8  -9   1   12.20    2.10
   7   9  -1   20.60    2.50
   7   9  -1   20.10    2.60
  -7  -9   1   28.90    2.80
  -7  -9   1   21.10    2.40
  -7  -9   1   24.50    2.80
  -7  -9   1   25.30    2.90
   6   9  -1   41.30    3.30
   6   9  -1   40.50    3.10
  -6  -9   1   38.00    3.30
  -6  -9   1   46.00    3.40
  -6  -9   1   43.50    3.40
   5   9  -1   52.09    3.20
   5   9  -1   46.50    3.20
  -5  -9   1   54.29    3.60
  -5  -9   1   52.69    3.20
  -5  -9   1   46.70    3.50
   4   9  -1  102.49    4.50
   4   9  -1  101.89    4.10
  -4  -9   1  107.79    4.40
  -4  -9   1  110.59    4.70
  -4  -9   1   99.49    4.50
  -4  -9   1  102.99    4.30
   3   9  -1    3.30    1.40
   3   9  -1    3.00    1.40
  -3  -9   1    5.50    1.60
  -3  -9   1    3.90    1.70
  -3  -9   1    4.40    1.50
  -3  -9   1    4.90    1.30
  -3  -9   1    6.00    1.60
   2   9  -1  232.08    6.70
   2   9  -1  251.37    7.10
  -2  -9   1  236.88    7.00
  -2  -9   1  235.18    7.10
  -2  -9   1  196.18    6.70
  -2  -9   1  235.48    7.10
  -2  -9   1  237.48    6.70
   1   9  -1  132.79    4.50
   1   9  -1  125.99    4.70
  -1  -9   1  131.59    4.60
  -1  -9   1  130.69    4.80
  -1  -9   1  129.29    4.80
  -1  -9   1   98.69    4.30
  -1  -9   1  123.39    4.40
   0   9  -1   20.90    2.00
   0   9  -1   17.60    2.00
   0  -9   1   22.50    2.30
   0  -9   1   23.30    2.20
   0  -9   1   20.30    2.20
  -1   9  -1   43.10    2.50
  -1   9  -1   44.60    2.80
  -1   9  -1   45.10    3.00
   1  -9   1   44.50    3.20
   1  -9   1   44.70    3.00
   1  -9   1   44.20    3.00
  -2   9  -1    8.90    1.40
  -2   9  -1    9.90    1.90
  -2   9  -1   11.40    1.70
   2  -9   1    6.90    1.70
   2  -9   1    3.20    1.20
   2  -9   1   10.60    1.90
  -3   9  -1  211.28    7.00
  -3   9  -1  214.78    6.70
  -3   9  -1  215.18    5.90
   3  -9   1  214.88    7.00
   3  -9   1  217.38    6.80
   3  -9   1  216.88    6.80
  -4   9  -1   35.10    2.00
  -4   9  -1   42.40    3.50
  -4   9  -1   38.70    3.00
   4  -9   1   37.70    3.20
   4  -9   1   36.40    3.00
   4  -9   1   34.70    2.80
  -5   9  -1   45.10    3.40
  -5   9  -1   45.00    3.40
  -5   9  -1   49.30    3.60
   5  -9   1   41.50    3.30
   5  -9   1   43.70    3.40
   5  -9   1   46.00    3.40
  -6   9  -1    4.80    1.90
  -6   9  -1    6.30    2.00
  -6   9  -1    0.50    1.80
   6  -9   1    1.70    2.00
   6  -9   1    3.00    1.80
   6  -9   1    1.80    1.60
   6  -9   1    1.00    1.60
  -7   9  -1   46.40    3.90
  -7   9  -1   52.09    3.90
  -7   9  -1   47.90    3.90
   7  -9   1   52.39    3.80
   7  -9   1   51.29    4.00
   7  -9   1   52.09    3.80
   7  -9   1   51.59    4.10
  -8   9  -1    1.20    1.90
  -8   9  -1   -1.80    1.80
  -8   9  -1    2.40    2.00
   8  -9   1   -0.40    2.00
   8  -9   1    1.40    1.00
   8  -9   1    2.00    2.00
   8  -9   1    3.70    2.00
  -9   9  -1    5.80    2.30
  -9   9  -1    8.00    2.50
  -9   9  -1    7.00    2.50
   9  -9   1    5.10    1.20
   9  -9   1    8.20    2.60
   9  -9   1    6.70    2.60
 -10   9  -1   53.99    4.50
 -10   9  -1   55.79    4.60
 -10   9  -1   49.10    4.60
 -10   9  -1   58.79    4.70
  10  -9   1   54.19    4.80
  10  -9   1   51.39    2.60
  10  -9   1   49.70    4.60
 -11   9  -1   60.39    5.10
 -11   9  -1   64.49    5.20
 -11   9  -1   65.49    5.40
  11  -9   1   71.59    5.30
  11  -9   1   49.80    4.80
 -12   9  -1   42.60    4.70
 -12   9  -1   40.40    4.70
 -12   9  -1   39.10    4.60
  12  -9   1   42.60    4.50
  12  -9   1   54.29    5.20
 -13   9  -1   53.59    5.20
 -13   9  -1   54.69    5.40
  13  -9   1   59.79    5.50
  13  -9   1   53.09    5.40
 -14   9  -1   -1.90    3.10
 -14   9  -1    0.90    3.30
  14  -9   1   -2.40    3.10
  14  -9   1    0.70    3.10
  15  -9   1    2.40    3.60
  15  -9   1    3.70    3.50
  16  -9   1   13.70    4.40
  16  -9   1    5.40    3.80
 -17  -8   1    6.20    3.70
 -17  -8   1    3.90    3.90
 -17  -8   1    3.40    4.00
 -16  -8   1   16.70    4.50
 -16  -8   1   14.50    4.20
 -16  -8   1   15.70    4.00
 -15  -8   1    8.70    3.50
 -15  -8   1   -2.00    2.80
 -15  -8   1    3.50    3.20
 -14  -8   1   18.30    3.70
 -14  -8   1   13.80    3.70
 -14  -8   1   19.00    3.80
 -13  -8   1    4.00    2.80
 -13  -8   1    5.40    2.90
 -13  -8   1    3.10    2.80
  12   8  -1  263.87    9.60
 -12  -8   1  280.67   10.00
 -12  -8   1  281.87   10.00
 -12  -8   1  267.37    9.90
  11   8  -1   22.50    3.10
  11   8  -1   21.90    3.00
 -11  -8   1   26.40    3.50
 -11  -8   1   29.80    3.60
 -11  -8   1   26.00    3.50
  10   8  -1   48.80    4.10
  10   8  -1   31.00    3.40
 -10  -8   1   32.80    3.50
 -10  -8   1   42.30    3.90
 -10  -8   1   39.70    3.90
   9   8  -1    8.20    2.10
   9   8  -1    7.10    2.10
  -9  -8   1    6.50    1.80
  -9  -8   1    6.40    2.10
  -9  -8   1    8.00    2.30
  -9  -8   1    7.10    2.40
   8   8  -1   27.90    2.70
   8   8  -1   28.30    2.90
  -8  -8   1   25.00    3.00
  -8  -8   1   29.00    2.80
  -8  -8   1   32.70    3.10
  -8  -8   1   24.70    2.80
   7   8  -1   27.30    2.60
   7   8  -1   23.80    2.60
  -7  -8   1   26.00    2.70
  -7  -8   1   23.20    2.70
  -7  -8   1   26.20    2.70
  -7  -8   1   27.40    2.60
   6   8  -1  649.74   16.10
   6   8  -1  636.94   15.70
  -6  -8   1  634.34   16.00
  -6  -8   1  648.44   16.10
  -6  -8   1  644.94   16.00
   5   8  -1    2.30    1.40
   5   8  -1    2.50    1.40
  -5  -8   1    2.20    1.50
  -5  -8   1    1.80    1.40
  -5  -8   1    3.80    1.50
  -5  -8   1    1.20    1.50
  -5  -8   1    1.20    0.70
   4   8  -1  184.18    5.90
   4   8  -1  185.18    5.70
  -4  -8   1  179.08    5.80
  -4  -8   1  178.08    5.80
  -4  -8   1  175.08    5.90
  -4  -8   1  189.18    5.90
   3   8  -1   15.00    2.00
   3   8  -1   14.10    1.70
  -3  -8   1   11.00    1.90
  -3  -8   1   13.20    1.90
  -3  -8   1   14.50    1.80
  -3  -8   1   17.30    1.90
  -3  -8   1    8.40    1.50
   2   8  -1  119.79    4.20
   2   8  -1  120.09    4.40
  -2  -8   1  118.79    4.30
  -2  -8   1  101.79    4.10
  -2  -8   1  113.49    4.20
  -2  -8   1  118.09    4.40
  -2  -8   1  118.59    4.40
   1   8  -1  551.14   12.90
   1   8  -1  547.35   13.20
  -1  -8   1  533.25   13.10
  -1  -8   1  545.15   12.90
  -1  -8   1  451.75   12.80
  -1  -8   1  549.54   13.10
  -1  -8   1  551.84   13.20
   0   8  -1   86.29    3.50
   0   8  -1   90.79    3.70
   0  -8   1   83.79    3.60
   0  -8   1   86.49    3.70
   0  -8   1   87.69    3.80
  -1   8  -1    2.10    1.30
  -1   8  -1    2.80    1.40
  -1   8  -1    1.60    1.10
   1  -8   1    0.00    0.50
   1  -8   1   -0.20    1.40
   1  -8   1   -0.10    1.20
   1  -8   1   -1.00    1.30
  -2   8  -1   80.99    3.20
  -2   8  -1   92.39    4.00
  -2   8  -1   93.99    3.80
   2  -8   1   97.69    4.00
   2  -8   1   95.19    4.00
   2  -8   1   90.19    3.80
  -3   8  -1  171.48    4.90
  -3   8  -1  176.58    5.90
  -3   8  -1  179.98    5.80
   3  -8   1  175.68    5.90
   3  -8   1  177.98    5.90
   3  -8   1  178.38    5.90
  -4   8  -1  164.38    5.90
  -4   8  -1  178.48    5.80
  -4   8  -1  168.88    6.00
   4  -8   1  173.38    5.80
   4  -8   1  173.58    5.90
   4  -8   1  168.98    5.80
  -5   8  -1   26.40    2.60
  -5   8  -1   21.60    2.50
  -5   8  -1   21.80    2.60
   5  -8   1   23.40    2.60
   5  -8   1   22.00    2.50
   5  -8   1   24.40    2.60
  -6   8  -1   16.40    2.20
  -6   8  -1    9.90    2.20
  -6   8  -1    8.90    2.10
   6  -8   1   11.10    1.20
   6  -8   1   10.50    2.10
   6  -8   1   11.50    2.20
   6  -8   1   12.00    2.20
   6  -8   1   12.00    2.10
  -7   8  -1   75.59    4.30
  -7   8  -1   77.39    4.40
  -7   8  -1   77.39    4.30
   7  -8   1   65.79    4.20
   7  -8   1   65.39    4.00
   7  -8   1   68.69    2.60
   7  -8   1   70.59    4.20
  -8   8  -1  261.17    8.60
  -8   8  -1  251.17    8.40
  -8   8  -1  265.17    8.50
  -8   8  -1  249.18    8.70
   8  -8   1  260.57    8.70
   8  -8   1  266.57    8.70
   8  -8   1  259.57    8.60
   8  -8   1  250.17    6.60
  -9   8  -1   -2.30    1.80
  -9   8  -1    2.40    2.00
  -9   8  -1   -1.30    2.00
  -9   8  -1    2.00    2.10
   9  -8   1   -0.40    2.00
   9  -8   1    0.90    2.00
   9  -8   1    1.30    1.10
   9  -8   1    0.30    2.10
 -10   8  -1   10.60    2.70
 -10   8  -1   13.00    2.80
 -10   8  -1   11.50    2.80
 -10   8  -1   16.80    3.10
  10  -8   1   14.40    2.90
  10  -8   1    7.40    1.50
  10  -8   1    5.90    2.50
 -11   8  -1   99.49    5.80
 -11   8  -1   91.09    6.00
 -11   8  -1  109.09    6.00
  11  -8   1   92.69    3.80
  11  -8   1   91.89    5.70
  11  -8   1   96.99    6.00
 -12   8  -1   28.10    3.90
 -12   8  -1   27.40    3.90
 -12   8  -1   28.40    4.00
  12  -8   1   26.40    2.90
  12  -8   1   32.00    4.20
  12  -8   1   24.40    3.80
 -13   8  -1    4.70    3.30
 -13   8  -1    0.40    3.00
  13  -8   1    1.10    2.80
  13  -8   1    9.50    3.20
 -14   8  -1   -0.20    3.00
  14  -8   1    8.00    3.50
  14  -8   1    2.60    3.20
 -15   8  -1   -6.30    3.30
  15  -8   1   -0.80    3.20
  15  -8   1    0.60    3.50
  16  -8   1   10.60    4.10
  16  -8   1   15.90    4.40
  17  -8   1   -5.20    3.60
  17  -8   1    1.10    3.60
 -17  -7   1    6.20    3.20
 -17  -7   1   -0.40    3.40
 -17  -7   1    1.20    3.60
 -16  -7   1    5.30    3.50
 -16  -7   1    2.90    3.50
 -16  -7   1    8.60    3.50
 -15  -7   1    3.40    2.90
 -15  -7   1    2.40    3.10
 -15  -7   1   -1.20    2.90
 -14  -7   1   56.49    5.30
 -14  -7   1   57.49    5.30
 -14  -7   1   45.10    4.80
  13   7  -1   13.00    3.10
 -13  -7   1    9.50    3.00
 -13  -7   1    7.40    3.20
 -13  -7   1   18.60    3.60
  12   7  -1    9.80    2.70
  12   7  -1    9.00    2.60
 -12  -7   1   10.50    2.80
 -12  -7   1   12.50    3.00
 -12  -7   1    8.90    2.90
  11   7  -1  105.69    5.70
  11   7  -1  107.19    5.40
 -11  -7   1  103.49    5.60
 -11  -7   1   99.79    5.80
 -11  -7   1  108.79    6.00
  10   7  -1  197.68    7.30
  10   7  -1  192.58    7.10
 -10  -7   1  204.28    7.90
 -10  -7   1  198.08    7.50
 -10  -7   1  198.48    7.60
 -10  -7   1  190.28    7.30
   9   7  -1   37.00    3.30
   9   7  -1   28.20    2.90
  -9  -7   1   28.80    3.10
  -9  -7   1   35.00    3.40
  -9  -7   1   27.50    3.10
  -9  -7   1   39.20    3.30
   8   7  -1   40.40    3.30
   8   7  -1   44.00    3.30
  -8  -7   1   46.20    3.50
  -8  -7   1   35.70    2.90
  -8  -7   1   42.40    3.50
  -8  -7   1   31.00    3.00
   7   7  -1   68.99    3.60
   7   7  -1   68.89    3.70
  -7  -7   1   62.29    3.50
  -7  -7   1   73.79    4.10
  -7  -7   1   70.19    4.00
  -7  -7   1   62.69    3.60
   6   7  -1   33.10    2.50
   6   7  -1   25.20    2.40
  -6  -7   1   31.80    2.70
  -6  -7   1   25.10    2.30
  -6  -7   1   27.10    2.50
  -6  -7   1   29.00    2.50
   5   7  -1   10.50    1.60
   5   7  -1    7.80    1.60
  -5  -7   1    9.10    1.70
  -5  -7   1    9.60    1.80
  -5  -7   1    9.10    1.70
  -5  -7   1    8.30    1.60
   4   7  -1   77.99    3.50
   4   7  -1   88.29    3.50
  -4  -7   1   84.79    3.70
  -4  -7   1   84.69    3.50
  -4  -7   1   80.89    3.60
  -4  -7   1   86.79    3.80
   3   7  -1  442.06   11.00
   3   7  -1  445.36   11.20
  -3  -7   1  462.55   11.30
  -3  -7   1  439.56   11.10
  -3  -7   1  445.96   11.10
  -3  -7   1  447.86   11.20
   2   7  -1   30.10    2.30
   2   7  -1   31.50    2.20
  -2  -7   1   31.70    2.50
  -2  -7   1   32.20    2.20
  -2  -7   1   29.70    2.40
  -2  -7   1   29.00    2.20
  -2  -7   1   25.50    2.00
   1   7  -1   62.79    3.10
   1   7  -1   63.69    2.80
  -1  -7   1   65.29    3.00
  -1  -7   1   57.69    2.90
  -1  -7   1   65.09    3.10
  -1  -7   1   69.89    2.90
  -1  -7   1   68.59    2.90
   0   7  -1  172.58    5.30
   0   7  -1  175.78    5.10
   0  -7   1  169.28    5.20
   0  -7   1  173.88    5.20
   0  -7   1  159.68    5.20
  -1   7  -1   40.30    2.60
  -1   7  -1   36.10    2.10
  -1   7  -1   37.50    2.40
   1  -7   1   39.70    2.40
   1  -7   1   40.60    2.60
   1  -7   1   37.00    2.60
  -2   7  -1   56.69    3.00
  -2   7  -1   58.19    2.40
  -2   7  -1   57.09    2.80
   2  -7   1   51.69    3.00
   2  -7   1   56.69    2.90
   2  -7   1   62.89    3.10
  -3   7  -1   95.99    3.80
  -3   7  -1   92.69    4.00
  -3   7  -1   93.69    3.00
   3  -7   1   92.79    3.90
   3  -7   1   89.69    3.90
   3  -7   1   92.89    3.80
   3  -7   1   96.89    3.90
   3  -7   1   99.89    3.90
  -4   7  -1  165.38    5.40
  -4   7  -1  165.88    5.60
  -4   7  -1  162.68    5.60
   4  -7   1  153.98    5.40
   4  -7   1  149.19    5.40
   4  -7   1  165.48    5.60
  -5   7  -1   23.20    2.40
  -5   7  -1   21.60    2.20
  -5   7  -1   22.60    2.40
   5  -7   1   15.40    2.00
   5  -7   1   20.80    2.30
   5  -7   1   16.80    2.00
   5  -7   1   18.10    2.20
   5  -7   1   22.80    1.50
  -6   7  -1  231.88    7.40
  -6   7  -1  244.48    7.70
  -6   7  -1  245.28    7.60
   6  -7   1  241.28    7.60
   6  -7   1  238.58    7.70
   6  -7   1  238.38    7.50
   6  -7   1  240.78    6.10
   6  -7   1  241.08    7.60
  -7   7  -1  405.36   11.30
  -7   7  -1  403.46   11.20
  -7   7  -1  406.26   11.40
  -7   7  -1  411.06   11.20
   7  -7   1  395.46   11.40
   7  -7   1  399.46   11.40
   7  -7   1  420.86   11.30
   7  -7   1  390.36    9.60
  -8   7  -1   25.40    2.90
  -8   7  -1   29.20    3.00
  -8   7  -1   31.60    3.10
  -8   7  -1   32.20    3.30
   8  -7   1   30.60    2.90
   8  -7   1   34.50    3.30
   8  -7   1   30.80    2.00
   8  -7   1   27.50    3.00
  -9   7  -1   23.00    2.90
  -9   7  -1   23.70    3.10
  -9   7  -1   24.20    3.00
   9  -7   1   27.00    3.10
   9  -7   1   23.30    1.90
   9  -7   1   23.40    2.80
   9  -7   1   21.60    2.90
 -10   7  -1    2.00    2.20
 -10   7  -1    7.00    2.50
  10  -7   1    5.90    2.40
  10  -7   1    8.00    2.50
 -11   7  -1  131.79    6.90
 -11   7  -1  136.29    6.60
  11  -7   1  139.99    6.80
  11  -7   1  136.19    6.60
 -12   7  -1   45.70    4.60
 -12   7  -1   36.70    4.50
  12  -7   1   51.59    4.90
  12  -7   1   47.90    4.50
 -13   7  -1    3.70    3.00
 -13   7  -1    7.40    3.20
  13  -7   1    3.80    2.80
  13  -7   1    2.60    2.80
 -14   7  -1   -0.60    2.70
 -14   7  -1   -6.70    2.90
  14  -7   1    4.30    3.20
  14  -7   1    5.20    3.20
 -15   7  -1   57.49    5.80
  15  -7   1   83.09    6.70
  15  -7   1   59.39    5.80
 -16   7  -1    5.00    4.00
  16  -7   1   18.00    4.30
  16  -7   1   11.30    4.00
  17  -7   1   43.70    5.70
  17  -7   1   49.30    6.20
 -17  -6   1    0.50    3.40
 -17  -6   1    1.50    3.70
 -17  -6   1   -1.30    3.00
 -16  -6   1    6.70    3.30
 -16  -6   1   -1.00    3.30
 -16  -6   1    4.60    3.40
 -15  -6   1    5.10    3.20
 -15  -6   1   -1.80    2.90
 -15  -6   1   -1.30    2.70
 -14  -6   1   10.70    3.40
 -14  -6   1   10.00    3.10
 -14  -6   1   11.00    3.30
  13   6  -1    6.70    3.10
  13   6  -1    6.90    2.80
 -13  -6   1    8.70    3.10
 -13  -6   1    4.70    2.60
 -13  -6   1    8.30    3.00
  12   6  -1   66.19    4.90
  12   6  -1   60.59    4.60
 -12  -6   1   70.79    5.20
 -12  -6   1   55.59    4.80
 -12  -6   1   59.39    4.80
  11   6  -1  144.59    6.50
  11   6  -1  157.38    6.50
 -11  -6   1  168.38    7.00
 -11  -6   1  151.58    6.60
 -11  -6   1  148.49    6.80
  10   6  -1  180.08    6.70
  10   6  -1  179.18    6.50
 -10  -6   1  162.58    6.60
 -10  -6   1  162.38    6.90
 -10  -6   1  167.48    6.80
 -10  -6   1  163.18    6.40
   9   6  -1    4.40    1.90
   9   6  -1    6.00    1.90
  -9  -6   1    5.20    1.90
  -9  -6   1    5.90    2.10
  -9  -6   1    5.80    1.70
  -9  -6   1    9.70    2.20
   8   6  -1  374.66   10.30
   8   6  -1  371.36   10.50
  -8  -6   1  365.36   10.40
  -8  -6   1  380.26   10.60
  -8  -6   1  374.56   10.60
  -8  -6   1  388.06   10.80
   7   6  -1   90.89    4.00
   7   6  -1   72.69    3.70
  -7  -6   1   75.49    4.00
  -7  -6   1   84.29    4.00
  -7  -6   1   74.19    3.90
  -7  -6   1   83.29    3.90
   6   6  -1   74.39    3.50
   6   6  -1   82.99    3.60
  -6  -6   1   76.59    3.50
  -6  -6   1   75.89    3.60
  -6  -6   1   73.39    3.60
  -6  -6   1   78.29    3.70
   5   6  -1  257.87    7.20
   5   6  -1  259.37    7.10
  -5  -6   1  243.88    7.10
  -5  -6   1  266.37    7.40
  -5  -6   1  257.47    7.30
  -5  -6   1  245.68    7.30
   4   6  -1   36.40    2.40
   4   6  -1   40.40    2.50
  -4  -6   1   42.10    2.70
  -4  -6   1   43.30    2.60
  -4  -6   1   43.80    2.60
  -4  -6   1   41.40    2.50
   3   6  -1   10.20    1.40
   3   6  -1   11.80    1.50
   3   6  -1    9.40    1.90
  -3  -6   1   12.10    1.60
  -3  -6   1   11.60    1.50
  -3  -6   1   10.50    1.50
  -3  -6   1   11.40    1.60
   2   6  -1   85.79    3.30
   2   6  -1   91.39    3.20
   2   6  -1   85.59    3.30
  -2  -6   1   85.99    3.30
  -2  -6   1   90.49    3.30
  -2  -6   1   79.59    3.20
  -2  -6   1   88.19    3.20
  -2  -6   1   89.09    3.40
   1   6  -1   16.20    1.40
   1   6  -1   14.20    1.50
   1   6  -1   16.30    1.60
  -1  -6   1   12.70    1.40
  -1  -6   1   12.10    1.40
  -1  -6   1   14.50    1.50
  -1  -6   1   13.30    1.40
  -1  -6   1   17.80    1.60
   0   6  -1  205.88    5.50
   0   6  -1  187.58    5.50
   0   6  -1  208.18    5.70
   0  -6   1  163.48    5.40
   0  -6   1  201.38    5.60
   0  -6   1  206.08    5.50
   0  -6   1  201.68    5.60
   0  -6   1  202.58    5.50
  -1   6  -1  272.07    7.10
  -1   6  -1  255.07    6.90
  -1   6  -1  262.37    6.70
  -1   6  -1  268.27    7.10
   1  -6   1  269.07    7.00
   1  -6   1  270.37    7.00
   1  -6   1  261.77    7.10
  -2   6  -1  416.26    9.90
  -2   6  -1  417.06   10.40
  -2   6  -1  435.56   10.60
  -2   6  -1  420.56   10.50
   2  -6   1  415.86   10.40
   2  -6   1  420.46   10.40
   2  -6   1  431.26   10.60
  -3   6  -1   37.80    2.50
  -3   6  -1   32.50    1.70
  -3   6  -1   35.90    2.40
  -3   6  -1   35.30    2.50
   3  -6   1   33.40    2.40
   3  -6   1   33.60    2.50
   3  -6   1   37.60    2.50
   3  -6   1   35.20    2.60
  -4   6  -1  512.55   13.00
  -4   6  -1  535.35   13.10
  -4   6  -1  522.65   12.80
   4  -6   1  530.35   13.00
   4  -6   1  509.85   13.00
   4  -6   1  528.65   12.90
   4  -6   1  520.85   11.90
  -5   6  -1   12.80    1.80
  -5   6  -1   13.30    1.90
  -5   6  -1   10.60    1.80
  -5   6  -1   14.80    2.00
   5  -6   1   14.90    1.20
   5  -6   1   11.10    1.70
   5  -6   1   11.30    1.70
   5  -6   1   14.10    2.00
   5  -6   1   17.40    2.10
  -6   6  -1    4.70    1.70
  -6   6  -1    3.00    1.60
  -6   6  -1    2.90    1.50
  -6   6  -1    3.30    1.50
   6  -6   1    3.20    0.90
   6  -6   1    4.20    1.50
   6  -6   1    3.50    1.60
   6  -6   1    5.00    1.80
  -7   6  -1    5.70    1.70
  -7   6  -1    3.80    1.70
  -7   6  -1    4.00    1.70
   7  -6   1    4.50    1.80
   7  -6   1    6.10    1.90
   7  -6   1    3.10    1.70
   7  -6   1    4.90    1.10
  -8   6  -1  117.89    5.00
  -8   6  -1  113.59    5.30
  -8   6  -1  120.69    5.20
   8  -6   1  113.69    5.20
   8  -6   1  119.99    5.20
   8  -6   1  113.09    5.30
  -9   6  -1   97.09    5.00
  -9   6  -1   99.59    5.20
   9  -6   1  108.09    5.20
   9  -6   1   91.89    4.90
   9  -6   1   93.69    5.00
 -10   6  -1    9.40    2.60
 -10   6  -1    9.90    2.50
  10  -6   1    6.20    2.50
  10  -6   1    7.90    2.40
  10  -6   1    8.20    2.20
 -11   6  -1  185.68    7.80
 -11   6  -1  185.88    7.60
  11  -6   1  185.08    7.60
  11  -6   1  181.28    7.60
 -12   6  -1   16.20    3.10
 -12   6  -1   12.10    3.00
  12  -6   1   13.00    3.10
  12  -6   1   14.50    3.20
 -13   6  -1   54.89    5.10
 -13   6  -1   53.99    5.10
  13  -6   1   51.69    5.20
  13  -6   1   58.79    5.10
 -14   6  -1    3.60    3.00
 -14   6  -1    4.20    3.20
  14  -6   1    1.80    2.90
  14  -6   1    1.20    2.80
 -15   6  -1    1.70    3.10
 -15   6  -1    1.30    3.60
  15  -6   1    4.30    3.10
  15  -6   1    0.20    3.10
 -16   6  -1    3.80    3.30
  16  -6   1   -3.30    3.20
  16  -6   1    9.20    3.70
 -17   6  -1   14.40    4.60
  17  -6   1   20.80    4.60
  17  -6   1   31.10    5.30
 -18  -5   1   58.89    6.50
 -18  -5   1   51.79    6.30
 -18  -5   1   58.79    6.30
 -17  -5   1   42.90    5.40
 -17  -5   1   51.89    5.70
 -17  -5   1   48.20    5.70
 -16  -5   1    7.60    3.60
 -16  -5   1   11.70    3.80
 -16  -5   1    9.10    3.70
 -15  -5   1   21.50    3.80
 -15  -5   1   20.10    4.00
 -15  -5   1   23.80    4.10
  14   5  -1   21.30    3.50
 -14  -5   1   19.00    3.90
 -14  -5   1   21.50    3.60
 -14  -5   1   26.80    4.20
  13   5  -1    5.10    2.60
  13   5  -1    1.00    2.40
 -13  -5   1    1.10    2.70
 -13  -5   1    1.50    2.50
 -13  -5   1   -1.50    2.40
  12   5  -1    8.90    2.60
  12   5  -1   12.40    2.70
 -12  -5   1    9.20    2.90
 -12  -5   1    8.20    2.80
 -12  -5   1   11.90    3.10
  11   5  -1   78.79    4.70
  11   5  -1   73.09    4.70
 -11  -5   1   74.59    5.10
 -11  -5   1   65.09    4.80
 -11  -5   1   82.49    5.90
 -11  -5   1   67.69    4.70
  10   5  -1  198.88    7.10
  10   5  -1  195.98    7.00
 -10  -5   1  177.18    6.70
 -10  -5   1  187.88    7.30
 -10  -5   1  201.48    7.30
 -10  -5   1  202.88    7.30
   9   5  -1    7.50    1.80
   9   5  -1   10.50    1.90
  -9  -5   1    6.60    1.90
  -9  -5   1    8.40    1.70
  -9  -5   1    6.40    2.00
  -9  -5   1    6.80    1.90
   8   5  -1    9.90    1.90
   8   5  -1    8.30    1.80
  -8  -5   1    5.00    1.60
  -8  -5   1    9.60    2.10
  -8  -5   1    7.20    2.00
  -8  -5   1    7.50    1.90
   7   5  -1    8.30    1.60
   7   5  -1    8.20    1.70
  -7  -5   1    8.10    1.80
  -7  -5   1    6.30    1.50
  -7  -5   1    7.10    1.70
  -7  -5   1    7.50    1.60
   6   5  -1   16.50    1.80
   6   5  -1   20.20    2.10
  -6  -5   1   19.00    2.10
  -6  -5   1   17.20    2.00
  -6  -5   1   15.50    1.80
  -6  -5   1   17.20    2.10
  -6  -5   1   16.20    2.10
   5   5  -1   44.60    2.40
   5   5  -1   39.10    2.50
  -5  -5   1   32.40    2.20
  -5  -5   1   48.20    2.70
  -5  -5   1   45.50    2.50
  -5  -5   1   43.30    2.70
  -5  -5   1   43.90    2.70
   4   5  -1  223.88    6.40
   4   5  -1  227.48    6.30
   4   5  -1  224.98    6.10
  -4  -5   1  230.98    6.40
  -4  -5   1  231.28    6.30
  -4  -5   1  219.08    6.20
  -4  -5   1  226.08    6.40
   3   5  -1  174.38    5.10
   3   5  -1  171.98    5.10
   3   5  -1  175.18    5.00
  -3  -5   1  191.58    5.20
  -3  -5   1  170.38    5.10
  -3  -5   1  176.38    5.00
  -3  -5   1  182.88    5.10
   2   5  -1  128.29    3.90
   2   5  -1  119.79    3.80
   2   5  -1  121.69    3.70
  -2  -5   1  125.09    3.90
  -2  -5   1  119.99    3.80
  -2  -5   1  118.59    3.80
  -2  -5   1  120.99    3.90
  -2  -5   1  121.79    3.80
   1   5  -1  795.82   17.70
   1   5  -1  786.92   17.80
   1   5  -1  773.42   17.60
  -1  -5   1  775.52   17.70
  -1  -5   1  797.22   17.70
  -1  -5   1  801.82   17.80
  -1  -5   1  768.52   17.70
  -1  -5   1  779.82   17.70
   0   5  -1  717.43   16.20
   0   5  -1  707.23   16.10
   0   5  -1  710.43   16.00
   0  -5   1  710.43   16.10
   0  -5   1  717.13   16.10
   0  -5   1  705.73   16.10
   0  -5   1  711.13   16.10
   0  -5   1  691.33   16.10
  -1   5  -1  450.45   10.80
  -1   5  -1  450.95   10.90
  -1   5  -1  463.25   10.80
  -1   5  -1  443.16   10.50
   1  -5   1  443.36   10.80
   1  -5   1  467.75   10.80
   1  -5   1  459.65   10.90
  -2   5  -1  276.37    7.30
  -2   5  -1  272.57    6.70
  -2   5  -1  284.07    7.30
  -2   5  -1  281.17    7.30
   2  -5   1  275.57    7.30
   2  -5   1  294.77    7.40
   2  -5   1  287.57    7.30
   2  -5   1  284.17    7.30
  -3   5  -1   22.30    1.90
  -3   5  -1   22.10    1.80
  -3   5  -1   20.70    1.90
  -3   5  -1   20.90    1.80
   3  -5   1   17.80    1.70
   3  -5   1   19.80    1.90
   3  -5   1   19.20    1.70
   3  -5   1   20.10    1.40
   3  -5   1   20.00    1.80
  -4   5  -1   88.29    3.60
  -4   5  -1   86.09    3.50
  -4   5  -1   78.79    3.40
  -4   5  -1   87.59    3.50
  -4   5  -1   85.49    3.40
   4  -5   1   83.49    3.50
   4  -5   1   86.29    3.60
   4  -5   1   80.59    2.60
   4  -5   1   82.29    3.50
   4  -5   1   87.29    3.50
   4  -5   1   82.09    3.50
  -5   5  -1  360.86   10.40
  -5   5  -1  351.86    9.40
  -5   5  -1  358.16    9.60
  -5   5  -1  358.66    9.40
   5  -5   1  361.86    9.40
   5  -5   1  354.76    9.50
   5  -5   1  337.47    8.40
   5  -5   1  348.87    9.40
  -6   5  -1  120.49    4.60
  -6   5  -1  109.39    4.70
  -6   5  -1  114.59    4.60
   6  -5   1  121.49    4.50
   6  -5   1  113.39    4.60
   6  -5   1  118.59    4.70
   6  -5   1  111.99    4.70
  -7   5  -1   43.60    3.30
  -7   5  -1   34.30    2.80
  -7   5  -1   38.30    3.00
   7  -5   1   40.50    3.00
   7  -5   1   38.10    2.80
   7  -5   1   38.90    3.20
   7  -5   1   37.70    3.10
  -8   5  -1    9.00    2.00
  -8   5  -1    7.00    1.90
   8  -5   1    8.00    2.00
   8  -5   1   11.40    2.10
   8  -5   1    7.30    2.00
   8  -5   1    8.20    1.80
  -9   5  -1   69.49    4.20
  -9   5  -1   71.09    4.40
   9  -5   1   62.79    4.10
   9  -5   1   59.49    4.00
   9  -5   1   63.79    4.20
 -10   5  -1  112.69    5.40
 -10   5  -1  107.39    5.60
  10  -5   1   96.29    5.20
  10  -5   1  102.09    5.40
  10  -5   1   99.49    5.30
 -11   5  -1    9.00    2.70
 -11   5  -1    5.10    2.60
  11  -5   1    5.60    2.40
  11  -5   1    6.90    2.50
 -12   5  -1    4.80    2.60
 -12   5  -1    2.00    2.60
  12  -5   1    4.40    2.70
  12  -5   1    1.50    2.50
 -13   5  -1    6.70    2.90
 -13   5  -1   -1.40    3.00
  13  -5   1    4.80    2.60
  13  -5   1    3.00    3.00
 -14   5  -1    1.40    3.00
 -14   5  -1    3.80    3.10
  14  -5   1    6.30    3.00
  14  -5   1    1.20    3.00
 -15   5  -1   46.20    5.20
 -15   5  -1   41.00    5.10
  15  -5   1   46.40    5.30
  15  -5   1   62.89    5.90
 -16   5  -1   -0.20    3.20
 -16   5  -1    0.10    3.60
  16  -5   1   -2.10    3.20
  16  -5   1   -1.30    3.20
 -17   5  -1    1.50    3.60
  17  -5   1    1.90    3.70
  17  -5   1    5.40    3.70
 -18  -4   1    9.00    4.20
 -18  -4   1    7.00    4.10
 -18  -4   1   14.90    4.40
 -17  -4   1    8.90    3.80
 -17  -4   1    6.90    3.60
 -17  -4   1    6.80    3.70
 -16  -4   1    2.90    3.20
 -16  -4   1    3.60    3.00
 -16  -4   1    2.00    3.10
  15   4  -1    5.70    2.90
 -15  -4   1    4.40    2.90
 -15  -4   1    3.70    3.10
 -15  -4   1    0.90    2.80
  14   4  -1   27.30    3.70
  14   4  -1   26.90    3.90
 -14  -4   1   28.90    4.10
 -14  -4   1   26.20    3.90
 -14  -4   1   26.70    3.90
  13   4  -1   65.29    4.90
  13   4  -1   60.29    4.70
 -13  -4   1   54.69    4.90
 -13  -4   1   58.09    4.90
 -13  -4   1   62.39    5.20
  12   4  -1   21.90    3.10
  12   4  -1   14.90    2.70
 -12  -4   1   20.90    3.50
 -12  -4   1   20.90    3.20
 -12  -4   1   18.00    3.20
  11   4  -1    2.00    2.00
  11   4  -1    0.20    1.90
 -11  -4   1    2.10    2.20
 -11  -4   1   -0.10    2.00
 -11  -4   1    5.00    2.40
 -11  -4   1    1.60    1.70
  10   4  -1   16.50    2.50
  10   4  -1   15.80    2.40
 -10  -4   1   21.40    2.90
 -10  -4   1   16.40    2.30
 -10  -4   1   17.70    2.70
 -10  -4   1   20.40    2.90
   9   4  -1    6.60    1.80
   9   4  -1    3.00    1.60
  -9  -4   1    3.10    1.80
  -9  -4   1    7.10    1.80
  -9  -4   1    6.30    2.00
  -9  -4   1    3.80    1.80
   8   4  -1  143.89    5.30
   8   4  -1  152.38    5.50
  -8  -4   1  149.19    5.60
  -8  -4   1  149.59    5.50
  -8  -4   1  155.68    5.60
  -8  -4   1  152.68    5.70
   7   4  -1   10.30    1.70
   7   4  -1   11.00    1.80
  -7  -4   1   10.10    1.80
  -7  -4   1    9.90    1.60
  -7  -4   1   15.10    2.10
  -7  -4   1   11.00    1.80
   6   4  -1   24.10    2.10
   6   4  -1   27.60    2.20
  -6  -4   1   29.30    2.20
  -6  -4   1   27.00    2.30
  -6  -4   1   29.50    2.70
  -6  -4   1   23.90    2.20
  -6  -4   1   27.40    2.30
   5   4  -1   64.39    2.90
   5   4  -1   64.29    2.90
   5   4  -1   62.49    2.90
  -5  -4   1   58.79    2.80
  -5  -4   1   64.69    3.10
  -5  -4   1   66.19    2.80
  -5  -4   1   59.99    3.00
  -5  -4   1   64.19    3.00
   4   4  -1  136.09    4.30
   4   4  -1  137.99    4.20
   4   4  -1  139.69    4.30
  -4  -4   1  134.79    4.40
  -4  -4   1  145.59    4.40
  -4  -4   1  141.59    4.40
  -4  -4   1  135.99    4.20
   3   4  -1   19.50    1.60
   3   4  -1   17.00    1.40
   3   4  -1   18.70    1.50
  -3  -4   1   15.20    1.50
  -3  -4   1   16.90    1.40
  -3  -4   1   20.70    1.70
  -3  -4   1   23.80    1.80
   2   4  -1  412.46    9.70
   2   4  -1  414.66    9.50
   2   4  -1  395.26    9.60
  -2  -4   1  408.16    9.60
  -2  -4   1  407.66    9.70
  -2  -4   1  404.06    9.60
  -2  -4   1  404.96    9.70
  -2  -4   1  418.86    9.70
   1   4  -1   25.20    1.70
   1   4  -1   28.20    1.60
   1   4  -1   24.90    1.70
   1   4  -1   24.50    1.70
  -1  -4   1   24.80    1.60
  -1  -4   1   20.30    1.40
  -1  -4   1   24.30    1.60
  -1  -4   1   25.90    1.70
  -1  -4   1   23.70    1.60
   0   4  -1 1429.66   30.80
   0   4  -1 1426.66   30.90
   0   4  -1 1418.06   30.90
   0   4  -1 1469.15   31.00
   0  -4   1 1407.86   30.90
   0  -4   1 1339.27   30.80
   0  -4   1 1433.36   30.90
   0  -4   1 1430.46   30.90
   0  -4   1 1422.46   30.90
  -1   4  -1  438.26   10.10
  -1   4  -1  421.86   10.10
  -1   4  -1  420.76    9.90
  -1   4  -1  436.66   10.20
   1  -4   1  441.76   10.10
   1  -4   1  428.76   10.10
   1  -4   1  444.56   10.10
  -2   4  -1  502.85   11.60
  -2   4  -1  500.15   11.70
  -2   4  -1  493.55   11.60
  -2   4  -1  493.05   11.20
   2  -4   1  497.65   11.20
   2  -4   1  506.25   11.60
   2  -4   1  485.95   11.60
   2  -4   1  494.05   11.60
   2  -4   1  496.85   11.60
  -3   4  -1  152.78    4.60
  -3   4  -1  159.88    4.70
  -3   4  -1  155.18    4.80
  -3   4  -1  152.18    4.70
  -3   4  -1  153.78    4.60
   3  -4   1  161.28    4.70
   3  -4   1  156.78    4.70
   3  -4   1  165.88    4.70
   3  -4   1  160.78    4.70
   3  -4   1  158.18    4.60
   3  -4   1  149.69    4.00
  -4   4  -1   46.90    2.50
  -4   4  -1   47.70    2.70
  -4   4  -1   45.20    2.50
  -4   4  -1   44.90    2.60
   4  -4   1   40.90    2.50
   4  -4   1   50.79    2.60
   4  -4   1   45.30    2.50
   4  -4   1   44.50    2.40
   4  -4   1   45.60    2.60
   4  -4   1   45.00    2.50
  -5   4  -1    2.50    1.30
  -5   4  -1    4.90    1.40
  -5   4  -1    5.10    1.50
  -5   4  -1    3.00    1.30
   5  -4   1    3.30    1.40
   5  -4   1    4.60    1.40
   5  -4   1    3.90    1.40
   5  -4   1    4.60    1.40
  -6   4  -1  258.87    7.60
  -6   4  -1  278.97    7.70
  -6   4  -1  262.87    7.70
  -6   4  -1  273.77    7.90
   6  -4   1  260.37    7.80
   6  -4   1  263.67    7.70
   6  -4   1  264.77    7.60
   6  -4   1  255.07    7.60
  -7   4  -1  130.09    5.10
  -7   4  -1  135.69    5.30
   7  -4   1  143.09    5.10
   7  -4   1  137.69    5.10
   7  -4   1  132.99    5.20
   7  -4   1  134.79    5.10
  -8   4  -1   -0.20    1.70
  -8   4  -1   -1.50    1.60
   8  -4   1    3.10    1.70
   8  -4   1    3.00    1.70
   8  -4   1    2.00    1.60
   8  -4   1    1.30    1.50
  -9   4  -1   52.99    3.80
  -9   4  -1   51.49    4.00
   9  -4   1   52.69    3.80
   9  -4   1   55.09    3.70
   9  -4   1   53.99    3.80
 -10   4  -1   20.60    3.00
 -10   4  -1   22.90    3.10
  10  -4   1   15.70    3.10
  10  -4   1   18.80    2.70
  10  -4   1   16.90    2.60
 -11   4  -1    6.00    2.40
 -11   4  -1    6.10    2.40
  11  -4   1    4.20    2.20
  11  -4   1    4.30    2.30
 -12   4  -1    0.90    2.60
 -12   4  -1   -0.30    2.30
  12  -4   1    4.70    2.50
  12  -4   1    6.70    2.70
 -13   4  -1   67.89    5.70
 -13   4  -1   78.89    5.70
  13  -4   1   70.39    5.50
  13  -4   1   75.29    5.60
 -14   4  -1   10.10    3.40
 -14   4  -1    4.50    3.30
  14  -4   1   12.70    3.40
  14  -4   1    7.40    3.10
 -15   4  -1    6.00    3.30
 -15   4  -1    6.30    3.30
  15  -4   1    2.80    2.90
  15  -4   1    9.90    3.40
 -16   4  -1   11.40    3.90
 -16   4  -1    8.00    3.50
  16  -4   1    7.10    3.60
  16  -4   1    0.50    3.30
 -17   4  -1    5.30    5.60
 -17   4  -1    4.50    3.70
  17  -4   1    0.50    3.50
  17  -4   1   -1.20    3.40
 -18   4  -1   18.70    4.70
  18  -4   1   21.60    5.00
 -18  -3   1   17.60    4.40
 -18  -3   1    0.80    3.50
 -18  -3   1    7.10    4.00
 -18  -3   1   10.30    3.80
 -17  -3   1   24.00    4.60
 -17  -3   1   28.80    4.90
 -17  -3   1   33.50    5.20
 -16  -3   1   67.99    6.10
 -16  -3   1   70.29    6.20
 -16  -3   1   61.69    5.70
  15   3  -1    2.80    2.80
 -15  -3   1    3.00    3.00
 -15  -3   1    5.00    3.10
  14   3  -1    6.60    2.80
  14   3  -1    7.80    3.10
 -14  -3   1    8.70    3.00
 -14  -3   1    2.20    2.80
  13   3  -1   49.99    4.40
  13   3  -1   58.29    4.70
 -13  -3   1   49.99    4.70
 -13  -3   1   45.90    4.50
  12   3  -1   28.40    3.40
  12   3  -1   23.00    3.00
 -12  -3   1   28.90    3.60
 -12  -3   1   31.20    3.60
  11   3  -1  133.09    5.70
  11   3  -1  136.39    6.00
 -11  -3   1  146.29    6.40
 -11  -3   1  139.29    5.80
 -11  -3   1  132.79    6.30
  10   3  -1   30.50    3.00
  10   3  -1   28.90    2.90
 -10  -3   1   31.40    3.00
 -10  -3   1   38.00    3.50
 -10  -3   1   32.20    3.30
   9   3  -1    6.00    1.70
   9   3  -1    6.90    1.90
  -9  -3   1    6.70    2.10
  -9  -3   1    2.80    1.80
  -9  -3   1    2.40    1.40
   8   3  -1  560.44   14.10
   8   3  -1  528.45   13.80
  -8  -3   1  554.94   14.20
  -8  -3   1  551.44   14.20
  -8  -3   1  562.54   14.10
   7   3  -1   19.60    2.00
   7   3  -1   16.00    1.90
  -7  -3   1   23.20    2.30
  -7  -3   1   21.10    2.10
  -7  -3   1   19.20    2.10
   6   3  -1  285.97    7.90
   6   3  -1  285.27    7.80
   6   3  -1  284.97    7.70
  -6  -3   1  280.17    7.90
  -6  -3   1  296.87    7.80
  -6  -3   1  297.67    8.00
  -6  -3   1  254.27    8.60
   5   3  -1  460.15   11.40
   5   3  -1  472.65   11.50
   5   3  -1  478.75   11.40
  -5  -3   1  461.35   11.30
  -5  -3   1  470.45   11.40
  -5  -3   1  472.05   11.50
  -5  -3   1  472.75   11.50
  -5  -3   1  454.35   11.50
   4   3  -1  117.89    3.70
   4   3  -1  112.99    3.70
   4   3  -1  119.59    3.90
  -4  -3   1  115.89    3.80
  -4  -3   1  124.79    3.90
  -4  -3   1  114.19    3.70
  -4  -3   1  115.59    3.80
   3   3  -1 1099.09   24.60
   3   3  -1 1100.29   24.50
   3   3  -1 1117.99   24.60
  -3  -3   1 1118.39   24.60
  -3  -3   1 1106.29   24.60
  -3  -3   1 1138.59   24.70
  -3  -3   1 1122.69   24.50
   2   3  -1  538.15   12.30
   2   3  -1  558.34   12.30
   2   3  -1  551.04   12.50
   2   3  -1  544.55   12.10
   2   3  -1  528.65   12.20
  -2  -3   1  500.15   12.10
  -2  -3   1  530.05   12.20
  -2  -3   1  545.75   12.20
  -2  -3   1  544.35   12.20
  -2  -3   1  548.75   12.30
   1   3  -1  211.98    5.20
   1   3  -1  211.88    5.20
   1   3  -1  213.28    5.20
   1   3  -1  213.08    5.10
   1   3  -1  218.98    5.30
  -1  -3   1  212.48    5.20
  -1  -3   1  212.48    5.20
  -1  -3   1  212.58    5.20
  -1  -3   1  214.58    5.30
   0   3  -1   32.00    1.50
   0   3  -1   33.30    1.60
   0   3  -1   32.60    1.50
   0   3  -1   34.30    1.60
   0   3  -1   30.00    1.50
   0  -3   1   33.80    1.60
   0  -3   1   33.80    1.60
   0  -3   1   31.00    1.50
   0  -3   1   29.70    1.60
  -1   3  -1   57.09    1.90
  -1   3  -1   60.09    2.20
  -1   3  -1   57.29    2.10
  -1   3  -1   60.19    2.10
  -1   3  -1   57.29    2.20
   1  -3   1   54.99    1.90
   1  -3   1   57.69    2.10
   1  -3   1   59.19    2.20
   1  -3   1   53.69    2.10
  -2   3  -1  664.53   14.70
  -2   3  -1  653.93   14.60
  -2   3  -1  647.84   14.70
  -2   3  -1  636.44   14.80
  -2   3  -1  650.73   14.70
   2  -3   1  635.74   14.70
   2  -3   1  661.43   14.60
   2  -3   1  631.14   14.30
   2  -3   1  653.23   14.60
  -3   3  -1  105.69    3.50
  -3   3  -1  103.89    3.40
  -3   3  -1  107.29    3.50
  -3   3  -1  102.39    3.40
   3  -3   1   97.99    3.40
   3  -3   1  109.29    3.50
   3  -3   1   94.39    3.40
   3  -3   1   98.69    3.50
   3  -3   1  102.89    3.40
   3  -3   1  102.99    3.40
  -4   3  -1    2.90    1.20
  -4   3  -1    3.90    1.30
  -4   3  -1    2.10    1.10
  -4   3  -1    3.50    1.10
   4  -3   1    3.50    1.10
   4  -3   1    3.60    1.20
   4  -3   1    0.80    1.00
   4  -3   1    2.50    1.10
   4  -3   1    3.10    1.10
  -5   3  -1   40.90    2.50
  -5   3  -1   40.80    2.70
  -5   3  -1   38.80    2.50
  -5   3  -1   40.80    2.50
  -5   3  -1   39.40    2.70
   5  -3   1   36.00    2.30
   5  -3   1   34.50    2.50
   5  -3   1   43.00    2.60
   5  -3   1   43.30    2.50
  -6   3  -1  441.96   11.60
  -6   3  -1  447.06   11.50
  -6   3  -1  449.16   11.50
  -6   3  -1  453.55   11.70
   6  -3   1  438.36   11.30
   6  -3   1  449.95   11.40
   6  -3   1  447.86   11.50
   6  -3   1  445.36   11.60
  -7   3  -1   86.39    4.10
  -7   3  -1   88.99    4.30
  -7   3  -1   89.59    4.00
  -7   3  -1   90.49    4.30
   7  -3   1   91.99    4.00
   7  -3   1   90.09    4.10
   7  -3   1   93.19    4.20
   7  -3   1   88.69    4.00
  -8   3  -1   97.89    4.50
  -8   3  -1   98.09    4.50
  -8   3  -1   98.69    4.70
   8  -3   1  102.29    4.40
   8  -3   1  104.79    4.60
   8  -3   1   93.19    4.40
   8  -3   1   98.89    4.60
  -9   3  -1   18.20    2.50
  -9   3  -1   22.90    2.70
  -9   3  -1   24.90    2.90
   9  -3   1   22.90    2.60
   9  -3   1   25.70    2.80
   9  -3   1   23.80    2.80
 -10   3  -1   73.99    4.50
 -10   3  -1   73.09    4.70
 -10   3  -1   77.09    4.50
  10  -3   1   69.49    4.50
  10  -3   1   74.69    4.40
 -11   3  -1   -2.70    2.00
 -11   3  -1   -0.60    2.00
 -11   3  -1    2.80    2.10
  11  -3   1    3.30    2.20
  11  -3   1   -1.50    1.90
 -12   3  -1    3.50    2.50
 -12   3  -1    4.80    2.70
 -12   3  -1    1.30    2.60
  12  -3   1    5.50    2.60
  12  -3   1   10.40    2.80
 -13   3  -1   -0.60    2.30
 -13   3  -1    2.00    2.50
 -13   3  -1   -0.10    2.60
  13  -3   1    3.30    2.30
  13  -3   1   -1.40    2.40
 -14   3  -1  229.38    9.50
 -14   3  -1  216.88    9.20
 -14   3  -1  237.98    9.80
  14  -3   1  236.18    9.30
  14  -3   1  235.18    9.50
 -15   3  -1    2.10    3.10
 -15   3  -1    2.10    3.10
  15  -3   1    3.40    3.10
  15  -3   1   -1.10    2.80
 -16   3  -1    7.10    3.80
 -16   3  -1    3.30    3.40
  16  -3   1    4.20    3.40
  16  -3   1    6.50    3.50
 -17   3  -1   15.60    4.20
 -17   3  -1   11.30    4.40
  17  -3   1   15.80    4.20
  17  -3   1   18.90    4.50
 -18   3  -1   42.50    5.80
  18  -3   1   34.80    5.60
 -18  -2   1   -6.20    3.20
 -18  -2   1   -1.20    3.30
 -18  -2   1    2.90    3.70
 -18  -2   1   -5.20    3.00
 -17  -2   1    1.20    3.40
 -17  -2   1    5.80    3.50
 -17  -2   1    2.70    3.60
  16   2  -1    1.30    2.80
 -16  -2   1    3.30    3.30
 -16  -2   1    1.20    3.10
  15   2  -1    0.20    2.60
  15   2  -1   -0.40    2.60
 -15  -2   1    2.80    2.90
 -15  -2   1    0.40    2.80
  14   2  -1   55.09    4.70
  14   2  -1   57.19    5.00
 -14  -2   1   68.49    5.70
 -14  -2   1   51.49    4.80
  13   2  -1  107.69    5.90
  13   2  -1  103.79    5.80
 -13  -2   1  112.99    6.40
 -13  -2   1  113.39    6.20
  12   2  -1   10.40    2.60
  12   2  -1    9.50    2.40
 -12  -2   1    9.60    2.50
 -12  -2   1   12.70    2.80
  11   2  -1    2.70    1.90
  11   2  -1    0.60    1.80
 -11  -2   1   -0.60    1.90
 -11  -2   1    1.30    1.50
 -11  -2   1   -0.10    1.90
  10   2  -1    7.70    2.00
  10   2  -1    4.80    1.80
 -10  -2   1    7.40    2.00
 -10  -2   1    7.20    2.10
 -10  -2   1    6.90    1.80
   9   2  -1  274.57    8.50
   9   2  -1  283.47    8.50
  -9  -2   1  295.67    9.00
  -9  -2   1  293.37    8.60
  -9  -2   1  279.67    8.70
   8   2  -1  104.99    4.50
   8   2  -1  115.49    4.70
  -8  -2   1  118.49    4.80
  -8  -2   1  116.39    4.60
  -8  -2   1  120.39    5.00
   7   2  -1   14.60    2.00
   7   2  -1   13.70    1.80
  -7  -2   1   13.90    2.10
  -7  -2   1   17.80    2.00
  -7  -2   1   16.20    2.10
   6   2  -1  111.69    4.00
   6   2  -1  122.89    4.20
   6   2  -1  114.59    4.20
  -6  -2   1  118.99    4.30
  -6  -2   1  112.99    4.20
  -6  -2   1  110.79    4.00
   5   2  -1  100.99    3.60
   5   2  -1  102.59    3.70
   5   2  -1  108.59    3.70
  -5  -2   1  104.39    3.60
  -5  -2   1  106.09    3.80
  -5  -2   1  109.39    3.80
  -5  -2   1  106.59    3.70
   4   2  -1 3877.31   84.29
   4   2  -1 3966.60   84.19
   4   2  -1 3929.61   84.09
  -4  -2   1 3887.91   84.09
  -4  -2   1 3846.42   85.19
  -4  -2   1 3943.01   84.29
  -4  -2   1 4003.70   85.19
   3   2  -1  376.36    9.00
   3   2  -1  375.26    8.90
   3   2  -1  386.76    8.90
  -3  -2   1  379.46    9.00
  -3  -2   1  374.56    9.00
  -3  -2   1  392.56    8.90
  -3  -2   1  378.86    9.10
   2   2  -1  219.18    5.30
   2   2  -1  212.18    5.30
   2   2  -1  219.28    5.40
   2   2  -1  222.78    5.50
   2   2  -1  224.38    5.30
  -2  -2   1  221.48    5.50
  -2  -2   1  222.28    5.30
  -2  -2   1  223.18    5.40
   1   2  -1  589.24   14.20
   1   2  -1  694.03   14.20
   1   2  -1  596.04   14.20
   1   2  -1  679.43   14.30
  -1  -2   1  678.73   14.30
  -1  -2   1  674.93   14.40
  -1  -2   1  656.63   14.20
  -1  -2   1  658.13   14.30
   0   2  -1 2193.68   55.29
   0   2  -1 2452.05   55.29
   0   2  -1 2608.44   55.49
   0  -2   1 2685.93   55.59
   0  -2   1 2765.62   55.49
   0  -2   1 2732.63   55.49
   0  -2   1 2728.23   55.59
  -1   2  -1  111.79    2.90
  -1   2  -1  112.19    3.00
  -1   2  -1  114.29    3.00
  -1   2  -1  106.59    2.90
  -1   2  -1  112.59    3.00
   1  -2   1  112.19    2.90
   1  -2   1  117.59    3.00
   1  -2   1  115.09    2.90
  -2   2  -1  179.78    4.60
  -2   2  -1  186.18    4.70
  -2   2  -1  177.58    4.60
  -2   2  -1  172.88    4.70
  -2   2  -1  177.98    4.70
   2  -2   1  174.88    4.60
   2  -2   1  187.58    4.70
   2  -2   1  172.48    4.70
   2  -2   1  175.18    4.60
  -3   2  -1 1897.51   41.20
  -3   2  -1 1929.71   41.10
  -3   2  -1 1879.61   41.20
  -3   2  -1 1896.21   41.10
  -3   2  -1 1914.41   41.10
   3  -2   1 1918.71   41.20
   3  -2   1 1907.21   41.10
   3  -2   1 1866.11   41.00
   3  -2   1 1844.72   41.00
   3  -2   1 1859.71   41.10
  -4   2  -1   52.39    2.50
  -4   2  -1   51.69    2.50
  -4   2  -1   60.39    2.80
  -4   2  -1   53.89    2.50
   4  -2   1   54.79    2.50
   4  -2   1   57.29    2.60
   4  -2   1   49.20    2.50
   4  -2   1   53.89    2.50
   4  -2   1   55.49    2.50
  -5   2  -1    4.40    1.20
  -5   2  -1    3.60    1.20
  -5   2  -1    4.80    1.30
   5  -2   1    4.30    1.30
   5  -2   1    4.90    1.20
   5  -2   1    4.70    1.30
   5  -2   1    4.20    1.20
  -6   2  -1  151.38    5.00
  -6   2  -1  145.19    5.20
  -6   2  -1  142.49    4.90
   6  -2   1  147.89    4.90
   6  -2   1  141.09    5.00
   6  -2   1  144.19    5.00
   6  -2   1  138.59    4.90
  -7   2  -1   22.70    2.30
  -7   2  -1   25.40    2.50
  -7   2  -1   20.70    2.40
   7  -2   1   25.00    2.40
   7  -2   1   20.60    2.20
   7  -2   1   24.10    2.40
   7  -2   1   25.50    2.40
  -8   2  -1   34.90    2.90
  -8   2  -1   38.30    3.10
  -8   2  -1   39.10    3.20
   8  -2   1   31.70    2.70
   8  -2   1   36.20    2.80
   8  -2   1   28.90    2.60
   8  -2   1   30.00    2.70
  -9   2  -1   28.40    3.00
  -9   2  -1   22.10    2.60
   9  -2   1   22.70    2.70
   9  -2   1   21.10    2.50
   9  -2   1   26.70    2.90
 -10   2  -1    1.90    2.10
 -10   2  -1    0.40    2.00
 -10   2  -1    2.40    1.90
  10  -2   1    5.10    1.90
  10  -2   1    6.90    2.20
 -11   2  -1   18.10    2.90
 -11   2  -1   16.00    3.00
 -11   2  -1   21.40    3.10
  11  -2   1   17.30    2.80
  11  -2   1   22.60    3.10
 -12   2  -1   12.80    3.20
 -12   2  -1   15.50    3.20
 -12   2  -1   14.70    3.00
  12  -2   1   16.10    3.10
  12  -2   1    9.00    2.50
 -13   2  -1   -0.40    2.60
 -13   2  -1   -3.70    2.40
 -13   2  -1   -1.70    2.30
  13  -2   1    4.60    2.50
  13  -2   1    5.90    2.70
 -14   2  -1   83.49    6.10
 -14   2  -1   87.49    6.30
 -14   2  -1   89.79    6.40
  14  -2   1   82.09    5.80
  14  -2   1   83.99    6.00
 -15   2  -1    3.30    3.20
 -15   2  -1   -0.70    3.20
 -15   2  -1    6.10    3.20
  15  -2   1   -0.20    2.80
  15  -2   1    3.70    2.80
 -16   2  -1    7.90    3.50
 -16   2  -1    4.20    3.50
 -16   2  -1    7.70    3.50
  16  -2   1   14.40    3.70
  16  -2   1   11.60    3.80
 -17   2  -1   -4.10    3.30
 -17   2  -1   -0.40    3.70
  17  -2   1   -0.50    3.10
  17  -2   1   -1.70    3.20
 -18   2  -1    1.20    3.80
 -18   2  -1   -4.80    3.90
  18  -2   1    2.00    3.80
 -18  -1   1   -0.50    3.50
 -18  -1   1   -1.10    3.40
 -18  -1   1    1.20    3.70
 -17  -1   1   -4.30    3.10
 -17  -1   1   -2.20    3.30
 -17  -1   1    0.00    3.30
  16   1  -1    6.10    3.20
 -16  -1   1    8.20    3.40
 -16  -1   1    1.90    3.40
 -16  -1   1    4.20    3.20
  15   1  -1    2.20    2.60
  15   1  -1    3.80    2.80
 -15  -1   1   -2.30    2.70
 -15  -1   1   -3.00    2.60
 -15  -1   1    2.20    2.80
  14   1  -1   45.20    4.40
  14   1  -1   38.10    4.20
 -14  -1   1   42.50    4.60
 -14  -1   1   47.30    4.70
  13   1  -1   91.59    5.40
  13   1  -1   93.49    5.60
 -13  -1   1   91.19    5.80
 -13  -1   1   80.99    5.60
  12   1  -1   58.09    4.50
  12   1  -1   63.39    4.50
 -12  -1   1   57.59    4.40
 -12  -1   1   56.69    4.60
 -12  -1   1   60.69    4.80
  11   1  -1   50.89    3.80
  11   1  -1   52.29    3.90
 -11  -1   1   48.60    4.00
 -11  -1   1   49.20    4.10
 -11  -1   1   40.80    3.60
  10   1  -1    1.50    1.70
  10   1  -1    1.80    1.60
 -10  -1   1    1.50    1.60
 -10  -1   1   -1.20    1.60
 -10  -1   1    0.30    1.40
   9   1  -1   25.70    2.50
   9   1  -1   24.30    2.50
  -9  -1   1   34.30    3.20
  -9  -1   1   25.70    2.70
  -9  -1   1   25.50    2.50
   8   1  -1  142.99    5.20
   8   1  -1  151.18    5.50
  -8  -1   1  149.29    5.60
  -8  -1   1  139.69    5.20
  -8  -1   1  146.69    5.40
   7   1  -1  701.53   17.80
   7   1  -1  748.43   17.90
   7   1  -1  771.12   17.70
  -7  -1   1  759.72   17.90
  -7  -1   1  739.73   18.00
  -7  -1   1  748.03   17.80
   6   1  -1   69.79    3.20
   6   1  -1   76.59    3.30
   6   1  -1   67.49    3.20
  -6  -1   1   72.39    3.30
  -6  -1   1   69.89    3.10
  -6  -1   1   70.79    3.40
   5   1  -1  853.21   19.30
   5   1  -1  831.52   19.30
   5   1  -1  821.82   19.20
  -5  -1   1  854.91   19.40
  -5  -1   1  845.02   19.30
  -5  -1   1  838.42   19.20
  -5  -1   1  846.72   19.30
   4   1  -1  196.88    5.20
   4   1  -1  189.48    5.30
   4   1  -1  192.18    5.30
  -4  -1   1  197.78    5.30
  -4  -1   1  194.08    5.20
  -4  -1   1  188.38    5.20
  -4  -1   1  186.18    5.30
   3   1  -1   50.49    1.90
   3   1  -1   49.80    2.00
   3   1  -1   47.00    2.00
   3   1  -1   46.80    1.90
  -3  -1   1   47.30    2.10
  -3  -1   1   47.40    1.90
  -3  -1   1   54.29    2.10
   2   1  -1  955.10   21.00
   2   1  -1  994.10   21.10
   2   1  -1  946.31   21.10
   2   1  -1  989.70   21.10
  -2  -1   1  985.50   21.10
  -2  -1   1  953.70   21.20
  -2  -1   1  966.80   21.10
   0   1  -1   -0.20    0.10
   0   1  -1   -0.30    0.10
   0   1  -1   -0.10    0.10
   0   1  -1   -0.40    0.10
  -1   1  -1  372.16    8.70
   1  -1   1  408.36    8.80
   1  -1   1  388.96    8.90
   1  -1   1  413.86    8.80
  -2   1  -1   63.09    2.10
  -2   1  -1   65.69    2.30
  -2   1  -1   69.09    2.20
  -2   1  -1   65.09    2.30
  -2   1  -1   68.49    2.20
   2  -1   1   66.19    2.20
   2  -1   1   68.89    2.30
   2  -1   1   66.69    2.20
   2  -1   1   66.99    2.20
   2  -1   1   67.29    2.20
  -3   1  -1   56.29    2.30
  -3   1  -1   56.19    2.40
  -3   1  -1   59.49    2.40
  -3   1  -1   55.49    2.20
   3  -1   1   57.89    2.30
   3  -1   1   56.09    2.30
   3  -1   1   56.09    2.40
   3  -1   1   54.79    2.20
   3  -1   1   54.49    2.30
  -4   1  -1  481.15   11.50
  -4   1  -1  468.55   11.60
  -4   1  -1  490.35   11.50
   4  -1   1  483.75   11.60
   4  -1   1  482.45   11.50
   4  -1   1  478.75   11.50
   4  -1   1  492.85   11.60
   4  -1   1  486.25   11.50
  -5   1  -1   16.30    1.70
  -5   1  -1   16.00    1.70
  -5   1  -1   14.90    1.60
   5  -1   1   11.70    1.40
   5  -1   1   14.50    1.60
  -6   1  -1  382.36    9.90
  -6   1  -1  377.56   10.00
  -6   1  -1  358.26    9.80
   6  -1   1  382.66    9.80
   6  -1   1  378.36    9.80
   6  -1   1  370.96    9.80
   6  -1   1  380.06   10.00
  -7   1  -1  285.37    8.10
  -7   1  -1  275.27    8.00
  -7   1  -1  283.37    8.30
   7  -1   1  267.37    8.00
   7  -1   1  270.77    8.00
   7  -1   1  279.67    7.90
   7  -1   1  269.57    7.90
  -8   1  -1  464.55   12.70
  -8   1  -1  483.75   12.70
  -8   1  -1  505.25   13.10
   8  -1   1  499.15   12.70
   8  -1   1  472.95   12.60
   8  -1   1  485.55   12.90
   8  -1   1  485.85   12.90
  -9   1  -1   67.39    4.30
  -9   1  -1   72.39    4.20
  -9   1  -1   71.69    3.90
   9  -1   1   63.49    3.90
   9  -1   1   64.19    4.50
   9  -1   1   69.49    4.10
 -10   1  -1   64.29    4.20
 -10   1  -1   65.29    4.20
  10  -1   1   68.99    4.20
  10  -1   1   62.39    4.20
 -11   1  -1    6.50    2.30
 -11   1  -1   11.00    2.50
  11  -1   1   11.30    2.50
  11  -1   1    8.30    2.30
 -12   1  -1   17.80    3.10
 -12   1  -1   13.20    2.80
  12  -1   1   22.20    3.20
  12  -1   1   15.50    3.00
 -13   1  -1   12.00    3.00
 -13   1  -1    5.90    2.90
 -13   1  -1    9.30    2.90
  13  -1   1    6.70    2.60
  13  -1   1   10.50    2.90
 -14   1  -1    2.30    2.70
 -14   1  -1    1.30    2.80
 -14   1  -1    2.80    2.60
  14  -1   1    4.40    2.70
  14  -1   1    1.00    2.60
 -15   1  -1   -0.60    3.00
 -15   1  -1    4.30    3.20
 -15   1  -1    1.40    3.10
  15  -1   1    1.30    2.80
  15  -1   1   -1.40    2.80
 -16   1  -1    2.80    3.30
 -16   1  -1    5.00    3.40
 -16   1  -1   -1.70    3.00
  16  -1   1   -2.40    2.80
  16  -1   1   -0.20    3.10
 -17   1  -1    0.90    3.40
 -17   1  -1    7.20    3.90
 -17   1  -1    2.40    3.50
  17  -1   1    0.40    3.50
 -18   1  -1    6.40    4.30
 -18   1  -1    9.80    4.40
 -18   1  -1    1.60    3.70
  18  -1   1    4.50    3.90
 -18   0   1    1.40    3.60
 -18   0   1    1.80    3.50
  17   0  -1   81.69    6.60
 -17   0   1   92.39    7.40
 -17   0   1   78.39    6.80
 -17   0   1   88.99    7.30
  16   0  -1    0.30    3.00
  16   0  -1   -2.30    3.20
 -16   0   1    1.20    2.90
 -16   0   1    1.50    3.20
 -16   0   1    4.70    3.30
  15   0  -1   26.80    3.90
  15   0  -1   31.00    4.20
 -15   0   1   40.50    5.00
 -15   0   1   22.00    3.80
 -15   0   1   31.70    4.50
  14   0  -1    1.20    2.40
  14   0  -1   -0.50    2.50
 -14   0   1    0.30    2.50
 -14   0   1    2.60    2.60
 -14   0   1   -5.50    2.30
  13   0  -1   96.89    5.50
  13   0  -1   90.79    5.30
 -13   0   1   93.59    5.70
 -13   0   1  101.89    6.20
 -13   0   1   96.09    6.10
  12   0  -1    0.70    2.10
  12   0  -1   -0.60    1.90
 -12   0   1   -1.10    2.00
 -12   0   1    0.10    2.00
  11   0  -1  146.19    6.10
  11   0  -1  149.88    6.30
 -11   0   1  146.09    6.10
 -11   0   1  157.78    6.50
 -11   0   1  149.19    6.50
  10   0  -1   -0.30    1.60
  10   0  -1    1.90    1.50
 -10   0   1    0.20    1.40
 -10   0   1    0.90    1.80
 -10   0   1    0.50    1.70
   9   0  -1    6.90    1.80
   9   0  -1   11.10    2.10
  -9   0   1    9.20    1.90
  -9   0   1    7.80    1.80
  -9   0   1    9.60    2.10
   8   0  -1    0.10    1.30
   8   0  -1    2.70    1.50
  -8   0   1    1.70    1.50
  -8   0   1   -2.50    1.40
  -8   0   1    1.20    1.30
   7   0  -1   85.39    3.80
   7   0  -1   80.89    3.60
   7   0  -1   78.19    3.60
  -7   0   1   87.29    4.00
  -7   0   1   82.49    3.60
  -7   0   1   89.89    3.90
   6   0  -1    0.10    1.00
   6   0  -1    0.10    1.00
   6   0  -1   -0.20    1.10
  -6   0   1    1.10    1.20
  -6   0   1   -1.40    1.00
  -6   0   1    1.00    1.00
   5   0  -1  760.32   17.60
   5   0  -1  762.62   17.70
   5   0  -1  793.52   17.80
  -5   0   1  759.82   17.70
  -5   0   1  768.52   17.70
  -5   0   1  767.82   17.70
  -5   0   1  754.62   17.80
   4   0  -1   -2.70    0.90
   4   0  -1   -2.60    0.90
   4   0  -1    0.40    1.00
  -4   0   1   -0.40    1.00
  -4   0   1   -0.80    1.10
  -4   0   1   -1.80    0.90
  -4   0   1   -2.20    0.90
   3   0  -1  280.67    6.80
   3   0  -1  259.97    6.80
   3   0  -1  267.37    6.70
   3   0  -1  300.97    6.80
  -3   0   1  284.17    6.80
  -3   0   1  282.67    6.80
  -3   0   1  280.77    6.90
  -3   0   1  273.27    6.70
   2   0  -1    1.30    0.70
   2   0  -1   -0.20    0.60
   2   0  -1    0.80    0.60
   2   0  -1   -0.80    0.60
  -2   0   1   -1.30    0.60
  -2   0   1    0.10    0.60
  -2   0   1   -0.50    0.60
   1   0  -1   -1.30    0.10
   1   0  -1   -1.10    0.10
   1   0  -1   -1.30    0.10
   1   0  -1   -1.40    0.10
   1   0  -1   -1.30    0.10
  -1   0   1   -1.40    0.10
  -1   0   1   -1.30    0.10
   0   0  -1    0.00    0.10
   0   0  -1    0.00    0.10
   0   0  -1    0.00    0.10
   0   0   1    0.00    0.10
   0   0   1    0.00    0.10
   0   0   1    0.00    0.10
  -2   0  -1    0.60    0.70
  -2   0  -1   -0.50    0.50
  -2   0  -1    0.70    0.60
  -2   0  -1    0.90    0.70
   2   0   1    0.80    0.70
   2   0   1    1.70    0.60
   2   0   1    0.10    0.60
   2   0   1    1.60    0.70
  -3   0  -1 1425.66   30.90
  -3   0  -1 1421.06   30.90
  -3   0  -1 1389.86   30.90
  -3   0  -1 1440.46   31.00
   3   0   1 1406.36   30.90
   3   0   1 1419.16   31.00
   3   0   1 1401.46   30.90
   3   0   1 1410.56   30.90
  -4   0  -1    2.10    1.00
  -4   0  -1    0.30    1.00
  -4   0  -1    0.80    1.00
   4   0   1    1.00    1.00
   4   0   1    0.80    1.00
   4   0   1    0.70    1.00
  -5   0  -1  290.97    7.90
  -5   0  -1  291.37    7.80
  -5   0  -1  296.47    7.90
   5   0   1  299.17    7.90
   5   0   1  293.87    7.90
   5   0   1  294.07    7.80
  -6   0  -1   -0.20    1.30
  -6   0  -1    1.10    1.20
  -6   0  -1   -0.10    1.10
   6   0   1   -0.20    1.20
   6   0   1    0.40    1.20
   6   0   1    0.30    1.20
  -7   0  -1  125.29    4.70
  -7   0  -1  130.09    5.00
  -7   0  -1  122.19    4.80
   7   0   1  111.29    4.50
   7   0   1  123.79    4.80
   7   0   1  133.79    4.80
  -8   0  -1    1.10    1.60
  -8   0  -1    1.40    1.40
  -8   0  -1    0.00    1.60
   8   0   1    1.10    1.50
   8   0   1   -0.20    1.40
   8   0   1   -0.70    1.40
  -9   0  -1  136.19    5.60
  -9   0  -1  136.39    5.90
  -9   0  -1  140.69    5.40
   9   0   1  137.29    5.50
   9   0   1  138.69    5.60
 -10   0  -1   -0.80    1.50
 -10   0  -1    1.70    1.90
  10   0   1   -1.00    1.60
  10   0   1   -0.80    1.60
 -11   0  -1   41.40    3.80
 -11   0  -1   42.70    4.00
  11   0   1   51.19    4.20
  11   0   1   37.70    3.50
 -12   0  -1    1.30    2.40
 -12   0  -1    2.90    2.40
  12   0   1   -0.20    2.10
  12   0   1    0.20    2.20
 -13   0  -1   35.20    4.30
 -13   0  -1   43.80    4.50
  13   0   1   30.60    3.60
  13   0   1   35.10    4.00
 -14   0  -1    1.30    2.70
 -14   0  -1    1.20    2.70
  14   0   1   -1.90    2.40
  14   0   1   -0.40    2.40
 -15   0  -1    0.50    3.00
 -15   0  -1    3.20    3.30
 -15   0  -1    3.40    2.90
  15   0   1   -0.60    2.70
  15   0   1    3.60    3.00
 -16   0  -1    0.60    3.30
 -16   0  -1   -1.30    3.10
 -16   0  -1    1.60    2.90
  16   0   1    2.10    3.10
  16   0   1    2.10    3.10
 -17   0  -1   45.90    5.50
 -17   0  -1   48.90    5.80
 -17   0  -1   50.69    5.90
  17   0   1   55.09    5.70
 -18   0  -1   -5.70    3.30
 -18   0  -1    2.20    3.80
 -18   0  -1    0.80    3.80
  18   0   1   -4.00    4.10
 -18   1   1   -5.30    3.10
 -18   1   1   -4.70    3.40
  17  -1  -1   -3.80    3.00
 -17   1   1    0.80    3.20
 -17   1   1    2.10    3.30
  16  -1  -1    3.50    3.10
  16  -1  -1    1.10    3.00
 -16   1   1    5.10    3.60
 -16   1   1    8.30    3.50
 -16   1   1    8.40    3.30
  15  -1  -1    3.90    2.90
  15  -1  -1    1.50    2.80
 -15   1   1    0.60    2.80
 -15   1   1   -4.00    2.50
 -15   1   1    2.50    3.00
  14  -1  -1   49.30    4.50
  14  -1  -1   46.40    4.60
 -14   1   1   49.40    5.00
 -14   1   1   38.60    4.30
 -14   1   1   37.70    4.60
  13  -1  -1   91.59    5.60
  13  -1  -1   85.99    5.40
 -13   1   1   90.79    5.80
 -13   1   1   85.19    5.60
 -13   1   1   84.39    5.70
  12  -1  -1   53.99    4.30
  12  -1  -1   62.39    4.50
 -12   1   1   57.69    4.40
 -12   1   1   57.39    4.70
 -12   1   1   60.79    4.70
  11  -1  -1   47.90    3.70
  11  -1  -1   47.00    3.80
 -11   1   1   42.70    3.80
 -11   1   1   34.30    3.40
 -11   1   1   43.20    3.80
 -11   1   1   46.50    4.40
  10  -1  -1    0.90    1.70
  10  -1  -1    0.20    1.50
 -10   1   1    1.80    1.90
 -10   1   1    0.60    1.80
 -10   1   1    0.20    1.50
 -10   1   1    0.40    1.50
   9  -1  -1   25.70    2.60
   9  -1  -1   25.70    2.50
   9  -1  -1   25.40    2.50
  -9   1   1   21.00    2.40
  -9   1   1   24.80    2.70
  -9   1   1   18.90    2.40
  -9   1   1   32.30    3.00
   8  -1  -1  148.29    5.30
   8  -1  -1  145.49    5.40
   8  -1  -1  148.09    5.30
  -8   1   1  150.58    5.40
  -8   1   1  148.79    5.50
  -8   1   1  141.29    5.40
   7  -1  -1  756.62   17.90
   7  -1  -1  727.13   17.80
   7  -1  -1  727.33   17.70
  -7   1   1  736.03   17.80
  -7   1   1  751.72   18.00
  -7   1   1  741.43   17.80
   6  -1  -1   74.99    3.30
   6  -1  -1   69.39    3.20
   6  -1  -1   74.69    3.30
  -6   1   1   74.79    3.50
  -6   1   1   71.99    3.30
  -6   1   1   78.59    3.30
   5  -1  -1  834.12   19.30
   5  -1  -1  841.02   19.50
   5  -1  -1  855.31   19.40
  -5   1   1  811.22   19.30
  -5   1   1  858.31   19.60
  -5   1   1  855.01   19.50
  -5   1   1  861.71   19.40
   4  -1  -1  198.28    5.50
   4  -1  -1  199.88    5.50
   4  -1  -1  199.48    5.40
  -4   1   1  192.98    5.40
  -4   1   1  202.38    5.40
  -4   1   1  201.98    5.60
  -4   1   1  198.28    5.60
  -4   1   1  192.38    5.40
   3  -1  -1   52.99    2.20
   3  -1  -1   48.20    2.10
   3  -1  -1   49.30    2.10
   3  -1  -1   51.49    1.90
   3  -1  -1   55.49    2.10
  -3   1   1   51.89    2.30
  -3   1   1   52.39    2.10
  -3   1   1   50.69    2.10
  -3   1   1   48.60    2.30
  -3   1   1   53.09    2.10
   2  -1  -1  991.50   21.50
   2  -1  -1  997.10   21.40
   2  -1  -1  965.80   21.40
   2  -1  -1 1007.90   21.20
   2  -1  -1  993.60   21.50
  -2   1   1  995.40   21.20
  -2   1   1  979.80   21.50
  -2   1   1  966.00   21.40
  -2   1   1  982.10   21.40
  -2   1   1  947.71   21.40
   0  -1  -1    0.00    0.20
   0  -1  -1   -0.30    0.20
   0   1   1   -0.10    0.10
   0   1   1   -0.10    0.20
  -1  -1  -1  432.26    9.20
  -1  -1  -1  414.86    9.30
   1   1   1  391.76    9.20
  -2  -1  -1   61.59    2.20
  -2  -1  -1   65.79    2.20
  -2  -1  -1   65.89    2.30
  -2  -1  -1   62.99    2.20
   2   1   1   62.79    2.20
   2   1   1   68.49    2.20
   2   1   1   66.79    2.30
   2   1   1   65.99    2.30
  -3  -1  -1   49.60    2.10
  -3  -1  -1   53.49    2.30
  -3  -1  -1   56.29    2.40
  -3  -1  -1   50.89    2.20
   3   1   1   53.39    2.30
   3   1   1   51.69    2.20
   3   1   1   53.89    2.30
   3   1   1   52.39    2.20
  -4  -1  -1  472.05   11.50
  -4  -1  -1  490.65   11.60
  -4  -1  -1  480.95   11.50
  -4  -1  -1  483.15   11.50
   4   1   1  477.45   11.50
   4   1   1  485.25   11.60
   4   1   1  485.85   11.50
  -5  -1  -1   16.00    1.80
  -5  -1  -1   15.60    1.60
  -5  -1  -1   12.10    1.40
   5   1   1   10.70    1.40
   5   1   1   14.10    1.70
  -6  -1  -1  385.56    9.90
  -6  -1  -1  380.76   10.00
  -6  -1  -1  373.56    9.90
   6   1   1  371.76    9.90
   6   1   1  387.06   10.00
   6   1   1  368.16    9.80
  -7  -1  -1  283.67    8.30
  -7  -1  -1  286.97    8.40
  -7  -1  -1  284.97    8.10
   7   1   1  278.07    8.20
   7   1   1  286.77    8.20
   7   1   1  286.67    8.10
  -8  -1  -1  492.35   13.00
  -8  -1  -1  515.65   13.10
  -8  -1  -1  473.05   12.80
   8   1   1  474.85   13.00
   8   1   1  494.75   12.80
   8   1   1  501.25   13.00
  -9  -1  -1   72.59    4.10
  -9  -1  -1   73.69    4.40
  -9  -1  -1   62.39    3.70
   9   1   1   65.89    3.90
   9   1   1   62.49    3.70
 -10  -1  -1   69.69    4.50
 -10  -1  -1   67.09    4.00
 -10  -1  -1   61.79    4.20
  10   1   1   69.89    4.20
  10   1   1   61.89    4.00
 -11  -1  -1    8.70    2.40
 -11  -1  -1    9.00    2.50
  11   1   1    6.50    2.20
  11   1   1    9.70    2.50
 -12  -1  -1   19.70    3.30
 -12  -1  -1   18.40    3.10
  12   1   1   16.10    2.90
  12   1   1   15.40    2.90
 -13  -1  -1    9.90    2.90
 -13  -1  -1   10.80    3.10
  13   1   1    4.90    2.60
  13   1   1    5.40    2.40
 -14  -1  -1   -2.00    2.60
 -14  -1  -1    1.70    2.90
  14   1   1    1.90    2.70
  14   1   1    2.50    2.60
 -15  -1  -1    0.10    2.90
 -15  -1  -1   -0.80    2.80
  15   1   1    4.20    3.00
  15   1   1    3.50    3.00
 -16  -1  -1    1.30    3.30
 -16  -1  -1    1.60    3.40
  16   1   1    1.80    3.10
  16   1   1    2.50    3.20
 -17  -1  -1    6.70    3.90
 -17  -1  -1    5.60    3.50
 -17  -1  -1    1.70    3.70
  17   1   1    2.00    3.20
 -18  -1  -1    4.60    4.10
 -18  -1  -1    9.40    4.10
 -18  -1  -1    6.40    3.90
  18  -2  -1    0.70    3.80
 -18   2   1   -1.80    3.40
 -18   2   1    4.60    4.00
  17  -2  -1    5.50    3.60
 -17   2   1   -0.10    3.30
 -17   2   1    3.70    3.60
  16  -2  -1    4.40    3.10
  16  -2  -1    3.90    3.20
 -16   2   1   -1.80    2.90
 -16   2   1    1.50    3.30
  15  -2  -1    2.20    2.70
  15  -2  -1   -3.40    2.60
 -15   2   1    3.60    2.90
 -15   2   1    2.60    3.10
  14  -2  -1   66.79    5.30
  14  -2  -1   55.99    4.90
 -14   2   1   58.69    5.30
 -14   2   1   56.09    5.30
  13  -2  -1  101.69    6.00
  13  -2  -1  114.29    6.00
 -13   2   1   98.89    6.20
 -13   2   1  113.99    6.40
 -13   2   1  101.59    6.10
  12  -2  -1   12.10    2.60
  12  -2  -1    9.70    2.30
 -12   2   1   10.90    2.80
 -12   2   1    6.50    2.50
 -12   2   1    7.40    2.30
  11  -2  -1    0.30    1.90
  11  -2  -1   -0.20    1.90
 -11   2   1    4.40    2.30
 -11   2   1    0.10    2.10
 -11   2   1    1.00    1.90
  10  -2  -1    7.10    2.10
  10  -2  -1    1.90    1.60
  10  -2  -1    6.90    2.00
 -10   2   1    3.20    1.80
 -10   2   1    3.50    2.10
 -10   2   1    2.70    1.90
 -10   2   1    5.50    2.10
   9  -2  -1  273.87    8.40
   9  -2  -1  282.77    8.60
   9  -2  -1  270.77    8.10
  -9   2   1  261.47    8.30
  -9   2   1  267.17    8.50
  -9   2   1  275.47    8.70
  -9   2   1  279.47    8.80
   8  -2  -1  104.39    4.20
   8  -2  -1  105.69    4.50
   8  -2  -1   90.99    4.40
   8  -2  -1  113.19    4.70
  -8   2   1  110.49    4.50
  -8   2   1  106.79    4.60
  -8   2   1  107.09    4.80
  -8   2   1  109.09    4.80
   7  -2  -1   13.80    1.90
   7  -2  -1   13.90    2.00
   7  -2  -1   12.40    1.80
   7  -2  -1   16.70    1.80
  -7   2   1   15.80    2.10
  -7   2   1   14.10    2.10
  -7   2   1   15.00    1.90
  -7   2   1   11.50    1.90
   6  -2  -1  105.79    4.10
   6  -2  -1  111.39    3.80
   6  -2  -1  106.79    4.00
   6  -2  -1  103.69    4.10
  -6   2   1  111.49    4.10
  -6   2   1  107.29    4.30
  -6   2   1  103.39    4.20
  -6   2   1  103.49    4.10
   5  -2  -1  112.69    4.00
   5  -2  -1  112.29    4.00
   5  -2  -1  104.99    3.70
   5  -2  -1  117.19    3.70
  -5   2   1  113.79    4.10
  -5   2   1  107.19    3.90
  -5   2   1  107.29    3.90
   4  -2  -1 3903.21   84.09
   4  -2  -1 3923.11   84.09
   4  -2  -1 3928.31   83.99
   4  -2  -1 3899.31   83.69
  -4   2   1 3848.81   84.09
  -4   2   1 3849.91   83.99
  -4   2   1 4011.00   84.09
   3  -2  -1  375.26    9.00
   3  -2  -1  387.76    9.00
   3  -2  -1  381.16    9.10
   3  -2  -1  374.76    8.70
   3  -2  -1  371.96    9.00
  -3   2   1  374.96    8.90
  -3   2   1  371.26    9.00
  -3   2   1  374.56    8.70
  -3   2   1  356.46    9.00
  -3   2   1  374.86    9.00
   2  -2  -1  205.38    5.40
   2  -2  -1  221.38    5.60
   2  -2  -1  224.68    5.50
   2  -2  -1  223.68    5.60
  -2   2   1  225.38    5.50
  -2   2   1  223.38    5.50
  -2   2   1  222.98    5.60
  -2   2   1  215.58    5.20
  -2   2   1  216.18    5.50
  -2   2   1  226.88    5.50
   1  -2  -1  683.93   14.50
   1  -2  -1  656.73   14.40
   1  -2  -1  618.14   14.40
   1  -2  -1  658.53   14.40
  -1   2   1  593.14   14.30
  -1   2   1  669.63   14.40
  -1   2   1  692.93   14.50
  -1   2   1  635.64   14.40
   0  -2  -1 2453.05   54.89
   0  -2  -1 2770.62   54.99
   0  -2  -1 2277.47   54.89
   0  -2  -1 2702.53   54.79
   0   2   1 2785.22   54.99
   0   2   1 2780.22   54.99
   0   2   1 2209.78   54.69
  -1  -2  -1  118.49    3.20
  -1  -2  -1  120.79    3.30
  -1  -2  -1  115.49    3.20
  -1  -2  -1  114.09    3.00
  -1  -2  -1  119.29    3.20
   1   2   1  116.79    3.30
   1   2   1  122.99    3.30
   1   2   1  117.39    3.20
   1   2   1  120.99    3.20
  -2  -2  -1  182.08    4.70
  -2  -2  -1  181.38    4.70
  -2  -2  -1  180.88    4.70
  -2  -2  -1  176.38    4.80
   2   2   1  171.78    4.70
   2   2   1  176.78    4.70
   2   2   1  166.48    4.70
   2   2   1  177.88    4.70
  -3  -2  -1 1912.11   40.80
  -3  -2  -1 1913.01   40.90
  -3  -2  -1 1859.31   40.90
  -3  -2  -1 1845.72   40.70
   3   2   1 1868.61   40.90
   3   2   1 1873.61   40.80
   3   2   1 1866.31   40.80
  -4  -2  -1   49.90    2.60
  -4  -2  -1   48.30    2.40
  -4  -2  -1   50.39    2.40
  -4  -2  -1   49.40    2.50
   4   2   1   50.39    2.50
   4   2   1   54.29    2.50
   4   2   1   46.10    2.40
  -5  -2  -1    4.70    1.20
  -5  -2  -1    5.20    1.10
  -5  -2  -1    4.90    1.40
   5   2   1    8.60    1.40
   5   2   1    4.70    1.30
   5   2   1    7.20    1.40
  -6  -2  -1  156.68    5.30
  -6  -2  -1  149.79    5.10
  -6  -2  -1  163.38    5.30
   6   2   1  150.98    5.20
   6   2   1  152.08    5.10
   6   2   1  154.58    5.20
  -7  -2  -1   20.30    2.10
  -7  -2  -1   20.20    2.30
  -7  -2  -1   22.70    2.30
   7   2   1   24.90    2.50
   7   2   1   21.50    2.10
   7   2   1   23.60    2.30
  -8  -2  -1   37.00    3.20
  -8  -2  -1   33.70    3.00
  -8  -2  -1   44.00    3.00
   8   2   1   35.10    2.90
   8   2   1   30.10    2.70
  -9  -2  -1   21.20    2.50
  -9  -2  -1   23.10    2.70
  -9  -2  -1   24.90    2.80
   9   2   1   19.10    2.40
   9   2   1   23.40    2.60
 -10  -2  -1    2.90    2.00
 -10  -2  -1   -1.60    1.90
 -10  -2  -1    2.30    1.50
  10   2   1    1.50    1.80
  10   2   1    1.90    2.00
 -11  -2  -1   19.70    2.90
 -11  -2  -1   15.60    2.80
 -11  -2  -1   15.00    2.90
  11   2   1   18.60    2.80
  11   2   1   18.50    2.80
 -12  -2  -1   10.00    2.70
 -12  -2  -1   12.00    3.00
  12   2   1    5.30    2.40
  12   2   1    9.60    2.70
 -13  -2  -1   -1.30    2.30
 -13  -2  -1    2.70    2.60
  13   2   1    1.00    2.40
  13   2   1   -1.00    2.30
 -14  -2  -1   88.59    6.30
 -14  -2  -1   81.09    6.20
  14   2   1   96.59    6.10
  14   2   1   77.89    5.80
 -15  -2  -1    3.00    2.90
 -15  -2  -1    2.70    2.90
  15   2   1    6.90    3.10
  15   2   1    2.30    2.80
 -16  -2  -1   12.80    4.00
 -16  -2  -1    6.40    3.40
  16   2   1   11.80    3.70
 -17  -2  -1    2.80    3.70
 -17  -2  -1   -2.70    3.40
  17   2   1   -2.30    3.30
 -18  -2  -1   -1.10    3.60
 -18  -2  -1    0.50    3.90
 -18  -2  -1   -0.80    3.50
  18  -3  -1    9.80    4.20
 -18   3   1   11.00    4.00
 -18   3   1    5.10    4.00
  17  -3  -1   34.70    4.90
 -17   3   1   26.10    4.80
 -17   3   1   27.50    4.60
  16  -3  -1   69.09    6.10
  16  -3  -1   82.99    6.50
 -16   3   1   75.39    6.40
 -16   3   1   67.19    6.10
  15  -3  -1    0.80    3.00
  15  -3  -1    1.40    2.90
 -15   3   1    3.30    3.10
 -15   3   1    2.20    3.00
  14  -3  -1    3.50    2.60
  14  -3  -1    3.00    2.80
 -14   3   1    4.90    2.80
 -14   3   1    2.40    3.10
  13  -3  -1   46.80    4.50
  13  -3  -1   48.00    4.40
 -13   3   1   44.60    4.50
 -13   3   1   49.99    4.60
  12  -3  -1   28.00    3.50
  12  -3  -1   26.00    3.20
 -12   3   1   27.90    3.40
 -12   3   1   26.60    3.50
  11  -3  -1  135.59    6.10
  11  -3  -1  143.49    6.30
 -11   3   1  141.99    6.50
 -11   3   1  144.99    6.40
  10  -3  -1   42.40    3.70
  10  -3  -1   26.40    2.90
  10  -3  -1   32.70    3.20
 -10   3   1   37.00    3.60
 -10   3   1   29.40    3.20
   9  -3  -1    3.60    1.50
   9  -3  -1    4.70    1.80
   9  -3  -1    2.60    1.60
  -9   3   1    3.40    1.60
  -9   3   1    5.10    2.10
  -9   3   1    3.80    1.80
   8  -3  -1  550.84   14.00
   8  -3  -1  570.44   14.60
   8  -3  -1  547.05   14.30
   8  -3  -1  577.24   14.60
  -8   3   1  582.04   14.60
  -8   3   1  531.75   14.20
  -8   3   1  581.64   14.70
   7  -3  -1   18.90    2.10
   7  -3  -1   22.10    2.00
   7  -3  -1   20.60    2.30
   7  -3  -1   18.40    2.10
  -7   3   1   18.70    2.10
  -7   3   1   23.00    2.40
  -7   3   1   19.20    2.20
   6  -3  -1  299.97    8.10
   6  -3  -1  297.07    8.30
   6  -3  -1  285.07    7.70
   6  -3  -1  292.17    8.20
  -6   3   1  283.17    8.00
  -6   3   1  303.87    8.30
  -6   3   1  282.77    8.10
   5  -3  -1  437.06   11.10
   5  -3  -1  442.26   10.70
   5  -3  -1  440.66   11.00
   5  -3  -1  441.06   11.10
  -5   3   1  448.06   11.10
  -5   3   1  445.16   11.10
  -5   3   1  445.96   10.70
  -5   3   1  452.45   11.20
   4  -3  -1  122.49    4.00
   4  -3  -1  129.49    4.20
   4  -3  -1  117.59    3.70
   4  -3  -1  122.09    4.20
   4  -3  -1  118.39    4.10
  -4   3   1  123.89    4.00
  -4   3   1  119.49    4.10
  -4   3   1  118.69    4.20
  -4   3   1  124.69    3.80
   3  -3  -1 1120.89   24.60
   3  -3  -1 1092.49   24.60
   3  -3  -1 1130.79   24.60
   3  -3  -1 1102.39   24.50
  -3   3   1 1092.69   24.30
  -3   3   1 1107.09   24.60
  -3   3   1 1076.19   24.50
  -3   3   1 1099.89   24.70
  -3   3   1 1124.99   24.60
   2  -3  -1  552.04   12.50
   2  -3  -1  531.15   12.40
   2  -3  -1  552.64   12.60
   2  -3  -1  536.95   12.50
   2  -3  -1  549.95   12.50
  -2   3   1  554.24   12.50
  -2   3   1  532.55   12.50
  -2   3   1  543.75   12.50
  -2   3   1  525.95   12.40
   1  -3  -1  217.88    5.40
   1  -3  -1  206.18    5.40
   1  -3  -1  210.28    5.40
   1  -3  -1  218.78    5.50
  -1   3   1  204.18    5.40
  -1   3   1  211.98    5.50
  -1   3   1  212.98    5.30
  -1   3   1  206.38    5.40
   0  -3  -1   36.00    1.80
   0  -3  -1   34.90    1.30
   0  -3  -1   35.20    1.90
   0  -3  -1   34.00    1.80
   0  -3  -1   36.60    1.90
   0   3   1   36.20    1.90
   0   3   1   32.60    1.30
   0   3   1   34.20    1.80
   0   3   1   38.80    1.90
   0   3   1   35.90    1.90
  -1  -3  -1   62.09    2.50
  -1  -3  -1   60.89    2.30
  -1  -3  -1   55.49    1.90
  -1  -3  -1   57.09    2.40
  -1  -3  -1   57.19    2.40
   1   3   1   59.89    1.90
   1   3   1   59.89    2.40
   1   3   1   57.79    2.30
   1   3   1   58.09    2.40
   1   3   1   56.39    2.20
  -2  -3  -1  654.63   14.60
  -2  -3  -1  625.14   14.60
  -2  -3  -1  625.94   14.50
  -2  -3  -1  648.94   14.30
  -2  -3  -1  628.24   14.50
   2   3   1  643.74   14.60
   2   3   1  640.34   14.60
   2   3   1  652.53   14.50
  -3  -3  -1   87.59    3.10
  -3  -3  -1   85.29    3.20
  -3  -3  -1  106.49    3.40
  -3  -3  -1   90.79    3.20
   3   3   1   96.49    3.20
   3   3   1   88.79    3.20
   3   3   1   86.29    3.10
  -4  -3  -1    2.70    1.20
  -4  -3  -1    2.70    1.10
  -4  -3  -1    1.90    1.20
  -4  -3  -1    3.70    1.10
   4   3   1    3.60    1.10
   4   3   1    3.80    1.20
   4   3   1    1.50    1.10
  -5  -3  -1   43.00    2.60
  -5  -3  -1   45.10    2.50
  -5  -3  -1   39.70    2.50
   5   3   1   42.00    2.40
   5   3   1   42.50    2.60
   5   3   1   39.90    2.50
  -6  -3  -1  457.35   11.60
  -6  -3  -1  453.55   11.50
  -6  -3  -1  459.95   11.80
   6   3   1  441.96   11.50
   6   3   1  439.36   11.60
   6   3   1  460.55   11.50
  -7  -3  -1   91.39    4.00
  -7  -3  -1   89.49    4.20
  -7  -3  -1   92.89    4.20
   7   3   1   93.19    4.00
   7   3   1   93.79    4.00
  -8  -3  -1   94.89    4.50
  -8  -3  -1   94.49    4.40
  -8  -3  -1   94.39    4.60
   8   3   1   95.69    4.30
   8   3   1   96.69    4.40
  -9  -3  -1   16.40    2.30
  -9  -3  -1   17.20    2.50
  -9  -3  -1   21.50    2.70
   9   3   1   20.20    2.50
   9   3   1   21.80    2.50
 -10  -3  -1   65.49    4.50
 -10  -3  -1   71.99    4.20
 -10  -3  -1   77.29    4.60
  10   3   1   71.29    4.30
  10   3   1   76.69    4.40
 -11  -3  -1    1.80    1.60
 -11  -3  -1   -2.10    2.00
 -11  -3  -1    6.40    2.50
  11   3   1    1.80    2.00
  11   3   1    2.40    2.00
 -12  -3  -1    5.10    2.50
 -12  -3  -1    6.30    2.80
  12   3   1    3.00    2.20
  12   3   1    2.60    2.10
 -13  -3  -1    5.10    2.70
 -13  -3  -1    0.20    2.70
  13   3   1    2.70    2.50
  13   3   1    1.10    2.50
 -14  -3  -1  221.38    9.50
 -14  -3  -1  236.78    9.60
  14   3   1  234.28    9.40
  14   3   1  222.98    9.00
 -15  -3  -1    1.00    3.10
 -15  -3  -1    2.50    3.20
  15   3   1    3.40    3.00
  15   3   1    2.60    3.00
 -16  -3  -1   11.00    4.00
 -16  -3  -1    4.60    3.40
  16   3   1   10.20    3.60
 -17  -3  -1   10.50    4.20
 -17  -3  -1   16.70    4.60
 -18  -3  -1   43.80    5.90
 -18  -3  -1   40.10    5.80
  18  -4  -1    9.90    4.20
 -18   4   1   13.50    4.20
 -18   4   1    8.30    4.50
  17  -4  -1    2.10    3.40
  17  -4  -1    6.60    3.80
 -17   4   1    4.70    3.70
 -17   4   1    5.50    3.70
  16  -4  -1    4.70    3.40
  16  -4  -1    1.40    3.20
 -16   4   1   -1.10    3.00
 -16   4   1    2.10    3.40
  15  -4  -1    7.80    3.10
  15  -4  -1    4.70    2.90
 -15   4   1    4.80    3.20
 -15   4   1    8.50    3.50
  14  -4  -1   27.00    4.00
  14  -4  -1   27.50    4.00
 -14   4   1   32.60    4.30
 -14   4   1   29.20    4.40
  13  -4  -1   65.49    5.20
  13  -4  -1   60.49    5.10
 -13   4   1   58.99    5.10
 -13   4   1   54.49    5.20
  12  -4  -1   19.50    3.00
  12  -4  -1   20.10    3.20
 -12   4   1   21.90    3.50
 -12   4   1   22.00    3.40
  11  -4  -1    0.60    2.10
  11  -4  -1    3.80    2.00
 -11   4   1    1.10    2.20
 -11   4   1    0.10    1.90
  10  -4  -1   17.90    2.70
  10  -4  -1   19.00    2.90
 -10   4   1   19.70    3.10
 -10   4   1   21.10    3.00
   9  -4  -1    3.70    2.00
   9  -4  -1    3.40    1.80
   9  -4  -1    5.70    1.60
   9  -4  -1    4.70    1.90
  -9   4   1    8.60    2.20
  -9   4   1    2.70    1.80
   8  -4  -1  156.38    5.30
   8  -4  -1  153.28    5.80
   8  -4  -1  153.28    5.70
   8  -4  -1  148.39    5.70
  -8   4   1  161.18    6.00
  -8   4   1  153.78    5.70
  -8   4   1  149.19    5.70
   7  -4  -1   10.70    1.90
   7  -4  -1   13.10    2.10
   7  -4  -1   16.70    1.90
   7  -4  -1   11.50    1.80
  -7   4   1   12.90    1.90
  -7   4   1   15.10    2.20
  -7   4   1   15.50    2.20
   6  -4  -1   30.80    2.60
   6  -4  -1   28.60    2.20
   6  -4  -1   27.70    2.30
   6  -4  -1   26.60    2.30
  -6   4   1   29.10    2.20
  -6   4   1   30.20    2.40
  -6   4   1   33.10    2.50
  -6   4   1   31.60    2.60
   5  -4  -1   63.19    2.70
   5  -4  -1   63.29    3.10
   5  -4  -1   67.59    3.20
   5  -4  -1   62.39    3.00
   5  -4  -1   64.59    3.20
  -5   4   1   64.89    3.30
  -5   4   1   63.69    2.80
  -5   4   1   69.89    3.30
  -5   4   1   64.99    3.10
   4  -4  -1  137.69    4.50
   4  -4  -1  123.59    3.20
   4  -4  -1  133.19    4.50
   4  -4  -1  136.09    4.40
  -4   4   1  142.89    4.50
  -4   4   1  135.89    4.60
  -4   4   1  139.69    4.50
  -4   4   1  139.99    4.20
  -4   4   1  137.89    4.50
   3  -4  -1   20.10    1.80
   3  -4  -1   22.30    1.80
   3  -4  -1   20.30    1.90
   3  -4  -1   18.70    1.80
  -3   4   1   21.20    1.80
  -3   4   1   21.70    1.90
  -3   4   1   18.60    1.70
  -3   4   1   22.30    1.80
   2  -4  -1  405.26    9.90
   2  -4  -1  417.66   10.00
   2  -4  -1  417.26    9.90
   2  -4  -1  414.76   10.00
  -2   4   1  414.56   10.00
  -2   4   1  412.06    9.90
  -2   4   1  396.66    9.00
  -2   4   1  412.96    9.90
   1  -4  -1   25.60    1.80
   1  -4  -1   23.60    1.90
   1  -4  -1   28.90    2.00
   1  -4  -1   25.70    1.90
  -1   4   1   24.40    2.00
  -1   4   1   24.40    1.80
  -1   4   1   26.50    1.90
   0  -4  -1 1446.36   31.40
   0  -4  -1 1475.95   31.40
   0  -4  -1 1455.95   31.30
   0  -4  -1 1396.76   31.30
   0  -4  -1 1428.36   30.80
   0   4   1 1373.16   31.30
   0   4   1 1414.86   30.80
   0   4   1 1437.56   31.40
   0   4   1 1444.16   31.30
  -1  -4  -1  429.36   10.20
  -1  -4  -1  433.86   10.30
  -1  -4  -1  425.26    9.80
  -1  -4  -1  427.96   10.20
  -1  -4  -1  423.16   10.10
   1   4   1  431.66   10.30
   1   4   1  436.96    9.80
   1   4   1  423.36   10.10
   1   4   1  432.06   10.20
  -2  -4  -1  492.05   11.90
  -2  -4  -1  496.95   11.90
  -2  -4  -1  504.75   12.00
  -2  -4  -1  518.75   11.90
  -2  -4  -1  505.45   11.60
   2   4   1  504.15   11.90
   2   4   1  498.25   11.60
   2   4   1  511.35   12.00
   2   4   1  522.35   12.00
  -3  -4  -1  150.08    4.40
  -3  -4  -1  148.19    4.80
  -3  -4  -1  156.28    4.70
  -3  -4  -1  158.18    4.60
  -3  -4  -1  151.78    4.60
   3   4   1  148.39    4.70
   3   4   1  159.18    4.60
   3   4   1  158.48    4.70
  -4  -4  -1   45.20    2.40
  -4  -4  -1   45.30    2.50
  -4  -4  -1   45.10    2.60
  -4  -4  -1   41.00    2.60
   4   4   1   42.70    2.40
   4   4   1   44.20    2.60
   4   4   1   44.80    2.60
  -5  -4  -1    1.70    1.20
  -5  -4  -1    2.00    1.40
  -5  -4  -1    6.00    1.50
   5   4   1    5.50    1.50
   5   4   1    7.00    1.50
   5   4   1    2.70    1.30
  -6  -4  -1  269.97    7.90
  -6  -4  -1  258.87    7.60
  -6  -4  -1  279.27    7.80
   6   4   1  256.07    8.60
   6   4   1  262.57    7.60
   6   4   1  269.47    7.70
  -7  -4  -1  139.49    5.30
  -7  -4  -1  129.09    5.10
  -7  -4  -1  129.89    5.00
   7   4   1  131.19    5.00
   7   4   1  138.69    5.20
  -8  -4  -1    0.60    1.60
  -8  -4  -1    0.40    1.80
  -8  -4  -1    0.40    1.40
   8   4   1   -0.20    1.50
   8   4   1    1.20    1.60
  -9  -4  -1   56.09    4.00
  -9  -4  -1   47.60    3.50
  -9  -4  -1   56.99    3.90
   9   4   1   57.49    3.80
   9   4   1   53.49    3.60
 -10  -4  -1   22.20    2.60
 -10  -4  -1   24.40    3.20
 -10  -4  -1   22.70    3.00
  10   4   1   23.50    3.00
  10   4   1   22.40    2.80
 -11  -4  -1    1.40    2.10
 -11  -4  -1    2.30    1.90
 -11  -4  -1    1.70    2.20
  11   4   1    3.00    2.20
  11   4   1    7.50    2.30
 -12  -4  -1    7.20    2.70
 -12  -4  -1    6.90    2.60
  12   4   1    0.80    2.20
  12   4   1    5.70    2.70
 -13  -4  -1   78.49    5.70
 -13  -4  -1   75.29    5.80
  13   4   1   77.39    5.60
  13   4   1   79.39    5.40
 -14  -4  -1    9.30    3.20
 -14  -4  -1    5.80    3.40
  14   4   1    5.40    3.10
  14   4   1   10.20    3.10
 -15  -4  -1    3.80    3.20
 -15  -4  -1    4.50    3.20
  15   4   1    4.80    3.10
 -16  -4  -1    8.00    3.80
 -16  -4  -1    1.50    3.40
  16   4   1   10.50    4.90
 -17  -4  -1    2.30    3.60
 -17  -4  -1   -1.90    3.00
 -17  -4  -1   -1.40    3.40
 -18  -4  -1   21.60    4.90
 -18  -4  -1   38.30    5.80
 -18  -4  -1   24.80    5.40
  18  -5  -1   50.29    5.90
 -18   5   1   52.49    6.20
  17  -5  -1   41.70    5.40
  17  -5  -1   39.00    5.40
 -17   5   1   46.10    5.80
 -17   5   1   38.90    5.40
  16  -5  -1    7.40    3.70
  16  -5  -1   15.30    4.00
 -16   5   1    8.20    3.70
 -16   5   1    4.90    3.60
  15  -5  -1   27.70    4.30
  15  -5  -1   17.30    3.90
 -15   5   1   20.40    4.00
 -15   5   1   22.50    4.20
  14  -5  -1   17.90    3.50
  14  -5  -1   26.30    4.00
 -14   5   1   21.80    4.10
 -14   5   1   16.90    3.60
  13  -5  -1    2.60    2.60
  13  -5  -1    2.20    2.60
 -13   5   1    2.10    2.60
 -13   5   1    3.60    2.70
  12  -5  -1    9.90    2.90
  12  -5  -1   12.40    2.80
 -12   5   1    6.50    2.70
 -12   5   1    9.00    2.90
  11  -5  -1   76.19    4.90
  11  -5  -1   73.69    5.00
 -11   5   1   77.89    5.20
 -11   5   1   74.69    5.00
  10  -5  -1  197.58    7.30
  10  -5  -1  192.58    7.40
 -10   5   1  203.38    7.50
 -10   5   1  199.98    7.70
   9  -5  -1    6.40    2.10
   9  -5  -1   15.80    2.50
   9  -5  -1    6.50    1.90
   9  -5  -1    9.30    1.90
  -9   5   1    8.10    2.20
  -9   5   1    6.80    2.10
   8  -5  -1    9.00    2.00
   8  -5  -1    9.70    2.00
   8  -5  -1    7.60    1.70
   8  -5  -1    9.30    2.20
  -8   5   1    6.80    2.00
  -8   5   1    9.20    2.30
   7  -5  -1    8.20    1.60
   7  -5  -1    7.70    1.70
   7  -5  -1    9.50    1.90
   7  -5  -1    7.60    1.80
  -7   5   1    9.40    1.70
  -7   5   1   11.20    2.00
  -7   5   1    7.40    1.90
   6  -5  -1   16.40    2.20
   6  -5  -1   18.90    2.30
   6  -5  -1   17.30    2.00
   6  -5  -1   21.20    2.40
  -6   5   1   18.60    2.00
  -6   5   1   17.10    2.10
  -6   5   1   19.20    2.20
  -6   5   1   18.30    1.90
   5  -5  -1   41.00    1.40
   5  -5  -1   47.10    3.00
   5  -5  -1   42.40    2.90
   5  -5  -1   49.20    2.90
  -5   5   1   47.40    3.10
  -5   5   1   44.40    2.90
  -5   5   1   45.20    2.50
  -5   5   1   43.00    2.80
  -5   5   1   40.80    2.80
   4  -5  -1  222.58    6.40
   4  -5  -1  216.58    6.40
   4  -5  -1  201.98    6.30
  -4   5   1  216.98    6.10
  -4   5   1  222.18    6.30
  -4   5   1  217.68    6.30
  -4   5   1  219.78    6.50
   3  -5  -1  181.28    5.30
   3  -5  -1  166.28    5.20
   3  -5  -1  170.18    5.30
  -3   5   1  170.58    5.20
  -3   5   1  179.48    5.40
  -3   5   1  167.48    5.20
   2  -5  -1  120.19    4.00
   2  -5  -1  124.99    4.10
   2  -5  -1  115.39    4.10
   2  -5  -1  121.39    4.10
  -2   5   1  118.69    4.00
  -2   5   1  125.19    4.20
  -2   5   1  121.29    4.00
  -2   5   1  119.99    3.10
   1  -5  -1  772.62   17.60
   1  -5  -1  774.62   17.50
   1  -5  -1  748.03   17.50
   1  -5  -1  785.92   17.60
  -1   5   1  755.52   17.00
  -1   5   1  768.32   17.70
  -1   5   1  758.32   17.50
  -1   5   1  765.82   17.60
   0  -5  -1  690.93   16.10
   0  -5  -1  681.33   16.00
   0  -5  -1  686.03   15.50
   0  -5  -1  689.13   16.00
   0  -5  -1  731.33   16.20
   0   5   1  690.13   15.50
   0   5   1  702.13   16.00
   0   5   1  696.83   16.10
   0   5   1  706.13   16.10
  -1  -5  -1  452.35   10.50
  -1  -5  -1  462.85   11.00
  -1  -5  -1  468.75   11.10
  -1  -5  -1  445.46   11.00
  -1  -5  -1  449.86   11.00
   1   5   1  458.55   11.10
   1   5   1  444.06   11.10
   1   5   1  462.05   10.50
   1   5   1  462.85   11.00
  -2  -5  -1  299.67    7.80
  -2  -5  -1  289.57    7.60
  -2  -5  -1  296.27    7.70
  -2  -5  -1  281.47    7.20
  -2  -5  -1  275.97    7.60
   2   5   1  309.67    7.60
   2   5   1  296.17    7.70
   2   5   1  296.77    7.70
   2   5   1  293.17    7.50
  -3  -5  -1   21.50    1.90
  -3  -5  -1   21.60    2.00
  -3  -5  -1   17.20    1.70
  -3  -5  -1   21.90    1.80
  -3  -5  -1   19.30    1.60
   3   5   1   21.90    1.90
   3   5   1   19.30    1.80
   3   5   1   18.40    1.70
  -4  -5  -1   84.89    3.70
  -4  -5  -1   95.29    3.70
  -4  -5  -1   94.69    3.70
  -4  -5  -1   87.39    3.40
   4   5   1   94.99    3.70
   4   5   1   96.09    3.60
   4   5   1   97.49    3.80
  -5  -5  -1  365.56    9.90
  -5  -5  -1  368.56    9.90
  -5  -5  -1  378.86    9.60
  -5  -5  -1  368.96    9.80
   5   5   1  364.96    9.70
   5   5   1  395.76   11.10
   5   5   1  371.86    9.80
  -6  -5  -1  114.59    4.60
  -6  -5  -1  119.29    4.60
  -6  -5  -1  111.29    4.40
  -6  -5  -1  112.09    4.70
   6   5   1  118.89    4.50
   6   5   1  117.09    4.60
  -7  -5  -1   35.50    3.00
  -7  -5  -1   36.00    2.90
  -7  -5  -1   25.40    2.50
  -7  -5  -1   36.90    2.80
   7   5   1   37.80    3.00
   7   5   1   34.60    2.80
  -8  -5  -1   11.80    2.10
  -8  -5  -1    9.80    1.90
  -8  -5  -1   12.10    2.20
  -8  -5  -1   11.60    2.00
   8   5   1   12.90    2.10
   8   5   1    8.00    2.00
  -9  -5  -1   63.69    4.20
  -9  -5  -1   67.69    4.40
  -9  -5  -1   71.19    4.00
   9   5   1   70.19    4.10
   9   5   1   60.99    4.00
 -10  -5  -1   97.69    5.30
 -10  -5  -1   93.49    4.80
 -10  -5  -1  107.99    5.60
  10   5   1  108.19    5.40
  10   5   1   95.69    4.90
 -11  -5  -1    9.30    2.50
 -11  -5  -1    9.10    2.70
  11   5   1    5.60    2.30
  11   5   1    9.30    2.50
 -12  -5  -1    6.20    2.90
 -12  -5  -1    2.50    2.60
  12   5   1    3.70    2.40
  12   5   1    2.60    2.30
 -13  -5  -1    0.80    2.60
 -13  -5  -1    4.70    2.60
  13   5   1    7.70    2.70
  13   5   1    7.20    2.80
 -14  -5  -1    1.30    3.10
 -14  -5  -1    0.60    2.80
 -14  -5  -1    5.90    2.90
  14   5   1    8.30    3.30
  14   5   1    4.30    2.80
 -15  -5  -1   45.70    5.10
 -15  -5  -1   51.09    5.60
 -15  -5  -1   45.90    5.10
  15   5   1   41.10    4.60
 -16  -5  -1   -0.90    3.30
 -16  -5  -1    1.80    3.10
 -16  -5  -1   -0.40    3.40
 -17  -5  -1    1.30    3.50
 -17  -5  -1    4.20    3.30
 -17  -5  -1    1.70    3.70
  17  -6  -1    0.80    3.40
  17  -6  -1    1.00    3.50
 -17   6   1    0.60    3.50
  16  -6  -1    2.10    3.40
  16  -6  -1    2.20    3.30
 -16   6   1    1.40    3.50
 -16   6   1    0.60    3.30
  15  -6  -1   -3.90    2.60
  15  -6  -1    2.80    3.10
 -15   6   1    2.30    3.40
 -15   6   1    2.80    3.10
  14  -6  -1    3.60    2.70
  14  -6  -1    2.30    2.80
 -14   6   1    8.80    3.30
 -14   6   1   15.50    3.70
  13  -6  -1    5.00    2.70
  13  -6  -1    8.50    3.10
 -13   6   1    8.20    3.10
 -13   6   1    9.20    3.00
  12  -6  -1   65.39    5.20
  12  -6  -1   60.99    5.10
 -12   6   1   57.09    5.10
 -12   6   1   62.99    5.20
  11  -6  -1  165.58    6.90
  11  -6  -1  153.88    6.90
 -11   6   1  157.68    7.00
 -11   6   1  143.49    6.80
  10  -6  -1  165.58    6.80
  10  -6  -1  167.28    6.90
 -10   6   1  171.18    7.20
 -10   6   1  172.18    7.00
   9  -6  -1    6.10    2.20
   9  -6  -1   10.10    2.40
   9  -6  -1    4.00    1.90
  -9   6   1    8.30    2.40
  -9   6   1    6.00    2.10
   8  -6  -1  400.26   11.10
   8  -6  -1  394.36   11.30
   8  -6  -1  385.66   11.20
  -8   6   1  388.66   11.30
  -8   6   1  392.36   10.70
  -8   6   1  398.66   11.20
   7  -6  -1   84.99    4.40
   7  -6  -1   83.29    4.10
   7  -6  -1   80.09    2.50
   7  -6  -1   78.79    4.20
   7  -6  -1   85.39    4.30
  -7   6   1   80.39    4.20
  -7   6   1   83.99    3.80
  -7   6   1   79.09    4.30
  -7   6   1   83.39    4.30
   6  -6  -1   73.99    3.90
   6  -6  -1   71.09    2.10
   6  -6  -1   71.69    3.70
   6  -6  -1   63.59    3.70
   6  -6  -1   73.59    3.80
  -6   6   1   66.79    3.60
  -6   6   1   72.49    3.40
  -6   6   1   74.19    3.80
  -6   6   1   72.59    3.70
   5  -6  -1  265.97    7.80
   5  -6  -1  254.37    7.60
   5  -6  -1  258.87    7.70
  -5   6   1  268.07    7.40
  -5   6   1  266.67    7.70
  -5   6   1  265.07    7.90
  -5   6   1  258.47    7.70
   4  -6  -1   35.60    2.80
   4  -6  -1   41.30    2.80
   4  -6  -1   34.80    2.60
  -4   6   1   33.10    2.60
  -4   6   1   38.70    2.50
  -4   6   1   36.50    2.70
  -4   6   1   37.00    2.50
   3  -6  -1    8.10    1.60
   3  -6  -1    8.00    1.60
   3  -6  -1   11.10    1.70
  -3   6   1    9.10    0.80
  -3   6   1    7.10    1.50
  -3   6   1    8.40    1.60
  -3   6   1    7.30    1.60
   2  -6  -1   86.69    3.90
   2  -6  -1   88.69    3.70
   2  -6  -1   87.29    3.50
   2  -6  -1   84.59    3.60
  -2   6   1   92.59    3.70
  -2   6   1   88.19    3.50
  -2   6   1   88.19    3.50
   1  -6  -1   14.10    1.70
   1  -6  -1   15.30    1.70
   1  -6  -1   12.40    1.60
   1  -6  -1   11.60    1.60
  -1   6   1   13.00    1.70
  -1   6   1   15.30    1.60
  -1   6   1   16.80    1.80
  -1   6   1   14.90    1.30
   0  -6  -1  209.28    6.00
   0  -6  -1  209.28    5.90
   0  -6  -1  200.18    5.90
   0  -6  -1  203.78    5.30
   0  -6  -1  198.38    5.90
   0   6   1  203.18    6.00
   0   6   1  207.18    5.90
   0   6   1  214.18    6.00
   0   6   1  197.58    5.30
  -1  -6  -1  275.37    7.30
  -1  -6  -1  261.27    7.20
  -1  -6  -1  262.27    7.10
  -1  -6  -1  273.77    6.70
  -1  -6  -1  270.17    7.30
   1   6   1  270.97    7.30
   1   6   1  267.87    7.30
   1   6   1  257.07    7.10
   1   6   1  263.87    7.20
  -2  -6  -1  424.76   10.90
  -2  -6  -1  445.86   11.00
  -2  -6  -1  439.86   10.80
  -2  -6  -1  448.86   10.90
  -2  -6  -1  444.56   10.40
   2   6   1  432.16   10.90
   2   6   1  428.06   10.90
   2   6   1  428.56   10.70
  -3  -6  -1   32.60    2.60
  -3  -6  -1   34.70    2.50
  -3  -6  -1   33.50    2.50
  -3  -6  -1   35.70    2.40
  -3  -6  -1   33.20    2.10
   3   6   1   31.20    2.40
   3   6   1   31.60    2.50
   3   6   1   29.00    2.40
  -4  -6  -1  537.55   12.90
  -4  -6  -1  525.65   13.30
  -4  -6  -1  532.95   13.40
  -4  -6  -1  535.25   13.30
   4   6   1  546.15   13.20
   4   6   1  543.55   13.30
  -5  -6  -1   15.20    1.80
  -5  -6  -1   10.80    1.70
  -5  -6  -1   15.60    2.00
  -5  -6  -1   12.20    1.80
   5   6   1   10.60    1.70
   5   6   1   13.70    1.90
  -6  -6  -1    2.10    1.40
  -6  -6  -1    1.70    1.50
  -6  -6  -1    1.80    1.30
  -6  -6  -1    5.00    1.70
   6   6   1    2.50    1.30
   6   6   1    5.40    1.60
  -7  -6  -1    2.20    1.60
  -7  -6  -1    4.60    1.90
  -7  -6  -1    2.60    1.80
  -7  -6  -1    3.70    1.60
   7   6   1    4.90    1.80
   7   6   1    2.40    1.60
  -8  -6  -1  123.59    5.20
  -8  -6  -1  134.29    5.50
  -8  -6  -1  132.19    5.60
  -8  -6  -1  123.19    5.20
   8   6   1  135.09    5.50
   8   6   1  125.89    5.20
  -9  -6  -1  102.89    5.30
  -9  -6  -1  111.79    5.00
  -9  -6  -1  101.09    4.90
  -9  -6  -1   98.19    5.20
   9   6   1  105.49    5.20
   9   6   1  105.19    5.10
 -10  -6  -1    5.10    1.90
 -10  -6  -1    9.20    2.60
 -10  -6  -1    6.40    2.40
 -10  -6  -1    8.30    2.30
  10   6   1    6.60    2.10
  10   6   1    8.60    2.30
 -11  -6  -1  193.98    7.80
 -11  -6  -1  204.58    8.10
 -11  -6  -1  182.98    7.50
  11   6   1  190.78    7.70
  11   6   1  201.08    7.80
 -12  -6  -1   17.40    3.30
 -12  -6  -1   18.80    3.20
 -12  -6  -1   16.00    3.30
  12   6   1   17.00    3.30
  12   6   1   14.80    3.00
 -13  -6  -1   57.19    5.10
 -13  -6  -1   51.29    5.10
 -13  -6  -1   44.90    4.60
  13   6   1   46.90    4.70
  13   6   1   45.30    4.40
 -14  -6  -1    3.70    3.00
 -14  -6  -1    5.40    3.10
 -14  -6  -1   -0.90    2.50
  14   6   1    5.00    3.00
 -15  -6  -1    1.00    3.00
 -15  -6  -1   -1.40    2.80
 -15  -6  -1    0.10    3.30
 -16  -6  -1   -4.10    3.40
 -16  -6  -1   -0.60    3.30
 -16  -6  -1    0.00    3.10
 -17  -6  -1   21.00    4.50
 -17  -6  -1   22.40    5.00
 -17  -6  -1   15.70    4.40
  17  -7  -1   -5.00    3.30
  17  -7  -1    6.50    4.00
 -17   7   1    6.80    4.10
  16  -7  -1    4.40    3.60
  16  -7  -1    2.80    3.60
 -16   7   1   11.00    4.20
 -16   7   1    3.60    4.20
  15  -7  -1    2.90    3.00
  15  -7  -1    5.50    3.30
 -15   7   1    2.00    3.00
 -15   7   1    4.20    3.40
  14  -7  -1   59.09    5.30
  14  -7  -1   52.49    5.30
 -14   7   1   50.29    5.20
 -14   7   1   51.89    5.20
  13  -7  -1   13.10    3.20
  13  -7  -1   10.30    3.40
 -13   7   1   14.70    3.60
 -13   7   1   11.00    3.40
  12  -7  -1   13.30    3.10
  12  -7  -1    6.20    2.70
 -12   7   1   13.30    3.20
 -12   7   1    5.40    2.80
  11  -7  -1  100.99    5.70
  11  -7  -1   93.79    5.50
 -11   7   1   92.19    5.90
 -11   7   1  108.59    6.00
  10  -7  -1  203.28    7.90
  10  -7  -1  202.68    7.70
 -10   7   1  188.58    7.50
 -10   7   1  188.68    7.60
 -10   7   1  211.88    8.00
   9  -7  -1   40.00    3.70
   9  -7  -1   36.10    3.50
   9  -7  -1   33.00    3.50
   9  -7  -1   29.70    1.70
  -9   7   1   30.50    3.00
  -9   7   1   33.60    3.50
  -9   7   1   26.90    3.50
  -9   7   1   35.30    3.60
   8  -7  -1   35.80    3.30
   8  -7  -1   49.60    3.90
   8  -7  -1   42.60    3.70
   8  -7  -1   37.30    1.70
  -8   7   1   42.50    3.50
  -8   7   1   38.00    3.30
  -8   7   1   37.80    3.20
  -8   7   1   46.40    3.70
   7  -7  -1   70.99    4.00
   7  -7  -1   72.09    4.10
   7  -7  -1   72.59    4.20
   7  -7  -1   67.19    3.90
  -7   7   1   70.09    4.20
  -7   7   1   68.69    4.00
  -7   7   1   68.29    4.00
  -7   7   1   66.39    3.70
   6  -7  -1   30.50    2.70
   6  -7  -1   32.90    3.00
   6  -7  -1   26.40    2.60
  -6   7   1   29.90    2.70
  -6   7   1   31.10    2.60
  -6   7   1   32.20    2.80
   5  -7  -1    6.40    1.80
   5  -7  -1    8.70    1.90
   5  -7  -1    7.60    1.80
  -5   7   1    7.30    1.90
  -5   7   1    8.10    1.80
  -5   7   1    7.20    1.70
   4  -7  -1   83.29    3.90
   4  -7  -1   85.69    3.90
   4  -7  -1   85.39    3.90
  -4   7   1   78.09    3.90
  -4   7   1   84.69    3.80
   3  -7  -1  449.46   11.40
   3  -7  -1  454.75   11.40
   3  -7  -1  441.36   11.50
  -3   7   1  437.26   11.50
  -3   7   1  450.15   11.30
  -3   7   1  427.76   10.00
   2  -7  -1   32.00    2.60
   2  -7  -1   28.90    2.40
   2  -7  -1   32.10    2.50
  -2   7   1   34.70    2.60
  -2   7   1   33.60    2.70
  -2   7   1   29.10    2.40
   1  -7  -1   68.99    3.30
   1  -7  -1   72.49    3.40
   1  -7  -1   68.89    3.40
  -1   7   1   72.79    3.20
  -1   7   1   68.29    3.30
  -1   7   1   67.09    3.50
   0  -7  -1  173.78    4.80
   0  -7  -1  173.68    5.40
   0  -7  -1  172.28    5.40
   0  -7  -1  170.08    5.50
   0  -7  -1  164.98    5.30
   0   7   1  164.68    5.40
   0   7   1  165.38    5.30
   0   7   1  173.58    5.50
  -1  -7  -1   37.10    2.10
  -1  -7  -1   35.30    2.80
  -1  -7  -1   33.50    2.60
  -1  -7  -1   40.30    2.70
  -1  -7  -1   35.50    2.60
   1   7   1   41.50    3.20
   1   7   1   40.10    2.90
   1   7   1   39.90    2.50
  -2  -7  -1   56.59    3.10
  -2  -7  -1   56.49    3.20
  -2  -7  -1   58.49    2.60
  -2  -7  -1   59.39    3.10
  -2  -7  -1   58.39    3.50
   2   7   1   61.29    3.10
   2   7   1   59.79    3.10
  -3  -7  -1   99.79    3.60
  -3  -7  -1  101.99    4.20
  -3  -7  -1   94.19    3.90
  -3  -7  -1   92.59    4.00
   3   7   1   95.19    3.90
   3   7   1   94.59    4.00
  -4  -7  -1  158.98    5.10
  -4  -7  -1  166.98    5.60
  -4  -7  -1  166.48    5.60
  -4  -7  -1  159.68    5.60
   4   7   1  162.58    5.50
   4   7   1  166.08    5.40
  -5  -7  -1   19.70    2.40
  -5  -7  -1   20.70    2.30
  -5  -7  -1   17.90    2.00
  -5  -7  -1   20.50    2.40
   5   7   1   20.20    2.20
   5   7   1   18.60    2.10
  -6  -7  -1  239.68    7.50
  -6  -7  -1  245.28    7.60
  -6  -7  -1  243.28    7.30
  -6  -7  -1  237.88    7.60
   6   7   1  238.18    7.50
   6   7   1  237.88    7.40
  -7  -7  -1  397.06   11.20
  -7  -7  -1  404.26   10.80
  -7  -7  -1  392.16   11.00
  -7  -7  -1  393.96   11.20
   7   7   1  388.46   11.00
   7   7   1  394.16   10.80
  -8  -7  -1   40.50    3.20
  -8  -7  -1   31.00    3.20
  -8  -7  -1   31.30    3.10
  -8  -7  -1   35.80    3.20
   8   7   1   24.20    2.70
   8   7   1   28.80    2.90
  -9  -7  -1   25.30    2.90
  -9  -7  -1   24.00    3.20
  -9  -7  -1   17.90    2.70
  -9  -7  -1   25.10    2.80
   9   7   1   21.80    2.70
   9   7   1   18.20    2.60
 -10  -7  -1    5.00    2.50
 -10  -7  -1    6.70    2.30
 -10  -7  -1    3.80    2.30
  10   7   1    1.90    2.20
  10   7   1    6.30    2.30
 -11  -7  -1  134.19    6.90
 -11  -7  -1  130.49    6.60
 -11  -7  -1  133.69    6.30
  11   7   1  140.49    6.60
  11   7   1  141.59    6.60
 -12  -7  -1   42.90    4.40
 -12  -7  -1   46.20    4.40
 -12  -7  -1   41.60    4.50
  12   7   1   37.40    4.00
  12   7   1   40.90    4.30
 -13  -7  -1   -0.20    2.70
 -13  -7  -1    1.40    2.50
 -13  -7  -1    1.60    2.90
  13   7   1    0.20    2.60
 -14  -7  -1   -4.00    2.80
 -14  -7  -1    3.10    2.80
 -14  -7  -1    0.50    3.00
 -15  -7  -1   77.69    6.10
 -15  -7  -1   65.19    6.00
 -15  -7  -1   60.49    6.10
 -16  -7  -1    8.30    3.60
 -16  -7  -1   17.10    4.30
 -16  -7  -1   18.70    4.40
 -17  -7  -1   40.70    5.60
 -17  -7  -1   46.70    5.70
 -17  -7  -1   33.00    5.30
  17  -8  -1   -1.30    3.80
  17  -8  -1    1.70    3.90
 -17   8   1    4.20    4.00
 -17   8   1   -4.20    3.90
  16  -8  -1   17.70    4.40
  16  -8  -1   23.80    4.50
 -16   8   1   20.30    4.60
 -16   8   1   13.50    4.30
  15  -8  -1    2.80    3.30
  15  -8  -1    5.20    3.60
 -15   8   1    5.00    4.10
 -15   8   1   -0.60    3.20
 -15   8   1    0.10    3.50
  14  -8  -1   17.50    3.90
  14  -8  -1   23.40    4.30
 -14   8   1   12.50    3.60
 -14   8   1   16.50    4.10
 -14   8   1   20.00    3.90
  13  -8  -1    0.00    2.70
  13  -8  -1    1.90    3.00
 -13   8   1    7.10    3.30
 -13   8   1    1.50    2.80
 -13   8   1    6.40    3.10
  12  -8  -1  285.97   10.20
  12  -8  -1  289.87   10.50
 -12   8   1  266.97   10.40
 -12   8   1  269.67   10.00
 -12   8   1  265.97   10.00
  11  -8  -1   30.20    3.80
  11  -8  -1   27.60    3.70
  11  -8  -1   27.60    1.90
 -11   8   1   29.70    3.80
 -11   8   1   29.00    3.70
 -11   8   1   26.90    3.70
  10  -8  -1   38.20    4.10
  10  -8  -1   41.10    4.00
  10  -8  -1   31.70    1.80
 -10   8   1   40.80    4.20
 -10   8   1   37.30    3.50
 -10   8   1   37.40    3.90
 -10   8   1   39.00    4.00
   9  -8  -1    8.70    2.40
   9  -8  -1    8.80    2.40
   9  -8  -1    4.70    2.20
  -9   8   1   10.10    2.50
  -9   8   1    6.60    2.50
  -9   8   1    9.90    2.20
  -9   8   1    8.80    2.50
   8  -8  -1   29.30    3.30
   8  -8  -1   25.60    3.20
   8  -8  -1   23.60    3.00
   8  -8  -1   29.80    3.20
  -8   8   1   27.90    2.80
  -8   8   1   31.90    3.30
  -8   8   1   21.70    3.00
   7  -8  -1   26.90    3.10
   7  -8  -1   28.10    2.90
   7  -8  -1   26.70    2.90
   7  -8  -1   23.40    2.90
  -7   8   1   30.80    3.20
  -7   8   1   25.60    2.70
  -7   8   1   26.90    3.00
   6  -8  -1  636.44   16.50
   6  -8  -1  656.63   16.50
   6  -8  -1  642.14   16.40
  -6   8   1  651.83   16.60
  -6   8   1  658.63   16.10
  -6   8   1  624.14   16.20
   5  -8  -1    4.30    1.70
   5  -8  -1    2.20    1.70
   5  -8  -1    2.30    1.70
  -5   8   1    3.70    1.70
  -5   8   1    0.40    1.60
  -5   8   1    4.30    1.70
   4  -8  -1  189.18    6.20
   4  -8  -1  184.18    6.20
   4  -8  -1  177.18    6.20
  -4   8   1  186.08    6.30
  -4   8   1  167.18    6.00
   3  -8  -1   15.30    2.10
   3  -8  -1   18.90    2.30
   3  -8  -1   15.40    2.30
  -3   8   1   12.90    2.00
  -3   8   1   15.40    1.30
  -3   8   1   14.00    2.10
   2  -8  -1  111.09    4.60
   2  -8  -1  120.79    4.60
   2  -8  -1  116.69    4.60
  -2   8   1  115.89    4.40
  -2   8   1  122.39    4.70
   1  -8  -1  550.14   13.60
   1  -8  -1  525.55   13.50
   1  -8  -1  543.95   13.50
  -1   8   1  555.34   13.70
  -1   8   1  533.45   13.30
   0  -8  -1   89.69    3.90
   0  -8  -1   88.59    3.90
   0  -8  -1   93.29    4.20
   0   8   1   85.29    3.80
   0   8   1   90.19    4.00
  -1  -8  -1    0.70    1.50
  -1  -8  -1    1.80    1.40
  -1  -8  -1    4.40    1.60
  -1  -8  -1    2.20    1.10
   1   8   1    3.60    1.40
   1   8   1    1.80    1.50
  -2  -8  -1   90.69    3.40
  -2  -8  -1   87.99    3.90
  -2  -8  -1   98.79    4.30
  -2  -8  -1   94.09    4.10
   2   8   1   97.19    4.10
   2   8   1   88.69    3.90
  -3  -8  -1  173.48    5.80
  -3  -8  -1  174.48    5.80
  -3  -8  -1  162.78    5.20
  -3  -8  -1  167.08    5.90
   3   8   1  169.68    5.80
   3   8   1  174.08    5.60
  -4  -8  -1  187.68    6.40
  -4  -8  -1  185.08    5.70
  -4  -8  -1  181.88    6.20
  -4  -8  -1  182.58    6.10
   4   8   1  180.38    6.10
   4   8   1  180.68    5.90
  -5  -8  -1   21.60    2.60
  -5  -8  -1   22.70    2.30
  -5  -8  -1   22.50    2.50
  -5  -8  -1   21.00    2.30
   5   8   1   27.00    2.60
   5   8   1   19.20    2.40
  -6  -8  -1   10.90    2.10
  -6  -8  -1    9.90    1.80
  -6  -8  -1   12.00    2.00
  -6  -8  -1   11.20    2.20
   6   8   1   11.00    2.00
   6   8   1   11.00    1.90
  -7  -8  -1   67.59    3.90
  -7  -8  -1   67.49    4.20
  -7  -8  -1   72.79    4.40
  -7  -8  -1   71.99    3.80
   7   8   1   67.89    4.10
   7   8   1   66.59    4.10
  -8  -8  -1  253.87    8.50
  -8  -8  -1  269.57    8.90
  -8  -8  -1  255.77    8.30
  -8  -8  -1  288.07    9.10
   8   8   1  261.77    8.70
   8   8   1  273.37    8.50
  -9  -8  -1    4.00    2.00
  -9  -8  -1    2.20    1.90
  -9  -8  -1    0.10    2.00
  -9  -8  -1   -0.30    2.00
   9   8   1    5.30    2.20
   9   8   1    2.50    2.00
 -10  -8  -1    9.90    2.60
 -10  -8  -1    7.10    2.60
 -10  -8  -1   10.40    2.70
  10   8   1   10.60    2.70
  10   8   1    7.70    2.50
 -11  -8  -1  109.09    5.70
 -11  -8  -1   96.69    6.00
 -11  -8  -1   92.69    6.00
  11   8   1   99.89    6.00
  11   8   1   97.69    5.80
 -12  -8  -1   21.80    3.70
 -12  -8  -1   28.70    3.90
 -12  -8  -1   30.10    3.90
  12   8   1   22.20    4.00
  12   8   1   21.30    3.60
 -13  -8  -1    2.70    2.60
 -13  -8  -1    6.00    3.10
 -13  -8  -1    8.50    3.20
  13   8   1    2.30    3.30
 -14  -8  -1    3.70    3.20
 -14  -8  -1    3.90    3.10
 -14  -8  -1    9.50    3.10
 -15  -8  -1    0.20    3.40
 -15  -8  -1    0.40    3.20
 -15  -8  -1   -3.30    2.70
 -16  -8  -1   14.50    4.20
 -16  -8  -1   12.70    4.10
 -16  -8  -1   13.90    3.70
 -17  -8  -1    5.80    3.50
 -17  -8  -1   -2.50    3.70
 -17  -8  -1    7.40    4.00
  16  -9  -1   16.60    4.10
  16  -9  -1   14.00    4.50
 -16   9   1   12.80    4.50
 -16   9   1   13.60    5.30
  15  -9  -1    2.90    3.40
  15  -9  -1    1.20    3.40
 -15   9   1    3.40    3.70
 -15   9   1   -2.40    3.60
  14  -9  -1    4.90    3.40
  14  -9  -1   -1.20    3.00
 -14   9   1    7.90    3.60
 -14   9   1    7.50    4.40
 -14   9   1    0.80    3.10
  13  -9  -1   30.20    4.50
  13  -9  -1   38.30    4.70
 -13   9   1   34.80    4.70
 -13   9   1   33.70    4.60
 -13   9   1   30.10    4.30
  12  -9  -1    1.10    2.70
  12  -9  -1    3.90    3.00
 -12   9   1    0.60    2.80
 -12   9   1   -0.30    2.70
 -12   9   1   -2.70    2.70
  11  -9  -1   52.29    4.60
  11  -9  -1   57.59    5.10
 -11   9   1   47.20    4.60
 -11   9   1   49.70    4.70
 -11   9   1   55.69    4.80
  10  -9  -1    3.20    2.40
  10  -9  -1    2.60    2.50
 -10   9   1    5.40    2.60
 -10   9   1    4.70    2.20
 -10   9   1    1.30    2.60
   9  -9  -1   90.69    5.40
   9  -9  -1   75.99    5.00
  -9   9   1   85.59    5.20
  -9   9   1   83.39    5.20
  -9   9   1   79.69    4.60
   8  -9  -1   10.00    2.40
   8  -9  -1    5.00    2.00
   8  -9  -1   13.30    2.50
   8  -9  -1   11.20    2.60
  -8   9   1   11.40    2.50
  -8   9   1   10.30    2.20
  -8   9   1   10.90    2.50
   7  -9  -1   25.40    2.90
   7  -9  -1   17.50    2.80
   7  -9  -1   22.20    2.90
   7  -9  -1   15.50    2.30
  -7   9   1   22.70    2.80
  -7   9   1   20.40    2.60
  -7   9   1   21.10    2.80
   6  -9  -1   45.40    3.70
   6  -9  -1   36.20    3.20
   6  -9  -1   49.30    3.80
  -6   9   1   44.90    3.80
  -6   9   1   41.90    3.20
  -6   9   1   47.70    3.70
   5  -9  -1   50.49    3.60
   5  -9  -1   50.39    3.60
   5  -9  -1   59.79    3.80
  -5   9   1   49.30    3.50
  -5   9   1   48.50    3.40
  -5   9   1   54.19    3.70
   4  -9  -1  105.19    5.00
   4  -9  -1  109.19    4.80
   4  -9  -1  104.39    4.70
  -4   9   1  104.09    4.60
  -4   9   1  101.19    4.80
  -4   9   1   97.59    3.00
   3  -9  -1    4.10    1.80
   3  -9  -1    2.90    1.70
   3  -9  -1    4.50    1.80
  -3   9   1    7.70    1.80
  -3   9   1    7.60    1.90
  -3   9   1    3.70    1.00
   2  -9  -1  229.58    7.20
   2  -9  -1  237.78    7.30
   2  -9  -1  230.18    7.30
  -2   9   1  239.38    7.40
  -2   9   1  231.28    6.20
  -2   9   1  233.68    7.10
   1  -9  -1  121.29    4.90
   1  -9  -1  123.19    4.90
   1  -9  -1  132.49    5.00
  -1   9   1  121.89    4.80
  -1   9   1  130.69    5.00
   0  -9  -1   18.90    2.30
   0  -9  -1   25.90    2.50
   0  -9  -1   20.20    2.20
   0   9   1   17.40    2.20
   0   9   1   17.20    2.00
  -1  -9  -1   45.10    3.20
  -1  -9  -1   46.40    2.50
  -1  -9  -1   41.20    3.10
  -1  -9  -1   41.00    3.20
   1   9   1   40.80    3.10
   1   9   1   40.80    2.90
  -2  -9  -1    8.70    1.90
  -2  -9  -1    9.50    1.50
  -2  -9  -1    8.40    1.80
  -2  -9  -1   10.70    2.00
   2   9   1    6.60    1.70
   2   9   1    7.40    1.70
  -3  -9  -1  208.88    7.00
  -3  -9  -1  218.78    7.10
  -3  -9  -1  206.18    6.90
  -3  -9  -1  223.18    6.40
   3   9   1  223.68    7.00
   3   9   1  216.28    6.80
  -4  -9  -1   38.60    3.00
  -4  -9  -1   37.50    3.20
  -4  -9  -1   39.90    2.70
  -4  -9  -1   42.70    3.30
   4   9   1   36.30    2.90
   4   9   1   40.30    3.30
  -5  -9  -1   47.50    3.50
  -5  -9  -1   49.20    3.10
  -5  -9  -1   44.10    3.20
  -5  -9  -1   46.90    3.70
   5   9   1   44.70    3.40
   5   9   1   46.50    3.20
  -6  -9  -1    0.40    1.80
  -6  -9  -1    3.40    1.60
  -6  -9  -1    2.40    1.50
  -6  -9  -1   -0.40    1.70
   6   9   1    1.10    1.80
   6   9   1    3.50    1.70
  -7  -9  -1   54.59    3.50
  -7  -9  -1   44.60    3.70
  -7  -9  -1   46.20    4.00
  -7  -9  -1   52.89    3.60
   7   9   1   48.10    3.70
   7   9   1   56.59    4.00
  -8  -9  -1    0.80    2.10
  -8  -9  -1    3.20    1.90
  -8  -9  -1   -1.50    1.60
  -8  -9  -1    1.40    2.10
   8   9   1    1.60    2.00
   8   9   1    1.10    2.00
  -9  -9  -1    7.30    2.10
  -9  -9  -1    7.60    2.50
  -9  -9  -1    6.80    2.50
   9   9   1    6.50    2.30
   9   9   1    6.70    2.40
 -10  -9  -1   47.00    4.30
 -10  -9  -1   51.69    4.60
 -10  -9  -1   55.89    4.50
  10   9   1   57.49    4.50
  10   9   1   56.39    4.60
 -11  -9  -1   60.39    5.10
 -11  -9  -1   40.50    4.30
 -11  -9  -1   59.79    4.70
  11   9   1   57.39    4.90
  11   9   1   58.09    4.70
 -12  -9  -1   37.00    4.20
 -12  -9  -1   29.90    4.20
 -12  -9  -1   28.50    4.10
  12   9   1   36.00    5.10
 -13  -9  -1   53.39    4.90
 -13  -9  -1   53.49    5.30
 -13  -9  -1   64.59    5.90
 -14  -9  -1    3.60    2.90
 -14  -9  -1   -0.10    3.00
 -14  -9  -1    0.20    3.10
 -15  -9  -1    8.90    3.80
 -15  -9  -1    7.20    3.80
 -15  -9  -1    5.80    3.40
 -16  -9  -1    1.70    3.80
 -16  -9  -1    8.00    3.60
 -16  -9  -1    7.10    4.00
  16 -10  -1    9.00    4.20
  16 -10  -1    8.10    4.00
  15 -10  -1   -0.90    3.40
  15 -10  -1    0.40    3.40
  14 -10  -1   18.00    4.10
  14 -10  -1   18.60    4.40
 -14  10   1   17.70    4.10
  13 -10  -1    3.90    3.30
  13 -10  -1    5.00    3.20
 -13  10   1    1.70    3.10
  12 -10  -1   66.09    5.70
  12 -10  -1   49.60    5.00
 -12  10   1   54.89    5.50
 -12  10   1   42.60    5.10
  11 -10  -1    6.80    2.80
  11 -10  -1    8.10    3.00
 -11  10   1   11.50    3.00
 -11  10   1    8.80    2.70
 -11  10   1   10.50    3.30
  10 -10  -1    0.60    2.30
  10 -10  -1    4.20    2.60
 -10  10   1    4.80    2.70
 -10  10   1    1.00    2.10
 -10  10   1    0.80    2.70
   9 -10  -1   38.50    4.10
   9 -10  -1   39.30    4.00
  -9  10   1   39.30    4.00
  -9  10   1   43.10    3.80
  -9  10   1   36.40    3.90
   8 -10  -1    7.90    2.60
   8 -10  -1    6.10    2.40
  -8  10   1    6.50    2.20
  -8  10   1    8.10    2.50
  -8  10   1    3.90    2.10
   7 -10  -1   30.80    3.30
   7 -10  -1   34.50    3.50
   7 -10  -1   29.60    3.30
  -7  10   1   33.10    3.30
  -7  10   1   31.90    3.50
  -7  10   1   34.30    3.30
   6 -10  -1   36.90    3.30
   6 -10  -1   33.30    3.30
   6 -10  -1   36.80    3.50
  -6  10   1   29.90    3.20
  -6  10   1   32.30    3.20
  -6  10   1   35.80    3.30
   5 -10  -1   70.19    4.30
   5 -10  -1   66.59    4.30
   5 -10  -1   70.59    4.10
  -5  10   1   74.29    4.40
  -5  10   1   71.69    4.40
   4 -10  -1    1.10    1.80
   4 -10  -1    2.20    1.60
   4 -10  -1   -0.50    1.70
  -4  10   1    1.60    1.60
  -4  10   1    0.00    1.70
  -4  10   1    1.40    0.80
   3 -10  -1   93.49    4.60
   3 -10  -1  102.29    4.70
   3 -10  -1   91.99    4.50
  -3  10   1   92.79    3.30
  -3  10   1  104.99    4.60
  -3  10   1   94.89    4.70
   2 -10  -1   33.30    3.00
   2 -10  -1   28.50    2.60
   2 -10  -1   30.10    2.90
  -2  10   1   34.20    2.80
  -2  10   1   34.00    2.20
  -2  10   1   39.40    3.20
   1 -10  -1   26.40    2.90
   1 -10  -1   26.80    2.80
   1 -10  -1   31.40    2.80
  -1  10   1   28.10    2.90
  -1  10   1   29.70    2.70
   0 -10  -1  203.08    6.70
   0 -10  -1  204.28    6.90
   0 -10  -1  208.48    6.90
   0  10   1  205.48    6.90
   0  10   1  199.08    6.50
  -1 -10  -1    6.00    1.70
  -1 -10  -1    7.90    2.00
  -1 -10  -1    6.60    1.90
  -1 -10  -1    5.00    1.40
   1  10   1    1.70    1.80
   1  10   1    2.10    1.60
  -2 -10  -1    2.60    1.30
  -2 -10  -1    4.40    1.90
  -2 -10  -1    2.50    1.50
  -2 -10  -1    4.60    1.90
   2  10   1    2.60    1.60
   2  10   1    2.10    1.80
  -3 -10  -1   25.00    2.60
  -3 -10  -1   24.90    2.60
  -3 -10  -1   24.70    2.20
  -3 -10  -1   20.80    2.60
   3  10   1   20.50    2.30
   3  10   1   22.10    2.50
  -4 -10  -1    5.40    2.00
  -4 -10  -1    6.50    1.60
  -4 -10  -1    8.00    2.20
  -4 -10  -1   10.10    2.00
   4  10   1    9.70    2.10
   4  10   1    9.80    2.00
  -5 -10  -1    8.90    2.00
  -5 -10  -1   10.20    2.40
  -5 -10  -1    7.90    2.30
  -5 -10  -1   15.10    2.10
   5  10   1   12.80    2.30
   5  10   1   11.00    2.10
  -6 -10  -1   11.00    2.10
  -6 -10  -1    9.70    2.10
  -6 -10  -1    8.60    2.30
  -6 -10  -1   10.30    2.40
   6  10   1   15.90    2.40
   6  10   1   11.40    2.30
  -7 -10  -1   53.59    3.70
  -7 -10  -1   52.59    3.80
  -7 -10  -1   58.69    4.50
  -7 -10  -1   54.19    4.30
   7  10   1   57.89    4.20
   7  10   1   55.09    4.20
  -8 -10  -1   18.70    3.10
  -8 -10  -1   24.70    2.90
  -8 -10  -1   19.20    3.10
   8  10   1   19.70    2.80
   8  10   1   20.90    3.10
  -9 -10  -1  178.18    7.70
  -9 -10  -1  179.18    7.70
  -9 -10  -1  186.38    7.10
   9  10   1  191.58    7.50
   9  10   1  185.68    7.70
 -10 -10  -1   13.40    3.20
 -10 -10  -1   10.40    3.00
 -10 -10  -1   11.60    2.70
  10  10   1    8.90    2.90
  10  10   1   10.70    3.00
 -11 -10  -1    6.80    2.60
 -11 -10  -1    8.00    3.00
 -11 -10  -1    0.30    2.80
  11  10   1    4.50    4.30
 -12 -10  -1    3.50    2.90
 -12 -10  -1    2.50    2.90
 -12 -10  -1    3.30    2.60
 -13 -10  -1    3.10    2.80
 -13 -10  -1   11.50    3.60
 -13 -10  -1    4.40    3.10
 -14 -10  -1   30.30    4.50
 -14 -10  -1   21.70    4.40
 -14 -10  -1   16.50    4.10
 -15 -10  -1    8.80    3.90
 -15 -10  -1   13.90    6.50
 -15 -10  -1    8.30    3.50
 -16 -10  -1    4.00    4.00
 -16 -10  -1   -1.70    3.70
 -16 -10  -1    8.10    3.70
  15 -11  -1    1.30    3.80
  15 -11  -1    1.80    3.80
  14 -11  -1   65.39    6.10
  14 -11  -1   60.39    6.30
  13 -11  -1    4.40    3.30
  13 -11  -1    8.90    3.60
 -13  11   1   -0.60    3.20
  12 -11  -1   15.10    3.80
  12 -11  -1   13.90    3.60
 -12  11   1   18.80    3.90
  11 -11  -1   41.50    4.70
  11 -11  -1   45.60    4.80
 -11  11   1   45.70    4.90
 -11  11   1   43.70    4.30
 -11  11   1   33.10    4.40
  10 -11  -1   13.50    3.30
  10 -11  -1   11.80    3.10
 -10  11   1    8.60    3.10
 -10  11   1   11.90    3.20
 -10  11   1   15.50    2.90
   9 -11  -1    4.40    2.60
   9 -11  -1    9.00    3.00
  -9  11   1    5.00    2.50
  -9  11   1    8.00    2.80
  -9  11   1    8.00    2.60
   8 -11  -1    7.40    2.80
   8 -11  -1   14.40    3.00
  -8  11   1   12.90    2.90
  -8  11   1    9.90    2.60
  -8  11   1    4.90    2.50
   7 -11  -1  156.48    6.90
   7 -11  -1  149.79    6.70
  -7  11   1  147.39    6.30
  -7  11   1  153.58    6.80
  -7  11   1  158.28    6.70
   6 -11  -1    2.90    2.10
   6 -11  -1    3.40    2.20
   6 -11  -1    6.80    2.40
  -6  11   1    4.90    2.20
  -6  11   1    4.70    2.20
  -6  11   1    1.60    2.00
   5 -11  -1    4.40    2.20
   5 -11  -1    0.80    1.80
   5 -11  -1    5.70    2.30
  -5  11   1   10.00    2.40
  -5  11   1    1.90    2.00
   4 -11  -1   30.60    3.00
   4 -11  -1   38.70    3.40
   4 -11  -1   33.40    3.20
  -4  11   1   36.90    2.00
  -4  11   1   36.30    3.30
  -4  11   1   45.90    3.50
   3 -11  -1   70.59    4.20
   3 -11  -1   72.69    4.40
   3 -11  -1   68.39    4.20
  -3  11   1   71.49    4.00
  -3  11   1   68.99    2.90
  -3  11   1   68.29    4.30
   2 -11  -1   56.79    4.00
   2 -11  -1   53.29    3.80
   2 -11  -1   49.30    3.50
  -2  11   1   59.69    4.00
  -2  11   1   53.29    2.80
  -2  11   1   55.29    3.60
   1 -11  -1    3.60    1.60
   1 -11  -1    1.30    1.80
   1 -11  -1    2.80    2.00
  -1  11   1    2.60    1.70
  -1  11   1    0.20    1.70
   0 -11  -1    4.00    2.00
   0 -11  -1    2.70    1.90
   0 -11  -1    5.30    1.70
   0  11   1    6.00    1.80
   0  11   1    1.60    1.70
  -1 -11  -1   36.30    2.50
  -1 -11  -1   36.90    3.10
  -1 -11  -1   38.50    3.30
  -1 -11  -1   31.70    3.10
   1  11   1   44.80    3.20
   1  11   1   30.60    2.90
  -2 -11  -1   37.70    3.40
  -2 -11  -1   37.20    2.70
  -2 -11  -1   29.50    2.80
  -2 -11  -1   31.50    3.10
   2  11   1   34.40    2.90
   2  11   1   29.30    2.90
  -3 -11  -1   17.40    2.70
  -3 -11  -1   24.70    2.90
  -3 -11  -1   16.30    2.00
  -3 -11  -1   20.90    2.60
   3  11   1   17.80    2.60
   3  11   1   15.20    2.30
  -4 -11  -1   18.30    2.30
  -4 -11  -1   22.60    2.90
  -4 -11  -1   18.70    2.50
  -4 -11  -1   17.80    2.60
   4  11   1   17.30    2.60
   4  11   1   21.50    2.60
  -5 -11  -1    6.30    2.20
  -5 -11  -1    9.80    1.90
  -5 -11  -1    7.00    2.00
  -5 -11  -1    9.70    2.50
   5  11   1   10.90    2.40
   5  11   1    7.90    2.10
  -6 -11  -1  161.18    6.80
  -6 -11  -1  168.08    7.00
  -6 -11  -1  160.38    6.70
  -6 -11  -1  157.88    5.90
   6  11   1  151.58    6.40
   6  11   1  152.28    6.20
  -7 -11  -1    5.60    2.30
  -7 -11  -1    3.80    1.90
  -7 -11  -1   -1.40    2.20
   7  11   1    0.50    2.10
   7  11   1    0.40    2.10
  -8 -11  -1    5.50    2.10
  -8 -11  -1   -1.10    2.30
  -8 -11  -1    2.70    2.30
   8  11   1    1.60    2.20
   8  11   1   -1.90    2.20
  -9 -11  -1   51.69    4.70
  -9 -11  -1   69.99    4.60
  -9 -11  -1   67.49    5.50
   9  11   1   59.19    6.80
   9  11   1   68.09    5.00
 -10 -11  -1   12.90    2.90
 -10 -11  -1   11.00    3.10
 -10 -11  -1   10.30    3.20
 -11 -11  -1   32.70    4.20
 -11 -11  -1   38.30    4.40
 -11 -11  -1   37.10    4.20
 -12 -11  -1   -0.20    2.80
 -12 -11  -1    2.10    3.00
 -12 -11  -1    2.50    2.70
 -13 -11  -1   33.70    4.80
 -13 -11  -1   46.30    4.80
 -13 -11  -1   43.90    5.20
 -14 -11  -1   10.40    3.40
 -14 -11  -1   10.80    3.80
 -14 -11  -1   16.00    4.10
 -15 -11  -1   35.10    5.10
 -15 -11  -1   35.50    5.40
 -15 -11  -1   29.20    4.60
  15 -12  -1   -7.80    3.40
  15 -12  -1   -3.40    3.70
  14 -12  -1    1.80    3.70
  14 -12  -1    1.20    3.70
  13 -12  -1   13.60    4.10
  13 -12  -1   10.90    3.90
  12 -12  -1   53.99    5.40
  12 -12  -1   71.19    6.00
 -12  12   1   57.19    5.00
  11 -12  -1    5.90    3.30
  11 -12  -1    4.80    3.20
 -11  12   1   -0.10    2.50
 -11  12   1    3.50    3.10
  10 -12  -1    9.40    3.30
  10 -12  -1   12.70    3.40
 -10  12   1   15.40    3.10
 -10  12   1   13.80    5.50
 -10  12   1   19.70    3.50
   9 -12  -1    1.80    2.70
   9 -12  -1    0.50    2.60
  -9  12   1    2.90    2.90
  -9  12   1    2.70    2.40
  -9  12   1    4.40    2.80
   8 -12  -1   26.60    3.70
   8 -12  -1   27.30    3.80
  -8  12   1   27.00    3.50
  -8  12   1   27.80    3.40
  -8  12   1   23.40    3.50
   7 -12  -1    0.30    2.50
   7 -12  -1    3.20    2.50
  -7  12   1   -0.40    2.20
  -7  12   1    1.10    2.20
  -7  12   1    1.30    2.40
   6 -12  -1   32.00    3.60
   6 -12  -1   39.30    4.00
  -6  12   1   40.60    3.90
  -6  12   1   41.20    3.90
  -6  12   1   40.10    4.10
   5 -12  -1    5.30    2.40
   5 -12  -1    3.90    2.40
  -5  12   1    5.20    2.20
  -5  12   1    5.30    2.50
   4 -12  -1  123.79    5.70
   4 -12  -1  119.49    5.70
   4 -12  -1  122.79    5.80
  -4  12   1  121.69    3.90
  -4  12   1  113.09    5.90
  -4  12   1  127.69    5.50
   3 -12  -1    0.50    2.10
   3 -12  -1   -0.60    1.70
   3 -12  -1    4.00    2.30
  -3  12   1    1.90    1.20
  -3  12   1    4.50    2.00
  -3  12   1    6.60    2.10
   2 -12  -1    1.70    2.20
   2 -12  -1    3.90    2.20
   2 -12  -1    4.90    1.90
  -2  12   1    2.30    1.30
  -2  12   1    3.10    1.90
  -2  12   1    2.60    2.10
   1 -12  -1    3.80    2.10
   1 -12  -1    5.70    2.00
   1 -12  -1    2.10    2.10
  -1  12   1    1.90    1.80
  -1  12   1    7.00    2.20
   0 -12  -1   20.00    2.60
   0 -12  -1   16.90    2.60
   0 -12  -1   16.50    2.70
   0  12   1   18.70    2.50
   0  12   1   16.90    2.70
  -1 -12  -1   -2.80    1.80
  -1 -12  -1    1.60    1.60
  -1 -12  -1    1.10    2.10
   1  12   1    1.40    2.00
   1  12   1   -1.00    1.60
  -2 -12  -1    5.50    1.60
  -2 -12  -1    2.50    2.10
  -2 -12  -1    1.10    2.00
  -2 -12  -1    4.00    1.80
   2  12   1    3.00    1.90
   2  12   1    2.70    2.00
  -3 -12  -1    3.30    2.10
  -3 -12  -1    0.60    2.00
  -3 -12  -1    1.20    1.40
  -3 -12  -1    3.60    1.90
   3  12   1    1.80    1.80
   3  12   1   -1.70    1.80
  -4 -12  -1    8.70    2.50
  -4 -12  -1   11.40    2.00
  -4 -12  -1   12.30    2.40
  -4 -12  -1   12.50    2.60
   4  12   1   10.30    2.40
   4  12   1   11.10    2.50
  -5 -12  -1   -0.10    1.50
  -5 -12  -1    2.70    2.20
  -5 -12  -1   -0.80    2.00
   5  12   1   -2.70    1.80
   5  12   1    1.40    2.00
  -6 -12  -1   69.79    5.10
  -6 -12  -1   65.39    4.80
  -6 -12  -1   62.89    3.90
   6  12   1   65.19    4.90
   6  12   1   65.19    4.60
  -7 -12  -1    8.90    2.80
  -7 -12  -1    9.50    2.80
  -7 -12  -1   11.20    2.30
   7  12   1    4.80    2.40
   7  12   1   10.10    2.70
  -8 -12  -1    2.80    2.40
  -8 -12  -1   -0.40    1.80
  -8 -12  -1   -0.80    2.40
   8  12   1   -0.90    2.20
  -9 -12  -1    2.20    2.20
  -9 -12  -1   -0.50    2.40
  -9 -12  -1    1.10    2.60
 -10 -12  -1   15.90    3.60
 -10 -12  -1   13.00    3.40
 -10 -12  -1   13.30    2.90
 -11 -12  -1   67.09    5.30
 -11 -12  -1   56.29    5.40
 -11 -12  -1   45.60    5.00
 -12 -12  -1    3.70    2.70
 -12 -12  -1    9.20    3.70
 -12 -12  -1    0.30    2.90
 -13 -12  -1    1.00    3.40
 -13 -12  -1   13.90    3.50
 -13 -12  -1   11.10    3.70
 -14 -12  -1    0.50    3.40
 -14 -12  -1    6.30    3.70
 -14 -12  -1    5.30    3.30
  14 -13  -1    2.40    3.90
  14 -13  -1    4.50    4.00
  13 -13  -1   12.40    4.10
  13 -13  -1   16.70    4.30
  12 -13  -1    3.70    3.60
  12 -13  -1   -2.40    3.10
 -12  13   1    3.80    2.90
  11 -13  -1   90.59    6.60
  11 -13  -1   81.69    6.60
 -11  13   1   86.99    5.80
  10 -13  -1    2.60    2.90
  10 -13  -1   -2.70    2.90
 -10  13   1    1.30    2.60
 -10  13   1   -4.50    4.40
   9 -13  -1   55.89    5.30
   9 -13  -1   59.79    5.40
  -9  13   1   52.89    4.80
  -9  13   1   60.49    5.00
   8 -13  -1   -1.70    2.50
   8 -13  -1    4.50    2.80
  -8  13   1    1.90    2.40
  -8  13   1    3.60    2.60
  -8  13   1    3.00    4.60
   7 -13  -1  181.68    7.90
   7 -13  -1  182.08    8.00
  -7  13   1  186.98    8.00
  -7  13   1  180.58    7.70
  -7  13   1  179.98    7.70
   6 -13  -1   48.70    4.40
   6 -13  -1   53.59    4.70
  -6  13   1   53.59    4.50
  -6  13   1   60.19    5.00
  -6  13   1   46.70    4.50
   5 -13  -1   26.50    3.60
   5 -13  -1   31.00    3.80
  -5  13   1   29.50    3.50
  -5  13   1   37.10    4.00
   4 -13  -1   40.40    3.80
   4 -13  -1   42.80    4.10
  -4  13   1   41.50    3.80
  -4  13   1   38.00    4.00
   3 -13  -1    5.40    2.60
   3 -13  -1    3.70    2.30
  -3  13   1    6.80    2.40
  -3  13   1    4.30    2.30
   2 -13  -1   33.70    3.60
   2 -13  -1   32.20    3.60
  -2  13   1   31.80    3.30
  -2  13   1   29.50    3.60
   1 -13  -1   52.69    6.20
   1 -13  -1   42.10    4.00
   1 -13  -1   51.49    4.20
  -1  13   1   46.70    4.00
  -1  13   1   50.39    3.90
   0 -13  -1   -1.10    2.00
   0 -13  -1    1.60    2.20
   0 -13  -1   -2.40    2.30
   0  13   1    0.30    1.90
   0  13   1    0.80    2.00
  -1 -13  -1   66.79    4.90
  -1 -13  -1   83.89    7.60
  -1 -13  -1   70.69    4.90
   1  13   1   71.29    4.50
   1  13   1   75.39    4.90
  -2 -13  -1   13.50    2.00
  -2 -13  -1   14.30    2.80
  -2 -13  -1   11.90    2.80
   2  13   1   12.70    2.50
   2  13   1   15.60    2.70
  -3 -13  -1    3.20    2.50
  -3 -13  -1    7.40    2.50
  -3 -13  -1    9.60    1.80
   3  13   1    3.50    2.30
   3  13   1    4.60    2.20
  -4 -13  -1   77.89    4.00
  -4 -13  -1   86.59    5.20
  -4 -13  -1   81.69    5.40
   4  13   1   71.09    4.90
   4  13   1   78.99    4.70
  -5 -13  -1    1.60    2.40
  -5 -13  -1    1.50    2.40
  -5 -13  -1    0.00    1.60
   5  13   1   -2.70    2.00
   5  13   1    1.20    2.20
  -6 -13  -1   15.60    3.20
  -6 -13  -1   20.20    2.60
  -6 -13  -1   15.20    3.10
   6  13   1   17.30    3.00
  -7 -13  -1   45.90    3.70
  -7 -13  -1   39.30    4.20
  -7 -13  -1   42.80    4.20
  -8 -13  -1   -1.80    2.50
  -8 -13  -1    0.90    2.00
  -8 -13  -1   -4.80    2.30
  -9 -13  -1    2.10    2.90
  -9 -13  -1    2.20    2.90
  -9 -13  -1    4.40    2.20
 -10 -13  -1   44.10    4.40
 -10 -13  -1   39.00    4.80
 -10 -13  -1   44.60    4.80
 -11 -13  -1   -2.50    2.80
 -11 -13  -1    2.00    2.70
 -11 -13  -1    3.80    3.20
 -12 -13  -1   18.60    4.30
 -12 -13  -1   26.70    4.70
 -12 -13  -1   16.50    3.60
 -13 -13  -1   13.80    4.00
 -13 -13  -1   17.60    3.80
 -13 -13  -1   13.80    4.30
 -14 -13  -1   14.10    4.30
 -14 -13  -1   21.00    4.30
 -14 -13  -1    9.10    4.20
  13 -14  -1   23.00    4.70
  13 -14  -1   18.50    4.60
  12 -14  -1   35.20    5.10
  12 -14  -1   17.90    4.20
 -12  14   1   35.00    6.10
  11 -14  -1   -3.30    2.90
  11 -14  -1    1.30    3.40
 -11  14   1   -0.70    2.50
  10 -14  -1   -1.20    2.90
  10 -14  -1   -2.70    3.00
 -10  14   1    2.80    2.80
   9 -14  -1  102.29    6.70
   9 -14  -1  100.29    6.80
  -9  14   1   92.39    6.10
   8 -14  -1    2.20    2.90
   8 -14  -1    2.40    3.00
  -8  14   1    6.20    2.70
   7 -14  -1    3.10    2.70
   7 -14  -1    6.50    3.00
  -7  14   1    0.50    2.50
  -7  14   1   -1.20    3.00
   6 -14  -1    8.90    3.10
   6 -14  -1   13.10    3.20
  -6  14   1   13.80    3.10
  -6  14   1   10.60    3.10
   5 -14  -1    4.20    2.70
   5 -14  -1    3.00    2.70
  -5  14   1    6.30    2.50
  -5  14   1    5.50    3.20
   4 -14  -1   -1.80    2.30
   4 -14  -1    1.70    2.50
  -4  14   1   -2.20    2.30
  -4  14   1    0.00    2.50
   3 -14  -1  117.39    6.30
   3 -14  -1  101.49    6.10
  -3  14   1  100.39    5.80
  -3  14   1  104.59    5.70
   2 -14  -1   25.60    3.70
   2 -14  -1   29.80    3.60
  -2  14   1   29.90    3.40
  -2  14   1   21.60    3.30
   1 -14  -1  144.59    6.80
   1 -14  -1  146.79    6.70
  -1  14   1  140.39    6.30
  -1  14   1  131.69    6.50
   0 -14  -1    7.10    2.60
   0 -14  -1    2.80    2.60
   0  14   1    7.10    2.50
   0  14   1    3.40    2.60
  -1 -14  -1  210.18    7.90
  -1 -14  -1  192.18    7.90
   1  14   1  192.28    7.80
   1  14   1  195.68    7.40
  -2 -14  -1   75.09    5.30
  -2 -14  -1   76.29    5.20
   2  14   1   94.99    5.40
   2  14   1   88.29    5.10
  -3 -14  -1   65.69    5.10
  -3 -14  -1   64.19    5.20
  -3 -14  -1   58.39    3.70
   3  14   1   49.99    5.10
   3  14   1   64.09    4.50
  -4 -14  -1   16.90    3.20
  -4 -14  -1   14.60    2.30
  -4 -14  -1   12.80    3.10
  -5 -14  -1   65.79    4.00
  -5 -14  -1   71.99    5.50
  -5 -14  -1   68.49    5.30
  -6 -14  -1    0.70    2.40
  -6 -14  -1    4.30    2.00
  -6 -14  -1    3.50    2.70
  -7 -14  -1   17.90    2.80
  -7 -14  -1   17.80    3.50
  -7 -14  -1   22.50    3.60
  -8 -14  -1   34.70    3.60
  -8 -14  -1   23.80    3.90
  -8 -14  -1   23.50    3.80
  -9 -14  -1   -2.40    2.00
  -9 -14  -1   -2.60    2.70
  -9 -14  -1   -1.80    2.80
 -10 -14  -1    2.00    3.20
 -10 -14  -1    3.70    2.40
 -10 -14  -1    1.90    3.00
 -11 -14  -1   28.80    4.70
 -11 -14  -1   36.00    4.30
 -11 -14  -1   26.90    4.40
 -12 -14  -1   28.70    4.70
 -12 -14  -1   25.10    4.10
 -12 -14  -1   28.00    5.00
 -13 -14  -1   -3.50    3.00
 -13 -14  -1    2.90    3.80
 -13 -14  -1    2.40    3.50
  12 -15  -1    7.00    3.90
  12 -15  -1    2.20    3.80
  11 -15  -1    3.40    3.60
  11 -15  -1    4.80    3.70
 -11  15   1    9.30    3.30
  10 -15  -1    2.40    3.50
  10 -15  -1   -1.40    3.20
 -10  15   1    3.90    3.00
   9 -15  -1    4.40    3.30
   9 -15  -1    1.80    3.40
  -9  15   1    0.60    2.90
   8 -15  -1    6.70    3.40
   8 -15  -1    6.40    3.20
  -8  15   1    5.60    3.10
   7 -15  -1   15.10    3.70
   7 -15  -1   20.00    3.80
  -7  15   1   16.80    3.60
   6 -15  -1    2.00    2.80
   6 -15  -1    1.00    2.70
  -6  15   1    5.50    2.90
   5 -15  -1   51.09    4.80
   5 -15  -1   43.50    4.70
   4 -15  -1   14.60    3.40
   4 -15  -1   11.00    3.30
   3 -15  -1   47.70    4.60
   3 -15  -1   52.59    4.70
   2 -15  -1   56.59    4.80
   2 -15  -1   55.09    4.80
   1 -15  -1   16.10    3.20
   1 -15  -1   12.90    3.10
   0 -15  -1   32.40    3.90
   0 -15  -1   28.80    3.80
  -1 -15  -1   14.80    3.20
  -1 -15  -1   12.70    3.20
  -2 -15  -1    6.50    2.70
  -2 -15  -1    1.70    2.70
  -3 -15  -1   75.09    5.70
  -3 -15  -1   76.99    4.20
  -3 -15  -1   85.39    5.70
  -4 -15  -1   43.10    4.50
  -4 -15  -1   36.60    4.10
  -4 -15  -1   38.40    3.30
  -5 -15  -1   28.00    4.00
  -5 -15  -1   31.40    4.00
  -5 -15  -1   33.10    3.20
  -6 -15  -1   13.90    2.50
  -6 -15  -1    7.50    3.10
  -6 -15  -1   11.30    3.30
  -7 -15  -1    1.80    3.00
  -7 -15  -1    3.60    2.10
  -7 -15  -1    4.00    3.00
  -8 -15  -1   39.50    4.70
  -8 -15  -1   41.00    4.00
  -8 -15  -1   38.00    4.70
  -9 -15  -1    0.80    3.10
  -9 -15  -1    5.00    3.50
  -9 -15  -1    3.30    2.40
 -10 -15  -1    4.80    2.60
 -10 -15  -1    0.70    3.20
 -10 -15  -1    1.90    3.20
 -11 -15  -1   14.90    4.00
 -11 -15  -1   20.40    3.70
 -11 -15  -1   14.60    4.10
 -12 -15  -1    3.80    3.70
 -12 -15  -1    3.10    3.70
 -12 -15  -1    6.70    3.20
  11 -16  -1    1.70    3.70
  11 -16  -1    4.60    4.00
  10 -16  -1   -0.20    3.40
  10 -16  -1    3.10    4.20
 -10  16   1    4.60    3.20
   9 -16  -1   45.80    5.40
   9 -16  -1   36.50    5.00
  -9  16   1   43.10    5.00
   8 -16  -1   16.10    3.90
   8 -16  -1    2.70    3.60
  -8  16   1    8.90    3.40
   7 -16  -1    9.70    3.80
   7 -16  -1   18.70    3.90
  -7  16   1   18.20    3.80
   6 -16  -1   27.70    4.40
   6 -16  -1   24.00    4.10
  -6  16   1   25.90    4.10
   5 -16  -1   25.80    4.20
   5 -16  -1   18.50    3.80
   4 -16  -1   10.20    3.30
   4 -16  -1    1.70    2.80
   3 -16  -1   13.60    3.50
   3 -16  -1   21.50    3.80
   2 -16  -1    7.70    2.90
   2 -16  -1   12.40    3.20
   1 -16  -1   -0.30    2.90
   1 -16  -1    5.60    2.90
   0 -16  -1   30.30    4.00
   0 -16  -1   29.10    3.90
  -1 -16  -1    1.90    2.80
  -1 -16  -1    2.10    2.80
  -2 -16  -1   30.70    4.20
  -2 -16  -1   39.50    4.30
  -3 -16  -1   18.80    3.70
  -3 -16  -1   15.80    3.50
  -4 -16  -1    2.30    2.90
  -4 -16  -1    3.70    1.90
  -4 -16  -1   -3.40    2.50
  -5 -16  -1    7.30    3.20
  -5 -16  -1    0.60    3.00
  -5 -16  -1    2.50    1.90
  -6 -16  -1   -0.50    1.70
  -6 -16  -1    5.20    3.10
  -6 -16  -1   -3.10    2.60
  -7 -16  -1   10.80    3.40
  -7 -16  -1    7.50    2.40
  -7 -16  -1    7.70    3.40
  -8 -16  -1   20.40    4.10
  -8 -16  -1   22.00    3.30
  -8 -16  -1   19.60    4.00
  -9 -16  -1    3.30    2.50
  -9 -16  -1   -2.00    3.50
  -9 -16  -1    6.50    3.50
 -10 -16  -1    4.40    3.70
 -10 -16  -1    1.10    2.80
 -10 -16  -1    1.40    3.30
 -11 -16  -1   14.90    4.40
 -11 -16  -1    7.10    3.90
 -11 -16  -1   18.20    3.70
  10 -17  -1   -0.60    3.60
  10 -17  -1   -1.10    3.80
   9 -17  -1    6.00    3.90
   9 -17  -1    8.80    3.90
  -9  17   1    4.90    3.50
   8 -17  -1   20.10    4.40
   8 -17  -1   15.30    4.20
  -8  17   1   19.10    4.10
   7 -17  -1   15.10    4.10
   7 -17  -1   15.10    3.80
  -7  17   1    8.40    3.60
   6 -17  -1    6.40    3.40
   6 -17  -1    6.80    3.50
  -6  17   1   -2.20    3.10
   5 -17  -1    3.70    3.30
   5 -17  -1    0.10    3.10
   4 -17  -1   14.10    3.70
   4 -17  -1   12.80    3.70
   3 -17  -1    7.70    3.40
   3 -17  -1   10.40    3.50
   2 -17  -1    1.50    3.00
   2 -17  -1    4.40    3.00
   1 -17  -1    0.90    3.00
   1 -17  -1   -2.00    2.80
   0 -17  -1   34.40    4.40
   0 -17  -1   43.00    4.80
  -1 -17  -1   -1.70    2.60
  -1 -17  -1    2.90    3.20
  -2 -17  -1    3.80    3.30
  -2 -17  -1    1.60    2.90
  -3 -17  -1    6.50    3.30
  -3 -17  -1   14.70    3.50
  -4 -17  -1    7.20    2.20
  -4 -17  -1    6.00    3.30
  -4 -17  -1    1.70    3.00
  -5 -17  -1    0.90    2.90
  -5 -17  -1    1.80    2.00
  -5 -17  -1    2.80    3.20
  -6 -17  -1   54.29    4.20
  -6 -17  -1   47.40    5.20
  -6 -17  -1   62.09    5.80
  -7 -17  -1   23.50    3.30
  -7 -17  -1   20.30    4.30
  -7 -17  -1   24.10    4.40
  -8 -17  -1   -2.80    3.20
  -8 -17  -1    2.30    3.30
  -8 -17  -1    0.40    2.60
  -9 -17  -1    5.70    4.00
  -9 -17  -1    2.70    3.90
  -9 -17  -1    9.20    3.70
 -10 -17  -1   24.50    4.80
 -10 -17  -1   23.50    4.80
   9 -18  -1    7.90    3.90
   9 -18  -1    4.00    4.00
   8 -18  -1   12.60    4.40
   8 -18  -1    2.90    3.60
  -8  18   1   11.30    3.80
   7 -18  -1   48.80    5.90
   7 -18  -1   40.60    5.40
  -7  18   1   38.00    5.30
   6 -18  -1    1.00    3.40
   6 -18  -1   -1.00    3.50
  -6  18   1    2.70    3.60
   5 -18  -1   20.50    4.20
   5 -18  -1    9.30    3.90
   4 -18  -1    9.80    3.70
   4 -18  -1    5.80    3.60
   3 -18  -1    1.60    3.30
   3 -18  -1    2.00    3.20
   2 -18  -1   11.20    3.60
   2 -18  -1   13.80    3.90
   1 -18  -1   21.10    4.00
   1 -18  -1   17.10    4.10
   0 -18  -1    3.30    3.10
   0 -18  -1    0.40    3.20
  -1 -18  -1   43.70    5.10
  -1 -18  -1   60.19    5.60
  -2 -18  -1    5.70    3.40
  -2 -18  -1   -1.30    3.10
  -3 -18  -1    9.60    3.60
  -3 -18  -1   15.60    4.00
  -4 -18  -1    3.80    3.40
  -4 -18  -1    6.10    3.50
  -5 -18  -1    3.60    3.40
  -5 -18  -1    0.70    3.10
  -6 -18  -1    7.70    3.70
  -6 -18  -1    1.70    3.50
  -7 -18  -1    4.60    3.70
  -7 -18  -1    4.30    3.50
  -8 -18  -1   39.50    5.40
  -8 -18  -1   30.60    4.80
   7 -19  -1    0.50    3.60
   7 -19  -1   -5.00    3.40
  -7  19   1   -0.60    3.60
   6 -19  -1    0.90    3.80
   6 -19  -1    5.90    3.80
  -6  19   1    5.60    4.00
   5 -19  -1   20.50    4.40
   5 -19  -1   22.90    4.70
   4 -19  -1    5.10    3.60
   4 -19  -1    1.10    3.40
   3 -19  -1   -2.10    3.10
   3 -19  -1    2.60    3.50
   2 -19  -1   24.10    4.60
   2 -19  -1    4.70    3.60
   1 -19  -1    6.80    3.60
   1 -19  -1   18.40    4.30
   0 -19  -1   29.70    4.70
   0 -19  -1   32.30    4.80
  -1 -19  -1   15.40    3.80
  -1 -19  -1   27.90    4.70
  -2 -19  -1    1.60    3.30
  -2 -19  -1    5.90    3.60
  -3 -19  -1    1.50    3.40
  -3 -19  -1    6.50    3.60
  -4 -19  -1   27.80    4.50
  -4 -19  -1   25.50    4.60
  -5 -19  -1    0.20    3.40
  -5 -19  -1    0.50    3.30
  -6 -19  -1    0.80    3.50
  -6 -19  -1    0.00    3.50
   4 -20  -1   16.90    4.40
   4 -20  -1   17.20    4.40
   3 -20  -1    0.90    3.60
   3 -20  -1    2.80    3.70
   2 -20  -1   38.90    5.20
   2 -20  -1   29.10    5.10
   1 -20  -1   17.90    4.20
   1 -20  -1   11.90    4.40
   0 -20  -1   13.70    4.50
   0 -20  -1   14.40    4.10
  -1 -20  -1    3.70    3.80
  -1 -20  -1   13.00    4.00
  -2 -20  -1    6.40    4.00
  -2 -20  -1   10.50    4.00
  -3 -20  -1   10.30    4.00
  -3 -20  -1    8.80    4.10
  -4 -20   2   11.30    3.90
  -4 -20   2   12.10    3.70
  -3 -20   2    5.40    3.60
  -3 -20   2    7.70    3.50
  -2 -20   2   25.20    4.50
  -1 -20   2   19.30    4.20
  -1 -20   2   22.60    4.50
   0 -20   2   17.00    4.00
   0 -20   2   20.00    4.50
   1 -20   2   11.20    4.00
   1 -20   2    1.10    3.20
   2 -20   2   13.00    4.00
   2 -20   2    6.40    3.40
   3 -20   2   12.60    4.00
   3 -20   2    8.20    3.70
  -7 -19   2    3.00    3.40
  -7 -19   2    7.50    3.50
  -6 -19   2   -0.10    3.30
  -6 -19   2    1.90    3.30
  -5 -19   2   15.00    3.80
  -5 -19   2    6.10    3.70
  -4 -19   2    2.80    3.00
  -4 -19   2   -0.30    3.10
  -3 -19   2    4.90    3.10
  -3 -19   2    0.50    3.10
  -2 -19   2   22.10    3.90
  -2 -19   2   16.90    4.10
  -1 -19   2    5.00    3.20
  -1 -19   2    6.90    3.40
   0 -19   2    6.30    3.20
   0 -19   2    6.50    3.60
   1 -19   2    4.00    3.10
   1 -19   2    6.20    3.50
   2 -19   2   10.40    3.90
   2 -19   2    5.90    3.30
   3 -19   2   28.80    4.50
   3 -19   2   25.20    4.30
   4 -19   2    2.90    3.50
   4 -19   2   -1.80    3.10
  -5  19  -2   -2.40    3.60
   5 -19   2   -1.60    3.10
   5 -19   2    0.50    3.40
  -6  19  -2    4.20    3.90
   6 -19   2    7.20    3.70
   6 -19   2    0.90    3.40
  -9 -18   2   10.90    3.90
  -9 -18   2   11.70    3.50
  -9 -18   2    9.20    3.60
  -8 -18   2   -0.60    3.00
  -8 -18   2    2.10    2.70
  -8 -18   2   -3.80    3.20
  -7 -18   2   -2.50    2.40
  -7 -18   2   -3.00    3.00
  -7 -18   2   -3.30    2.70
  -6 -18   2   12.70    3.50
  -6 -18   2   14.40    3.80
  -6 -18   2   11.30    3.10
  -5 -18   2   13.60    3.50
  -5 -18   2   19.10    3.80
  -5 -18   2   15.90    2.90
  -4 -18   2   13.20    3.50
  -4 -18   2    9.30    3.40
  -3 -18   2   39.20    4.50
  -3 -18   2   29.40    4.30
  -2 -18   2   88.99    6.30
  -2 -18   2   88.09    6.60
  -1 -18   2   12.30    3.50
  -1 -18   2   15.30    3.50
   0 -18   2    3.60    3.10
   0 -18   2   -1.40    2.70
   1 -18   2    3.50    3.00
   1 -18   2   -0.60    2.80
   2 -18   2    0.90    2.90
   2 -18   2    4.20    3.20
   3 -18   2    3.60    3.10
   3 -18   2    0.50    3.20
   4 -18   2   20.40    4.10
   4 -18   2   12.90    3.60
  -5  18  -2    2.40    3.80
   5 -18   2   -0.30    3.30
   5 -18   2    3.30    3.20
  -6  18  -2   45.10    5.70
   6 -18   2   30.20    4.70
   6 -18   2   32.30    4.90
  -7  18  -2   14.10    4.20
   7 -18   2   -4.80    3.30
   7 -18   2    1.80    3.40
  -8  18  -2    5.90    3.80
   8 -18   2   21.60    4.60
   8 -18   2   11.10    4.10
 -10 -17   2   10.70    3.70
 -10 -17   2    8.00    3.50
 -10 -17   2    9.60    3.30
  -9 -17   2   21.00    3.90
  -9 -17   2   18.70    3.90
  -9 -17   2   19.20    4.30
  -8 -17   2    0.50    2.70
  -8 -17   2    2.40    2.90
  -8 -17   2    4.10    3.20
  -7 -17   2    4.60    3.00
  -7 -17   2    7.60    3.40
  -7 -17   2    3.40    2.60
  -6 -17   2    0.60    2.70
  -6 -17   2   -1.10    2.90
  -6 -17   2    1.20    2.30
  -5 -17   2   54.89    5.10
  -5 -17   2   43.60    4.60
  -5 -17   2   55.99    4.50
  -4 -17   2   21.10    3.80
  -4 -17   2   26.80    3.80
  -3 -17   2    3.50    2.90
  -3 -17   2    0.60    2.60
  -2 -17   2   15.10    3.30
  -2 -17   2   15.20    3.50
  -1 -17   2   39.50    4.30
  -1 -17   2   37.00    4.30
   0 -17   2    6.10    2.90
   0 -17   2    3.00    2.90
   1 -17   2   35.80    4.10
   1 -17   2   20.90    3.80
   2 -17   2    4.40    3.10
   2 -17   2    4.20    2.80
   3 -17   2   65.79    5.50
   3 -17   2   53.69    5.00
   4 -17   2   31.50    4.40
   4 -17   2   30.40    4.10
  -5  17  -2   61.59    5.90
   5 -17   2   52.99    5.30
   5 -17   2   46.50    4.90
  -6  17  -2   21.20    4.30
   6 -17   2   11.20    3.50
   6 -17   2   17.90    4.00
  -7  17  -2   15.90    4.20
   7 -17   2   17.30    4.10
   7 -17   2   18.40    4.00
  -8  17  -2   17.70    4.30
   8 -17   2   28.80    4.80
   8 -17   2   17.50    4.20
  -9  17  -2   -2.50    3.30
   9 -17   2   -0.50    3.40
   9 -17   2   -1.40    3.30
 -10  17  -2    2.10    3.50
  10 -17   2    0.10    3.70
  10 -17   2    4.30    3.90
 -11 -16   2   17.80    4.00
 -11 -16   2   17.20    4.10
 -11 -16   2   13.00    3.70
 -10 -16   2   13.50    3.70
 -10 -16   2    4.80    3.00
 -10 -16   2    4.90    3.30
  -9 -16   2   -3.40    3.00
  -9 -16   2    3.60    2.80
  -9 -16   2    6.30    3.20
  -8 -16   2    1.40    2.90
  -8 -16   2    0.30    2.90
  -8 -16   2    3.70    2.80
  -7 -16   2   17.40    3.60
  -7 -16   2   12.50    3.30
  -7 -16   2   10.90    2.90
  -6 -16   2    5.20    2.90
  -6 -16   2    3.70    2.60
  -6 -16   2    2.70    2.40
  -5 -16   2   11.00    2.50
  -5 -16   2    5.70    2.90
  -5 -16   2    4.50    2.70
  -4 -16   2    7.00    2.80
  -4 -16   2   15.50    3.20
  -4 -16   2    9.90    2.50
  -3 -16   2    6.70    3.00
  -3 -16   2    6.00    2.70
  -2 -16   2   62.79    5.10
  -2 -16   2   55.49    4.90
  -1 -16   2  108.89    6.40
  -1 -16   2  115.99    6.40
   0 -16   2    4.30    2.70
   0 -16   2    6.50    2.80
   1 -16   2   13.90    3.30
   1 -16   2   17.10    3.20
   2 -16   2    7.60    2.90
   2 -16   2   14.30    3.20
   3 -16   2   -0.40    2.70
   3 -16   2    2.40    2.60
   4 -16   2    3.70    2.70
   4 -16   2   -0.70    2.80
  -5  16  -2   53.39    5.60
   5 -16   2   57.09    5.20
   5 -16   2   60.79    5.20
  -6  16  -2   13.90    3.80
   6 -16   2    9.60    3.20
   6 -16   2    9.00    3.20
  -7  16  -2   34.40    4.70
   7 -16   2   31.50    4.50
   7 -16   2   37.00    4.70
  -8  16  -2   24.20    4.40
   8 -16   2   20.00    4.20
   8 -16   2   20.10    4.10
  -9  16  -2   -0.10    3.00
   9 -16   2    1.30    3.40
   9 -16   2   -1.20    3.10
 -10  16  -2    6.20    3.60
  10 -16   2   12.00    4.00
  10 -16   2   -1.70    3.20
 -11  16  -2   25.80    4.70
  11 -16   2   29.40    5.00
  11 -16   2   26.30    5.00
 -12 -15   2   -4.70    3.10
 -12 -15   2    0.10    3.20
 -12 -15   2    0.70    2.80
 -11 -15   2   -1.20    2.60
 -11 -15   2   -0.40    3.30
 -11 -15   2   -3.30    2.80
 -10 -15   2    1.80    2.60
 -10 -15   2    1.40    3.10
 -10 -15   2   -0.20    2.70
  -9 -15   2    5.30    2.70
  -9 -15   2    9.00    3.00
  -9 -15   2    0.90    3.00
  -8 -15   2   -1.10    2.50
  -8 -15   2    0.90    2.30
  -8 -15   2    6.40    2.90
  -7 -15   2    7.60    2.50
  -7 -15   2    5.80    2.80
  -7 -15   2    1.90    2.80
  -6 -15   2  105.79    6.30
  -6 -15   2  101.19    6.00
  -6 -15   2   99.59    5.40
  -5 -15   2    8.90    2.40
  -5 -15   2    6.40    2.70
  -5 -15   2    8.90    2.80
  -4 -15   2   -1.00    1.80
  -4 -15   2   -2.40    2.30
  -4 -15   2   -0.10    2.30
  -3 -15   2  126.09    6.40
  -3 -15   2  117.09    6.10
  -3 -15   2  123.89    5.60
  -2 -15   2    0.20    2.30
  -2 -15   2    3.70    2.60
  -1 -15   2  169.98    7.30
  -1 -15   2  168.88    7.10
   0 -15   2   70.49    5.00
   0 -15   2   67.99    4.90
   1 -15   2   28.50    3.50
   1 -15   2   32.30    3.60
   2 -15   2  158.08    6.90
   2 -15   2  142.69    6.80
   3 -15   2  129.79    6.50
   3 -15   2  128.49    6.70
   4 -15   2    4.40    2.70
   4 -15   2    1.40    2.60
  -5  15  -2   -0.50    2.90
   5 -15   2    1.90    2.70
   5 -15   2    1.80    2.50
  -6  15  -2   34.50    4.60
   6 -15   2   29.10    4.00
   6 -15   2   30.80    4.00
  -7  15  -2    4.60    3.20
   7 -15   2   11.30    3.40
   7 -15   2    7.00    3.20
  -8  15  -2    2.00    3.10
   8 -15   2   -3.20    2.70
   8 -15   2   -1.30    2.90
  -9  15  -2   27.60    4.50
   9 -15   2   29.90    4.50
   9 -15   2   21.20    4.10
 -10  15  -2   10.90    3.70
  10 -15   2    6.00    3.60
  10 -15   2   13.20    3.90
 -11  15  -2    2.60    3.30
  11 -15   2    2.30    3.60
  11 -15   2   -3.00    3.20
 -12  15  -2   -1.40    3.40
  12 -15   2   -4.10    3.60
  12 -15   2    1.20    3.50
 -13 -14   2   37.20    4.80
 -13 -14   2   30.60    5.00
 -13 -14   2   44.00    5.20
 -12 -14   2   -1.40    3.20
 -12 -14   2   -0.80    2.70
 -12 -14   2    2.10    3.10
 -11 -14   2    4.40    3.30
 -11 -14   2    4.60    2.90
 -11 -14   2   -1.30    2.90
 -10 -14   2  145.49    7.50
 -10 -14   2  128.99    6.70
 -10 -14   2  131.49    7.00
  -9 -14   2   10.50    3.00
  -9 -14   2    7.60    3.10
  -9 -14   2   10.50    2.90
  -8 -14   2    6.80    2.60
  -8 -14   2    2.50    2.60
  -8 -14   2    5.90    2.80
  -7 -14   2   21.60    3.40
  -7 -14   2   30.70    3.50
  -7 -14   2   24.40    3.50
  -6 -14   2    0.60    2.30
  -6 -14   2    0.20    2.20
  -6 -14   2    5.60    2.30
  -5 -14   2   61.09    4.70
  -5 -14   2   60.69    4.60
  -5 -14   2   63.69    4.30
  -4 -14   2   41.60    4.00
  -4 -14   2   47.00    3.80
  -4 -14   2   38.60    3.70
  -3 -14   2    8.90    2.20
  -3 -14   2   13.20    3.00
  -3 -14   2   14.80    2.80
  -2 -14   2   46.70    3.90
  -2 -14   2   44.70    4.00
  -1 -14   2   95.19    5.30
  -1 -14   2   98.79    5.50
   0 -14   2    6.30    2.40
   0 -14   2    3.40    2.40
   1 -14   2   13.20    2.80
   1 -14   2   16.30    3.00
   2 -14   2    1.90    2.40
   2 -14   2    4.10    2.50
   3 -14   2    5.80    2.50
   3 -14   2    1.40    2.40
   4 -14   2   15.30    3.00
   4 -14   2   17.70    3.10
  -5  14  -2    2.20    2.80
   5 -14   2   -0.90    2.40
   5 -14   2    3.10    2.50
  -6  14  -2   18.00    3.80
   6 -14   2   17.10    3.30
   6 -14   2   14.30    3.20
  -7  14  -2    2.00    2.90
   7 -14   2   -1.00    2.40
   7 -14   2    1.30    2.70
  -8  14  -2    6.40    3.20
   8 -14   2    4.90    3.10
   8 -14   2   12.80    3.40
  -9  14  -2    5.10    3.10
   9 -14   2    4.10    3.00
   9 -14   2   -3.80    2.80
 -10  14  -2   45.70    5.30
  10 -14   2   39.50    4.90
  10 -14   2   41.60    5.00
 -11  14  -2   46.70    5.30
  11 -14   2   57.09    5.70
  11 -14   2   53.79    5.90
 -12  14  -2    7.70    3.40
  12 -14   2    6.60    4.00
  12 -14   2    0.10    3.40
 -13  14  -2   24.70    4.80
  13 -14   2   20.00    4.80
  13 -14   2   26.20    5.20
 -14 -13   2   -0.40    3.10
 -14 -13   2    3.70    3.30
 -14 -13   2    0.40    3.50
 -13 -13   2   14.10    3.60
 -13 -13   2    9.00    3.90
 -13 -13   2    8.30    3.50
 -12 -13   2   20.70    3.90
 -12 -13   2   27.10    4.10
 -12 -13   2   30.80    4.60
 -11 -13   2   16.10    3.70
 -11 -13   2   14.40    3.40
 -11 -13   2   20.30    3.60
 -10 -13   2   13.90    3.10
 -10 -13   2   20.20    3.80
 -10 -13   2   19.50    3.50
  -9 -13   2   -0.50    2.50
  -9 -13   2    3.50    2.50
  -9 -13   2    3.40    2.60
  -8 -13   2    1.80    2.40
  -8 -13   2    6.20    2.60
  -8 -13   2    6.20    2.40
  -7 -13   2   19.80    3.00
  -7 -13   2   22.60    3.20
  -7 -13   2   14.00    2.80
  -6 -13   2    4.40    2.20
  -6 -13   2    2.00    2.20
  -6 -13   2    2.80    2.20
  -5 -13   2   16.50    2.90
  -5 -13   2   19.40    2.80
  -5 -13   2   12.70    2.70
   4  13  -2   50.19    4.10
  -4 -13   2   62.69    4.50
  -4 -13   2   53.59    3.90
  -4 -13   2   63.89    4.50
   3  13  -2  111.09    5.40
   3  13  -2  105.39    4.80
  -3 -13   2  119.29    5.40
  -3 -13   2  117.99    5.60
  -3 -13   2  108.49    5.40
  -3 -13   2  115.49    5.10
   2  13  -2   38.90    3.20
   2  13  -2   38.80    3.30
  -2 -13   2   44.20    3.70
  -2 -13   2   44.60    3.50
  -2 -13   2   46.60    3.50
  -2 -13   2   49.70    4.10
   1  13  -2   14.80    2.60
   1  13  -2   17.00    2.40
  -1 -13   2   14.60    2.30
  -1 -13   2   13.70    2.60
  -1 -13   2   15.90    2.60
   0  13  -2  150.58    6.10
   0  13  -2  139.39    5.50
   0 -13   2  146.39    5.80
   0 -13   2  152.18    6.20
   0 -13   2  145.99    6.10
  -1  13  -2  262.57    8.60
  -1  13  -2  268.87    8.30
   1 -13   2  267.87    8.70
   1 -13   2  257.27    8.40
   1 -13   2  270.37    8.80
  -2  13  -2  562.64   14.70
  -2  13  -2  568.14   15.30
   2 -13   2  566.24   15.30
   2 -13   2  582.14   17.10
   2 -13   2  571.44   15.30
  -3  13  -2  240.58    8.50
  -3  13  -2  248.08    8.00
   3 -13   2  241.88    8.40
   3 -13   2  247.38    8.60
  -4  13  -2   17.00    3.00
  -4  13  -2   19.70    2.80
   4 -13   2   14.00    2.90
   4 -13   2   22.20    3.10
  -5  13  -2   18.70    4.10
  -5  13  -2   21.20    3.00
  -5  13  -2   26.50    3.80
   5 -13   2   21.50    3.30
   5 -13   2   22.70    3.30
  -6  13  -2   13.90    3.30
   6 -13   2   17.30    3.20
   6 -13   2   19.00    3.20
  -7  13  -2    1.50    2.50
   7 -13   2    4.90    2.60
   7 -13   2   -0.80    2.40
  -8  13  -2    3.50    2.70
   8 -13   2    3.80    2.80
   8 -13   2    3.00    2.60
  -9  13  -2   11.60    3.30
   9 -13   2    8.60    3.30
   9 -13   2   10.50    3.20
 -10  13  -2    5.60    3.00
  10 -13   2    5.00    3.30
  10 -13   2    3.50    2.80
 -11  13  -2    7.30    3.20
  11 -13   2    6.00    3.50
  11 -13   2    4.00    3.40
 -12  13  -2   16.90    4.00
  12 -13   2   16.30    4.10
  12 -13   2   19.00    4.40
  13 -13   2   58.79    6.10
  13 -13   2   64.99    6.50
  14 -13   2   18.50    4.60
  14 -13   2   19.60    4.60
 -15 -12   2    9.20    4.10
 -15 -12   2   22.80    4.40
 -15 -12   2   11.60    4.30
 -14 -12   2    4.20    3.50
 -14 -12   2    4.30    3.40
 -14 -12   2    3.70    3.30
 -13 -12   2   19.70    4.10
 -13 -12   2   20.90    3.90
 -13 -12   2   19.10    3.90
 -12 -12   2   12.10    3.40
 -12 -12   2   16.00    3.70
 -12 -12   2   18.00    3.60
 -11 -12   2  110.39    6.70
 -11 -12   2  111.69    6.50
 -11 -12   2  103.19    6.50
 -10 -12   2   38.20    4.20
 -10 -12   2   40.30    4.20
 -10 -12   2   32.30    4.00
  -9 -12   2    2.30    2.20
  -9 -12   2    1.00    2.30
  -9 -12   2    7.30    2.70
  -8 -12   2   64.99    4.80
  -8 -12   2   57.29    4.50
  -8 -12   2   55.29    4.50
  -7 -12   2    4.40    2.20
  -7 -12   2    5.70    2.30
  -7 -12   2    3.80    2.30
   6  12  -2    2.90    1.90
   6  12  -2    2.70    2.00
  -6 -12   2    4.40    2.10
  -6 -12   2    0.30    2.00
  -6 -12   2    1.70    2.00
   5  12  -2   33.70    2.90
   5  12  -2   34.30    3.30
  -5 -12   2   38.60    3.30
  -5 -12   2   29.00    3.10
  -5 -12   2   30.10    3.10
  -5 -12   2   32.90    3.10
   4  12  -2    1.30    1.60
   4  12  -2    0.90    1.80
  -4 -12   2    2.70    2.10
  -4 -12   2    5.50    2.10
  -4 -12   2    3.60    1.70
  -4 -12   2    8.80    2.00
   3  12  -2  132.49    5.40
   3  12  -2  127.29    5.00
  -3 -12   2  120.89    5.40
  -3 -12   2  121.89    5.20
  -3 -12   2  133.99    5.50
  -3 -12   2  125.99    5.20
   2  12  -2   10.40    2.00
   2  12  -2    9.10    2.10
  -2 -12   2    8.60    2.20
  -2 -12   2   12.10    2.00
  -2 -12   2    9.20    1.90
  -2 -12   2    9.70    2.30
   1  12  -2   89.59    4.20
   1  12  -2   87.99    4.60
  -1 -12   2   88.39    4.20
  -1 -12   2   94.19    4.70
  -1 -12   2   89.39    4.60
   0  12  -2  234.08    7.30
   0  12  -2  230.08    7.70
   0 -12   2  243.98    7.60
   0 -12   2  232.78    7.70
   0 -12   2  230.88    7.70
  -1  12  -2   15.60    2.20
  -1  12  -2   13.20    2.40
   1 -12   2   13.10    2.40
   1 -12   2   12.20    2.10
   1 -12   2   13.20    2.40
  -2  12  -2   38.70    3.40
  -2  12  -2   32.40    3.00
   2 -12   2   34.30    3.20
   2 -12   2   36.00    3.40
   2 -12   2   30.60    2.90
  -3  12  -2    0.10    1.90
  -3  12  -2    1.90    1.80
   3 -12   2    4.50    2.20
   3 -12   2   -0.90    1.90
   3 -12   2   -0.40    0.80
  -4  12  -2    7.20    2.40
  -4  12  -2    6.40    1.50
  -4  12  -2    6.20    2.00
   4 -12   2    8.10    2.40
   4 -12   2    2.70    1.40
   4 -12   2   11.10    2.50
  -5  12  -2    3.50    2.50
  -5  12  -2    2.00    2.00
  -5  12  -2    1.00    2.10
   5 -12   2    2.10    2.20
   5 -12   2    0.50    2.10
  -6  12  -2   85.79    5.20
  -6  12  -2   82.89    5.40
  -6  12  -2   83.99    5.00
   6 -12   2   83.19    5.10
   6 -12   2   75.39    5.00
  -7  12  -2    7.70    2.50
  -7  12  -2    9.40    2.90
  -7  12  -2    8.10    2.80
   7 -12   2   11.50    2.90
   7 -12   2    4.30    2.50
  -8  12  -2   28.90    3.80
  -8  12  -2   28.00    3.60
   8 -12   2   33.10    3.90
   8 -12   2   27.20    3.80
  -9  12  -2   35.60    4.30
   9 -12   2   42.20    4.40
   9 -12   2   34.40    4.20
 -10  12  -2    7.70    3.00
  10 -12   2    7.80    3.10
  10 -12   2    5.10    3.10
 -11  12  -2   20.90    3.70
  11 -12   2   17.10    3.90
  11 -12   2   10.00    3.50
 -12  12  -2   19.40    3.90
  12 -12   2    8.40    3.50
  12 -12   2   14.90    3.80
  13 -12   2    0.30    3.30
  13 -12   2    2.20    3.60
  14 -12   2    7.70    4.10
  14 -12   2   18.60    4.40
 -15 -11   2   30.70    4.70
 -15 -11   2   32.40    4.90
 -15 -11   2   26.00    4.90
 -14 -11   2    6.50    3.30
 -14 -11   2    0.10    3.10
 -14 -11   2   -1.20    2.90
 -13 -11   2    3.40    2.80
 -13 -11   2    0.00    2.70
 -13 -11   2    3.00    3.00
 -12 -11   2    7.60    3.20
 -12 -11   2   12.40    3.10
 -12 -11   2    8.70    3.20
 -11 -11   2   10.30    3.00
 -11 -11   2    8.60    2.90
 -11 -11   2   12.90    3.10
 -10 -11   2    0.70    2.50
 -10 -11   2    4.50    2.50
 -10 -11   2    0.80    2.40
  -9 -11   2   28.40    3.50
  -9 -11   2   25.80    3.40
  -9 -11   2   22.20    3.30
   8  11  -2   41.70    4.00
   8  11  -2   38.80    4.20
  -8 -11   2   34.60    3.60
  -8 -11   2   38.30    3.80
  -8 -11   2   50.89    4.10
   7  11  -2    9.20    2.10
   7  11  -2    9.50    2.20
  -7 -11   2    6.10    2.20
  -7 -11   2   10.50    2.50
  -7 -11   2   12.70    2.50
  -7 -11   2   10.70    2.50
   6  11  -2   17.50    2.50
   6  11  -2   13.10    2.10
  -6 -11   2   15.90    2.40
  -6 -11   2   11.70    2.40
  -6 -11   2   15.00    2.60
  -6 -11   2   16.90    2.60
   5  11  -2  112.29    5.00
   5  11  -2  103.89    4.50
  -5 -11   2  106.89    5.10
  -5 -11   2  107.29    4.70
  -5 -11   2  104.59    5.00
  -5 -11   2  111.69    4.90
   4  11  -2   32.70    2.90
   4  11  -2   33.90    2.70
  -4 -11   2   26.40    2.70
  -4 -11   2   28.60    2.60
  -4 -11   2   25.40    2.80
  -4 -11   2   27.80    2.90
  -4 -11   2   30.30    2.90
   3  11  -2    2.90    1.50
   3  11  -2    2.40    1.60
  -3 -11   2    4.60    1.90
  -3 -11   2    1.30    1.70
  -3 -11   2    1.60    1.50
  -3 -11   2    0.00    1.50
  -3 -11   2    0.40    1.30
   2  11  -2   41.80    3.20
   2  11  -2   44.20    3.00
  -2 -11   2   46.00    3.50
  -2 -11   2   47.10    3.10
  -2 -11   2   39.90    3.20
  -2 -11   2   44.20    3.20
  -2 -11   2   40.50    3.10
   1  11  -2  129.69    5.10
   1  11  -2  128.09    4.80
  -1 -11   2  126.59    5.20
  -1 -11   2  130.79    5.10
  -1 -11   2  130.19    5.20
  -1 -11   2  136.99    5.10
   0  11  -2   70.79    3.90
   0  11  -2   63.09    3.50
   0 -11   2   68.49    4.00
   0 -11   2   65.89    3.60
   0 -11   2   70.29    3.70
  -1  11  -2  226.98    7.10
  -1  11  -2  221.78    7.40
   1 -11   2  245.68    8.30
   1 -11   2  237.48    7.60
   1 -11   2  242.38    7.40
   1 -11   2  247.48    7.60
  -2  11  -2  123.29    5.30
  -2  11  -2  124.99    4.90
   2 -11   2  127.09    5.30
   2 -11   2  119.09    5.20
   2 -11   2  120.89    4.90
  -3  11  -2   60.79    3.90
  -3  11  -2   65.79    3.70
  -3  11  -2   57.29    3.00
   3 -11   2   59.29    3.80
   3 -11   2   57.29    3.80
  -4  11  -2  113.39    5.20
  -4  11  -2  109.99    4.00
  -4  11  -2  114.09    5.00
   4 -11   2  113.79    5.20
   4 -11   2  112.89    5.30
  -5  11  -2   38.40    3.60
  -5  11  -2   42.90    3.40
  -5  11  -2   41.50    4.00
   5 -11   2   42.60    3.40
   5 -11   2   46.20    3.80
   5 -11   2   40.80    3.60
  -6  11  -2   52.29    4.30
  -6  11  -2   51.19    3.90
  -6  11  -2   47.80    4.20
   6 -11   2   57.49    4.30
   6 -11   2   65.29    4.60
   6 -11   2   48.70    5.60
   6 -11   2   66.39    6.40
  -7  11  -2  197.88    7.90
  -7  11  -2  193.88    7.60
  -7  11  -2  189.98    7.40
   7 -11   2  190.18    7.50
   7 -11   2  190.28    7.50
  -8  11  -2  176.88    7.50
  -8  11  -2  184.18    7.80
  -8  11  -2  181.58    7.20
   8 -11   2  185.78    7.60
   8 -11   2  184.98    7.60
  -9  11  -2  132.19    7.70
  -9  11  -2  128.39    6.50
  -9  11  -2  132.69    6.60
   9 -11   2  129.89    6.80
   9 -11   2  123.79    6.80
 -10  11  -2   15.20    3.30
 -10  11  -2   15.60    3.40
  10 -11   2   14.10    3.30
  10 -11   2   18.80    3.60
 -11  11  -2   21.50    3.70
  11 -11   2   20.70    4.00
  11 -11   2   19.40    3.60
  12 -11   2   17.10    3.80
  12 -11   2    6.50    3.40
  13 -11   2    0.40    3.20
  13 -11   2    3.20    3.40
  14 -11   2    8.90    3.70
  14 -11   2   11.30    4.10
  15 -11   2    2.00    3.70
  15 -11   2   -0.30    3.70
 -16 -10   2   18.80    4.20
 -16 -10   2   17.90    4.40
 -16 -10   2   24.10    4.70
 -15 -10   2   11.30    3.80
 -15 -10   2   13.60    4.00
 -15 -10   2   11.40    3.80
 -14 -10   2   38.50    5.00
 -14 -10   2   51.59    5.30
 -14 -10   2   47.20    5.10
 -13 -10   2   -2.20    2.50
 -13 -10   2    5.60    3.00
 -13 -10   2    3.20    2.90
 -12 -10   2    8.30    2.90
 -12 -10   2    4.80    2.80
 -12 -10   2   10.20    3.10
 -11 -10   2   -1.60    2.10
 -11 -10   2    1.00    2.40
 -11 -10   2    2.30    2.50
 -10 -10   2    8.80    2.70
 -10 -10   2   10.70    2.80
 -10 -10   2   10.50    2.70
   9  10  -2  113.39    5.30
   9  10  -2  111.99    5.50
  -9 -10   2  119.19    6.00
  -9 -10   2  111.99    5.80
  -9 -10   2  119.09    5.70
   8  10  -2   10.60    2.20
   8  10  -2   15.60    2.50
  -8 -10   2    7.20    2.40
  -8 -10   2    3.10    1.30
  -8 -10   2    7.60    2.30
  -8 -10   2    8.20    2.10
   7  10  -2  124.59    5.00
   7  10  -2  120.09    5.40
  -7 -10   2  119.29    5.10
  -7 -10   2  123.99    5.40
  -7 -10   2  113.59    5.40
  -7 -10   2  120.09    5.30
   6  10  -2   92.79    4.60
   6  10  -2   98.99    4.30
  -6 -10   2   97.39    4.80
  -6 -10   2   87.39    4.50
  -6 -10   2   89.69    4.30
  -6 -10   2   94.99    4.70
   5  10  -2    0.30    1.40
   5  10  -2   -0.10    1.40
  -5 -10   2   -1.20    1.60
  -5 -10   2    1.30    1.40
  -5 -10   2    1.80    1.50
  -5 -10   2    3.00    1.60
  -5 -10   2    0.80    1.70
   4  10  -2   14.70    2.10
   4  10  -2   11.20    1.80
  -4 -10   2   12.80    2.10
  -4 -10   2   14.40    2.20
  -4 -10   2   12.00    1.90
  -4 -10   2   12.40    2.10
  -4 -10   2   14.90    2.00
   3  10  -2   -0.50    1.40
   3  10  -2    1.90    1.30
  -3 -10   2    0.60    1.30
  -3 -10   2    0.90    1.40
  -3 -10   2   -0.10    1.20
  -3 -10   2   -0.50    1.50
  -3 -10   2    1.50    1.60
   2  10  -2    2.30    1.50
   2  10  -2    3.70    1.40
  -2 -10   2    6.90    1.70
  -2 -10   2    6.60    1.50
  -2 -10   2    5.10    1.70
  -2 -10   2    3.40    1.70
  -2 -10   2    4.40    1.50
   1  10  -2  411.26   10.80
   1  10  -2  432.96   11.30
  -1 -10   2  435.26   11.30
  -1 -10   2  418.76   11.10
  -1 -10   2  420.76   11.20
  -1 -10   2  425.46   11.10
  -1 -10   2  429.26   11.10
   0  10  -2    5.90    1.70
   0  10  -2    2.10    1.30
   0 -10   2    3.60    1.70
   0 -10   2    5.60    1.50
   0 -10   2    2.60    1.70
   0 -10   2    4.10    1.60
  -1  10  -2   22.50    2.20
  -1  10  -2   17.30    2.30
   1 -10   2   15.00    2.00
   1 -10   2   18.00    2.30
   1 -10   2   17.30    2.30
   1 -10   2   18.80    2.10
  -2  10  -2  636.94   15.10
  -2  10  -2  630.04   15.40
  -2  10  -2  637.14   15.80
   2 -10   2  646.34   15.70
   2 -10   2  584.24   15.50
   2 -10   2  637.24   15.80
   2 -10   2  629.04   15.70
  -3  10  -2    3.50    1.70
  -3  10  -2    5.70    1.60
  -3  10  -2    2.10    1.20
   3 -10   2   -0.50    0.60
   3 -10   2    3.00    1.70
   3 -10   2    3.00    1.70
  -4  10  -2    1.40    1.60
  -4  10  -2    2.80    1.80
  -4  10  -2   -0.10    1.00
   4 -10   2   -1.10    1.10
   4 -10   2    2.00    1.70
   4 -10   2    0.60    1.70
  -5  10  -2    0.80    1.80
  -5  10  -2    1.10    2.10
  -5  10  -2    0.80    1.70
   5 -10   2    5.50    2.00
   5 -10   2    3.00    1.60
   5 -10   2    0.20    1.80
  -6  10  -2    8.00    2.50
  -6  10  -2    9.70    2.30
  -6  10  -2    9.70    2.10
   6 -10   2   10.50    2.30
   6 -10   2    7.80    1.90
   6 -10   2    9.00    2.30
   6 -10   2    6.90    1.90
  -7  10  -2  271.27    8.90
  -7  10  -2  251.97    8.40
  -7  10  -2  261.67    8.90
   7 -10   2  258.47    8.80
   7 -10   2  253.97    8.90
   7 -10   2  257.17    8.90
  -8  10  -2   48.20    4.20
  -8  10  -2   31.70    3.50
  -8  10  -2   39.20    3.70
   8 -10   2   37.00    3.80
   8 -10   2   37.30    2.40
   8 -10   2   38.40    3.80
  -9  10  -2   23.40    3.20
  -9  10  -2   14.40    3.00
  -9  10  -2   15.80    3.20
   9 -10   2   15.10    3.00
   9 -10   2   15.20    1.70
   9 -10   2   10.90    3.00
 -10  10  -2    6.30    2.80
 -10  10  -2    7.50    2.60
 -10  10  -2    8.40    2.70
  10 -10   2    7.70    2.80
  10 -10   2    2.70    2.60
 -11  10  -2    4.20    2.80
 -11  10  -2    1.80    2.70
  11 -10   2    3.90    2.80
  11 -10   2    4.20    3.00
 -12  10  -2  136.29    9.70
  12 -10   2  127.39    7.60
  12 -10   2  130.99    7.50
  13 -10   2    3.10    3.10
  13 -10   2    3.50    3.40
  14 -10   2    1.00    3.30
  14 -10   2    3.10    3.50
  15 -10   2    0.70    3.60
  15 -10   2   -0.80    3.50
 -17  -9   2    5.50    4.10
 -17  -9   2   -0.90    3.40
 -17  -9   2    1.40    3.50
 -16  -9   2   -4.40    3.20
 -16  -9   2   -0.10    3.10
 -16  -9   2    3.20    3.50
 -15  -9   2   -0.40    2.90
 -15  -9   2    2.50    3.30
 -15  -9   2    0.60    3.30
 -14  -9   2    5.20    3.10
 -14  -9   2    3.00    3.10
 -14  -9   2    4.90    3.00
 -13  -9   2    0.50    2.50
 -13  -9   2   -1.80    2.40
 -13  -9   2   -1.60    2.50
 -12  -9   2   86.29    5.90
 -12  -9   2   83.79    5.50
 -12  -9   2   84.69    5.90
 -11  -9   2   29.60    3.80
 -11  -9   2   24.00    3.40
 -11  -9   2   33.90    3.90
  10   9  -2   11.30    2.40
  10   9  -2   14.40    2.70
 -10  -9   2    7.30    2.40
 -10  -9   2   13.50    2.90
 -10  -9   2   11.10    2.60
   9   9  -2    6.10    2.10
   9   9  -2    4.50    2.20
  -9  -9   2    2.00    2.00
  -9  -9   2    1.90    2.10
  -9  -9   2    5.60    2.20
   8   9  -2   46.80    3.50
   8   9  -2   41.70    3.40
  -8  -9   2   45.40    3.70
  -8  -9   2   49.20    3.90
  -8  -9   2   43.80    3.60
   7   9  -2   63.59    3.70
   7   9  -2   65.49    3.80
  -7  -9   2   66.49    4.10
  -7  -9   2   68.49    4.20
  -7  -9   2   61.29    4.00
   6   9  -2   12.80    1.90
   6   9  -2   13.30    2.00
  -6  -9   2   10.10    1.80
  -6  -9   2   11.80    2.10
  -6  -9   2   11.30    2.20
  -6  -9   2   12.30    2.10
  -6  -9   2   11.30    2.00
   5   9  -2  238.58    7.40
   5   9  -2  235.98    7.10
  -5  -9   2  241.88    7.30
  -5  -9   2  246.18    7.50
  -5  -9   2  255.37    7.60
  -5  -9   2  251.67    7.40
  -5  -9   2  245.88    7.60
   4   9  -2   11.20    1.70
   4   9  -2   12.70    1.90
  -4  -9   2   10.70    2.00
  -4  -9   2   12.10    1.80
  -4  -9   2    9.50    1.90
  -4  -9   2   10.60    2.00
  -4  -9   2   13.40    1.80
   3   9  -2   17.40    2.00
   3   9  -2   17.90    1.90
  -3  -9   2   17.80    2.10
  -3  -9   2   19.30    2.00
  -3  -9   2   18.10    2.10
  -3  -9   2   20.90    2.20
  -3  -9   2   19.90    2.00
   2   9  -2  148.39    4.80
   2   9  -2  151.18    5.10
  -2  -9   2  153.08    5.10
  -2  -9   2  149.29    5.10
  -2  -9   2  146.99    5.00
  -2  -9   2  142.29    5.00
  -2  -9   2  141.99    5.00
   1   9  -2   49.80    2.70
   1   9  -2   47.60    3.00
  -1  -9   2   47.30    2.80
  -1  -9   2   48.20    2.90
  -1  -9   2   47.80    3.00
  -1  -9   2   49.80    3.00
  -1  -9   2   47.60    2.90
   0   9  -2 1470.85   33.80
   0   9  -2 1498.75   34.50
   0   9  -2 1511.35   33.50
   0  -9   2 1492.45   33.80
   0  -9   2 1527.35   33.80
   0  -9   2 1530.65   33.80
   0  -9   2 1495.05   33.80
  -1   9  -2   87.09    4.00
  -1   9  -2   93.39    3.60
  -1   9  -2   89.59    3.70
   1  -9   2   84.89    3.70
   1  -9   2   84.79    3.90
   1  -9   2   89.89    3.80
   1  -9   2   78.89    3.70
  -2   9  -2    6.70    1.40
  -2   9  -2    6.20    1.60
  -2   9  -2    5.90    1.60
   2  -9   2    7.30    1.70
   2  -9   2    7.70    1.70
   2  -9   2    6.20    1.70
   2  -9   2    3.00    1.40
  -3   9  -2  233.18    6.50
  -3   9  -2  252.87    7.20
  -3   9  -2  236.28    7.50
   3  -9   2  251.97    7.60
   3  -9   2  234.88    8.00
   3  -9   2  242.78    7.40
   3  -9   2  235.18    8.00
  -4   9  -2  106.89    5.10
  -4   9  -2  115.09    4.70
  -4   9  -2  115.99    4.90
   4  -9   2  107.69    4.60
   4  -9   2  112.89    4.80
   4  -9   2  121.99    4.90
  -5   9  -2    7.90    2.20
  -5   9  -2   10.10    2.00
  -5   9  -2    7.70    2.00
   5  -9   2    7.90    2.00
   5  -9   2    6.40    1.80
   5  -9   2   10.40    2.10
   5  -9   2   10.70    1.90
  -6   9  -2    3.10    1.80
  -6   9  -2    1.30    1.90
  -6   9  -2    2.70    1.70
   6  -9   2    1.10    1.90
   6  -9   2    1.10    1.60
   6  -9   2    3.20    1.10
   6  -9   2    1.80    1.60
   6  -9   2    2.70    1.80
  -7   9  -2  344.37   10.40
  -7   9  -2  332.77   10.40
  -7   9  -2  347.57   10.20
   7  -9   2  337.77   10.30
   7  -9   2  337.67   10.30
   7  -9   2  337.47    8.60
   7  -9   2  350.66   10.30
  -8   9  -2    4.40    2.30
  -8   9  -2    2.50    2.20
  -8   9  -2    1.80    2.00
   8  -9   2    3.80    2.20
   8  -9   2    5.20    1.30
   8  -9   2    4.30    2.20
   8  -9   2    4.40    2.10
  -9   9  -2   22.80    3.20
  -9   9  -2   25.30    3.30
  -9   9  -2   16.60    3.10
   9  -9   2   18.30    1.80
   9  -9   2   23.70    3.30
   9  -9   2   18.20    3.20
 -10   9  -2  172.78    7.30
 -10   9  -2  164.38    7.20
 -10   9  -2  180.58    7.40
 -10   9  -2  165.98    7.60
  10  -9   2  162.48    5.20
  10  -9   2  172.88    7.40
  10  -9   2  159.98    7.40
 -11   9  -2    1.20    2.60
 -11   9  -2    2.80    2.80
 -11   9  -2    0.10    2.60
  11  -9   2    1.40    2.60
  11  -9   2    6.40    2.90
  11  -9   2    1.40    1.50
 -12   9  -2  180.28    8.30
 -12   9  -2  174.38    8.30
  12  -9   2  188.48    8.40
  12  -9   2  203.48    8.70
 -13   9  -2   32.30    4.60
 -13   9  -2   31.50    4.60
  13  -9   2   33.40    4.40
  13  -9   2   33.80    4.70
  14  -9   2   10.20    3.70
  14  -9   2   10.80    3.80
  15  -9   2   -1.50    3.30
  15  -9   2   -2.40    3.30
  16  -9   2   10.60    4.20
  16  -9   2   14.80    4.50
 -17  -8   2    2.00    3.60
 -17  -8   2   -3.30    3.30
 -17  -8   2    0.80    3.60
 -16  -8   2   -0.10    3.30
 -16  -8   2   -3.80    2.90
 -16  -8   2   -1.80    3.20
 -15  -8   2    2.50    3.10
 -15  -8   2    1.60    2.90
 -15  -8   2    4.50    3.30
 -14  -8   2    3.00    3.10
 -14  -8   2    3.90    2.90
 -14  -8   2    5.40    3.20
 -13  -8   2   20.70    3.70
 -13  -8   2   24.60    3.80
 -13  -8   2   19.80    3.70
 -12  -8   2   11.20    2.90
 -12  -8   2    7.80    2.80
 -12  -8   2   11.90    2.90
  11   8  -2   67.69    4.70
  11   8  -2   55.49    4.40
 -11  -8   2   68.69    4.90
 -11  -8   2   67.19    4.80
 -11  -8   2   66.69    4.90
  10   8  -2   23.60    2.80
  10   8  -2   22.70    3.10
 -10  -8   2   25.10    3.20
 -10  -8   2   20.70    3.00
 -10  -8   2   30.30    3.50
   9   8  -2    3.30    1.90
   9   8  -2    5.30    1.90
  -9  -8   2    2.50    1.60
  -9  -8   2    7.40    2.20
  -9  -8   2    4.00    1.90
  -9  -8   2    4.10    2.10
   8   8  -2    5.00    1.90
   8   8  -2    5.50    1.80
  -8  -8   2    8.20    2.20
  -8  -8   2    3.70    1.90
  -8  -8   2    3.50    1.80
  -8  -8   2    0.50    0.70
   7   8  -2    3.00    1.50
   7   8  -2    1.60    1.50
  -7  -8   2    5.10    1.80
  -7  -8   2    3.50    1.70
  -7  -8   2    1.10    1.60
  -7  -8   2    0.10    0.70
   6   8  -2  143.79    4.90
   6   8  -2  145.19    5.20
  -6  -8   2  137.89    5.30
  -6  -8   2  134.89    4.90
  -6  -8   2  135.79    5.00
  -6  -8   2  140.99    5.30
  -6  -8   2  130.49    5.20
   5   8  -2   17.10    1.80
   5   8  -2   19.20    2.10
  -5  -8   2   21.30    2.20
  -5  -8   2   16.20    2.10
  -5  -8   2   17.80    2.10
  -5  -8   2   20.90    2.20
  -5  -8   2   17.60    2.10
   4   8  -2   16.30    1.90
   4   8  -2   18.70    1.90
  -4  -8   2   17.40    2.10
  -4  -8   2   19.70    2.00
  -4  -8   2   14.80    1.90
  -4  -8   2   16.50    1.80
  -4  -8   2   15.90    1.90
   3   8  -2  439.06   11.00
   3   8  -2  425.56   10.70
  -3  -8   2  435.06   11.00
  -3  -8   2  429.56   10.90
  -3  -8   2  438.26   11.10
  -3  -8   2  429.96   10.90
  -3  -8   2  433.16   11.00
   2   8  -2    6.60    1.40
   2   8  -2    6.50    1.40
  -2  -8   2    8.20    1.60
  -2  -8   2    9.50    1.50
  -2  -8   2    8.20    1.60
  -2  -8   2   11.40    1.60
  -2  -8   2    7.80    1.60
   1   8  -2   11.10    1.60
  -1  -8   2    9.70    1.60
  -1  -8   2   10.30    1.50
  -1  -8   2   10.70    1.60
  -1  -8   2   14.60    1.80
  -1  -8   2   10.00    1.50
   0   8  -2   16.50    1.70
   0   8  -2   12.50    1.80
   0   8  -2   15.70    1.80
   0  -8   2   18.50    1.90
   0  -8   2   17.20    1.90
   0  -8   2   15.60    1.90
   0  -8   2   16.00    1.80
  -1   8  -2  354.76    9.10
  -1   8  -2  360.66    9.10
  -1   8  -2  342.87    9.30
   1  -8   2  346.77    9.30
   1  -8   2  358.76    9.30
   1  -8   2  350.26    9.20
   1  -8   2  368.36    9.30
  -2   8  -2   74.99    3.10
  -2   8  -2   72.29    3.60
  -2   8  -2   74.19    3.30
   2  -8   2   82.69    3.60
   2  -8   2   77.39    3.40
   2  -8   2   70.89    3.30
   2  -8   2   78.79    3.60
  -3   8  -2    8.00    1.20
  -3   8  -2    9.40    1.60
  -3   8  -2    8.30    1.80
   3  -8   2    6.20    1.60
   3  -8   2    7.30    1.60
   3  -8   2    6.30    1.70
   3  -8   2    5.20    1.60
  -4   8  -2    1.70    1.50
  -4   8  -2   -0.60    1.60
  -4   8  -2    2.40    1.40
   4  -8   2    0.70    1.50
   4  -8   2    2.70    1.50
   4  -8   2    1.00    1.40
  -5   8  -2   -0.20    1.60
  -5   8  -2    1.80    1.70
  -5   8  -2   -0.70    1.40
   5  -8   2    0.60    1.30
   5  -8   2   -0.60    1.60
   5  -8   2   -0.80    0.90
   5  -8   2    1.00    1.60
   5  -8   2    1.60    1.40
  -6   8  -2   76.19    4.10
  -6   8  -2   72.79    4.10
  -6   8  -2   76.69    4.30
   6  -8   2   81.69    4.10
   6  -8   2   71.89    4.20
   6  -8   2   74.59    4.10
   6  -8   2   75.59    2.90
  -7   8  -2   57.79    4.00
  -7   8  -2   55.69    4.10
  -7   8  -2   57.69    3.90
   7  -8   2   53.39    2.60
   7  -8   2   51.29    3.90
   7  -8   2   51.09    3.70
   7  -8   2   55.59    3.70
  -8   8  -2   82.29    4.70
  -8   8  -2   77.89    4.70
  -8   8  -2   76.09    4.40
  -8   8  -2   70.79    4.50
   8  -8   2   71.09    4.60
   8  -8   2   73.29    4.40
   8  -8   2   69.89    3.00
   8  -8   2   69.49    4.60
  -9   8  -2   17.90    2.90
  -9   8  -2   19.40    2.90
  -9   8  -2   15.80    2.90
  -9   8  -2   17.10    2.80
   9  -8   2   18.90    3.00
   9  -8   2   15.40    1.80
   9  -8   2   17.80    2.90
 -10   8  -2  403.66   12.30
 -10   8  -2  417.66   12.40
 -10   8  -2  399.56   12.20
 -10   8  -2  401.36   12.60
  10  -8   2  416.96   12.60
  10  -8   2  406.16   12.60
  10  -8   2  404.36   10.40
 -11   8  -2   23.80    3.50
 -11   8  -2   21.70    3.40
 -11   8  -2   18.10    3.30
  11  -8   2   20.60    2.20
  11  -8   2   29.10    3.80
  11  -8   2   15.50    3.20
 -12   8  -2    9.00    3.20
 -12   8  -2    5.40    3.10
  12  -8   2    4.80    2.80
  12  -8   2    4.90    1.80
  12  -8   2    4.50    2.80
 -13   8  -2   -3.20    2.90
  13  -8   2   -1.50    2.70
  13  -8   2   -2.30    2.60
 -14   8  -2   16.70    4.10
  14  -8   2    4.80    3.30
  14  -8   2    6.30    3.40
  15  -8   2    2.90    3.30
  15  -8   2    3.50    3.50
  16  -8   2   -2.10    3.50
  16  -8   2    0.60    3.70
 -17  -7   2    1.20    3.60
 -17  -7   2    4.10    3.50
 -17  -7   2    3.00    3.50
 -16  -7   2   16.20    4.00
 -16  -7   2   22.50    4.40
 -16  -7   2   10.30    3.70
 -15  -7   2   -2.10    2.90
 -15  -7   2    2.80    2.80
 -15  -7   2    4.70    3.10
 -14  -7   2   32.50    4.20
 -14  -7   2   35.60    4.60
 -14  -7   2   32.00    4.50
 -13  -7   2    2.20    2.50
 -13  -7   2    3.60    2.50
 -13  -7   2   -1.00    2.50
  12   7  -2   60.59    4.90
  12   7  -2   59.59    4.50
 -12  -7   2   57.39    4.80
 -12  -7   2   66.79    4.90
 -12  -7   2   66.49    5.10
  11   7  -2   14.30    2.80
  11   7  -2   13.70    2.70
 -11  -7   2   20.80    3.20
 -11  -7   2   18.70    3.20
 -11  -7   2   20.20    3.10
  10   7  -2   14.70    2.50
  10   7  -2   13.10    2.30
 -10  -7   2   11.40    2.50
 -10  -7   2   14.90    2.70
 -10  -7   2   14.30    2.30
 -10  -7   2   15.30    2.70
   9   7  -2    0.70    1.70
   9   7  -2    1.30    1.60
  -9  -7   2    3.20    1.40
  -9  -7   2    0.90    1.70
  -9  -7   2    0.70    1.80
  -9  -7   2    3.20    2.00
   8   7  -2   49.99    3.30
   8   7  -2   46.70    3.20
  -8  -7   2   52.99    3.60
  -8  -7   2   45.70    3.50
  -8  -7   2   56.79    3.70
  -8  -7   2   33.50    2.70
   7   7  -2   24.60    2.40
   7   7  -2   21.80    2.20
  -7  -7   2   23.90    2.50
  -7  -7   2   21.10    2.40
  -7  -7   2   18.90    2.30
   6   7  -2  373.86   10.10
   6   7  -2  381.86   10.00
  -6  -7   2  373.36   10.10
  -6  -7   2  378.76   10.40
  -6  -7   2  400.16   10.40
  -6  -7   2  385.46   10.30
   5   7  -2  545.05   13.20
   5   7  -2  566.44   13.60
  -5  -7   2  549.05   13.50
  -5  -7   2  546.95   13.60
  -5  -7   2  550.24   13.70
  -5  -7   2  545.25   13.60
  -5  -7   2  535.25   13.40
   4   7  -2   64.19    3.00
   4   7  -2   59.39    2.80
  -4  -7   2   59.39    3.00
  -4  -7   2   58.89    3.00
  -4  -7   2   56.69    3.00
  -4  -7   2   56.39    3.10
  -4  -7   2   59.09    2.90
   3   7  -2   73.29    3.20
   3   7  -2   74.19    3.00
  -3  -7   2   69.19    3.10
  -3  -7   2   76.79    3.30
  -3  -7   2   71.29    3.30
  -3  -7   2   75.39    3.30
  -3  -7   2   74.29    3.10
   2   7  -2  252.77    7.00
   2   7  -2  256.97    6.80
  -2  -7   2  266.37    7.10
  -2  -7   2  262.07    7.00
  -2  -7   2  266.37    7.10
  -2  -7   2  255.07    7.10
  -2  -7   2  253.67    6.90
   1   7  -2   20.80    1.80
   1   7  -2   20.20    1.60
  -1  -7   2   17.00    1.80
  -1  -7   2   19.70    1.70
  -1  -7   2   23.90    2.00
  -1  -7   2   22.10    1.90
  -1  -7   2   21.80    1.80
   0   7  -2    4.30    1.20
   0   7  -2    2.70    1.20
   0   7  -2    3.70    1.10
   0  -7   2    1.90    1.10
   0  -7   2    2.10    1.10
   0  -7   2    1.80    1.20
   0  -7   2    2.50    1.20
  -1   7  -2  102.19    3.60
  -1   7  -2  105.39    3.60
  -1   7  -2  110.79    3.90
   1  -7   2   99.29    3.80
   1  -7   2  103.89    3.70
   1  -7   2   98.29    3.70
   1  -7   2  108.89    3.90
  -2   7  -2   14.00    1.40
  -2   7  -2   13.20    1.60
  -2   7  -2    8.70    1.50
   2  -7   2   14.10    1.70
   2  -7   2   11.70    1.70
   2  -7   2   13.40    1.60
   2  -7   2   10.70    1.40
  -3   7  -2   36.30    2.00
  -3   7  -2   34.60    2.40
  -3   7  -2   31.00    2.50
   3  -7   2   32.40    2.70
   3  -7   2   36.80    2.60
   3  -7   2   37.30    2.50
  -4   7  -2   11.70    1.90
  -4   7  -2    9.90    1.70
  -4   7  -2   12.60    1.90
   4  -7   2    9.90    1.30
   4  -7   2   10.20    1.80
   4  -7   2    9.40    1.60
   4  -7   2    8.60    1.80
   4  -7   2    8.90    1.80
   4  -7   2   11.00    1.80
  -5   7  -2   88.19    4.00
  -5   7  -2   95.39    4.30
  -5   7  -2   92.39    4.10
   5  -7   2   90.89    4.10
   5  -7   2   90.59    3.10
   5  -7   2   84.19    3.90
   5  -7   2   85.09    4.00
   5  -7   2   88.49    4.10
  -6   7  -2  217.18    7.10
  -6   7  -2  201.58    6.70
  -6   7  -2  215.18    7.00
  -6   7  -2  209.68    6.80
   6  -7   2  206.68    5.70
   6  -7   2  205.58    6.80
   6  -7   2  208.98    6.90
   6  -7   2  202.78    6.90
  -7   7  -2   14.40    2.30
  -7   7  -2   17.30    2.30
  -7   7  -2   20.30    2.60
  -7   7  -2   18.60    2.50
   7  -7   2   15.20    2.30
   7  -7   2   18.60    1.60
   7  -7   2   15.30    2.30
   7  -7   2   14.30    2.30
  -8   7  -2  182.68    6.70
  -8   7  -2  171.08    6.50
  -8   7  -2  173.58    6.80
  -8   7  -2  168.28    6.70
   8  -7   2  171.68    5.20
   8  -7   2  172.08    6.60
   8  -7   2  183.88    6.80
   8  -7   2  185.48    6.80
  -9   7  -2    5.30    2.20
  -9   7  -2    4.10    2.10
  -9   7  -2    8.20    2.30
   9  -7   2    6.90    2.30
   9  -7   2    4.40    2.00
   9  -7   2    7.00    1.50
   9  -7   2    9.00    2.40
 -10   7  -2   16.50    2.90
 -10   7  -2   15.10    3.10
  10  -7   2   20.60    3.20
  10  -7   2   13.70    2.80
 -11   7  -2   84.79    5.70
 -11   7  -2   88.79    5.80
  11  -7   2   78.69    5.40
  11  -7   2   90.39    5.60
 -12   7  -2  156.28    7.60
 -12   7  -2  149.59    7.30
  12  -7   2  163.48    7.50
  12  -7   2  144.69    7.30
 -13   7  -2    7.90    3.20
 -13   7  -2   10.50    3.40
  13  -7   2    9.30    3.40
  13  -7   2    8.40    3.10
 -14   7  -2   19.00    4.00
  14  -7   2   12.50    3.60
  14  -7   2   17.10    4.00
 -15   7  -2   14.20    4.00
  15  -7   2   13.10    4.00
  15  -7   2   15.30    4.10
  16  -7   2   14.30    4.20
  16  -7   2    9.10    3.70
  17  -7   2    5.40    4.20
  17  -7   2    3.00    3.60
 -18  -6   2    1.30    3.30
 -18  -6   2    6.80    4.00
 -18  -6   2   -0.30    3.90
 -17  -6   2   13.70    4.00
 -17  -6   2   10.70    4.70
 -17  -6   2    5.20    3.50
 -16  -6   2    5.30    3.50
 -16  -6   2    4.10    3.50
 -16  -6   2   13.00    3.80
 -15  -6   2   36.60    4.70
 -15  -6   2   40.30    4.60
 -15  -6   2   39.80    4.90
 -14  -6   2    7.50    3.10
 -14  -6   2    7.00    3.10
 -14  -6   2    7.40    3.00
  13   6  -2   15.40    3.10
 -13  -6   2   11.80    3.10
 -13  -6   2   10.60    3.00
 -13  -6   2   10.50    3.20
  12   6  -2  283.97    9.70
  12   6  -2  269.57    9.20
 -12  -6   2  292.27    9.90
 -12  -6   2  285.47   10.00
 -12  -6   2  294.27   10.10
  11   6  -2  393.06   11.60
  11   6  -2  417.76   12.20
 -11  -6   2  406.26   12.30
 -11  -6   2  413.76   12.30
 -11  -6   2  418.26   12.40
  10   6  -2   49.70    3.80
  10   6  -2   52.39    3.70
 -10  -6   2   54.39    4.00
 -10  -6   2   53.99    4.00
 -10  -6   2   54.39    4.10
 -10  -6   2   49.60    3.50
   9   6  -2    9.80    1.90
   9   6  -2   10.50    2.10
  -9  -6   2   11.50    1.90
  -9  -6   2    8.70    2.10
  -9  -6   2   11.60    2.20
  -9  -6   2   11.30    2.20
   8   6  -2  134.99    5.00
   8   6  -2  135.29    5.20
  -8  -6   2  137.39    5.40
  -8  -6   2  136.29    5.50
  -8  -6   2  133.49    5.40
  -8  -6   2  130.89    5.10
   7   6  -2  195.78    6.10
   7   6  -2  184.58    6.20
  -7  -6   2  196.28    6.40
  -7  -6   2  196.58    6.50
  -7  -6   2  191.58    6.30
   6   6  -2   14.60    1.80
   6   6  -2   15.80    1.80
  -6  -6   2   16.60    1.90
  -6  -6   2   12.10    1.90
  -6  -6   2   15.40    2.00
  -6  -6   2   21.00    2.20
   5   6  -2  157.98    4.90
   5   6  -2  141.89    4.70
  -5  -6   2  153.98    4.90
  -5  -6   2  148.29    5.00
  -5  -6   2  140.99    4.70
  -5  -6   2  142.09    4.90
  -5  -6   2  142.99    4.70
   4   6  -2  218.68    6.10
   4   6  -2  223.38    6.30
  -4  -6   2  222.88    6.20
  -4  -6   2  225.28    6.30
  -4  -6   2  220.48    6.30
  -4  -6   2  227.28    6.40
  -4  -6   2  228.68    6.50
   3   6  -2  686.33   15.80
   3   6  -2  675.43   15.60
  -3  -6   2  690.13   15.90
  -3  -6   2  688.03   15.80
  -3  -6   2  678.53   16.00
  -3  -6   2  681.93   15.70
  -3  -6   2  666.03   15.80
   2   6  -2   37.20    2.20
   2   6  -2   32.60    1.90
   2   6  -2   37.70    2.20
  -2  -6   2   34.30    2.20
  -2  -6   2   38.00    2.30
  -2  -6   2   32.80    2.20
  -2  -6   2   37.40    2.20
  -2  -6   2   36.60    2.10
   1   6  -2    5.20    1.20
   1   6  -2    6.10    1.10
   1   6  -2    8.50    1.20
  -1  -6   2    6.10    1.20
  -1  -6   2    5.30    1.20
  -1  -6   2    7.10    1.30
  -1  -6   2    6.50    1.20
  -1  -6   2    7.60    1.20
   0   6  -2  589.64   13.40
   0   6  -2  582.54   13.60
   0   6  -2  582.04   13.60
   0   6  -2  579.34   13.50
   0  -6   2  581.04   13.60
   0  -6   2  585.64   13.50
   0  -6   2  571.84   13.50
   0  -6   2  562.84   13.40
   0  -6   2  576.34   13.50
  -1   6  -2  112.69    3.60
  -1   6  -2  110.59    3.80
  -1   6  -2  109.19    3.80
  -1   6  -2  112.99    3.60
   1  -6   2  109.09    3.70
   1  -6   2  119.59    3.90
   1  -6   2  121.49    3.80
   1  -6   2  111.39    3.70
  -2   6  -2  975.10   21.70
  -2   6  -2  999.40   22.00
  -2   6  -2  987.60   21.90
  -2   6  -2  963.30   21.40
   2  -6   2  961.80   21.80
   2  -6   2  986.70   21.80
   2  -6   2  981.40   21.80
   2  -6   2  954.70   21.70
   2  -6   2  823.92   21.60
  -3   6  -2   10.80    1.50
  -3   6  -2    8.10    1.10
  -3   6  -2    9.60    1.50
  -3   6  -2    7.60    1.60
   3  -6   2    7.30    1.60
   3  -6   2    9.20    1.20
   3  -6   2    7.90    1.50
   3  -6   2    8.70    1.50
  -4   6  -2   25.50    2.30
  -4   6  -2   26.70    2.20
  -4   6  -2   22.60    2.40
   4  -6   2   22.90    1.70
   4  -6   2   24.80    2.20
   4  -6   2   28.80    2.40
   4  -6   2   25.80    2.20
   4  -6   2   23.20    2.20
   4  -6   2   25.00    2.20
  -5   6  -2    5.40    1.60
  -5   6  -2    9.50    1.70
  -5   6  -2    7.60    1.60
  -5   6  -2    5.50    1.60
   5  -6   2    7.40    1.70
   5  -6   2    5.40    1.50
  -6   6  -2   12.40    2.00
  -6   6  -2   12.60    2.00
  -6   6  -2   12.80    2.10
  -6   6  -2   10.30    1.90
   6  -6   2   12.70    2.00
   6  -6   2   13.00    1.40
   6  -6   2    9.80    1.90
   6  -6   2    8.90    1.90
  -7   6  -2    2.80    1.80
  -7   6  -2    0.60    1.70
  -7   6  -2    1.50    1.60
   7  -6   2    3.50    1.80
   7  -6   2    0.50    1.60
   7  -6   2    1.00    1.60
   7  -6   2    2.40    1.10
  -8   6  -2   53.19    3.70
  -8   6  -2   62.59    3.90
  -8   6  -2   56.59    4.00
   8  -6   2   65.59    4.00
   8  -6   2   58.79    3.90
   8  -6   2   60.59    3.90
  -9   6  -2  244.98    8.20
  -9   6  -2  230.28    8.20
   9  -6   2  235.98    8.20
   9  -6   2  242.28    8.20
   9  -6   2  232.48    8.10
 -10   6  -2   -0.70    2.00
 -10   6  -2    2.70    2.20
  10  -6   2    0.40    1.70
  10  -6   2   -0.10    1.90
  10  -6   2   -1.20    1.90
 -11   6  -2   19.20    3.50
 -11   6  -2   19.80    3.20
  11  -6   2   20.60    3.40
  11  -6   2   22.10    3.30
 -12   6  -2   65.59    5.20
 -12   6  -2   50.09    4.90
  12  -6   2   49.80    4.70
  12  -6   2   61.69    5.10
 -13   6  -2   52.39    5.10
 -13   6  -2   47.00    4.70
  13  -6   2   49.70    4.90
  13  -6   2   52.29    5.00
 -14   6  -2    1.30    2.90
 -14   6  -2    2.80    3.00
  14  -6   2    4.60    3.10
  14  -6   2   -6.70    2.50
 -15   6  -2    6.60    3.60
  15  -6   2   10.80    3.80
  15  -6   2    7.00    3.50
 -16   6  -2    8.70    3.80
  16  -6   2    4.40    3.70
  16  -6   2    7.50    3.80
  17  -6   2   17.00    4.40
  17  -6   2   16.80    4.70
 -18  -5   2    4.20    3.80
 -18  -5   2    1.20    3.40
 -18  -5   2    0.00    3.60
 -17  -5   2   20.30    4.30
 -17  -5   2   21.90    4.40
 -17  -5   2   20.00    4.30
 -16  -5   2    0.30    2.90
 -16  -5   2    4.20    3.30
 -16  -5   2   -1.10    2.90
 -15  -5   2   24.20    4.30
 -15  -5   2   20.20    3.90
 -15  -5   2   22.90    4.20
  14   5  -2    4.00    2.70
 -14  -5   2    1.90    2.60
 -14  -5   2    1.30    2.90
 -14  -5   2    4.70    2.90
  13   5  -2  194.78    7.80
  13   5  -2  211.38    8.20
 -13  -5   2  174.68    8.00
 -13  -5   2  196.18    8.20
 -13  -5   2  190.88    8.20
  12   5  -2  202.28    7.70
  12   5  -2  227.68    8.20
 -12  -5   2  220.58    8.40
 -12  -5   2  212.58    8.30
 -12  -5   2  208.38    8.30
  11   5  -2   91.49    4.80
  11   5  -2   96.79    5.10
 -11  -5   2   96.69    5.30
 -11  -5   2   95.69    5.30
 -11  -5   2   90.49    5.20
 -11  -5   2  102.59    5.10
  10   5  -2   69.99    4.10
  10   5  -2   80.19    4.30
 -10  -5   2   76.99    4.50
 -10  -5   2   69.19    4.40
 -10  -5   2   76.09    4.50
 -10  -5   2   69.79    4.00
   9   5  -2    6.60    1.80
   9   5  -2    6.80    1.80
  -9  -5   2    4.70    1.60
  -9  -5   2    9.90    2.20
  -9  -5   2    7.60    2.00
  -9  -5   2    5.90    2.00
   8   5  -2    4.00    1.50
   8   5  -2    2.90    1.50
  -8  -5   2    4.20    1.40
  -8  -5   2    5.80    1.80
  -8  -5   2    2.70    1.80
  -8  -5   2    5.00    1.90
   7   5  -2   91.19    3.80
   7   5  -2   98.09    4.10
  -7  -5   2   92.49    4.10
  -7  -5   2   92.19    4.10
  -7  -5   2   92.09    3.90
  -7  -5   2   88.79    4.00
   6   5  -2    2.40    1.30
   6   5  -2    2.20    1.20
  -6  -5   2    3.90    1.50
  -6  -5   2    3.40    1.40
  -6  -5   2    2.40    1.30
  -6  -5   2    2.50    1.10
  -6  -5   2    0.50    0.50
   5   5  -2   26.60    2.10
   5   5  -2   27.50    2.10
  -5  -5   2   20.00    1.70
  -5  -5   2   32.50    2.40
  -5  -5   2   30.00    2.20
  -5  -5   2   30.80    2.30
  -5  -5   2   32.60    2.40
   4   5  -2  397.06    9.80
   4   5  -2  390.36    9.60
   4   5  -2  417.96   10.00
  -4  -5   2  393.86   10.00
  -4  -5   2  396.66    9.70
  -4  -5   2  384.96    9.80
  -4  -5   2  401.96    9.70
  -4  -5   2  380.26    9.70
   3   5  -2   38.70    2.10
   3   5  -2   36.20    2.10
   3   5  -2   40.30    2.00
  -3  -5   2   40.20    2.20
  -3  -5   2   40.60    2.10
  -3  -5   2   35.10    2.10
  -3  -5   2   35.90    2.00
  -3  -5   2   42.70    2.30
   2   5  -2  670.03   14.80
   2   5  -2  647.74   15.00
   2   5  -2  656.93   15.00
  -2  -5   2  660.23   15.00
  -2  -5   2  654.73   15.20
  -2  -5   2  651.23   15.00
  -2  -5   2  661.33   15.00
   1   5  -2  128.79    3.70
   1   5  -2  131.79    3.90
   1   5  -2  130.09    3.90
  -1  -5   2  131.79    4.10
  -1  -5   2  129.59    3.90
  -1  -5   2  127.59    3.80
  -1  -5   2  136.39    3.90
   0   5  -2  712.43   15.90
   0   5  -2  708.33   15.90
   0   5  -2  695.43   16.00
   0   5  -2  701.93   15.70
   0  -5   2  702.93   15.90
   0  -5   2  690.63   15.80
   0  -5   2  696.13   16.10
   0  -5   2  708.43   15.90
  -1   5  -2   29.30    1.90
  -1   5  -2   32.20    1.90
  -1   5  -2   30.70    2.00
  -1   5  -2   31.10    1.80
   1  -5   2   31.10    2.00
   1  -5   2   32.50    1.90
   1  -5   2   28.30    1.90
   1  -5   2   32.00    2.00
  -2   5  -2  401.06    9.80
  -2   5  -2  398.66    9.70
  -2   5  -2  394.66    9.40
  -2   5  -2  402.06    9.60
   2  -5   2  391.56    9.70
   2  -5   2  404.06    9.70
   2  -5   2  393.76    9.70
   2  -5   2  408.26    9.70
   2  -5   2  396.56    9.40
  -3   5  -2  136.99    4.80
  -3   5  -2  135.99    4.50
  -3   5  -2  144.49    4.50
  -3   5  -2  142.39    4.40
   3  -5   2  142.19    4.50
   3  -5   2  134.79    4.00
   3  -5   2  143.89    4.50
   3  -5   2  137.19    4.40
  -4   5  -2  330.97    8.80
  -4   5  -2  329.17    8.80
  -4   5  -2  337.87    8.90
  -4   5  -2  322.07    8.50
  -4   5  -2  322.77    8.60
   4  -5   2  321.07    8.00
   4  -5   2  323.47    8.60
   4  -5   2  332.27    8.70
   4  -5   2  341.67    8.70
   4  -5   2  321.57    8.70
  -5   5  -2   40.50    2.70
  -5   5  -2   34.80    2.70
  -5   5  -2   34.60    2.70
   5  -5   2   34.60    1.90
   5  -5   2   34.10    2.60
   5  -5   2   36.00    2.70
   5  -5   2   36.70    2.70
  -6   5  -2   20.50    2.20
  -6   5  -2   22.50    2.40
  -6   5  -2   19.80    2.20
   6  -5   2   23.50    2.40
   6  -5   2   22.20    2.30
   6  -5   2   19.50    2.10
   6  -5   2   25.30    2.40
  -7   5  -2   95.89    4.50
  -7   5  -2  110.69    4.60
  -7   5  -2   99.49    4.40
   7  -5   2   93.79    4.30
   7  -5   2  100.19    4.50
   7  -5   2   98.49    4.50
   7  -5   2   91.99    4.30
  -8   5  -2  106.89    5.00
  -8   5  -2  107.09    4.80
   8  -5   2  109.79    4.90
   8  -5   2   98.69    4.80
   8  -5   2  103.39    4.80
  -9   5  -2   19.20    2.70
  -9   5  -2   12.10    2.40
   9  -5   2   14.20    2.40
   9  -5   2   13.80    2.30
   9  -5   2   15.60    2.60
 -10   5  -2   87.89    5.00
 -10   5  -2   83.69    5.10
  10  -5   2   91.49    5.00
  10  -5   2   81.99    4.80
  10  -5   2   88.79    5.00
 -11   5  -2   21.20    3.20
 -11   5  -2   22.90    3.30
  11  -5   2   24.80    3.40
  11  -5   2   23.80    3.20
 -12   5  -2   46.30    4.50
 -12   5  -2   46.60    4.70
  12  -5   2   47.70    4.50
  12  -5   2   42.30    4.30
 -13   5  -2   60.29    5.50
 -13   5  -2   61.49    5.30
  13  -5   2   54.99    5.00
  13  -5   2   74.39    5.60
 -14   5  -2   34.30    4.70
 -14   5  -2   34.60    4.60
  14  -5   2   40.30    4.80
  14  -5   2   37.50    4.90
 -15   5  -2    9.70    3.60
 -15   5  -2   10.60    3.90
  15  -5   2    8.00    3.70
  15  -5   2    3.40    3.20
 -16   5  -2    3.40    3.40
  16  -5   2    0.60    3.50
  16  -5   2   -2.00    3.10
 -17   5  -2    3.20    3.70
  17  -5   2   -0.20    3.60
  17  -5   2    3.20    3.80
 -18  -4   2    3.60    3.70
 -18  -4   2    3.80    3.60
 -18  -4   2    6.10    3.80
 -18  -4   2   -1.20    3.30
 -17  -4   2   -0.90    3.10
 -17  -4   2   -2.20    3.30
 -17  -4   2   -1.20    2.90
 -16  -4   2   29.90    4.70
 -16  -4   2   25.70    4.30
 -16  -4   2   27.50    4.30
 -15  -4   2   36.80    4.60
 -15  -4   2   27.30    4.10
 -15  -4   2   33.20    4.40
  14   4  -2  146.99    8.80
  14   4  -2  155.58    7.20
 -14  -4   2  171.08    7.90
 -14  -4   2  158.58    7.60
 -14  -4   2  149.59    7.50
  13   4  -2   18.70    3.10
  13   4  -2   17.10    3.00
 -13  -4   2   17.50    3.40
 -13  -4   2   15.70    3.30
 -13  -4   2   18.50    3.30
  12   4  -2   42.40    3.90
  12   4  -2   30.20    3.20
 -12  -4   2   32.10    3.70
 -12  -4   2   38.30    3.80
 -12  -4   2   37.80    3.90
  11   4  -2  105.29    5.30
  11   4  -2  114.39    5.10
 -11  -4   2  104.79    5.50
 -11  -4   2  104.39    5.50
 -11  -4   2  106.49    5.10
 -11  -4   2  116.49    5.60
  10   4  -2   51.49    3.70
  10   4  -2   50.29    3.60
 -10  -4   2   49.30    3.40
 -10  -4   2   43.50    3.60
 -10  -4   2   53.59    4.00
 -10  -4   2   52.29    3.80
   9   4  -2   93.09    4.40
   9   4  -2  101.59    4.50
  -9  -4   2  101.39    4.90
  -9  -4   2   97.49    4.30
  -9  -4   2   98.89    4.70
  -9  -4   2  100.19    4.60
   8   4  -2  136.39    5.00
   8   4  -2  140.59    5.20
  -8  -4   2  143.19    5.30
  -8  -4   2  143.39    5.40
  -8  -4   2  133.99    5.20
  -8  -4   2  137.69    5.10
   7   4  -2  185.88    5.80
   7   4  -2  192.38    6.00
  -7  -4   2  189.88    6.20
  -7  -4   2  198.08    6.30
  -7  -4   2  197.48    6.20
  -7  -4   2  192.18    6.00
   6   4  -2  107.29    4.00
   6   4  -2  108.09    3.80
  -6  -4   2  108.59    4.20
  -6  -4   2  101.79    4.10
  -6  -4   2  108.39    4.00
  -6  -4   2  110.89    4.10
   5   4  -2   75.99    3.20
   5   4  -2   75.39    3.00
   5   4  -2   73.49    3.00
  -5  -4   2   77.69    3.30
  -5  -4   2   80.19    3.30
  -5  -4   2   79.59    3.10
  -5  -4   2   77.69    3.20
   4   4  -2    4.50    1.00
   4   4  -2    4.50    1.00
   4   4  -2    5.10    1.10
  -4  -4   2    3.80    1.00
  -4  -4   2    4.00    1.00
  -4  -4   2    4.90    1.10
  -4  -4   2    4.70    1.20
  -4  -4   2    2.40    1.10
   3   4  -2  766.42   17.00
   3   4  -2  780.92   16.90
   3   4  -2  759.92   17.10
  -3  -4   2  764.82   17.00
  -3  -4   2  759.12   17.10
  -3  -4   2  763.32   17.30
  -3  -4   2  680.53   16.90
  -3  -4   2  774.02   17.00
   2   4  -2   19.60    1.50
   2   4  -2   19.70    1.40
   2   4  -2   18.90    1.50
  -2  -4   2   20.20    1.60
  -2  -4   2   21.10    1.50
  -2  -4   2   18.50    1.50
  -2  -4   2   21.30    1.60
   1   4  -2 1209.38   26.30
   1   4  -2 1219.08   26.50
   1   4  -2 1184.18   26.50
  -1  -4   2 1201.38   26.40
  -1  -4   2 1248.88   26.50
  -1  -4   2 1204.68   26.80
  -1  -4   2 1235.58   26.50
   0   4  -2    5.80    0.90
   0   4  -2    5.70    0.90
   0   4  -2    5.40    1.00
   0   4  -2    6.60    0.90
   0  -4   2    3.40    0.90
   0  -4   2    4.00    1.10
   0  -4   2    6.10    0.90
   0  -4   2    5.20    0.90
  -1   4  -2  452.75   10.20
  -1   4  -2  453.85   10.30
  -1   4  -2  442.06   10.30
  -1   4  -2  435.66   10.20
   1  -4   2  448.56   10.30
   1  -4   2  432.46   10.20
   1  -4   2  441.66   10.30
   1  -4   2  433.36   10.20
  -2   4  -2  221.38    6.20
  -2   4  -2  225.08    5.80
  -2   4  -2  225.38    5.70
  -2   4  -2  224.58    5.90
  -2   4  -2  228.78    6.00
   2  -4   2  226.18    5.90
   2  -4   2  231.38    6.00
   2  -4   2  226.58    5.90
   2  -4   2  228.28    5.70
  -3   4  -2    8.10    1.40
  -3   4  -2    9.60    1.30
  -3   4  -2    9.10    1.30
  -3   4  -2    7.80    1.30
  -3   4  -2    8.10    1.30
   3  -4   2    7.80    1.30
   3  -4   2    8.10    1.30
   3  -4   2    7.00    1.00
   3  -4   2    9.50    1.40
  -4   4  -2 1272.77   29.10
  -4   4  -2 1271.17   29.00
  -4   4  -2 1321.67   29.00
  -4   4  -2 1289.27   29.20
   4  -4   2 1293.77   29.00
   4  -4   2 1313.87   29.10
   4  -4   2 1307.37   29.00
   4  -4   2 1312.27   29.00
   4  -4   2 1281.57   29.20
  -5   4  -2  157.68    5.20
  -5   4  -2  168.38    5.50
  -5   4  -2  163.98    5.30
  -5   4  -2  162.58    5.40
   5  -4   2  164.18    5.40
   5  -4   2  168.68    5.40
   5  -4   2  165.78    5.40
   5  -4   2  168.48    5.30
  -6   4  -2   10.40    1.80
  -6   4  -2    3.20    1.50
  -6   4  -2    8.10    1.70
   6  -4   2    7.30    1.70
   6  -4   2    7.20    1.70
   6  -4   2    7.50    1.70
   6  -4   2    9.40    1.80
  -7   4  -2    6.90    1.70
  -7   4  -2    5.20    1.70
  -7   4  -2    6.50    1.70
   7  -4   2    5.70    1.70
   7  -4   2    8.10    1.80
   7  -4   2    8.00    1.80
   7  -4   2    7.10    1.80
  -8   4  -2   48.20    3.60
  -8   4  -2   33.50    3.10
  -8   4  -2   30.40    3.00
   8  -4   2   36.80    3.10
   8  -4   2   36.40    3.20
   8  -4   2   42.80    3.40
  -9   4  -2    7.00    2.00
  -9   4  -2    7.80    2.10
  -9   4  -2    5.40    1.90
   9  -4   2    3.80    1.90
   9  -4   2    5.20    2.00
   9  -4   2    8.60    2.20
 -10   4  -2   18.20    3.00
 -10   4  -2   19.00    2.80
 -10   4  -2   21.30    3.10
  10  -4   2   17.10    2.70
  10  -4   2   16.30    2.80
  10  -4   2   14.70    2.60
 -11   4  -2    8.10    2.60
 -11   4  -2    6.60    2.30
 -11   4  -2    6.40    2.50
  11  -4   2    7.20    2.60
  11  -4   2    4.20    2.50
 -12   4  -2   41.90    4.50
 -12   4  -2   30.20    3.80
  12  -4   2   29.60    3.80
  12  -4   2   35.30    3.80
 -13   4  -2   60.89    5.20
 -13   4  -2   66.89    5.70
  13  -4   2   63.59    5.20
  13  -4   2   60.39    5.20
 -14   4  -2   27.90    4.00
 -14   4  -2   24.30    4.40
  14  -4   2   20.30    3.90
  14  -4   2   28.20    4.10
 -15   4  -2   26.00    4.50
 -15   4  -2   23.20    4.40
  15  -4   2   29.60    4.40
  15  -4   2   28.50    4.30
 -16   4  -2   23.10    4.80
 -16   4  -2   20.00    4.40
  16  -4   2   21.00    4.30
  16  -4   2   22.10    4.20
 -17   4  -2   39.60    5.40
  17  -4   2   32.90    5.00
  17  -4   2   47.70    5.90
 -18  -3   2   18.80    4.40
 -18  -3   2   15.70    4.50
 -18  -3   2   11.60    4.10
 -18  -3   2   12.50    4.20
 -17  -3   2   22.30    4.70
 -17  -3   2   39.50    5.20
 -17  -3   2   25.30    4.70
 -17  -3   2   25.40    4.50
 -16  -3   2   20.90    4.20
 -16  -3   2   14.50    3.80
 -16  -3   2   19.30    4.30
  15   3  -2   15.60    3.30
 -15  -3   2   12.50    3.50
 -15  -3   2   12.40    3.50
 -15  -3   2   10.70    3.20
  14   3  -2    4.80    2.60
  14   3  -2    4.00    2.60
 -14  -3   2    7.20    2.80
 -14  -3   2    6.60    2.90
 -14  -3   2    6.80    2.90
  13   3  -2   10.20    2.60
  13   3  -2   13.80    2.70
 -13  -3   2   13.20    3.00
 -13  -3   2   14.00    3.20
  12   3  -2    3.10    2.00
  12   3  -2    4.60    2.20
 -12  -3   2    1.40    2.10
 -12  -3   2    2.00    2.20
  11   3  -2  150.08    6.30
  11   3  -2  152.08    6.10
 -11  -3   2  164.68    6.60
 -11  -3   2  151.38    6.10
 -11  -3   2  160.08    6.80
  10   3  -2    8.30    2.10
  10   3  -2    8.20    2.00
 -10  -3   2    7.10    2.10
 -10  -3   2    8.50    1.70
 -10  -3   2    2.80    1.90
   9   3  -2   88.89    4.30
   9   3  -2   93.59    4.30
  -9  -3   2   95.49    4.30
  -9  -3   2   97.49    4.70
  -9  -3   2  107.19    4.70
   8   3  -2    5.40    1.60
   8   3  -2    2.30    1.40
  -8  -3   2    6.10    1.70
  -8  -3   2    5.90    1.70
  -8  -3   2    5.40    1.60
  -8  -3   2    7.30    1.70
   7   3  -2   92.39    3.90
   7   3  -2   95.29    3.80
  -7  -3   2   93.59    4.00
  -7  -3   2   95.69    4.00
  -7  -3   2   91.19    3.80
  -7  -3   2   98.39    4.10
   6   3  -2   47.90    2.60
   6   3  -2   50.79    2.60
  -6  -3   2   47.20    2.70
  -6  -3   2   45.20    2.50
  -6  -3   2   50.09    2.90
  -6  -3   2   48.60    2.60
  -6  -3   2   51.19    2.80
   5   3  -2  393.26    9.50
   5   3  -2  369.86    9.40
   5   3  -2  372.46    9.30
  -5  -3   2  373.16    9.50
  -5  -3   2  385.16    9.50
  -5  -3   2  380.56    9.30
  -5  -3   2  360.46    9.50
   4   3  -2   25.00    1.80
   4   3  -2   24.60    1.80
   4   3  -2   28.60    1.80
  -4  -3   2   20.90    1.50
  -4  -3   2   26.30    1.90
  -4  -3   2   27.10    1.70
  -4  -3   2   23.60    2.00
  -4  -3   2   26.20    1.80
   3   3  -2 5225.98  112.79
   3   3  -2 5249.87  113.19
   3   3  -2 5227.48  111.89
  -3  -3   2 5131.69  112.69
  -3  -3   2 5136.09  112.89
  -3  -3   2 5268.77  112.49
  -3  -3   2 5181.18  111.99
   2   3  -2  190.08    4.70
   2   3  -2  193.58    4.80
   2   3  -2  188.28    4.60
   2   3  -2  186.88    4.70
  -2  -3   2  185.48    4.70
  -2  -3   2  190.38    4.70
  -2  -3   2  188.38    4.70
  -2  -3   2  194.98    5.10
   1   3  -2  433.26    9.60
   1   3  -2  422.36   10.10
   1   3  -2  447.16    9.70
   1   3  -2  441.66    9.80
   1   3  -2  432.96    9.80
  -1  -3   2  441.76    9.80
  -1  -3   2  432.16    9.70
  -1  -3   2  439.66    9.70
  -1  -3   2  424.26   10.10
  -1  -3   2  438.56    9.80
   0   3  -2  653.63   14.40
   0   3  -2  650.33   14.70
   0   3  -2  669.13   14.40
   0   3  -2  652.33   14.30
   0   3  -2  675.63   14.30
   0   3  -2  668.53   14.70
   0  -3   2  652.73   14.40
   0  -3   2  658.13   14.70
   0  -3   2  647.74   14.40
   0  -3   2  627.24   14.30
   0  -3   2  644.04   14.40
  -1   3  -2  170.98    4.30
  -1   3  -2  168.68    4.40
  -1   3  -2  163.78    4.30
  -1   3  -2  174.38    4.40
  -1   3  -2  167.38    4.20
   1  -3   2  176.48    4.40
   1  -3   2  171.08    4.30
   1  -3   2  169.78    4.40
   1  -3   2  169.48    4.40
  -2   3  -2  116.99    3.50
  -2   3  -2  116.69    3.80
  -2   3  -2  121.29    3.50
  -2   3  -2  125.89    3.60
   2  -3   2  119.69    3.50
   2  -3   2  114.19    3.30
   2  -3   2  118.09    3.40
   2  -3   2  112.49    3.40
  -3   3  -2 2589.44   56.09
  -3   3  -2 2630.44   55.99
  -3   3  -2 2602.54   55.79
  -3   3  -2 2629.64   55.89
  -3   3  -2 2517.85   55.79
   3  -3   2 2604.24   55.89
   3  -3   2 2550.84   56.09
   3  -3   2 2583.24   55.79
   3  -3   2 2535.25   55.79
  -4   3  -2  129.79    4.20
  -4   3  -2  121.59    4.10
  -4   3  -2  120.09    4.20
  -4   3  -2  125.39    4.10
  -4   3  -2  119.29    4.00
   4  -3   2  120.79    4.00
   4  -3   2  118.09    4.00
   4  -3   2  119.99    4.00
   4  -3   2  122.49    4.20
   4  -3   2  121.69    4.20
  -5   3  -2   69.99    3.30
  -5   3  -2   75.89    3.40
  -5   3  -2   71.59    3.40
  -5   3  -2   70.79    3.10
  -5   3  -2   65.59    3.10
   5  -3   2   74.39    3.30
   5  -3   2   73.79    3.20
   5  -3   2   66.69    3.20
   5  -3   2   67.19    3.20
  -6   3  -2  158.48    5.60
  -6   3  -2  173.58    5.80
  -6   3  -2  177.78    5.60
  -6   3  -2  168.38    5.50
   6  -3   2  167.28    5.60
   6  -3   2  171.68    5.70
   6  -3   2  170.58    5.60
   6  -3   2  168.98    5.60
  -7   3  -2   22.10    2.50
  -7   3  -2   23.40    2.40
  -7   3  -2   24.30    2.60
   7  -3   2   21.70    2.40
   7  -3   2   20.10    2.30
   7  -3   2   17.60    2.10
   7  -3   2   21.90    2.40
  -8   3  -2  172.18    6.40
  -8   3  -2  172.28    6.20
  -8   3  -2  168.98    6.30
   8  -3   2  173.08    6.10
   8  -3   2  168.48    6.20
   8  -3   2  167.58    6.10
   8  -3   2  159.98    6.00
  -9   3  -2  253.47    8.20
  -9   3  -2  261.97    8.50
  -9   3  -2  245.38    8.40
   9  -3   2  250.57    8.10
   9  -3   2  236.38    8.20
   9  -3   2  258.47    8.30
 -10   3  -2   47.80    4.00
 -10   3  -2   55.09    4.30
 -10   3  -2   55.39    4.30
  10  -3   2   51.89    4.00
  10  -3   2   52.89    4.00
  10  -3   2   53.29    4.10
 -11   3  -2    2.70    2.20
 -11   3  -2    3.90    2.40
 -11   3  -2   -0.50    2.10
  11  -3   2    0.20    2.00
  11  -3   2    0.60    2.10
 -12   3  -2   74.09    5.30
 -12   3  -2   77.29    5.50
 -12   3  -2   75.29    5.10
  12  -3   2   76.39    5.30
  12  -3   2   76.19    5.20
 -13   3  -2    3.40    2.60
 -13   3  -2   -2.30    2.40
 -13   3  -2    0.20    2.40
  13  -3   2   -0.20    2.60
  13  -3   2    6.80    2.80
 -14   3  -2    3.90    2.90
 -14   3  -2    2.90    2.90
 -14   3  -2   -1.10    2.90
  14  -3   2   -0.50    2.80
  14  -3   2    1.20    2.80
 -15   3  -2   10.00    3.60
 -15   3  -2   10.40    3.80
 -15   3  -2    8.30    3.40
  15  -3   2   12.80    3.70
  15  -3   2   12.40    3.60
 -16   3  -2   12.00    4.10
 -16   3  -2   26.00    4.50
  16  -3   2   20.90    4.50
  16  -3   2   18.70    4.10
 -17   3  -2   14.10    4.20
  17  -3   2   15.40    4.40
  17  -3   2   12.80    3.90
 -18   3  -2   -2.10    3.70
  18  -3   2   -4.00    3.60
 -18  -2   2   21.30    4.80
 -18  -2   2   17.00    4.60
 -18  -2   2   15.50    4.10
 -18  -2   2   17.50    4.60
 -17  -2   2   -2.00    3.10
 -17  -2   2   -4.70    3.00
 -17  -2   2   -3.90    2.90
 -17  -2   2   -2.70    3.10
  16   2  -2   24.30    4.50
 -16  -2   2   30.90    4.70
 -16  -2   2   32.50    4.70
 -16  -2   2   29.20    4.30
  15   2  -2   15.80    5.30
  15   2  -2   13.40    3.30
 -15  -2   2   18.90    3.80
 -15  -2   2   20.30    3.90
  14   2  -2   32.80    4.10
  14   2  -2   29.70    3.70
 -14  -2   2   26.50    3.70
 -14  -2   2   32.90    4.10
  13   2  -2   72.89    4.90
  13   2  -2   80.69    5.20
 -13  -2   2   73.99    5.30
 -13  -2   2   73.99    5.40
  12   2  -2    8.40    2.30
  12   2  -2    8.60    2.30
 -12  -2   2    3.50    2.30
 -12  -2   2    6.70    2.50
  11   2  -2   49.40    3.80
  11   2  -2   54.59    3.80
 -11  -2   2   54.69    3.70
 -11  -2   2   49.10    4.00
 -11  -2   2   42.70    3.70
  10   2  -2   19.90    2.50
  10   2  -2   19.40    2.50
 -10  -2   2   24.10    2.80
 -10  -2   2   17.50    2.50
 -10  -2   2   22.70    2.40
   9   2  -2  119.09    5.00
   9   2  -2  128.39    5.10
  -9  -2   2  124.09    5.20
  -9  -2   2  127.89    5.00
  -9  -2   2  129.39    5.40
   8   2  -2   99.89    4.30
   8   2  -2  102.49    4.10
  -8  -2   2   94.59    4.10
  -8  -2   2   95.59    4.40
  -8  -2   2   98.19    4.30
   7   2  -2  823.52   18.90
   7   2  -2  794.12   18.70
  -7  -2   2  786.42   18.90
  -7  -2   2  796.12   19.00
  -7  -2   2  782.92   18.80
   6   2  -2   39.50    2.40
   6   2  -2   39.40    2.40
   6   2  -2   37.40    2.40
  -6  -2   2   43.50    2.60
  -6  -2   2   40.50    2.40
  -6  -2   2   42.00    2.40
  -6  -2   2   40.10    2.60
   5   2  -2   15.60    1.60
   5   2  -2   13.60    1.50
   5   2  -2   13.80    1.50
  -5  -2   2   14.80    1.50
  -5  -2   2   14.80    1.40
  -5  -2   2   14.10    1.40
  -5  -2   2   17.40    1.70
  -5  -2   2   15.50    1.60
   4   2  -2   12.50    1.30
   4   2  -2   15.40    1.40
   4   2  -2   11.50    1.20
  -4  -2   2   13.30    1.50
  -4  -2   2   11.40    1.40
  -4  -2   2   13.80    1.30
  -4  -2   2   13.50    1.30
   3   2  -2  946.71   21.00
   3   2  -2  954.90   21.00
   3   2  -2  945.91   20.90
  -3  -2   2  960.80   21.00
  -3  -2   2  970.00   21.00
  -3  -2   2  936.61   21.20
  -3  -2   2  950.90   21.00
   2   2  -2   24.90    1.20
   2   2  -2   24.80    1.20
   2   2  -2   28.00    1.20
   2   2  -2   27.30    1.20
  -2  -2   2   21.70    1.10
  -2  -2   2   25.30    1.30
  -2  -2   2   26.40    1.30
  -2  -2   2   26.20    1.20
   1   2  -2  803.42   16.70
   1   2  -2  770.42   16.80
   1   2  -2  767.72   16.70
   1   2  -2  779.12   17.20
   1   2  -2  773.12   16.80
  -1  -2   2  775.92   16.70
  -1  -2   2  777.72   16.70
  -1  -2   2  778.02   17.20
  -1  -2   2  774.02   16.70
  -1  -2   2  768.82   16.70
   0   2  -2   99.69    2.50
   0   2  -2  103.59    2.40
   0   2  -2  101.09    2.80
   0   2  -2   97.69    2.80
   0   2  -2  100.19    2.50
   0   2  -2   98.89    2.40
   0  -2   2  104.59    2.50
   0  -2   2   99.29    2.40
   0  -2   2  103.79    2.50
   0  -2   2  100.09    2.50
   0  -2   2   99.49    2.80
   0  -2   2  100.69    2.80
  -1   2  -2   54.89    1.90
  -1   2  -2   53.79    1.80
  -1   2  -2   54.99    1.80
  -1   2  -2   55.59    1.80
  -1   2  -2   57.69    2.20
  -1   2  -2   53.09    1.80
  -1   2  -2   56.09    1.90
   1  -2   2   56.79    1.90
   1  -2   2   56.49    1.90
   1  -2   2   53.49    1.90
   1  -2   2   55.39    1.80
  -3   2  -2  709.93   16.10
  -3   2  -2  701.63   16.10
  -3   2  -2  718.33   16.30
  -3   2  -2  692.93   16.30
   3  -2   2  698.33   16.30
   3  -2   2  716.73   16.10
   3  -2   2  725.03   16.20
   3  -2   2  702.13   16.10
   3  -2   2  723.03   16.10
  -4   2  -2  317.97    8.30
  -4   2  -2  319.37    8.20
  -4   2  -2  322.67    8.30
  -4   2  -2  323.07    8.20
   4  -2   2  324.17    8.30
   4  -2   2  319.07    8.20
   4  -2   2  317.97    8.20
   4  -2   2  325.07    8.30
   4  -2   2  314.07    8.10
  -5   2  -2  133.59    4.50
  -5   2  -2  139.69    4.60
  -5   2  -2  129.89    4.60
   5  -2   2  132.69    4.60
   5  -2   2  135.79    4.50
   5  -2   2  134.69    4.60
   5  -2   2  142.59    4.50
  -6   2  -2  377.26   10.20
  -6   2  -2  389.96   10.20
  -6   2  -2  403.56   10.50
   6  -2   2  392.66   10.30
   6  -2   2  387.26   10.20
   6  -2   2  399.16   10.30
   6  -2   2  381.76   10.30
  -7   2  -2  483.85   12.30
  -7   2  -2  482.65   12.60
  -7   2  -2  456.05   12.20
   7  -2   2  486.35   12.40
   7  -2   2  466.55   12.30
   7  -2   2  464.85   12.40
   7  -2   2  466.25   12.30
  -8   2  -2   15.90    2.40
  -8   2  -2   15.90    2.20
   8  -2   2   19.30    2.40
   8  -2   2   15.20    2.20
   8  -2   2   16.10    2.30
   8  -2   2   16.80    2.30
  -9   2  -2  174.78    6.80
  -9   2  -2  181.88    6.70
   9  -2   2  186.68    6.60
   9  -2   2  190.28    6.70
   9  -2   2  181.88    6.70
 -10   2  -2  151.08    6.20
 -10   2  -2  152.88    6.50
  10  -2   2  150.28    6.20
  10  -2   2  135.99    6.10
 -11   2  -2   39.70    4.00
 -11   2  -2   35.00    3.60
  11  -2   2   27.20    3.20
  11  -2   2   32.90    3.40
 -12   2  -2    8.60    2.80
 -12   2  -2    4.50    2.50
 -12   2  -2    6.00    2.70
  12  -2   2   11.90    2.90
  12  -2   2   11.00    2.70
 -13   2  -2    0.00    2.50
 -13   2  -2    0.20    2.80
 -13   2  -2    3.10    2.70
  13  -2   2   -0.20    2.30
  13  -2   2    3.20    2.60
 -14   2  -2   11.00    3.30
 -14   2  -2    9.30    3.30
 -14   2  -2    8.20    3.00
  14  -2   2   13.40    3.40
  14  -2   2   12.80    3.30
 -15   2  -2   85.69    6.70
 -15   2  -2   76.39    6.50
 -15   2  -2   81.39    6.40
  15  -2   2   67.19    5.80
  15  -2   2   81.09    6.20
 -16   2  -2    1.40    3.60
 -16   2  -2    3.50    3.60
 -16   2  -2    7.30    3.40
  16  -2   2    4.30    3.30
  16  -2   2    5.40    3.50
 -17   2  -2   10.70    4.30
 -17   2  -2    7.90    3.90
 -17   2  -2    8.40    4.00
  17  -2   2   18.90    4.20
  17  -2   2   10.90    4.10
 -18   2  -2    2.50    3.90
  18  -2   2    0.50    3.80
 -18  -1   2   13.20    4.20
 -18  -1   2   17.50    4.40
 -18  -1   2    4.20    4.00
 -17  -1   2   28.90    4.80
 -17  -1   2   25.30    4.80
 -17  -1   2   33.00    4.90
  16   1  -2   -1.20    2.80
 -16  -1   2   -6.70    2.50
 -16  -1   2    0.90    3.10
 -16  -1   2   -3.30    2.80
  15   1  -2    1.40    2.60
  15   1  -2    3.10    2.50
 -15  -1   2    0.80    2.80
 -15  -1   2    3.20    2.80
 -15  -1   2    0.50    2.80
  14   1  -2   16.50    3.30
  14   1  -2   15.20    3.00
 -14  -1   2   21.00    3.80
 -14  -1   2   17.80    3.50
 -14  -1   2   21.10    3.50
  13   1  -2   18.40    3.30
  13   1  -2   23.10    3.30
 -13  -1   2   22.00    3.50
 -13  -1   2   23.20    3.60
  12   1  -2    5.90    2.20
  12   1  -2    9.70    2.40
 -12  -1   2    5.00    2.40
 -12  -1   2    3.10    2.20
 -12  -1   2    6.50    2.00
  11   1  -2   81.89    4.70
  11   1  -2   78.89    4.60
 -11  -1   2   84.89    4.90
 -11  -1   2   81.79    4.80
 -11  -1   2   81.69    4.30
  10   1  -2    4.70    1.80
  10   1  -2    6.10    1.90
 -10  -1   2    6.90    2.10
 -10  -1   2    7.00    1.70
 -10  -1   2    3.70    1.90
   9   1  -2   41.80    3.20
   9   1  -2   35.10    2.90
  -9  -1   2   41.80    3.30
  -9  -1   2   38.70    3.00
  -9  -1   2   34.50    3.00
   8   1  -2    9.80    1.70
   8   1  -2    7.40    1.70
  -8  -1   2    6.50    1.70
  -8  -1   2    7.20    1.60
  -8  -1   2    6.90    1.80
   7   1  -2  239.78    7.70
   7   1  -2  239.58    6.90
   7   1  -2  240.98    7.00
  -7  -1   2  242.78    7.20
  -7  -1   2  246.68    7.10
  -7  -1   2  230.18    6.90
   6   1  -2   96.99    3.70
   6   1  -2   95.69    3.60
   6   1  -2  101.29    3.70
  -6  -1   2   90.39    3.70
  -6  -1   2   96.99    3.60
  -6  -1   2   98.79    3.60
  -6  -1   2   96.39    3.80
   5   1  -2  479.75   12.00
   5   1  -2  510.95   11.90
   5   1  -2  506.45   12.00
  -5  -1   2  483.95   11.80
  -5  -1   2  502.75   12.00
  -5  -1   2  507.15   12.10
  -5  -1   2  505.25   11.90
   4   1  -2  465.45   10.90
   4   1  -2  463.75   11.00
   4   1  -2  476.95   11.10
  -4  -1   2  474.05   11.10
  -4  -1   2  470.75   11.10
  -4  -1   2  465.05   11.00
   3   1  -2  985.30   21.70
   3   1  -2 1003.60   21.80
   3   1  -2  986.10   21.70
   3   1  -2  994.50   21.80
  -3  -1   2  982.10   21.90
  -3  -1   2  982.80   21.80
  -3  -1   2 1006.30   21.70
  -3  -1   2  987.80   21.80
   2   1  -2 2156.78   45.90
   2   1  -2 2151.18   45.60
   2   1  -2 2126.19   45.60
   2   1  -2 2137.49   45.90
   2   1  -2 2074.89   45.60
  -2  -1   2 2034.00   45.80
  -2  -1   2 2166.88   45.90
  -2  -1   2 2207.38   45.90
  -2  -1   2 2146.69   45.90
  -1  -1   2  148.79    3.30
  -1  -1   2  148.59    3.30
  -1  -1   2  136.89    3.60
  -1  -1   2  153.68    3.30
   0  -1   2  173.08    3.90
   0  -1   2  166.98    3.80
   0  -1   2  177.88    4.20
   0  -1   2  167.88    4.20
  -1   1  -2   72.79    2.10
  -1   1  -2   68.39    2.00
  -1   1  -2   72.09    2.00
  -1   1  -2   68.99    2.00
  -1   1  -2   67.79    2.20
   1  -1   2   76.59    2.30
   1  -1   2   71.19    2.00
   1  -1   2   74.49    2.10
   1  -1   2   74.69    2.00
  -2   1  -2  295.47    7.00
  -2   1  -2  295.57    7.10
  -2   1  -2  302.17    7.10
  -2   1  -2  293.67    7.20
  -2   1  -2  303.97    7.30
   2  -1   2  305.67    7.10
   2  -1   2  300.07    7.10
   2  -1   2  292.47    7.10
  -3   1  -2  106.19    3.20
  -3   1  -2   92.39    3.10
  -3   1  -2   94.39    3.20
   3  -1   2   96.89    3.20
   3  -1   2   93.99    3.10
   3  -1   2   97.79    3.20
   3  -1   2   88.59    3.20
   3  -1   2   94.29    3.10
  -4   1  -2  634.54   14.80
  -4   1  -2  633.54   14.80
  -4   1  -2  631.94   14.90
   4  -1   2  623.64   14.80
   4  -1   2  639.04   14.90
   4  -1   2  651.93   14.90
   4  -1   2  637.14   14.80
   4  -1   2  626.84   14.90
  -5   1  -2 1379.16   30.60
  -5   1  -2 1360.96   30.60
  -5   1  -2 1347.87   30.70
   5  -1   2 1355.86   30.70
   5  -1   2 1363.46   30.60
   5  -1   2 1371.96   30.60
   5  -1   2 1384.46   30.70
  -6   1  -2   28.40    2.40
  -6   1  -2   24.70    2.20
  -6   1  -2   32.90    2.40
   6  -1   2   27.50    2.30
   6  -1   2   28.70    2.30
   6  -1   2   29.60    2.30
   6  -1   2   27.40    2.40
  -7   1  -2   57.89    3.40
  -7   1  -2   52.79    3.10
  -7   1  -2   52.09    3.20
   7  -1   2   50.49    3.20
   7  -1   2   54.79    3.20
   7  -1   2   48.80    3.20
   7  -1   2   50.49    3.20
  -8   1  -2  174.58    6.20
  -8   1  -2  175.78    6.20
  -8   1  -2  169.98    6.20
   8  -1   2  167.58    6.10
   8  -1   2  174.68    6.10
   8  -1   2  180.58    6.20
   8  -1   2  179.68    6.20
  -9   1  -2  332.77   10.20
  -9   1  -2  342.87   10.10
   9  -1   2  334.27   10.00
   9  -1   2  340.17    9.90
   9  -1   2  334.97   10.00
 -10   1  -2    0.80    1.90
 -10   1  -2   -0.60    1.80
  10  -1   2    4.50    2.00
  10  -1   2   -1.60    1.70
 -11   1  -2   19.00    3.10
 -11   1  -2   13.70    2.60
  11  -1   2   16.00    2.80
  11  -1   2   14.40    2.70
 -12   1  -2   38.80    4.00
 -12   1  -2   42.10    4.20
  12  -1   2   41.70    4.10
  12  -1   2   39.00    4.00
 -13   1  -2    8.70    2.80
 -13   1  -2    8.50    2.80
  13  -1   2   18.90    3.30
  13  -1   2   11.00    2.80
 -14   1  -2   65.49    5.60
 -14   1  -2   55.69    5.30
 -14   1  -2   58.99    5.50
  14  -1   2   70.79    5.70
  14  -1   2   51.89    4.80
 -15   1  -2  151.68    8.30
 -15   1  -2  139.59    8.00
 -15   1  -2  132.69    7.70
  15  -1   2  138.89    7.40
  15  -1   2  130.49    7.50
 -16   1  -2   23.20    4.50
 -16   1  -2   24.90    4.60
 -16   1  -2   30.90    4.70
  16  -1   2   33.50    4.70
  16  -1   2   25.70    4.50
 -17   1  -2    8.00    4.10
 -17   1  -2   15.40    4.30
 -17   1  -2   16.50    4.60
  17  -1   2   10.70    3.80
  17  -1   2    9.90    4.10
 -18   1  -2   -3.30    4.30
 -18   1  -2    6.10    4.20
 -18   1  -2   -4.40    4.10
  18  -1   2   -3.30    3.30
 -18   0   2   21.20    4.70
 -18   0   2   28.80    4.90
  17   0  -2   -4.60    4.50
 -17   0   2   -2.40    3.10
 -17   0   2    3.90    3.60
  16   0  -2    5.30    3.10
 -16   0   2    1.30    3.00
 -16   0   2    0.00    3.00
 -16   0   2   -0.20    3.00
  15   0  -2    1.10    2.30
  15   0  -2    1.50    2.60
 -15   0   2    2.00    2.70
 -15   0   2   -2.10    2.70
 -15   0   2   -1.20    2.60
  14   0  -2  132.69    6.70
  14   0  -2  152.28    7.10
 -14   0   2  139.69    7.10
 -14   0   2  140.89    7.30
 -14   0   2  132.69    7.20
  13   0  -2   -1.30    2.00
  13   0  -2    2.40    2.30
 -13   0   2   -3.00    2.10
 -13   0   2   -0.40    2.10
 -13   0   2    4.60    2.50
  12   0  -2   17.10    2.80
  12   0  -2   16.60    2.80
 -12   0   2   24.60    3.30
 -12   0   2   15.10    2.60
 -12   0   2   18.50    3.20
 -12   0   2   10.70    2.60
  11   0  -2    0.90    1.60
  11   0  -2    0.60    1.80
 -11   0   2    0.60    1.50
 -11   0   2   -0.80    1.70
 -11   0   2    1.00    1.90
 -11   0   2   -0.80    1.90
  10   0  -2   51.39    3.70
  10   0  -2   60.99    3.70
 -10   0   2   57.99    3.90
 -10   0   2   63.19    4.10
 -10   0   2   49.60    3.50
   9   0  -2   -2.10    1.30
   9   0  -2    1.90    1.50
  -9   0   2   -0.90    1.40
  -9   0   2   -0.80    1.50
  -9   0   2    1.10    1.40
   8   0  -2 2253.57   50.09
   8   0  -2 2221.38   50.29
  -8   0   2 2340.17   50.39
  -8   0   2 2163.98   50.09
  -8   0   2 2334.87   50.49
   7   0  -2    0.50    1.20
   7   0  -2   -0.40    1.10
   7   0  -2    0.70    1.20
  -7   0   2   -0.10    1.30
  -7   0   2   -0.50    1.30
  -7   0   2    0.90    1.10
   6   0  -2  321.27    8.60
   6   0  -2  316.07    8.60
   6   0  -2  325.97    8.50
  -6   0   2  335.07    8.70
  -6   0   2  331.47    8.80
  -6   0   2  331.87    8.60
   5   0  -2    1.90    1.00
   5   0  -2    0.20    1.00
   5   0  -2    2.80    1.10
  -5   0   2    0.50    0.90
  -5   0   2    0.60    1.10
  -5   0   2    0.90    1.00
  -5   0   2    0.80    1.00
   4   0  -2 3122.39   68.19
   4   0  -2 3133.09   68.19
   4   0  -2 3175.58   68.09
  -4   0   2 3112.19   68.19
  -4   0   2 3200.48   68.29
  -4   0   2 3256.37   68.09
  -4   0   2 3177.78   68.19
   3   0  -2    1.30    0.70
   3   0  -2    0.30    0.80
   3   0  -2    2.60    0.90
   3   0  -2    1.20    0.80
  -3   0   2    0.80    0.80
  -3   0   2    0.20    0.80
  -3   0   2    1.80    0.80
  -3   0   2   -0.80    0.40
  -3   0   2    1.70    0.90
   2   0  -2  881.21   19.10
   2   0  -2  880.51   19.10
   2   0  -2  882.41   19.10
   2   0  -2  857.31   19.10
   2   0  -2  884.31   19.10
  -2   0   2  887.71   19.10
  -2   0   2  864.71   19.20
  -2   0   2  870.91   19.10
   1   0  -2   -4.20    0.30
  -1   0   2   -2.30    0.50
  -1   0  -2    0.90    0.40
  -1   0  -2    0.00    0.40
  -1   0  -2    0.30    0.40
  -1   0  -2   -0.40    0.40
   1   0   2   -0.10    0.40
   1   0   2   -0.20    0.30
   1   0   2    0.20    0.50
  -2   0  -2  100.09    3.00
  -2   0  -2  102.79    3.00
  -2   0  -2   94.59    2.90
  -2   0  -2   98.79    3.00
   2   0   2   98.99    3.00
   2   0   2   99.39    3.00
   2   0   2  100.19    3.00
   2   0   2  100.79    3.00
  -3   0  -2    0.90    1.00
  -3   0  -2    1.00    0.90
  -3   0  -2    0.70    0.90
  -3   0  -2   -1.30    0.80
   3   0   2   -0.50    0.80
   3   0   2    1.40    1.00
   3   0   2    0.70    0.90
   3   0   2    0.40    1.00
  -4   0  -2  680.23   15.80
  -4   0  -2  672.23   15.70
  -4   0  -2  684.43   15.70
   4   0   2  665.63   15.70
   4   0   2  673.53   15.70
   4   0   2  690.73   15.70
   4   0   2  662.83   15.70
  -5   0  -2   -0.20    1.10
  -5   0  -2   -1.90    1.10
  -5   0  -2    0.90    1.10
   5   0   2    0.70    1.10
   5   0   2    2.10    1.20
   5   0   2    0.50    1.10
  -6   0  -2    0.00    1.10
  -6   0  -2    1.90    1.40
  -6   0  -2   -0.10    1.40
   6   0   2    2.80    1.40
   6   0   2    0.80    1.20
   6   0   2    1.70    1.20
  -7   0  -2   -1.30    1.40
  -7   0  -2    1.50    1.30
  -7   0  -2    2.50    1.70
   7   0   2   -0.70    1.30
   7   0   2    1.60    1.50
   7   0   2    2.10    1.40
  -8   0  -2   48.50    3.40
  -8   0  -2   55.19    3.50
  -8   0  -2   54.29    3.30
   8   0   2   50.49    3.40
   8   0   2   50.59    3.40
   8   0   2   53.59    3.40
  -9   0  -2    2.10    1.80
  -9   0  -2   -1.60    1.60
   9   0   2   -0.20    1.70
   9   0   2   -1.60    1.80
   9   0   2    0.00    1.50
 -10   0  -2  166.08    6.90
 -10   0  -2  169.18    6.70
  10   0   2  166.28    6.50
  10   0   2  171.68    6.70
 -11   0  -2    2.00    2.20
 -11   0  -2   -0.70    2.10
  11   0   2    1.60    2.00
  11   0   2    0.10    1.90
 -12   0  -2   10.10    2.90
 -12   0  -2   14.10    3.10
  12   0   2   10.70    2.80
  12   0   2   10.50    2.80
 -13   0  -2    3.00    2.60
 -13   0  -2   -2.50    2.30
  13   0   2    0.10    2.50
  13   0   2    1.10    2.20
 -14   0  -2   16.60    3.70
 -14   0  -2   27.80    4.20
  14   0   2   22.30    3.80
  14   0   2   23.00    3.80
 -15   0  -2    3.20    3.30
 -15   0  -2    5.50    3.20
  15   0   2    1.70    2.90
  15   0   2   -2.70    2.70
 -16   0  -2    0.00    3.40
 -16   0  -2    3.00    3.20
 -16   0  -2    4.00    3.30
  16   0   2    3.90    3.10
  16   0   2    3.00    3.30
 -17   0  -2   -0.50    3.60
 -17   0  -2    1.10    3.50
 -17   0  -2    2.00    3.60
  17   0   2   -2.50    3.10
 -18   0  -2   27.40    5.10
 -18   0  -2   28.20    5.20
 -18   0  -2   33.00    5.40
  18   0   2   35.70    5.20
 -18   1   2   11.40    4.00
 -18   1   2    1.90    3.90
  17  -1  -2   20.90    4.30
 -17   1   2   26.10    4.80
 -17   1   2   25.40    4.50
  16  -1  -2    0.40    2.80
  16  -1  -2   -1.40    3.30
 -16   1   2   -1.40    2.70
 -16   1   2   -4.50    3.00
  15  -1  -2    1.00    2.60
  15  -1  -2    2.60    2.70
 -15   1   2   -2.20    2.70
 -15   1   2    1.60    2.90
  14  -1  -2   12.90    3.00
  14  -1  -2   10.40    2.80
 -14   1   2   17.50    3.40
 -14   1   2   14.50    3.20
 -14   1   2   14.00    3.20
  13  -1  -2   15.70    2.80
  13  -1  -2   21.00    3.10
 -13   1   2   13.20    3.10
 -13   1   2   19.60    3.20
 -13   1   2   18.00    3.30
  12  -1  -2   10.40    2.60
  12  -1  -2    6.40    2.30
 -12   1   2    5.60    2.40
 -12   1   2    7.20    2.50
 -12   1   2    9.10    2.40
 -12   1   2    9.00    2.70
  11  -1  -2   89.39    4.80
  11  -1  -2   86.69    4.60
 -11   1   2   79.09    4.50
 -11   1   2   78.69    4.80
 -11   1   2   81.19    4.70
 -11   1   2   77.69    4.80
  10  -1  -2    4.20    1.80
  10  -1  -2    6.10    1.90
  10  -1  -2    5.50    1.70
 -10   1   2    5.30    1.80
 -10   1   2    1.70    1.90
 -10   1   2    2.90    1.60
 -10   1   2    5.20    2.00
   9  -1  -2   39.20    3.10
   9  -1  -2   39.00    3.20
  -9   1   2   34.10    2.90
  -9   1   2   37.50    3.10
  -9   1   2   28.90    2.70
  -9   1   2   33.60    2.90
   8  -1  -2    5.90    1.70
   8  -1  -2    8.20    1.80
  -8   1   2   10.70    1.90
  -8   1   2    9.80    2.00
  -8   1   2    8.80    1.90
  -8   1   2   12.00    1.80
   7  -1  -2  251.57    7.30
   7  -1  -2  250.57    7.40
   7  -1  -2  261.87    7.50
  -7   1   2  261.07    7.60
  -7   1   2  249.58    7.40
  -7   1   2  254.57    7.40
  -7   1   2  246.98    7.50
   6  -1  -2   99.09    3.80
   6  -1  -2   92.49    3.80
   6  -1  -2   97.89    3.70
  -6   1   2  102.79    4.00
  -6   1   2  103.09    4.00
  -6   1   2  102.39    3.90
  -6   1   2   92.29    3.70
   5  -1  -2  491.65   12.30
   5  -1  -2  520.55   12.20
   5  -1  -2  522.85   12.40
  -5   1   2  510.05   12.40
  -5   1   2  513.25   12.30
  -5   1   2  522.65   12.30
  -5   1   2  514.35   12.30
  -5   1   2  508.75   12.40
   4  -1  -2  463.65   11.30
   4  -1  -2  477.05   11.20
   4  -1  -2  474.55   11.40
  -4   1   2  490.65   11.30
  -4   1   2  479.75   11.20
  -4   1   2  476.85   11.40
  -4   1   2  479.55   11.30
   3  -1  -2 1025.30   22.40
   3  -1  -2 1007.70   22.40
   3  -1  -2 1023.90   22.00
   3  -1  -2 1013.40   22.30
   3  -1  -2 1015.70   22.40
   3  -1  -2  995.30   22.30
  -3   1   2 1027.40   22.30
  -3   1   2 1003.00   22.40
  -3   1   2 1009.50   22.40
  -3   1   2 1012.10   22.40
   2  -1  -2 2076.19   44.60
   2  -1  -2 2096.79   44.30
   2  -1  -2 2128.89   44.70
   2  -1  -2 2130.89   44.70
   2  -1  -2 2103.69   44.60
   2  -1  -2 2095.99   44.70
  -2   1   2 2102.89   44.60
  -2   1   2 2129.59   44.70
  -2   1   2 2156.68   44.70
  -2   1   2 1763.82   44.60
   1  -1  -2  146.69    3.60
   1  -1  -2  144.59    3.60
  -1   1   2  148.39    3.40
  -1   1   2  148.19    3.70
  -1   1   2  148.59    3.60
  -1   1   2  148.59    3.40
   0  -1  -2  149.69    3.80
   0  -1  -2  137.69    3.80
   0   1   2  163.38    3.90
   0   1   2  171.48    3.90
  -1  -1  -2   78.29    2.20
  -1  -1  -2   77.79    2.30
  -1  -1  -2   74.49    2.30
  -1  -1  -2   70.79    2.30
   1   1   2   75.99    2.20
   1   1   2   73.09    2.30
   1   1   2   73.19    2.30
  -2  -1  -2  306.97    7.40
  -2  -1  -2  301.87    7.30
  -2  -1  -2  295.87    7.30
  -2  -1  -2  302.87    7.20
   2   1   2  301.67    7.30
   2   1   2  297.07    7.30
   2   1   2  308.17    7.30
   2   1   2  310.87    7.40
  -3  -1  -2   99.49    3.30
  -3  -1  -2   93.39    3.20
  -3  -1  -2   91.69    3.10
  -3  -1  -2   97.49    3.30
   3   1   2   95.69    3.20
   3   1   2   93.49    3.20
   3   1   2   95.79    3.30
   3   1   2   95.09    3.20
  -4  -1  -2  641.94   15.20
  -4  -1  -2  632.94   15.20
  -4  -1  -2  652.03   15.20
   4   1   2  643.74   15.20
   4   1   2  665.03   15.10
   4   1   2  656.53   15.20
  -5  -1  -2 1372.66   30.90
  -5  -1  -2 1413.56   31.00
  -5  -1  -2 1356.16   30.80
   5   1   2 1393.76   30.80
   5   1   2 1310.77   30.80
   5   1   2 1407.36   30.90
  -6  -1  -2   29.40    2.20
  -6  -1  -2   24.80    2.20
  -6  -1  -2   22.80    2.20
   6   1   2   34.60    2.60
   6   1   2   31.70    2.40
   6   1   2   26.10    2.30
  -7  -1  -2   54.79    3.20
  -7  -1  -2   55.39    3.50
  -7  -1  -2   59.49    3.40
   7   1   2   58.69    3.20
   7   1   2   52.39    3.40
   7   1   2   62.69    3.40
  -8  -1  -2  170.98    6.10
  -8  -1  -2  172.58    6.20
  -8  -1  -2  169.88    6.30
   8   1   2  183.68    6.30
   8   1   2  172.98    6.20
   8   1   2  176.68    6.10
  -9  -1  -2  330.17   10.10
  -9  -1  -2  345.47   10.40
  -9  -1  -2  348.77   10.10
   9   1   2  365.26   10.40
   9   1   2  350.76   10.10
 -10  -1  -2    3.90    1.90
 -10  -1  -2    0.80    1.90
  10   1   2    1.50    1.90
  10   1   2    0.50    1.80
 -11  -1  -2   18.90    3.20
 -11  -1  -2   14.60    2.80
  11   1   2   13.80    2.50
  11   1   2   12.60    2.40
 -12  -1  -2   36.90    3.90
 -12  -1  -2   37.00    4.30
  12   1   2   29.60    3.50
  12   1   2   36.10    3.70
 -13  -1  -2   11.50    3.20
 -13  -1  -2   16.70    3.50
  13   1   2    8.60    2.60
  13   1   2   15.40    3.30
 -14  -1  -2   81.99    6.10
 -14  -1  -2   73.59    6.30
  14   1   2   72.79    5.70
  14   1   2   66.19    5.50
 -15  -1  -2  132.79    8.10
 -15  -1  -2  144.89    7.90
  15   1   2  140.79    7.70
  15   1   2  141.59    7.60
 -16  -1  -2   20.10    4.30
 -16  -1  -2   25.40    4.30
  16   1   2   25.70    4.40
  16   1   2   22.20    4.20
 -17  -1  -2   10.10    3.90
 -17  -1  -2   10.20    3.70
 -17  -1  -2   10.80    4.20
  17   1   2   14.70    4.10
 -18  -1  -2    2.60    4.00
 -18  -1  -2    5.60    4.20
 -18  -1  -2   -2.20    3.60
 -18   2   2   20.80    4.60
 -18   2   2   19.50    4.50
  17  -2  -2    1.10    3.30
 -17   2   2   -1.60    3.30
 -17   2   2   -2.90    3.20
  16  -2  -2   26.70    4.40
  16  -2  -2   33.70    4.60
 -16   2   2   22.80    4.20
 -16   2   2   27.00    4.60
  15  -2  -2   20.10    3.90
  15  -2  -2   17.10    3.50
 -15   2   2   21.80    4.10
 -15   2   2   15.30    3.70
  14  -2  -2   34.80    4.00
  14  -2  -2   28.00    3.80
 -14   2   2   26.10    3.90
 -14   2   2   29.90    4.10
  13  -2  -2   67.09    5.00
  13  -2  -2   71.59    5.10
 -13   2   2   66.19    5.10
 -13   2   2   72.29    5.50
  12  -2  -2    4.20    2.10
  12  -2  -2    6.20    2.40
 -12   2   2    5.70    2.50
 -12   2   2    7.00    2.50
  11  -2  -2   48.60    3.80
  11  -2  -2   49.70    3.90
 -11   2   2   51.79    4.10
 -11   2   2   54.49    4.50
 -11   2   2   50.89    3.90
  10  -2  -2   26.00    2.50
  10  -2  -2   23.90    2.70
  10  -2  -2   19.50    2.70
 -10   2   2   21.20    2.80
 -10   2   2   14.50    2.50
 -10   2   2   30.00    3.00
 -10   2   2   18.10    2.40
   9  -2  -2  126.69    5.20
   9  -2  -2  132.39    4.90
   9  -2  -2  124.59    5.20
  -9   2   2  130.99    5.20
  -9   2   2  128.09    5.40
  -9   2   2  131.29    5.30
  -9   2   2  142.69    5.70
   8  -2  -2   97.69    4.30
   8  -2  -2  109.49    4.80
   8  -2  -2  103.79    4.00
   8  -2  -2  108.99    4.60
  -8   2   2   94.69    4.40
  -8   2   2  108.89    4.40
  -8   2   2  104.59    4.50
   7  -2  -2  818.12   19.40
   7  -2  -2  793.82   19.20
   7  -2  -2  836.52   19.40
   7  -2  -2  815.12   18.80
  -7   2   2  824.32   19.40
  -7   2   2  789.82   19.20
  -7   2   2  792.12   19.40
   6  -2  -2   36.30    2.50
   6  -2  -2   43.40    2.70
   6  -2  -2   38.90    2.20
   6  -2  -2   36.20    2.40
  -6   2   2   42.70    2.50
  -6   2   2   40.10    2.60
  -6   2   2   33.00    2.70
   5  -2  -2   15.60    1.70
   5  -2  -2   14.70    1.30
   5  -2  -2   11.40    1.60
   5  -2  -2   10.50    1.40
  -5   2   2   12.80    1.60
  -5   2   2   15.50    1.80
  -5   2   2   14.90    1.60
   4  -2  -2   17.10    1.30
   4  -2  -2   13.60    1.50
   4  -2  -2   15.20    1.60
   4  -2  -2   12.20    1.50
   4  -2  -2    9.10    1.30
  -4   2   2   11.10    1.40
  -4   2   2   13.80    1.50
  -4   2   2   15.50    1.50
   3  -2  -2  949.80   21.30
   3  -2  -2  966.70   21.40
   3  -2  -2  962.60   21.40
   3  -2  -2  955.80   21.40
   3  -2  -2  951.30   20.90
  -3   2   2  970.60   21.40
  -3   2   2  962.80   20.90
  -3   2   2  977.30   21.30
  -3   2   2  938.11   21.40
  -3   2   2  977.50   21.40
   2  -2  -2   28.70    1.70
   2  -2  -2   24.20    1.60
   2  -2  -2   29.10    1.70
   2  -2  -2   27.50    1.60
  -2   2   2   28.10    1.70
  -2   2   2   33.10    1.80
  -2   2   2   27.80    1.80
  -2   2   2   27.50    1.60
  -2   2   2   30.70    1.70
   1  -2  -2  769.42   17.10
   1  -2  -2  798.72   17.20
   1  -2  -2  765.12   17.10
   1  -2  -2  781.82   17.20
  -1   2   2  780.92   17.20
  -1   2   2  775.12   17.20
  -1   2   2  748.63   17.20
  -1   2   2  783.02   17.10
   0  -2  -2  102.79    3.00
   0  -2  -2  103.29    3.00
   0  -2  -2  103.49    3.00
   0  -2  -2  103.39    3.10
   0   2   2  107.39    3.00
   0   2   2  105.19    2.90
   0   2   2  106.89    3.00
   0   2   2  108.09    3.10
  -1  -2  -2   56.39    2.20
  -1  -2  -2   57.59    2.20
  -1  -2  -2   57.49    2.20
  -1  -2  -2   61.09    2.30
   1   2   2   57.29    2.20
   1   2   2   57.49    2.20
   1   2   2   54.39    2.10
   1   2   2   54.99    2.10
  -2  -2  -2   67.09    2.50
  -2  -2  -2   58.49    2.50
  -2  -2  -2   71.59    2.70
  -3  -2  -2  698.53   16.60
  -3  -2  -2  717.13   16.60
  -3  -2  -2  718.83   16.70
  -3  -2  -2  720.73   16.50
   3   2   2  699.83   16.60
   3   2   2  726.83   16.50
   3   2   2  819.02   18.30
   3   2   2  723.83   16.60
  -4  -2  -2  338.37    8.70
  -4  -2  -2  337.67    8.60
  -4  -2  -2  328.87    8.50
   4   2   2  322.87    8.40
   4   2   2  340.87    8.60
   4   2   2  325.57    8.50
  -5  -2  -2  125.39    4.50
  -5  -2  -2  132.79    4.50
  -5  -2  -2  127.49    4.50
   5   2   2  130.59    4.40
   5   2   2  132.59    4.60
   5   2   2  125.19    4.40
  -6  -2  -2  393.26   10.30
  -6  -2  -2  385.26   10.40
  -6  -2  -2  398.76   10.40
   6   2   2  388.16   10.30
   6   2   2  384.86   10.20
   6   2   2  383.16   10.20
  -7  -2  -2  477.15   12.40
  -7  -2  -2  474.45   12.30
  -7  -2  -2  470.85   12.50
   7   2   2  469.95   12.30
   7   2   2  468.85   12.20
   7   2   2  471.85   12.40
  -8  -2  -2   13.60    2.00
  -8  -2  -2   18.50    2.30
  -8  -2  -2   10.20    1.90
   8   2   2   15.90    2.30
   8   2   2   14.20    2.10
  -9  -2  -2  164.88    6.50
  -9  -2  -2  170.08    6.40
  -9  -2  -2  186.58    6.70
   9   2   2  178.38    6.40
   9   2   2  182.78    6.60
 -10  -2  -2  143.69    6.90
 -10  -2  -2  147.99    6.40
 -10  -2  -2  146.49    6.30
  10   2   2  134.59    6.00
  10   2   2  156.68    6.10
 -11  -2  -2   29.20    3.60
 -11  -2  -2   34.00    3.60
  11   2   2   29.30    3.30
  11   2   2   28.40    3.30
 -12  -2  -2    4.90    2.60
 -12  -2  -2    8.50    2.90
  12   2   2    9.80    2.70
  12   2   2    9.00    2.70
 -13  -2  -2    3.40    2.70
 -13  -2  -2   -1.90    2.50
  13   2   2    2.60    2.40
  13   2   2    1.20    2.50
 -14  -2  -2    8.70    3.30
 -14  -2  -2   11.20    3.30
  14   2   2   12.00    3.40
  14   2   2   13.60    3.30
 -15  -2  -2   80.19    6.80
 -15  -2  -2   71.39    6.00
  15   2   2   65.99    5.60
  15   2   2   81.89    6.20
 -16  -2  -2    5.50    3.70
 -16  -2  -2   -0.60    3.10
  16   2   2    5.10    3.90
  16   2   2    4.30    3.30
 -17  -2  -2   11.80    4.10
 -17  -2  -2   13.30    4.40
  17   2   2   14.40    4.10
 -18  -2  -2    0.30    3.70
 -18  -2  -2    0.10    3.80
  18  -3  -2   13.80    5.60
 -18   3   2   17.90    4.60
 -18   3   2   16.60    4.60
  17  -3  -2   28.70    4.70
 -17   3   2   24.10    4.60
 -17   3   2   30.80    5.00
  16  -3  -2   22.30    4.20
  16  -3  -2   18.10    4.00
 -16   3   2   21.50    4.10
 -16   3   2   18.30    4.20
  15  -3  -2   11.40    3.20
  15  -3  -2   13.50    3.40
 -15   3   2   18.70    3.90
 -15   3   2   16.90    3.80
  14  -3  -2    1.90    2.70
  14  -3  -2    8.30    3.10
 -14   3   2    9.20    3.00
 -14   3   2    3.60    2.80
  13  -3  -2   15.10    3.20
  13  -3  -2   15.60    3.10
 -13   3   2    6.10    2.80
 -13   3   2   12.40    3.00
  12  -3  -2    4.30    2.40
  12  -3  -2    0.20    2.00
 -12   3   2    3.80    2.40
 -12   3   2    7.30    2.60
  11  -3  -2  157.28    6.50
  11  -3  -2  159.08    6.50
 -11   3   2  167.58    6.90
 -11   3   2  157.78    6.70
  10  -3  -2    7.50    2.00
  10  -3  -2    7.90    2.10
  10  -3  -2    9.00    1.80
 -10   3   2    4.90    2.10
 -10   3   2    7.30    2.00
 -10   3   2    7.90    2.20
   9  -3  -2   99.99    4.70
   9  -3  -2  100.49    4.80
   9  -3  -2   98.79    4.10
  -9   3   2  100.69    4.80
  -9   3   2  101.29    4.60
  -9   3   2   92.79    4.80
   8  -3  -2    5.30    1.40
   8  -3  -2    9.20    1.90
   8  -3  -2    5.30    1.80
   8  -3  -2    5.40    1.70
  -8   3   2    5.40    1.60
  -8   3   2    7.20    1.60
  -8   3   2    8.60    2.00
   7  -3  -2   88.59    4.00
   7  -3  -2   92.79    4.00
   7  -3  -2   98.49    4.20
   7  -3  -2   95.49    3.50
  -7   3   2   87.29    4.10
  -7   3   2   95.19    4.20
  -7   3   2  100.29    4.10
   6  -3  -2   48.50    2.30
   6  -3  -2   47.00    2.90
   6  -3  -2   45.70    2.90
   6  -3  -2   44.50    2.80
  -6   3   2   49.50    3.00
  -6   3   2   54.89    3.10
  -6   3   2   46.80    2.80
   5  -3  -2  400.96   10.00
   5  -3  -2  386.86    9.90
   5  -3  -2  381.96    9.80
   5  -3  -2  394.16   10.00
   5  -3  -2  386.86    9.30
  -5   3   2  387.56    9.90
  -5   3   2  383.36    9.90
  -5   3   2  386.06   10.00
  -5   3   2  382.16    9.30
   4  -3  -2   31.10    2.20
   4  -3  -2   30.10    2.10
   4  -3  -2   29.40    2.30
  -4   3   2   29.20    1.70
  -4   3   2   28.80    2.00
  -4   3   2   27.60    2.20
  -4   3   2   27.70    2.30
   3  -3  -2 5164.78  111.39
   3  -3  -2 5275.17  111.39
   3  -3  -2 5299.37  111.29
  -3   3   2 5175.98  111.29
  -3   3   2 5195.18  111.89
  -3   3   2 5156.68  111.39
  -3   3   2 5172.68  111.39
  -3   3   2 5280.47  111.39
  -3   3   2 5104.89  111.89
   2  -3  -2  205.88    5.50
   2  -3  -2  199.68    5.40
   2  -3  -2  206.08    5.50
   2  -3  -2  206.98    5.40
   2  -3  -2  200.78    5.40
  -2   3   2  202.88    5.40
  -2   3   2  202.08    5.30
  -2   3   2  204.58    5.40
  -2   3   2  196.58    5.50
   1  -3  -2  435.56   10.20
   1  -3  -2  429.26   10.10
   1  -3  -2  435.56   10.20
   1  -3  -2  437.06   10.10
  -1   3   2  423.16   10.20
  -1   3   2  416.26   10.10
  -1   3   2  440.66   10.10
  -1   3   2  448.76   10.10
   0  -3  -2  667.83   15.00
   0  -3  -2  679.83   15.00
   0  -3  -2  690.63   15.20
   0  -3  -2  656.13   15.10
   0  -3  -2  652.03   14.40
   0   3   2  661.33   14.40
   0   3   2  663.63   15.10
   0   3   2  655.43   15.00
   0   3   2  671.53   15.10
  -1  -3  -2  176.18    4.80
  -1  -3  -2  176.18    4.70
  -1  -3  -2  166.88    4.10
  -1  -3  -2  164.68    4.70
  -1  -3  -2  167.98    4.70
   1   3   2  170.98    4.70
   1   3   2  166.38    4.70
   1   3   2  168.98    4.60
   1   3   2  169.88    4.60
  -2  -3  -2  127.49    3.90
  -2  -3  -2  128.29    3.90
  -2  -3  -2  128.99    4.10
  -2  -3  -2  125.59    3.90
   2   3   2  134.39    3.90
   2   3   2  125.39    3.90
   2   3   2  123.29    4.00
  -3  -3  -2 2598.04   57.09
  -3  -3  -2 2656.13   57.19
  -3  -3  -2 2632.04   57.09
  -3  -3  -2 2573.44   57.09
   3   3   2 2629.24   57.19
   3   3   2 2682.73   57.09
   3   3   2 2658.23   56.99
  -4  -3  -2  128.09    4.20
  -4  -3  -2  121.49    4.20
  -4  -3  -2  121.69    4.30
   4   3   2  119.69    4.10
   4   3   2  115.09    4.20
   4   3   2  122.79    4.10
  -5  -3  -2   71.89    3.30
  -5  -3  -2   67.79    3.30
  -5  -3  -2   70.89    3.40
   5   3   2   71.79    3.30
   5   3   2   73.59    3.20
   5   3   2   73.39    3.30
  -6  -3  -2  174.08    5.70
  -6  -3  -2  169.78    5.80
  -6  -3  -2  175.78    5.90
   6   3   2  166.88    5.60
   6   3   2  179.18    5.70
   6   3   2  162.28    5.70
  -7  -3  -2   19.20    2.10
  -7  -3  -2   21.80    2.50
  -7  -3  -2   20.10    2.40
   7   3   2   24.90    2.60
   7   3   2   21.10    2.30
   7   3   2   17.50    2.20
  -8  -3  -2  184.78    6.50
  -8  -3  -2  167.58    6.20
  -8  -3  -2  184.98    6.60
   8   3   2  177.18    6.20
   8   3   2  180.88    6.40
  -9  -3  -2  247.58    8.20
  -9  -3  -2  251.27    8.30
  -9  -3  -2  234.58    7.90
   9   3   2  245.88    7.90
   9   3   2  235.58    7.90
 -10  -3  -2   56.19    4.30
 -10  -3  -2   45.70    3.70
 -10  -3  -2   67.59    4.50
  10   3   2   48.30    3.80
  10   3   2   57.89    4.10
 -11  -3  -2    1.80    2.10
 -11  -3  -2   -0.80    2.10
  11   3   2   -0.70    1.90
  11   3   2    0.20    1.90
 -12  -3  -2   74.79    5.60
 -12  -3  -2   76.69    5.40
  12   3   2   67.89    5.10
  12   3   2   65.99    5.00
 -13  -3  -2    4.80    3.00
 -13  -3  -2    1.70    2.60
  13   3   2    4.80    2.70
  13   3   2    4.60    2.50
 -14  -3  -2    6.60    3.10
 -14  -3  -2    2.60    2.90
  14   3   2    3.90    3.00
  14   3   2   -0.50    2.50
 -15  -3  -2   10.80    3.80
 -15  -3  -2    8.00    3.40
  15   3   2   10.40    3.50
  15   3   2   11.90    3.40
 -16  -3  -2   15.10    4.20
 -16  -3  -2   16.70    4.40
  16   3   2   19.70    4.30
 -17  -3  -2   14.30    4.60
 -17  -3  -2   14.90    4.40
 -18  -3  -2   -3.00    3.60
 -18  -3  -2   -2.00    3.80
  18  -4  -2    8.10    4.10
 -18   4   2    2.90    3.60
 -18   4   2   -1.90    3.80
  17  -4  -2    0.50    3.20
 -17   4   2   -3.10    3.30
 -17   4   2    1.20    3.30
  16  -4  -2   29.50    4.50
  16  -4  -2   25.50    4.50
 -16   4   2   30.90    4.90
 -16   4   2   24.70    4.50
  15  -4  -2   32.20    4.60
  15  -4  -2   29.10    4.20
 -15   4   2   30.60    4.40
 -15   4   2   32.70    4.40
  14  -4  -2  158.28    7.50
  14  -4  -2  147.39    7.60
 -14   4   2  149.09    7.60
 -14   4   2  166.08    8.00
  13  -4  -2   18.50    3.10
  13  -4  -2   16.70    3.30
 -13   4   2   11.10    2.90
 -13   4   2   14.80    3.40
  12  -4  -2   42.80    4.10
  12  -4  -2   45.30    4.20
 -12   4   2   46.90    4.40
 -12   4   2   38.90    3.90
  11  -4  -2  109.19    5.50
  11  -4  -2   98.89    5.50
 -11   4   2  101.49    5.50
 -11   4   2  112.89    5.80
  10  -4  -2   45.50    3.20
  10  -4  -2   49.30    3.90
  10  -4  -2   51.69    4.10
 -10   4   2   48.00    4.10
 -10   4   2   53.79    4.10
   9  -4  -2  108.49    5.00
   9  -4  -2  103.79    4.20
   9  -4  -2  110.79    4.90
  -9   4   2   97.49    4.90
  -9   4   2  111.49    5.10
  -9   4   2   94.19    5.00
   8  -4  -2  134.49    5.40
   8  -4  -2  144.09    5.60
   8  -4  -2  140.99    4.80
   8  -4  -2  131.79    5.20
  -8   4   2  146.49    5.60
  -8   4   2  135.99    5.40
  -8   4   2  124.69    5.10
   7  -4  -2  190.98    6.30
   7  -4  -2  197.48    6.50
   7  -4  -2  198.08    5.80
   7  -4  -2  198.48    6.50
  -7   4   2  196.98    6.60
  -7   4   2  196.38    6.40
  -7   4   2  200.48    6.50
   6  -4  -2  108.69    4.30
   6  -4  -2  114.09    4.50
   6  -4  -2  110.39    3.80
   6  -4  -2  111.89    4.30
   6  -4  -2  111.89    4.40
  -6   4   2  105.99    4.20
  -6   4   2  109.69    3.80
  -6   4   2  113.39    4.50
  -6   4   2  103.09    4.30
   5  -4  -2   75.69    3.30
   5  -4  -2   77.59    3.40
   5  -4  -2   75.49    3.50
  -5   4   2   74.79    3.30
  -5   4   2   74.79    3.40
  -5   4   2   75.69    3.60
  -5   4   2   74.79    2.90
   4  -4  -2    7.20    1.40
   4  -4  -2    2.60    1.20
   4  -4  -2    4.50    1.40
  -4   4   2    3.00    1.30
  -4   4   2    4.60    1.40
  -4   4   2    3.40    1.30
  -4   4   2    2.20    1.00
  -4   4   2    2.10    1.20
   3  -4  -2  758.52   17.50
   3  -4  -2  757.72   17.50
   3  -4  -2  747.53   17.30
  -3   4   2  739.33   17.40
  -3   4   2  767.72   17.40
  -3   4   2  753.82   17.50
   2  -4  -2   22.90    1.80
   2  -4  -2   27.40    2.00
   2  -4  -2   24.70    2.10
  -2   4   2   24.80    2.00
  -2   4   2   25.70    1.90
  -2   4   2   23.50    1.90
   1  -4  -2 1209.18   27.00
   1  -4  -2 1222.18   27.00
   1  -4  -2 1251.47   27.10
   1  -4  -2 1241.88   27.10
  -1   4   2 1238.78   27.00
  -1   4   2 1185.78   26.30
  -1   4   2 1190.08   27.10
  -1   4   2 1233.38   27.10
   0  -4  -2    4.90    0.60
   0  -4  -2    4.80    1.20
   0  -4  -2    2.90    1.00
   0  -4  -2    4.00    1.20
   0  -4  -2    6.10    1.20
   0   4   2    3.80    1.10
   0   4   2    6.60    1.10
   0   4   2    6.90    0.70
   0   4   2    5.70    1.30
  -1  -4  -2  457.75   10.80
  -1  -4  -2  455.95   10.90
  -1  -4  -2  455.95   10.90
  -1  -4  -2  458.25   10.90
  -1  -4  -2  444.36   10.20
   1   4   2  449.66   10.80
   1   4   2  459.25   10.80
   1   4   2  449.26   10.20
   1   4   2  452.65   10.90
  -2  -4  -2  234.78    5.70
  -2  -4  -2  233.68    6.20
  -2  -4  -2  234.58    6.40
  -2  -4  -2  219.38    6.20
  -2  -4  -2  234.08    6.20
   2   4   2  229.48    6.30
   2   4   2  216.98    6.20
   2   4   2  229.78    6.20
  -3  -4  -2    9.00    1.50
  -3  -4  -2   10.90    1.40
  -3  -4  -2    7.70    1.20
  -3  -4  -2    8.80    1.50
   3   4   2    7.80    1.30
   3   4   2   12.60    1.60
   3   4   2    8.30    1.40
  -4  -4  -2 1311.27   29.40
  -4  -4  -2 1284.67   29.20
  -4  -4  -2 1338.07   29.30
   4   4   2 1300.37   29.30
   4   4   2 1309.07   29.20
   4   4   2 1263.37   29.30
  -5  -4  -2  179.68    5.80
  -5  -4  -2  183.18    5.70
  -5  -4  -2  172.98    5.70
   5   4   2  173.88    5.80
   5   4   2  169.88    5.50
   5   4   2  183.98    5.80
  -6  -4  -2    8.00    1.70
  -6  -4  -2   11.80    2.00
  -6  -4  -2    9.50    1.70
   6   4   2    9.80    1.80
   6   4   2   12.60    2.00
   6   4   2   12.40    1.90
  -7  -4  -2    4.60    1.50
  -7  -4  -2    7.80    1.70
  -7  -4  -2    6.90    1.90
   7   4   2    8.70    1.90
   7   4   2    6.70    1.70
  -8  -4  -2   37.30    3.10
  -8  -4  -2   36.70    3.30
  -8  -4  -2   32.70    3.10
   8   4   2   34.00    2.90
   8   4   2   35.20    3.00
  -9  -4  -2    7.50    2.20
  -9  -4  -2    5.00    1.90
  -9  -4  -2    5.90    2.20
   9   4   2    8.60    2.10
   9   4   2    9.80    2.20
 -10  -4  -2   18.60    2.60
 -10  -4  -2   14.50    2.70
 -10  -4  -2   15.40    2.70
  10   4   2   15.40    2.70
  10   4   2   17.10    2.70
 -11  -4  -2    9.30    2.60
 -11  -4  -2    8.10    2.60
  11   4   2   10.40    2.60
  11   4   2    8.30    2.40
 -12  -4  -2   32.40    4.10
 -12  -4  -2   38.10    4.30
  12   4   2   35.70    3.90
  12   4   2   41.20    4.20
 -13  -4  -2   53.09    5.00
 -13  -4  -2   52.19    4.90
  13   4   2   52.39    4.70
  13   4   2   66.59    5.30
 -14  -4  -2   23.60    4.20
 -14  -4  -2   24.10    4.10
  14   4   2   24.80    3.80
  14   4   2   27.60    3.90
 -15  -4  -2   25.40    4.40
 -15  -4  -2   29.60    4.50
  15   4   2   22.80    4.90
  15   4   2   26.40    4.20
 -16  -4  -2   21.00    4.60
 -16  -4  -2   18.90    4.20
  16   4   2   25.90    4.40
 -17  -4  -2   42.10    5.60
 -17  -4  -2   45.90    6.10
  18  -5  -2   -2.00    3.60
 -18   5   2    1.90    3.60
 -18   5   2    1.50    4.10
  17  -5  -2   27.90    4.90
 -17   5   2   20.90    4.40
 -17   5   2   26.20    4.80
  16  -5  -2    3.90    3.30
  16  -5  -2   -3.80    2.90
 -16   5   2    1.40    3.20
 -16   5   2    3.00    3.40
  15  -5  -2   18.70    3.90
  15  -5  -2   26.90    4.10
 -15   5   2   25.10    4.20
 -15   5   2   17.00    4.00
  14  -5  -2    1.50    2.80
  14  -5  -2    0.60    2.80
 -14   5   2    3.60    3.10
 -14   5   2    1.20    2.80
  13  -5  -2  181.58    8.20
  13  -5  -2  180.78    8.10
 -13   5   2  199.58    8.30
 -13   5   2  205.98    8.60
  12  -5  -2  198.78    8.20
  12  -5  -2  205.58    8.00
 -12   5   2  213.48    8.30
 -12   5   2  201.88    8.40
  11  -5  -2  100.79    5.50
  11  -5  -2  111.19    5.60
 -11   5   2   93.89    5.50
 -11   5   2   93.29    5.30
  10  -5  -2   71.69    4.50
  10  -5  -2   67.19    4.50
  10  -5  -2   68.19    3.70
 -10   5   2   71.59    4.50
 -10   5   2   68.89    4.70
   9  -5  -2    8.50    2.20
   9  -5  -2    8.70    1.80
   9  -5  -2    8.20    2.20
  -9   5   2    7.30    2.30
  -9   5   2    9.50    2.30
   8  -5  -2    5.30    1.90
   8  -5  -2    3.50    1.60
   8  -5  -2    2.10    1.30
   8  -5  -2    5.80    2.00
  -8   5   2    0.60    1.70
  -8   5   2    5.90    2.10
   7  -5  -2   88.99    4.30
   7  -5  -2   88.29    4.30
   7  -5  -2  101.09    4.40
   7  -5  -2   93.19    4.20
  -7   5   2   92.59    4.30
  -7   5   2   92.59    3.80
  -7   5   2   89.69    4.20
  -7   5   2   90.59    4.20
   6  -5  -2    2.80    1.60
   6  -5  -2    1.80    1.40
   6  -5  -2    1.70    1.30
   6  -5  -2   -1.20    1.30
  -6   5   2    3.60    1.50
  -6   5   2    2.60    1.50
  -6   5   2    1.30    1.40
  -6   5   2    2.70    1.40
  -6   5   2    4.00    1.20
   5  -5  -2   30.00    2.40
   5  -5  -2   32.30    2.60
   5  -5  -2   32.70    2.70
  -5   5   2   32.60    2.20
  -5   5   2   32.90    2.50
  -5   5   2   30.50    2.50
  -5   5   2   33.00    2.60
  -5   5   2   30.60    2.50
   4  -5  -2  382.76   10.00
   4  -5  -2  392.56   10.20
   4  -5  -2  399.56   10.20
  -4   5   2  391.26   10.10
  -4   5   2  388.06    9.70
  -4   5   2  400.16   10.20
  -4   5   2  399.16   10.10
   3  -5  -2   34.00    2.40
   3  -5  -2   33.60    2.40
   3  -5  -2   35.40    2.50
  -3   5   2   34.20    2.20
  -3   5   2   33.70    2.40
  -3   5   2   36.70    2.60
   2  -5  -2  666.13   15.50
   2  -5  -2  662.03   15.40
   2  -5  -2  651.83   15.30
  -2   5   2  654.23   15.30
  -2   5   2  644.94   15.40
  -2   5   2  645.54   15.30
   1  -5  -2  126.79    4.20
   1  -5  -2  125.09    4.10
   1  -5  -2  130.49    4.20
   1  -5  -2  127.19    4.30
  -1   5   2  124.19    4.30
  -1   5   2  122.39    4.10
  -1   5   2  125.89    3.30
  -1   5   2  125.89    4.10
   0  -5  -2  725.13   16.60
   0  -5  -2  713.93   16.40
   0  -5  -2  731.93   16.50
   0  -5  -2  706.53   16.50
   0  -5  -2  703.63   15.70
   0   5   2  678.63   16.40
   0   5   2  731.33   16.60
   0   5   2  701.73   16.40
   0   5   2  718.93   15.70
  -1  -5  -2   33.20    1.60
  -1  -5  -2   31.30    2.20
  -1  -5  -2   35.10    2.40
  -1  -5  -2   36.10    2.20
  -1  -5  -2   30.30    2.20
   1   5   2   30.30    2.10
   1   5   2   29.90    2.20
   1   5   2   29.80    1.60
   1   5   2   32.10    2.30
  -2  -5  -2  410.06    9.70
  -2  -5  -2  411.16   10.30
  -2  -5  -2  413.56   10.30
  -2  -5  -2  400.36   10.70
  -2  -5  -2  413.96   10.30
   2   5   2  424.06   10.40
   2   5   2  409.76   10.30
   2   5   2  413.86   10.20
  -3  -5  -2  129.49    4.70
  -3  -5  -2  137.79    4.60
  -3  -5  -2  133.39    4.60
  -3  -5  -2  142.99    4.10
   3   5   2  139.09    4.50
   3   5   2  138.09    4.70
   3   5   2  141.49    4.70
  -4  -5  -2  331.37    8.90
  -4  -5  -2  322.37    8.80
  -4  -5  -2  318.17    8.30
  -4  -5  -2  320.57    8.70
   4   5   2  335.17    8.80
   4   5   2  335.57    8.90
   4   5   2  323.17    8.70
  -5  -5  -2   35.20    2.90
  -5  -5  -2   29.50    2.30
  -5  -5  -2   36.70    2.70
  -5  -5  -2   39.60    2.90
   5   5   2   39.20    2.70
   5   5   2   32.40    2.50
   5   5   2   37.90    2.80
  -6  -5  -2   20.50    2.30
  -6  -5  -2   20.30    2.10
  -6  -5  -2   26.20    2.60
   6   5   2   22.00    2.30
   6   5   2   20.90    2.20
  -7  -5  -2   93.89    4.50
  -7  -5  -2  102.39    4.70
  -7  -5  -2   98.59    4.40
   7   5   2   97.09    4.50
   7   5   2   95.09    4.50
  -8  -5  -2  112.09    5.20
  -8  -5  -2  103.29    4.80
  -8  -5  -2  101.69    4.90
   8   5   2  115.89    5.00
   8   5   2   98.89    4.80
  -9  -5  -2   21.70    2.90
  -9  -5  -2   17.70    2.80
  -9  -5  -2   18.00    2.50
   9   5   2   14.60    2.50
   9   5   2   17.10    2.60
 -10  -5  -2   82.89    5.10
 -10  -5  -2   78.39    4.90
 -10  -5  -2   76.09    4.50
  10   5   2   90.19    4.80
  10   5   2   85.29    5.00
 -11  -5  -2   24.00    3.40
 -11  -5  -2   28.50    3.70
  11   5   2   28.90    3.40
  11   5   2   24.20    3.40
 -12  -5  -2   39.90    4.30
 -12  -5  -2   41.10    4.40
  12   5   2   45.00    4.40
  12   5   2   34.20    3.80
 -13  -5  -2   63.39    5.60
 -13  -5  -2   57.49    5.10
  13   5   2   66.29    5.40
  13   5   2   75.09    5.50
 -14  -5  -2   32.60    4.60
 -14  -5  -2   28.50    4.40
  14   5   2   37.50    4.50
  14   5   2   27.90    4.00
 -15  -5  -2   10.00    3.70
 -15  -5  -2    8.20    3.80
  15   5   2    7.60    3.50
 -16  -5  -2   -0.50    3.40
 -16  -5  -2   -1.40    3.10
 -16  -5  -2   -2.00    3.40
 -17  -5  -2    5.00    3.90
 -17  -5  -2    2.50    3.30
 -17  -5  -2   -1.30    3.80
  18  -6  -2    0.40    3.80
 -18   6   2    5.40    4.10
  17  -6  -2    9.30    4.40
  17  -6  -2   13.70    4.10
 -17   6   2   10.70    4.10
 -17   6   2    3.70    3.90
  16  -6  -2    7.10    3.50
  16  -6  -2    2.90    3.30
 -16   6   2    9.30    3.70
 -16   6   2   11.40    4.00
  15  -6  -2   48.00    5.30
  15  -6  -2   36.10    4.90
 -15   6   2   44.20    5.20
 -15   6   2   40.00    5.10
  14  -6  -2   13.20    3.50
  14  -6  -2    5.70    3.10
 -14   6   2    9.00    3.40
 -14   6   2   12.00    3.50
  13  -6  -2   15.50    3.30
  13  -6  -2   18.60    3.50
 -13   6   2   19.60    3.80
 -13   6   2   15.00    3.50
  12  -6  -2  273.87    9.90
  12  -6  -2  279.47    9.90
 -12   6   2  289.17   10.20
 -12   6   2  278.57   10.10
  11  -6  -2  405.86   12.40
  11  -6  -2  398.26   12.30
[truncated: 2,148,086 more chars]
