# Supplementary material for: Host Cavities Enhance the Photocatalytic Conversion of α‐Terpinene to Ascaridole Under Visible‐Light Irradiation
Source: Chemistry. 2025 Sep 2;31(55):e02113. doi: 10.1002/chem.202502113 (PMC12498068; doi:10.1002/chem.202502113)
Supplement: Supplementary file 2 — Supporting Information [file CHEM-31-e02113-s002.zip › 2Tol Side ALS.cif]

data_2TolSide
_audit_creation_date               2019-07-19
_audit_creation_method
;
Olex2 1.2
(compiled 2018.05.29 svn.r3508 for OlexSys, GUI svn.r5506)
;
_shelx_SHELXL_version_number       '2014/7'
_audit_contact_author_address      ?
_audit_contact_author_email        ?
_audit_contact_author_name         ''
_audit_contact_author_phone        ?
_publ_contact_author_id_orcid      ?
_publ_section_references
;
Burla, M.C., Caliandro, R., Camalli, M., Carrozzini, B., Cascarano, G.L.,
 De Caro, L., Giacovazzo, C., Polidori, G., Siliqi, D., Spagna, R.
 (2007). J. Appl. Cryst. 40, 609-613.

Dolomanov, O.V., Bourhis, L.J., Gildea, R.J, Howard, J.A.K. & Puschmann, H.
 (2009), J. Appl. Cryst. 42, 339-341.

Sheldrick, G.M. (2015). Acta Cryst. C71, 3-8.
;
_chemical_name_common              ?
_chemical_name_systematic          ?
_chemical_formula_moiety           'C52 H46 B2 F4 N4 O4, C7 H8'
_chemical_formula_sum              'C59 H54 B2 F4 N4 O4'
_chemical_formula_weight           980.68
_chemical_absolute_configuration   ?
_chemical_melting_point            ?
loop_
  _atom_type_symbol
  _atom_type_description
  _atom_type_scat_dispersion_real
  _atom_type_scat_dispersion_imag
  _atom_type_scat_source
 'C' 'C' 0.0040 0.0020 'International Tables Vol C Tables 4.2.6.8 and 6.1.1.4'
 'H' 'H' 0.0000 0.0000 'International Tables Vol C Tables 4.2.6.8 and 6.1.1.4'
 'B' 'B' 0.0020 0.0010 'International Tables Vol C Tables 4.2.6.8 and 6.1.1.4'
 'F' 'F' 0.0190 0.0110 'International Tables Vol C Tables 4.2.6.8 and 6.1.1.4'
 'N' 'N' 0.0070 0.0030 'International Tables Vol C Tables 4.2.6.8 and 6.1.1.4'
 'O' 'O' 0.0120 0.0060 'International Tables Vol C Tables 4.2.6.8 and 6.1.1.4'

_shelx_space_group_comment
;
The symmetry employed for this shelxl refinement is uniquely defined
by the following loop, which should always be used as a source of
symmetry information in preference to the above space-group names.
They are only intended as comments.
;
_space_group_crystal_system        'orthorhombic'
_space_group_IT_number             19
_space_group_name_H-M_alt          'P 21 21 21'
_space_group_name_Hall             'P 2ac 2ab'
loop_
  _space_group_symop_operation_xyz
 'x, y, z'
 '-x+1/2, -y, z+1/2'
 '-x, y+1/2, -z+1/2'
 'x+1/2, -y+1/2, -z'

_cell_length_a                     15.2060(13)
_cell_length_b                     16.4793(16)
_cell_length_c                     19.894(2)
_cell_angle_alpha                  90
_cell_angle_beta                   90
_cell_angle_gamma                  90
_cell_volume                       4985.1(8)
_cell_formula_units_Z              4
_cell_measurement_reflns_used      9716
_cell_measurement_temperature      150(2)
_cell_measurement_theta_max        27.71
_cell_measurement_theta_min        2.45
_shelx_estimated_absorpt_T_max     0.996
_shelx_estimated_absorpt_T_min     0.994
_exptl_absorpt_coefficient_mu      0.096
_exptl_absorpt_correction_T_max    0.746
_exptl_absorpt_correction_T_min    0.629
_exptl_absorpt_correction_type     multi-scan
_exptl_absorpt_process_details
;
 TWINABS-2012/1 (Bruker,2012) was used for absorption correction.

Final HKLF 4 output contains 96233 reflections, Rint = 0.1399
 (51305 with I > 3sig(I), Rint = 0.1129)
;
_exptl_absorpt_special_details     ?
_exptl_crystal_colour              red
_exptl_crystal_density_diffrn      1.307
_exptl_crystal_density_meas        ?
_exptl_crystal_density_method      ?
_exptl_crystal_description         plate
_exptl_crystal_F_000               2056
_exptl_crystal_size_max            0.06
_exptl_crystal_size_mid            0.05
_exptl_crystal_size_min            0.04
_exptl_transmission_factor_max     ?
_exptl_transmission_factor_min     ?
_diffrn_reflns_av_R_equivalents    0.1129
_diffrn_reflns_av_unetI/netI       0.0405
_diffrn_reflns_Laue_measured_fraction_full  1.000
_diffrn_reflns_Laue_measured_fraction_max  1.000
_diffrn_reflns_limit_h_max         ?
_diffrn_reflns_limit_h_min         ?
_diffrn_reflns_limit_k_max         ?
_diffrn_reflns_limit_k_min         ?
_diffrn_reflns_limit_l_max         ?
_diffrn_reflns_limit_l_min         ?
_diffrn_reflns_number              6061
_diffrn_reflns_point_group_measured_fraction_full  0.553
_diffrn_reflns_point_group_measured_fraction_max  0.550
_diffrn_reflns_theta_full          25.930
_diffrn_reflns_theta_max           27.864
_diffrn_reflns_theta_min           1.645
_diffrn_ambient_temperature        150.15
_diffrn_detector_area_resol_mean   ?
_diffrn_measured_fraction_theta_full  1.000
_diffrn_measured_fraction_theta_max  1.000
_diffrn_measurement_device_type    'Bruker Apex II CCD diffractometer'
_diffrn_measurement_method         '\w rotation with narrow frames'
_diffrn_radiation_type             Synchrotron
_diffrn_radiation_wavelength      0.7288
_diffrn_source                    'Advanced Light Source station 12.2.1'
_diffrn_standards_number           0
_reflns_Friedel_coverage           0.000
_reflns_Friedel_fraction_full      0.000
_reflns_Friedel_fraction_max       0.000
_reflns_number_gt                  5345
_reflns_number_total               6061
_reflns_special_details
;
 Reflections were merged by SHELXL according to the crystal
 class for the calculation of statistics and refinement.
 
 _reflns_Friedel_fraction is defined as the number of unique
 Friedel pairs measured divided by the number that would be
 possible theoretically, ignoring centric projections and
 systematic absences.
;
_reflns_threshold_expression      'I > 2\s(I)'
_computing_cell_refinement        'SAINT V8.38A (?, 2016)'
_computing_data_collection        ?
_computing_data_reduction         'SAINT V8.38A (?, 2016)'
_computing_molecular_graphics      'Olex2 (Dolomanov et al., 2009)'
_computing_publication_material    'Olex2 (Dolomanov et al., 2009)'
_computing_structure_refinement    'ShelXL (Sheldrick, 2015)'
_computing_structure_solution      'ShelXT (Sheldrick, 2015)'
_refine_diff_density_max           0.362
_refine_diff_density_min           -0.342
_refine_diff_density_rms           0.084
_refine_ls_abs_structure_details
;
No quotients, so Flack parameter determined by classical intensity fit
;
_refine_ls_abs_structure_Flack     0.2(16)
_refine_ls_extinction_coef         .
_refine_ls_extinction_method       none
_refine_ls_goodness_of_fit_ref     1.162
_refine_ls_hydrogen_treatment      constr
_refine_ls_matrix_type             full
_refine_ls_number_parameters       663
_refine_ls_number_reflns           6061
_refine_ls_number_restraints       0
_refine_ls_R_factor_all            0.0855
_refine_ls_R_factor_gt             0.0769
_refine_ls_restrained_S_all        1.162
_refine_ls_shift/su_max            0.000
_refine_ls_shift/su_mean           0.000
_refine_ls_structure_factor_coef   Fsqd
_refine_ls_weighting_details      
 'w=1/[\s^2^(Fo^2^)+(0.0351P)^2^+17.6433P] where P=(Fo^2^+2Fc^2^)/3'
_refine_ls_weighting_scheme        calc
_refine_ls_wR_factor_gt            0.1949
_refine_ls_wR_factor_ref           0.1981
_refine_special_details            ?
_olex2_refinement_description
;
1. Fixed Uiso
 At 1.2 times of:
  All C(H) groups, All C(H,H) groups
 At 1.5 times of:
  All C(H,H,H) groups, All O(H) groups
2.a Secondary CH2 refined with riding coordinates:
 C7(H7a,H7b), C14(H14a,H14b), C21(H21a,H21b), C28(H28a,H28b), C47(H47a,H47b),
 C48(H48a,H48b), C50(H50a,H50b), C51(H51a,H51b)
2.b Aromatic/amide H refined with riding coordinates:
 C2(H2), C4(H4), C9(H9), C10(H10), C11(H11), C16(H16), C18(H18), C23(H23),
 C24(H24), C25(H25), C31(H31), C32(H32), C33(H33), C35(H35), C36(H36), C37(H37),
  C40(H40), C41(H41), C42(H42), C44(H44), C45(H45), C46(H46), C54(H54),
 C55(H55), C56(H56), C57(H57), C58(H58)
2.c Idealised Me refined as rotating group:
 C49(H49a,H49b,H49c), C52(H52a,H52b,H52c), C59(H59a,H59b,H59c)
2.d Idealised tetrahedral OH refined as rotating group:
 O1(H1), O3(H3)
;
_atom_sites_solution_hydrogens     geom
_atom_sites_solution_primary       direct
_atom_sites_solution_secondary     ?
loop_
  _atom_site_label
  _atom_site_type_symbol
  _atom_site_fract_x
  _atom_site_fract_y
  _atom_site_fract_z
  _atom_site_U_iso_or_equiv
  _atom_site_adp_type
  _atom_site_occupancy
  _atom_site_site_symmetry_order
  _atom_site_calc_flag
  _atom_site_refinement_flags_posn
  _atom_site_refinement_flags_adp
  _atom_site_refinement_flags_occupancy
  _atom_site_disorder_assembly
  _atom_site_disorder_group
 F1 F 0.5503(2) 0.4140(2) 0.30944(18) 0.0290(8) Uani 1 1 d . . . . .
 F2 F 0.6877(2) 0.3654(2) 0.32766(18) 0.0273(8) Uani 1 1 d . . . . .
 F3 F 0.2270(3) 0.9933(3) 0.8442(2) 0.0400(10) Uani 1 1 d . . . . .
 F4 F 0.0848(3) 1.0004(2) 0.8801(2) 0.0379(10) Uani 1 1 d . . . . .
 O1 O 0.4224(3) 0.3358(3) 0.7670(2) 0.0255(10) Uani 1 1 d . . . . .
 H1 H 0.4607 0.3454 0.7964 0.038 Uiso 1 1 calc GR . . . .
 O2 O 0.4963(3) 0.4061(2) 0.8748(2) 0.0211(9) Uani 1 1 d . . . . .
 O3 O 0.3024(3) 0.4432(3) 0.8790(2) 0.0267(10) Uani 1 1 d . . . . .
 H3 H 0.2725 0.4136 0.8533 0.040 Uiso 1 1 calc GR . . . .
 O4 O 0.2301(3) 0.3376(2) 0.7926(2) 0.0216(9) Uani 1 1 d . . . . .
 N1 N 0.5699(3) 0.3120(3) 0.3953(2) 0.0217(11) Uani 1 1 d . . . . .
 N2 N 0.6227(3) 0.4517(3) 0.4131(3) 0.0242(11) Uani 1 1 d . . . . .
 N3 N 0.1787(3) 0.8996(3) 0.9288(3) 0.0235(11) Uani 1 1 d . . . . .
 N4 N 0.1290(3) 0.8848(3) 0.8127(3) 0.0262(12) Uani 1 1 d . . . . .
 C1 C 0.4013(4) 0.3325(4) 0.6507(3) 0.0214(12) Uani 1 1 d . . . . .
 C2 C 0.4329(4) 0.3432(4) 0.5861(3) 0.0228(12) Uani 1 1 d . . . . .
 H2 H 0.3959 0.3310 0.5490 0.027 Uiso 1 1 calc R . . . .
 C3 C 0.5189(4) 0.3717(4) 0.5742(3) 0.0223(12) Uani 1 1 d . . . . .
 C4 C 0.5722(4) 0.3901(4) 0.6298(3) 0.0237(12) Uani 1 1 d . . . . .
 H4 H 0.6298 0.4108 0.6224 0.028 Uiso 1 1 calc R . . . .
 C5 C 0.5426(4) 0.3787(4) 0.6956(3) 0.0200(12) Uani 1 1 d . . . . .
 C6 C 0.4565(4) 0.3496(3) 0.7054(3) 0.0199(12) Uani 1 1 d . . . . .
 C7 C 0.6017(4) 0.3978(4) 0.7554(3) 0.0240(13) Uani 1 1 d . . . . .
 H7A H 0.5980 0.3530 0.7884 0.029 Uiso 1 1 calc R . . . .
 H7B H 0.6635 0.4017 0.7399 0.029 Uiso 1 1 calc R . . . .
 C8 C 0.5758(4) 0.4765(4) 0.7890(3) 0.0225(12) Uani 1 1 d . . . . .
 C9 C 0.6006(4) 0.5500(4) 0.7595(3) 0.0248(13) Uani 1 1 d . . . . .
 H9 H 0.6382 0.5495 0.7213 0.030 Uiso 1 1 calc R . . . .
 C10 C 0.5711(4) 0.6241(4) 0.7849(3) 0.0283(14) Uani 1 1 d . . . . .
 H10 H 0.5900 0.6737 0.7653 0.034 Uiso 1 1 calc R . . . .
 C11 C 0.5138(4) 0.6246(4) 0.8391(3) 0.0259(13) Uani 1 1 d . . . . .
 H11 H 0.4924 0.6750 0.8555 0.031 Uiso 1 1 calc R . . . .
 C12 C 0.4867(4) 0.5523(4) 0.8702(3) 0.0227(12) Uani 1 1 d . . . . .
 C13 C 0.5202(4) 0.4802(4) 0.8454(3) 0.0202(12) Uani 1 1 d . . . . .
 C14 C 0.4192(4) 0.5542(4) 0.9270(3) 0.0223(12) Uani 1 1 d . . . . .
 H14A H 0.4148 0.4995 0.9473 0.027 Uiso 1 1 calc R . . . .
 H14B H 0.4393 0.5923 0.9623 0.027 Uiso 1 1 calc R . . . .
 C15 C 0.3295(4) 0.5802(4) 0.9022(3) 0.0197(12) Uani 1 1 d . . . . .
 C16 C 0.3031(4) 0.6607(4) 0.9008(3) 0.0215(12) Uani 1 1 d . . . . .
 H16 H 0.3410 0.7011 0.9186 0.026 Uiso 1 1 calc R . . . .
 C17 C 0.2211(4) 0.6840(3) 0.8734(3) 0.0203(12) Uani 1 1 d . . . . .
 C18 C 0.1653(4) 0.6234(4) 0.8501(3) 0.0230(12) Uani 1 1 d . . . . .
 H18 H 0.1091 0.6382 0.8332 0.028 Uiso 1 1 calc R . . . .
 C19 C 0.1892(4) 0.5411(4) 0.8508(3) 0.0212(12) Uani 1 1 d . . . . .
 C20 C 0.2729(4) 0.5208(4) 0.8751(3) 0.0230(12) Uani 1 1 d . . . . .
 C21 C 0.1276(4) 0.4777(4) 0.8216(3) 0.0246(13) Uani 1 1 d . . . . .
 H21A H 0.1288 0.4286 0.8502 0.029 Uiso 1 1 calc R . . . .
 H21B H 0.0668 0.4991 0.8216 0.029 Uiso 1 1 calc R . . . .
 C22 C 0.1536(4) 0.4553(4) 0.7507(3) 0.0236(13) Uani 1 1 d . . . . .
 C23 C 0.1294(4) 0.5049(4) 0.6968(3) 0.0268(13) Uani 1 1 d . . . . .
 H23 H 0.0909 0.5495 0.7039 0.032 Uiso 1 1 calc R . . . .
 C24 C 0.1619(4) 0.4889(4) 0.6325(3) 0.0298(14) Uani 1 1 d . . . . .
 H24 H 0.1450 0.5224 0.5959 0.036 Uiso 1 1 calc R . . . .
 C25 C 0.2188(4) 0.4243(4) 0.6219(3) 0.0271(13) Uani 1 1 d . . . . .
 H25 H 0.2416 0.4150 0.5781 0.033 Uiso 1 1 calc R . . . .
 C26 C 0.2435(4) 0.3723(4) 0.6748(3) 0.0222(12) Uani 1 1 d . . . . .
 C27 C 0.2081(4) 0.3885(3) 0.7382(3) 0.0195(11) Uani 1 1 d . . . . .
 C28 C 0.3071(4) 0.3036(4) 0.6635(3) 0.0211(12) Uani 1 1 d . . . . .
 H28A H 0.2871 0.2712 0.6245 0.025 Uiso 1 1 calc R . . . .
 H28B H 0.3067 0.2678 0.7035 0.025 Uiso 1 1 calc R . . . .
 C29 C 0.5510(4) 0.3777(4) 0.5040(3) 0.0230(12) Uani 1 1 d . . . . .
 C30 C 0.5405(4) 0.3106(4) 0.4621(3) 0.0198(12) Uani 1 1 d . . . . .
 C31 C 0.5107(4) 0.2308(4) 0.4752(3) 0.0231(13) Uani 1 1 d . . . . .
 H31 H 0.4864 0.2120 0.5164 0.028 Uiso 1 1 calc R . . . .
 C32 C 0.5228(4) 0.1850(4) 0.4179(3) 0.0262(13) Uani 1 1 d . . . . .
 H32 H 0.5093 0.1291 0.4122 0.031 Uiso 1 1 calc R . . . .
 C33 C 0.5585(4) 0.2365(4) 0.3703(3) 0.0262(13) Uani 1 1 d . . . . .
 H33 H 0.5731 0.2208 0.3257 0.031 Uiso 1 1 calc R . . . .
 C34 C 0.5935(4) 0.4477(4) 0.4800(3) 0.0243(13) Uani 1 1 d . . . . .
 C35 C 0.6147(5) 0.5218(4) 0.5105(4) 0.0324(15) Uani 1 1 d . . . . .
 H35 H 0.6010 0.5370 0.5553 0.039 Uiso 1 1 calc R . . . .
 C36 C 0.6592(5) 0.5689(4) 0.4639(4) 0.0353(16) Uani 1 1 d . . . . .
 H36 H 0.6827 0.6217 0.4709 0.042 Uiso 1 1 calc R . . . .
 C37 C 0.6626(5) 0.5237(4) 0.4044(3) 0.0286(14) Uani 1 1 d . . . . .
 H37 H 0.6892 0.5413 0.3637 0.034 Uiso 1 1 calc R . . . .
 C38 C 0.1952(4) 0.7698(4) 0.8717(3) 0.0207(12) Uani 1 1 d . . . . .
 C39 C 0.2048(4) 0.8179(4) 0.9293(3) 0.0223(12) Uani 1 1 d . . . . .
 C40 C 0.2215(4) 0.7959(4) 0.9971(3) 0.0229(12) Uani 1 1 d . . . . .
 H40 H 0.2409 0.7443 1.0125 0.028 Uiso 1 1 calc R . . . .
 C41 C 0.2048(4) 0.8626(4) 1.0365(3) 0.0286(14) Uani 1 1 d . . . . .
 H41 H 0.2098 0.8658 1.0840 0.034 Uiso 1 1 calc R . . . .
 C42 C 0.1789(4) 0.9250(4) 0.9930(4) 0.0302(15) Uani 1 1 d . . . . .
 H42 H 0.1636 0.9783 1.0071 0.036 Uiso 1 1 calc R . . . .
 C43 C 0.1548(4) 0.8033(4) 0.8140(3) 0.0245(13) Uani 1 1 d . . . . .
 C44 C 0.1309(5) 0.7695(4) 0.7511(3) 0.0304(14) Uani 1 1 d . . . . .
 H44 H 0.1412 0.7152 0.7371 0.036 Uiso 1 1 calc R . . . .
 C45 C 0.0900(5) 0.8289(5) 0.7139(4) 0.0405(18) Uani 1 1 d . . . . .
 H45 H 0.0663 0.8231 0.6700 0.049 Uiso 1 1 calc R . . . .
 C46 C 0.0901(5) 0.9002(5) 0.7533(4) 0.0368(17) Uani 1 1 d . . . . .
 H46 H 0.0665 0.9511 0.7399 0.044 Uiso 1 1 calc R . . . .
 C47 C 0.5534(5) 0.3789(4) 0.9287(3) 0.0306(14) Uani 1 1 d . . . . .
 H47A H 0.5579 0.4217 0.9635 0.037 Uiso 1 1 calc R . . . .
 H47B H 0.6130 0.3680 0.9110 0.037 Uiso 1 1 calc R . . . .
 C48 C 0.5156(5) 0.3024(5) 0.9592(4) 0.0394(17) Uani 1 1 d . . . . .
 H48A H 0.5035 0.2629 0.9229 0.047 Uiso 1 1 calc R . . . .
 H48B H 0.5598 0.2780 0.9897 0.047 Uiso 1 1 calc R . . . .
 C49 C 0.4318(7) 0.3176(6) 0.9981(5) 0.056(2) Uani 1 1 d . . . . .
 H49A H 0.3874 0.3408 0.9681 0.084 Uiso 1 1 calc GR . . . .
 H49B H 0.4437 0.3555 1.0349 0.084 Uiso 1 1 calc GR . . . .
 H49C H 0.4101 0.2662 1.0166 0.084 Uiso 1 1 calc GR . . . .
 C50 C 0.1678(4) 0.2725(4) 0.8045(3) 0.0292(14) Uani 1 1 d . . . . .
 H50A H 0.1706 0.2322 0.7677 0.035 Uiso 1 1 calc R . . . .
 H50B H 0.1072 0.2943 0.8069 0.035 Uiso 1 1 calc R . . . .
 C51 C 0.1930(6) 0.2334(5) 0.8708(4) 0.0393(17) Uani 1 1 d . . . . .
 H51A H 0.1495 0.1906 0.8817 0.047 Uiso 1 1 calc R . . . .
 H51B H 0.1902 0.2749 0.9067 0.047 Uiso 1 1 calc R . . . .
 C52 C 0.2844(7) 0.1962(6) 0.8701(5) 0.064(3) Uani 1 1 d . . . . .
 H52A H 0.2867 0.1528 0.8364 0.096 Uiso 1 1 calc GR . . . .
 H52B H 0.2977 0.1737 0.9145 0.096 Uiso 1 1 calc GR . . . .
 H52C H 0.3277 0.2380 0.8588 0.096 Uiso 1 1 calc GR . . . .
 C53 C 0.3561(5) 0.6006(5) 0.5730(4) 0.0352(16) Uani 1 1 d . . . . .
 C54 C 0.3058(5) 0.6706(5) 0.5805(4) 0.0445(19) Uani 1 1 d . . . . .
 H54 H 0.2793 0.6947 0.5422 0.053 Uiso 1 1 calc R . . . .
 C55 C 0.2941(6) 0.7052(6) 0.6426(5) 0.055(2) Uani 1 1 d . . . . .
 H55 H 0.2623 0.7546 0.6466 0.066 Uiso 1 1 calc R . . . .
 C56 C 0.3287(6) 0.6678(6) 0.7000(5) 0.052(2) Uani 1 1 d . . . . .
 H56 H 0.3198 0.6912 0.7431 0.063 Uiso 1 1 calc R . . . .
 C57 C 0.3758(5) 0.5971(6) 0.6936(4) 0.048(2) Uani 1 1 d . . . . .
 H57 H 0.3979 0.5707 0.7325 0.057 Uiso 1 1 calc R . . . .
 C58 C 0.3914(5) 0.5639(5) 0.6305(4) 0.0389(17) Uani 1 1 d . . . . .
 H58 H 0.4260 0.5162 0.6263 0.047 Uiso 1 1 calc R . . . .
 C59 C 0.3704(6) 0.5631(6) 0.5046(4) 0.055(2) Uani 1 1 d . . . . .
 H59A H 0.3190 0.5736 0.4762 0.083 Uiso 1 1 calc GR . . . .
 H59B H 0.3786 0.5044 0.5094 0.083 Uiso 1 1 calc GR . . . .
 H59C H 0.4228 0.5869 0.4838 0.083 Uiso 1 1 calc GR . . . .
 B1 B 0.6090(5) 0.3860(5) 0.3586(3) 0.0231(14) Uani 1 1 d . . . . .
 B2 B 0.1545(5) 0.9494(5) 0.8657(4) 0.0314(17) Uani 1 1 d . . . . .

loop_
  _atom_site_aniso_label
  _atom_site_aniso_U_11
  _atom_site_aniso_U_22
  _atom_site_aniso_U_33
  _atom_site_aniso_U_23
  _atom_site_aniso_U_13
  _atom_site_aniso_U_12
 F1 0.0265(19) 0.034(2) 0.0266(18) 0.0085(16) -0.0030(16) 0.0041(16)
 F2 0.0236(18) 0.0322(19) 0.0262(18) -0.0019(16) 0.0054(15) 0.0022(15)
 F3 0.032(2) 0.033(2) 0.055(3) 0.017(2) 0.006(2) -0.0070(18)
 F4 0.036(2) 0.028(2) 0.050(2) 0.0017(19) 0.001(2) 0.0130(18)
 O1 0.024(2) 0.033(2) 0.019(2) -0.0047(19) 0.0010(17) -0.010(2)
 O2 0.023(2) 0.020(2) 0.021(2) -0.0002(17) -0.0034(17) -0.0012(17)
 O3 0.026(2) 0.023(2) 0.032(2) -0.0102(19) -0.0069(19) 0.0031(19)
 O4 0.024(2) 0.0156(19) 0.025(2) 0.0000(17) 0.0016(18) -0.0029(17)
 N1 0.026(3) 0.024(3) 0.015(2) -0.001(2) 0.003(2) 0.002(2)
 N2 0.024(3) 0.023(3) 0.026(3) 0.004(2) 0.003(2) 0.001(2)
 N3 0.022(3) 0.018(2) 0.031(3) -0.002(2) 0.001(2) -0.001(2)
 N4 0.025(3) 0.024(3) 0.029(3) 0.007(2) 0.005(2) 0.003(2)
 C1 0.020(3) 0.025(3) 0.019(3) -0.006(2) 0.002(2) -0.002(2)
 C2 0.024(3) 0.023(3) 0.022(3) -0.005(2) 0.001(2) -0.002(2)
 C3 0.021(3) 0.023(3) 0.023(3) -0.005(2) 0.003(2) 0.000(2)
 C4 0.022(3) 0.026(3) 0.023(3) 0.000(3) 0.003(2) 0.001(3)
 C5 0.019(3) 0.022(3) 0.019(3) -0.005(2) -0.002(2) 0.002(2)
 C6 0.024(3) 0.016(3) 0.020(3) -0.007(2) 0.002(2) 0.001(2)
 C7 0.023(3) 0.025(3) 0.025(3) -0.002(3) -0.001(2) 0.002(3)
 C8 0.022(3) 0.023(3) 0.022(3) -0.005(2) -0.002(2) -0.003(2)
 C9 0.029(3) 0.025(3) 0.021(3) -0.003(3) 0.002(3) -0.001(3)
 C10 0.029(3) 0.025(3) 0.030(3) 0.000(3) 0.005(3) -0.006(3)
 C11 0.029(3) 0.020(3) 0.029(3) -0.007(3) -0.003(3) -0.003(3)
 C12 0.021(3) 0.021(3) 0.026(3) -0.007(3) -0.012(2) 0.003(2)
 C13 0.024(3) 0.020(3) 0.017(3) -0.003(2) -0.003(2) -0.004(2)
 C14 0.022(3) 0.023(3) 0.021(3) -0.004(2) -0.004(2) 0.000(2)
 C15 0.020(3) 0.022(3) 0.017(3) -0.004(2) -0.001(2) 0.002(2)
 C16 0.021(3) 0.024(3) 0.019(3) -0.002(2) 0.000(2) -0.001(2)
 C17 0.024(3) 0.019(3) 0.018(3) -0.003(2) -0.001(2) 0.003(2)
 C18 0.024(3) 0.024(3) 0.021(3) 0.001(2) 0.001(2) 0.005(2)
 C19 0.021(3) 0.018(3) 0.024(3) -0.004(2) 0.000(2) 0.002(2)
 C20 0.028(3) 0.017(3) 0.024(3) -0.006(2) -0.004(3) 0.005(2)
 C21 0.020(3) 0.021(3) 0.032(3) -0.005(3) 0.001(3) 0.000(2)
 C22 0.023(3) 0.021(3) 0.027(3) 0.000(3) -0.002(2) 0.000(2)
 C23 0.027(3) 0.023(3) 0.031(3) 0.002(3) -0.007(3) 0.001(3)
 C24 0.025(3) 0.033(4) 0.031(3) 0.006(3) -0.006(3) 0.002(3)
 C25 0.024(3) 0.034(3) 0.024(3) 0.006(3) 0.000(3) -0.002(3)
 C26 0.020(3) 0.021(3) 0.025(3) 0.002(2) 0.001(2) -0.007(2)
 C27 0.020(3) 0.017(3) 0.022(3) -0.001(2) 0.000(2) 0.002(2)
 C28 0.024(3) 0.025(3) 0.014(3) -0.005(2) 0.002(2) -0.004(2)
 C29 0.018(3) 0.023(3) 0.027(3) 0.001(2) 0.003(2) 0.004(2)
 C30 0.021(3) 0.020(3) 0.018(3) 0.000(2) 0.002(2) 0.005(2)
 C31 0.016(3) 0.027(3) 0.026(3) 0.005(3) -0.001(2) 0.000(2)
 C32 0.024(3) 0.025(3) 0.030(3) -0.006(3) 0.000(3) 0.003(3)
 C33 0.028(3) 0.026(3) 0.024(3) -0.004(3) 0.002(3) 0.007(3)
 C34 0.020(3) 0.024(3) 0.029(3) 0.000(3) 0.008(2) 0.001(3)
 C35 0.039(4) 0.024(3) 0.034(4) -0.003(3) 0.002(3) -0.002(3)
 C36 0.047(4) 0.025(3) 0.033(4) 0.001(3) 0.000(3) -0.007(3)
 C37 0.034(3) 0.024(3) 0.028(3) 0.005(3) 0.001(3) -0.002(3)
 C38 0.021(3) 0.019(3) 0.023(3) 0.003(2) 0.010(2) 0.003(2)
 C39 0.017(3) 0.021(3) 0.029(3) 0.001(2) 0.004(2) 0.003(2)
 C40 0.018(3) 0.024(3) 0.026(3) -0.001(3) 0.003(2) 0.001(2)
 C41 0.027(3) 0.031(3) 0.027(3) -0.001(3) 0.004(3) 0.000(3)
 C42 0.026(3) 0.025(3) 0.040(4) -0.010(3) -0.001(3) 0.001(3)
 C43 0.020(3) 0.025(3) 0.028(3) 0.005(3) 0.001(2) 0.005(3)
 C44 0.034(4) 0.031(3) 0.027(3) 0.002(3) 0.000(3) 0.000(3)
 C45 0.042(4) 0.053(5) 0.026(3) 0.012(3) -0.007(3) -0.004(4)
 C46 0.029(3) 0.038(4) 0.043(4) 0.019(3) -0.002(3) 0.006(3)
 C47 0.032(3) 0.031(3) 0.029(3) 0.003(3) -0.008(3) 0.001(3)
 C48 0.053(5) 0.036(4) 0.030(4) 0.008(3) -0.005(3) 0.005(4)
 C49 0.063(6) 0.056(5) 0.048(5) 0.014(4) 0.003(5) 0.003(5)
 C50 0.028(3) 0.025(3) 0.034(4) 0.002(3) 0.001(3) -0.011(3)
 C51 0.053(5) 0.033(4) 0.033(4) 0.002(3) 0.010(4) -0.001(3)
 C52 0.079(7) 0.044(5) 0.070(6) 0.025(5) -0.011(6) 0.010(5)
 C53 0.037(4) 0.039(4) 0.030(3) 0.000(3) -0.006(3) -0.005(3)
 C54 0.040(4) 0.045(4) 0.049(5) 0.004(4) 0.010(4) 0.003(4)
 C55 0.050(5) 0.046(5) 0.070(6) -0.001(5) 0.022(5) 0.001(4)
 C56 0.058(5) 0.054(5) 0.045(5) -0.010(4) 0.017(4) -0.006(5)
 C57 0.034(4) 0.065(6) 0.044(5) -0.004(4) -0.010(4) 0.001(4)
 C58 0.034(4) 0.041(4) 0.041(4) -0.005(3) -0.011(3) 0.002(3)
 C59 0.058(5) 0.073(6) 0.034(4) -0.009(4) -0.008(4) 0.016(5)
 B1 0.023(3) 0.030(4) 0.017(3) 0.003(3) -0.001(3) 0.004(3)
 B2 0.029(4) 0.021(3) 0.045(5) 0.007(3) 0.006(3) 0.002(3)

_geom_special_details
;
 All esds (except the esd in the dihedral angle between two l.s. planes)
 are estimated using the full covariance matrix.  The cell esds are taken
 into account individually in the estimation of esds in distances, angles
 and torsion angles; correlations between esds in cell parameters are only
 used when they are defined by crystal symmetry.  An approximate (isotropic)
 treatment of cell esds is used for estimating esds involving l.s. planes.
;
loop_
  _geom_bond_atom_site_label_1
  _geom_bond_atom_site_label_2
  _geom_bond_distance
  _geom_bond_site_symmetry_2
  _geom_bond_publ_flag
 F1 B1 1.403(7) . ?
 F2 B1 1.387(8) . ?
 F3 B2 1.386(9) . ?
 F4 B2 1.383(8) . ?
 O1 H1 0.8400 . ?
 O1 C6 1.350(7) . ?
 O2 C13 1.403(7) . ?
 O2 C47 1.450(7) . ?
 O3 H3 0.8400 . ?
 O3 C20 1.357(7) . ?
 O4 C27 1.410(7) . ?
 O4 C50 1.450(7) . ?
 N1 C30 1.402(7) . ?
 N1 C33 1.352(8) . ?
 N1 B1 1.540(9) . ?
 N2 C34 1.403(8) . ?
 N2 C37 1.343(8) . ?
 N2 B1 1.547(9) . ?
 N3 C39 1.404(8) . ?
 N3 C42 1.344(9) . ?
 N3 B2 1.543(10) . ?
 N4 C43 1.399(8) . ?
 N4 C46 1.347(9) . ?
 N4 B2 1.548(10) . ?
 C1 C2 1.384(8) . ?
 C1 C6 1.402(8) . ?
 C1 C28 1.530(8) . ?
 C2 H2 0.9500 . ?
 C2 C3 1.408(8) . ?
 C3 C4 1.404(8) . ?
 C3 C29 1.484(8) . ?
 C4 H4 0.9500 . ?
 C4 C5 1.398(8) . ?
 C5 C6 1.408(8) . ?
 C5 C7 1.524(8) . ?
 C7 H7A 0.9900 . ?
 C7 H7B 0.9900 . ?
 C7 C8 1.511(8) . ?
 C8 C9 1.399(9) . ?
 C8 C13 1.405(8) . ?
 C9 H9 0.9500 . ?
 C9 C10 1.396(9) . ?
 C10 H10 0.9500 . ?
 C10 C11 1.385(9) . ?
 C11 H11 0.9500 . ?
 C11 C12 1.405(9) . ?
 C12 C13 1.383(8) . ?
 C12 C14 1.526(9) . ?
 C14 H14A 0.9900 . ?
 C14 H14B 0.9900 . ?
 C14 C15 1.513(8) . ?
 C15 C16 1.386(8) . ?
 C15 C20 1.410(8) . ?
 C16 H16 0.9500 . ?
 C16 C17 1.413(8) . ?
 C17 C18 1.389(9) . ?
 C17 C38 1.469(8) . ?
 C18 H18 0.9500 . ?
 C18 C19 1.404(8) . ?
 C19 C20 1.402(8) . ?
 C19 C21 1.519(8) . ?
 C21 H21A 0.9900 . ?
 C21 H21B 0.9900 . ?
 C21 C22 1.510(9) . ?
 C22 C23 1.398(9) . ?
 C22 C27 1.400(8) . ?
 C23 H23 0.9500 . ?
 C23 C24 1.396(9) . ?
 C24 H24 0.9500 . ?
 C24 C25 1.388(9) . ?
 C25 H25 0.9500 . ?
 C25 C26 1.408(9) . ?
 C26 C27 1.397(8) . ?
 C26 C28 1.506(9) . ?
 C28 H28A 0.9900 . ?
 C28 H28B 0.9900 . ?
 C29 C30 1.393(8) . ?
 C29 C34 1.407(9) . ?
 C30 C31 1.417(8) . ?
 C31 H31 0.9500 . ?
 C31 C32 1.380(9) . ?
 C32 H32 0.9500 . ?
 C32 C33 1.383(9) . ?
 C33 H33 0.9500 . ?
 C34 C35 1.400(9) . ?
 C35 H35 0.9500 . ?
 C35 C36 1.386(10) . ?
 C36 H36 0.9500 . ?
 C36 C37 1.400(9) . ?
 C37 H37 0.9500 . ?
 C38 C39 1.400(9) . ?
 C38 C43 1.414(9) . ?
 C39 C40 1.421(9) . ?
 C40 H40 0.9500 . ?
 C40 C41 1.374(9) . ?
 C41 H41 0.9500 . ?
 C41 C42 1.400(10) . ?
 C42 H42 0.9500 . ?
 C43 C44 1.417(9) . ?
 C44 H44 0.9500 . ?
 C44 C45 1.376(10) . ?
 C45 H45 0.9500 . ?
 C45 C46 1.412(11) . ?
 C46 H46 0.9500 . ?
 C47 H47A 0.9900 . ?
 C47 H47B 0.9900 . ?
 C47 C48 1.513(10) . ?
 C48 H48A 0.9900 . ?
 C48 H48B 0.9900 . ?
 C48 C49 1.512(12) . ?
 C49 H49A 0.9800 . ?
 C49 H49B 0.9800 . ?
 C49 H49C 0.9800 . ?
 C50 H50A 0.9900 . ?
 C50 H50B 0.9900 . ?
 C50 C51 1.516(10) . ?
 C51 H51A 0.9900 . ?
 C51 H51B 0.9900 . ?
 C51 C52 1.519(13) . ?
 C52 H52A 0.9800 . ?
 C52 H52B 0.9800 . ?
 C52 H52C 0.9800 . ?
 C53 C54 1.393(11) . ?
 C53 C58 1.399(10) . ?
 C53 C59 1.511(11) . ?
 C54 H54 0.9500 . ?
 C54 C55 1.372(12) . ?
 C55 H55 0.9500 . ?
 C55 C56 1.401(13) . ?
 C56 H56 0.9500 . ?
 C56 C57 1.374(13) . ?
 C57 H57 0.9500 . ?
 C57 C58 1.390(11) . ?
 C58 H58 0.9500 . ?
 C59 H59A 0.9800 . ?
 C59 H59B 0.9800 . ?
 C59 H59C 0.9800 . ?

loop_
  _geom_angle_atom_site_label_1
  _geom_angle_atom_site_label_2
  _geom_angle_atom_site_label_3
  _geom_angle
  _geom_angle_site_symmetry_1
  _geom_angle_site_symmetry_3
  _geom_angle_publ_flag
 C6 O1 H1 109.5 . . ?
 C13 O2 C47 115.0(5) . . ?
 C20 O3 H3 109.5 . . ?
 C27 O4 C50 114.3(5) . . ?
 C30 N1 B1 125.8(5) . . ?
 C33 N1 C30 107.0(5) . . ?
 C33 N1 B1 127.1(5) . . ?
 C34 N2 B1 126.1(5) . . ?
 C37 N2 C34 107.9(5) . . ?
 C37 N2 B1 126.0(5) . . ?
 C39 N3 B2 125.7(6) . . ?
 C42 N3 C39 106.9(5) . . ?
 C42 N3 B2 127.4(6) . . ?
 C43 N4 B2 125.3(6) . . ?
 C46 N4 C43 108.6(6) . . ?
 C46 N4 B2 125.4(6) . . ?
 C2 C1 C6 119.2(5) . . ?
 C2 C1 C28 121.3(5) . . ?
 C6 C1 C28 119.5(5) . . ?
 C1 C2 H2 119.3 . . ?
 C1 C2 C3 121.4(6) . . ?
 C3 C2 H2 119.3 . . ?
 C2 C3 C29 119.0(5) . . ?
 C4 C3 C2 118.5(6) . . ?
 C4 C3 C29 122.4(5) . . ?
 C3 C4 H4 119.3 . . ?
 C5 C4 C3 121.4(6) . . ?
 C5 C4 H4 119.3 . . ?
 C4 C5 C6 118.4(5) . . ?
 C4 C5 C7 120.9(5) . . ?
 C6 C5 C7 120.7(5) . . ?
 O1 C6 C1 116.1(5) . . ?
 O1 C6 C5 122.7(5) . . ?
 C1 C6 C5 121.1(5) . . ?
 C5 C7 H7A 109.3 . . ?
 C5 C7 H7B 109.3 . . ?
 H7A C7 H7B 108.0 . . ?
 C8 C7 C5 111.6(5) . . ?
 C8 C7 H7A 109.3 . . ?
 C8 C7 H7B 109.3 . . ?
 C9 C8 C7 119.1(5) . . ?
 C9 C8 C13 117.3(5) . . ?
 C13 C8 C7 123.3(6) . . ?
 C8 C9 H9 119.4 . . ?
 C10 C9 C8 121.2(6) . . ?
 C10 C9 H9 119.4 . . ?
 C9 C10 H10 120.4 . . ?
 C11 C10 C9 119.3(6) . . ?
 C11 C10 H10 120.4 . . ?
 C10 C11 H11 119.2 . . ?
 C10 C11 C12 121.5(6) . . ?
 C12 C11 H11 119.2 . . ?
 C11 C12 C14 120.4(5) . . ?
 C13 C12 C11 117.5(6) . . ?
 C13 C12 C14 122.0(6) . . ?
 O2 C13 C8 116.7(5) . . ?
 C12 C13 O2 120.2(5) . . ?
 C12 C13 C8 123.0(6) . . ?
 C12 C14 H14A 109.3 . . ?
 C12 C14 H14B 109.3 . . ?
 H14A C14 H14B 107.9 . . ?
 C15 C14 C12 111.7(5) . . ?
 C15 C14 H14A 109.3 . . ?
 C15 C14 H14B 109.3 . . ?
 C16 C15 C14 122.6(5) . . ?
 C16 C15 C20 118.7(5) . . ?
 C20 C15 C14 118.5(5) . . ?
 C15 C16 H16 119.2 . . ?
 C15 C16 C17 121.5(6) . . ?
 C17 C16 H16 119.2 . . ?
 C16 C17 C38 120.5(5) . . ?
 C18 C17 C16 118.2(5) . . ?
 C18 C17 C38 121.3(6) . . ?
 C17 C18 H18 118.9 . . ?
 C17 C18 C19 122.2(6) . . ?
 C19 C18 H18 118.9 . . ?
 C18 C19 C21 120.0(5) . . ?
 C20 C19 C18 118.0(6) . . ?
 C20 C19 C21 121.8(5) . . ?
 O3 C20 C15 115.5(5) . . ?
 O3 C20 C19 123.0(5) . . ?
 C19 C20 C15 121.3(5) . . ?
 C19 C21 H21A 109.4 . . ?
 C19 C21 H21B 109.4 . . ?
 H21A C21 H21B 108.0 . . ?
 C22 C21 C19 111.3(5) . . ?
 C22 C21 H21A 109.4 . . ?
 C22 C21 H21B 109.4 . . ?
 C23 C22 C21 120.3(6) . . ?
 C23 C22 C27 118.6(6) . . ?
 C27 C22 C21 120.9(5) . . ?
 C22 C23 H23 120.0 . . ?
 C24 C23 C22 120.0(6) . . ?
 C24 C23 H23 120.0 . . ?
 C23 C24 H24 119.8 . . ?
 C25 C24 C23 120.3(6) . . ?
 C25 C24 H24 119.8 . . ?
 C24 C25 H25 119.4 . . ?
 C24 C25 C26 121.3(6) . . ?
 C26 C25 H25 119.4 . . ?
 C25 C26 C28 121.2(6) . . ?
 C27 C26 C25 117.1(6) . . ?
 C27 C26 C28 121.7(5) . . ?
 C22 C27 O4 118.1(5) . . ?
 C26 C27 O4 119.2(5) . . ?
 C26 C27 C22 122.7(6) . . ?
 C1 C28 H28A 108.9 . . ?
 C1 C28 H28B 108.9 . . ?
 C26 C28 C1 113.2(5) . . ?
 C26 C28 H28A 108.9 . . ?
 C26 C28 H28B 108.9 . . ?
 H28A C28 H28B 107.8 . . ?
 C30 C29 C3 118.3(5) . . ?
 C30 C29 C34 120.0(6) . . ?
 C34 C29 C3 121.7(6) . . ?
 N1 C30 C31 107.0(5) . . ?
 C29 C30 N1 121.2(5) . . ?
 C29 C30 C31 131.5(6) . . ?
 C30 C31 H31 125.9 . . ?
 C32 C31 C30 108.2(6) . . ?
 C32 C31 H31 125.9 . . ?
 C31 C32 H32 126.8 . . ?
 C31 C32 C33 106.4(6) . . ?
 C33 C32 H32 126.8 . . ?
 N1 C33 C32 111.3(6) . . ?
 N1 C33 H33 124.3 . . ?
 C32 C33 H33 124.3 . . ?
 N2 C34 C29 120.4(6) . . ?
 C35 C34 N2 107.3(6) . . ?
 C35 C34 C29 132.3(6) . . ?
 C34 C35 H35 126.0 . . ?
 C36 C35 C34 108.1(6) . . ?
 C36 C35 H35 126.0 . . ?
 C35 C36 H36 126.7 . . ?
 C35 C36 C37 106.6(6) . . ?
 C37 C36 H36 126.7 . . ?
 N2 C37 C36 110.1(6) . . ?
 N2 C37 H37 124.9 . . ?
 C36 C37 H37 124.9 . . ?
 C39 C38 C17 119.9(6) . . ?
 C39 C38 C43 119.3(5) . . ?
 C43 C38 C17 120.7(6) . . ?
 N3 C39 C40 107.6(5) . . ?
 C38 C39 N3 120.5(6) . . ?
 C38 C39 C40 130.6(6) . . ?
 C39 C40 H40 126.2 . . ?
 C41 C40 C39 107.7(6) . . ?
 C41 C40 H40 126.2 . . ?
 C40 C41 H41 126.6 . . ?
 C40 C41 C42 106.7(6) . . ?
 C42 C41 H41 126.6 . . ?
 N3 C42 C41 111.1(6) . . ?
 N3 C42 H42 124.5 . . ?
 C41 C42 H42 124.5 . . ?
 N4 C43 C38 120.7(6) . . ?
 N4 C43 C44 106.8(6) . . ?
 C38 C43 C44 132.4(6) . . ?
 C43 C44 H44 125.9 . . ?
 C45 C44 C43 108.2(6) . . ?
 C45 C44 H44 125.9 . . ?
 C44 C45 H45 126.5 . . ?
 C44 C45 C46 107.0(6) . . ?
 C46 C45 H45 126.5 . . ?
 N4 C46 C45 109.4(6) . . ?
 N4 C46 H46 125.3 . . ?
 C45 C46 H46 125.3 . . ?
 O2 C47 H47A 109.9 . . ?
 O2 C47 H47B 109.9 . . ?
 O2 C47 C48 109.1(6) . . ?
 H47A C47 H47B 108.3 . . ?
 C48 C47 H47A 109.9 . . ?
 C48 C47 H47B 109.9 . . ?
 C47 C48 H48A 109.0 . . ?
 C47 C48 H48B 109.0 . . ?
 H48A C48 H48B 107.8 . . ?
 C49 C48 C47 112.8(7) . . ?
 C49 C48 H48A 109.0 . . ?
 C49 C48 H48B 109.0 . . ?
 C48 C49 H49A 109.5 . . ?
 C48 C49 H49B 109.5 . . ?
 C48 C49 H49C 109.5 . . ?
 H49A C49 H49B 109.5 . . ?
 H49A C49 H49C 109.5 . . ?
 H49B C49 H49C 109.5 . . ?
 O4 C50 H50A 110.3 . . ?
 O4 C50 H50B 110.3 . . ?
 O4 C50 C51 107.0(6) . . ?
 H50A C50 H50B 108.6 . . ?
 C51 C50 H50A 110.3 . . ?
 C51 C50 H50B 110.3 . . ?
 C50 C51 H51A 108.9 . . ?
 C50 C51 H51B 108.9 . . ?
 C50 C51 C52 113.2(7) . . ?
 H51A C51 H51B 107.7 . . ?
 C52 C51 H51A 108.9 . . ?
 C52 C51 H51B 108.9 . . ?
 C51 C52 H52A 109.5 . . ?
 C51 C52 H52B 109.5 . . ?
 C51 C52 H52C 109.5 . . ?
 H52A C52 H52B 109.5 . . ?
 H52A C52 H52C 109.5 . . ?
 H52B C52 H52C 109.5 . . ?
 C54 C53 C58 118.8(7) . . ?
 C54 C53 C59 120.9(7) . . ?
 C58 C53 C59 120.3(7) . . ?
 C53 C54 H54 119.6 . . ?
 C55 C54 C53 120.8(8) . . ?
 C55 C54 H54 119.6 . . ?
 C54 C55 H55 119.9 . . ?
 C54 C55 C56 120.1(8) . . ?
 C56 C55 H55 119.9 . . ?
 C55 C56 H56 120.2 . . ?
 C57 C56 C55 119.6(8) . . ?
 C57 C56 H56 120.2 . . ?
 C56 C57 H57 119.8 . . ?
 C56 C57 C58 120.4(8) . . ?
 C58 C57 H57 119.8 . . ?
 C53 C58 H58 119.9 . . ?
 C57 C58 C53 120.2(7) . . ?
 C57 C58 H58 119.9 . . ?
 C53 C59 H59A 109.5 . . ?
 C53 C59 H59B 109.5 . . ?
 C53 C59 H59C 109.5 . . ?
 H59A C59 H59B 109.5 . . ?
 H59A C59 H59C 109.5 . . ?
 H59B C59 H59C 109.5 . . ?
 F1 B1 N1 110.2(5) . . ?
 F1 B1 N2 110.1(5) . . ?
 F2 B1 F1 108.6(5) . . ?
 F2 B1 N1 110.5(5) . . ?
 F2 B1 N2 111.5(5) . . ?
 N1 B1 N2 105.9(5) . . ?
 F3 B2 N3 109.9(6) . . ?
 F3 B2 N4 110.3(6) . . ?
 F4 B2 F3 110.9(6) . . ?
 F4 B2 N3 109.7(6) . . ?
 F4 B2 N4 111.5(6) . . ?
 N3 B2 N4 104.3(5) . . ?

_shelx_res_file
;
    mm17_a.res created by SHELXL-2014/7

TITL mm17_a_a.res in P2(1)2(1)2(1)
REM Old TITL MM17_a.res in P2(1)2(1)2(1)
REM SHELXT solution in P2(1)2(1)2(1)
REM R1 0.126, Rweak 0.067, Alpha 0.005, Orientation as input
REM Formula found by SHELXT: C59 B2 N4 O4 F4
CELL 0.7288 15.206 16.4793 19.894 90 90 90
ZERR 4 0.0013 0.0016 0.002 0 0 0
LATT -1
SYMM 0.5-X,-Y,0.5+Z
SYMM -X,0.5+Y,0.5-Z
SYMM 0.5+X,0.5-Y,-Z
SFAC C H B F N O
DISP B 0.002 0.001 6.862
DISP C 0.004 0.002 12.046
DISP F 0.019 0.011 54.691
DISP H -0 0 0.625
DISP N 0.007 0.003 20.666
DISP O 0.012 0.006 34.424
UNIT 236 216 8 16 16 16

L.S. 20
PLAN  20
SIZE 0.05 0.04 0.06
TEMP -123
BOND $H
list 4
fmap 2
acta
REM <olex2.extras>
REM <HklSrc "%.\\MM17_a.hkl">
REM </olex2.extras>

WGHT    0.035100   17.643301
FVAR       0.35639
F1    4    0.550307    0.413986    0.309438    11.00000    0.02653    0.03397 =
         0.02664    0.00850   -0.00300    0.00405
F2    4    0.687657    0.365366    0.327662    11.00000    0.02357    0.03219 =
         0.02617   -0.00187    0.00536    0.00220
F3    4    0.227037    0.993304    0.844163    11.00000    0.03213    0.03342 =
         0.05457    0.01692    0.00629   -0.00702
F4    4    0.084835    1.000397    0.880148    11.00000    0.03600    0.02794 =
         0.04961    0.00170    0.00102    0.01300
O1    6    0.422401    0.335847    0.767002    11.00000    0.02390    0.03303 =
         0.01950   -0.00475    0.00102   -0.00990
AFIX 147
H1    2    0.460728    0.345397    0.796363    11.00000   -1.50000
AFIX   0
O2    6    0.496335    0.406086    0.874792    11.00000    0.02258    0.01972 =
         0.02104   -0.00023   -0.00339   -0.00119
O3    6    0.302409    0.443206    0.878974    11.00000    0.02570    0.02268 =
         0.03157   -0.01020   -0.00691    0.00314
AFIX 147
H3    2    0.272457    0.413620    0.853321    11.00000   -1.50000
AFIX   0
O4    6    0.230060    0.337607    0.792621    11.00000    0.02421    0.01563 =
         0.02510   -0.00003    0.00162   -0.00289
N1    5    0.569881    0.312045    0.395300    11.00000    0.02608    0.02369 =
         0.01543   -0.00136    0.00305    0.00220
N2    5    0.622727    0.451732    0.413145    11.00000    0.02415    0.02270 =
         0.02576    0.00429    0.00304    0.00114
N3    5    0.178652    0.899624    0.928790    11.00000    0.02193    0.01778 =
         0.03075   -0.00162    0.00077   -0.00058
N4    5    0.129023    0.884822    0.812732    11.00000    0.02541    0.02433 =
         0.02900    0.00687    0.00477    0.00297
C1    1    0.401335    0.332455    0.650730    11.00000    0.02018    0.02459 =
         0.01937   -0.00554    0.00211   -0.00178
C2    1    0.432949    0.343159    0.586100    11.00000    0.02390    0.02295 =
         0.02151   -0.00482    0.00050   -0.00183
AFIX  43
H2    2    0.395934    0.331015    0.548969    11.00000   -1.20000
AFIX   0
C3    1    0.518872    0.371684    0.574244    11.00000    0.02055    0.02343 =
         0.02286   -0.00533    0.00340   -0.00040
C4    1    0.572221    0.390117    0.629757    11.00000    0.02177    0.02610 =
         0.02330   -0.00038    0.00349    0.00111
AFIX  43
H4    2    0.629751    0.410781    0.622425    11.00000   -1.20000
AFIX   0
C5    1    0.542560    0.378736    0.695602    11.00000    0.01937    0.02176 =
         0.01872   -0.00474   -0.00215    0.00225
C6    1    0.456500    0.349582    0.705414    11.00000    0.02358    0.01601 =
         0.02005   -0.00723    0.00162    0.00084
C7    1    0.601730    0.397834    0.755390    11.00000    0.02251    0.02451 =
         0.02486   -0.00242   -0.00128    0.00216
AFIX  23
H7A   2    0.598023    0.353036    0.788426    11.00000   -1.20000
H7B   2    0.663469    0.401693    0.739922    11.00000   -1.20000
AFIX   0
C8    1    0.575763    0.476457    0.789041    11.00000    0.02150    0.02350 =
         0.02237   -0.00501   -0.00168   -0.00308
C9    1    0.600595    0.550017    0.759457    11.00000    0.02894    0.02480 =
         0.02063   -0.00281    0.00169   -0.00132
AFIX  43
H9    2    0.638239    0.549527    0.721348    11.00000   -1.20000
AFIX   0
C10   1    0.571054    0.624124    0.784927    11.00000    0.02910    0.02531 =
         0.03043    0.00031    0.00472   -0.00558
AFIX  43
H10   2    0.590024    0.673692    0.765325    11.00000   -1.20000
AFIX   0
C11   1    0.513809    0.624590    0.839068    11.00000    0.02876    0.02037 =
         0.02864   -0.00738   -0.00291   -0.00277
AFIX  43
H11   2    0.492409    0.674967    0.855543    11.00000   -1.20000
AFIX   0
C12   1    0.486654    0.552288    0.870187    11.00000    0.02096    0.02121 =
         0.02588   -0.00680   -0.01198    0.00280
C13   1    0.520213    0.480246    0.845387    11.00000    0.02367    0.02010 =
         0.01674   -0.00335   -0.00338   -0.00368
C14   1    0.419202    0.554163    0.926985    11.00000    0.02222    0.02328 =
         0.02126   -0.00377   -0.00373   -0.00006
AFIX  23
H14A  2    0.414767    0.499494    0.947336    11.00000   -1.20000
H14B  2    0.439313    0.592250    0.962266    11.00000   -1.20000
AFIX   0
C15   1    0.329493    0.580197    0.902169    11.00000    0.02048    0.02206 =
         0.01662   -0.00398   -0.00054    0.00181
C16   1    0.303083    0.660689    0.900753    11.00000    0.02111    0.02405 =
         0.01947   -0.00166    0.00007   -0.00137
AFIX  43
H16   2    0.340980    0.701149    0.918587    11.00000   -1.20000
AFIX   0
C17   1    0.221101    0.683975    0.873401    11.00000    0.02382    0.01944 =
         0.01774   -0.00271   -0.00080    0.00272
C18   1    0.165303    0.623428    0.850140    11.00000    0.02398    0.02405 =
         0.02081    0.00139    0.00143    0.00501
AFIX  43
H18   2    0.109115    0.638183    0.833213    11.00000   -1.20000
AFIX   0
C19   1    0.189224    0.541126    0.850823    11.00000    0.02137    0.01833 =
         0.02376   -0.00378    0.00029    0.00222
C20   1    0.272946    0.520772    0.875104    11.00000    0.02777    0.01741 =
         0.02394   -0.00590   -0.00383    0.00476
C21   1    0.127580    0.477717    0.821593    11.00000    0.01988    0.02138 =
         0.03241   -0.00466    0.00086    0.00023
AFIX  23
H21A  2    0.128758    0.428569    0.850196    11.00000   -1.20000
H21B  2    0.066750    0.499131    0.821563    11.00000   -1.20000
AFIX   0
C22   1    0.153600    0.455280    0.750732    11.00000    0.02304    0.02066 =
         0.02721    0.00001   -0.00215   -0.00029
C23   1    0.129442    0.504909    0.696808    11.00000    0.02680    0.02292 =
         0.03077    0.00239   -0.00689    0.00102
AFIX  43
H23   2    0.090947    0.549498    0.703904    11.00000   -1.20000
AFIX   0
C24   1    0.161925    0.488896    0.632528    11.00000    0.02513    0.03331 =
         0.03093    0.00640   -0.00575    0.00188
AFIX  43
H24   2    0.144997    0.522382    0.595874    11.00000   -1.20000
AFIX   0
C25   1    0.218819    0.424312    0.621898    11.00000    0.02362    0.03412 =
         0.02355    0.00592   -0.00026   -0.00218
AFIX  43
H25   2    0.241567    0.415031    0.578092    11.00000   -1.20000
AFIX   0
C26   1    0.243486    0.372270    0.674772    11.00000    0.02025    0.02125 =
         0.02518    0.00248    0.00055   -0.00651
C27   1    0.208098    0.388541    0.738182    11.00000    0.01959    0.01696 =
         0.02193   -0.00150   -0.00028    0.00189
C28   1    0.307146    0.303625    0.663536    11.00000    0.02418    0.02469 =
         0.01443   -0.00544    0.00231   -0.00416
AFIX  23
H28A  2    0.287150    0.271175    0.624545    11.00000   -1.20000
H28B  2    0.306732    0.267806    0.703485    11.00000   -1.20000
AFIX   0
C29   1    0.550997    0.377671    0.504002    11.00000    0.01843    0.02336 =
         0.02722    0.00122    0.00283    0.00387
C30   1    0.540543    0.310634    0.462077    11.00000    0.02053    0.02049 =
         0.01849   -0.00042    0.00241    0.00530
C31   1    0.510656    0.230762    0.475217    11.00000    0.01629    0.02675 =
         0.02629    0.00506   -0.00077    0.00042
AFIX  43
H31   2    0.486430    0.211965    0.516388    11.00000   -1.20000
AFIX   0
C32   1    0.522819    0.184979    0.417870    11.00000    0.02351    0.02537 =
         0.02987   -0.00648    0.00010    0.00303
AFIX  43
H32   2    0.509343    0.129105    0.412211    11.00000   -1.20000
AFIX   0
C33   1    0.558498    0.236520    0.370286    11.00000    0.02811    0.02627 =
         0.02434   -0.00417    0.00168    0.00691
AFIX  43
H33   2    0.573136    0.220850    0.325714    11.00000   -1.20000
AFIX   0
C34   1    0.593542    0.447748    0.479965    11.00000    0.01999    0.02412 =
         0.02891   -0.00002    0.00804    0.00124
C35   1    0.614711    0.521769    0.510489    11.00000    0.03899    0.02382 =
         0.03443   -0.00253    0.00197   -0.00175
AFIX  43
H35   2    0.600997    0.537005    0.555336    11.00000   -1.20000
AFIX   0
C36   1    0.659161    0.568944    0.463876    11.00000    0.04724    0.02532 =
         0.03329    0.00085    0.00033   -0.00700
AFIX  43
H36   2    0.682693    0.621664    0.470925    11.00000   -1.20000
AFIX   0
C37   1    0.662594    0.523707    0.404384    11.00000    0.03392    0.02427 =
         0.02755    0.00488    0.00050   -0.00157
AFIX  43
H37   2    0.689235    0.541335    0.363733    11.00000   -1.20000
AFIX   0
C38   1    0.195153    0.769837    0.871711    11.00000    0.02053    0.01861 =
         0.02308    0.00280    0.00983    0.00280
C39   1    0.204765    0.817895    0.929282    11.00000    0.01698    0.02098 =
         0.02888    0.00061    0.00420    0.00302
C40   1    0.221539    0.795856    0.997138    11.00000    0.01842    0.02434 =
         0.02607   -0.00051    0.00268    0.00102
AFIX  43
H40   2    0.240859    0.744272    1.012514    11.00000   -1.20000
AFIX   0
C41   1    0.204786    0.862573    1.036490    11.00000    0.02714    0.03143 =
         0.02728   -0.00127    0.00383   -0.00038
AFIX  43
H41   2    0.209787    0.865755    1.084017    11.00000   -1.20000
AFIX   0
C42   1    0.178907    0.925001    0.993014    11.00000    0.02593    0.02501 =
         0.03979   -0.01033   -0.00086    0.00085
AFIX  43
H42   2    0.163559    0.978250    1.007052    11.00000   -1.20000
AFIX   0
C43   1    0.154765    0.803317    0.814018    11.00000    0.02000    0.02532 =
         0.02804    0.00464    0.00101    0.00455
C44   1    0.130864    0.769500    0.751118    11.00000    0.03363    0.03053 =
         0.02699    0.00233    0.00023   -0.00039
AFIX  43
H44   2    0.141236    0.715227    0.737107    11.00000   -1.20000
AFIX   0
C45   1    0.090026    0.828914    0.713855    11.00000    0.04224    0.05296 =
         0.02627    0.01226   -0.00698   -0.00394
AFIX  43
H45   2    0.066273    0.823082    0.669952    11.00000   -1.20000
AFIX   0
C46   1    0.090123    0.900201    0.753257    11.00000    0.02896    0.03803 =
         0.04335    0.01854   -0.00179    0.00565
AFIX  43
H46   2    0.066451    0.951055    0.739899    11.00000   -1.20000
AFIX   0
C47   1    0.553357    0.378925    0.928723    11.00000    0.03199    0.03095 =
         0.02896    0.00297   -0.00799    0.00117
AFIX  23
H47A  2    0.557949    0.421670    0.963513    11.00000   -1.20000
H47B  2    0.613021    0.368045    0.910962    11.00000   -1.20000
AFIX   0
C48   1    0.515605    0.302367    0.959214    11.00000    0.05272    0.03553 =
         0.02983    0.00804   -0.00453    0.00487
AFIX  23
H48A  2    0.503492    0.262862    0.922885    11.00000   -1.20000
H48B  2    0.559809    0.277972    0.989653    11.00000   -1.20000
AFIX   0
C49   1    0.431837    0.317583    0.998131    11.00000    0.06274    0.05600 =
         0.04839    0.01405    0.00324    0.00321
AFIX 137
H49A  2    0.387412    0.340831    0.968085    11.00000   -1.50000
H49B  2    0.443718    0.355545    1.034945    11.00000   -1.50000
H49C  2    0.410072    0.266237    1.016593    11.00000   -1.50000
AFIX   0
C50   1    0.167827    0.272504    0.804538    11.00000    0.02762    0.02547 =
         0.03444    0.00216    0.00137   -0.01090
AFIX  23
H50A  2    0.170644    0.232180    0.767713    11.00000   -1.20000
H50B  2    0.107217    0.294257    0.806898    11.00000   -1.20000
AFIX   0
C51   1    0.192969    0.233436    0.870784    11.00000    0.05269    0.03262 =
         0.03272    0.00231    0.01022   -0.00068
AFIX  23
H51A  2    0.149546    0.190645    0.881666    11.00000   -1.20000
H51B  2    0.190179    0.274884    0.906744    11.00000   -1.20000
AFIX   0
C52   1    0.284374    0.196199    0.870086    11.00000    0.07872    0.04413 =
         0.06984    0.02531   -0.01063    0.01005
AFIX 137
H52A  2    0.286664    0.152822    0.836434    11.00000   -1.50000
H52B  2    0.297679    0.173711    0.914541    11.00000   -1.50000
H52C  2    0.327734    0.238047    0.858834    11.00000   -1.50000
AFIX   0

C53   1    0.356133    0.600567    0.573030    11.00000    0.03690    0.03878 =
         0.02982   -0.00006   -0.00578   -0.00495
C54   1    0.305806    0.670590    0.580510    11.00000    0.03973    0.04470 =
         0.04905    0.00418    0.00972    0.00298
AFIX  43
H54   2    0.279285    0.694694    0.542159    11.00000   -1.20000
AFIX   0
C55   1    0.294061    0.705184    0.642579    11.00000    0.05047    0.04582 =
         0.06975   -0.00121    0.02233    0.00095
AFIX  43
H55   2    0.262340    0.754605    0.646643    11.00000   -1.20000
AFIX   0
C56   1    0.328747    0.667787    0.699985    11.00000    0.05783    0.05413 =
         0.04520   -0.00997    0.01664   -0.00581
AFIX  43
H56   2    0.319773    0.691196    0.743081    11.00000   -1.20000
AFIX   0
C57   1    0.375817    0.597058    0.693586    11.00000    0.03355    0.06469 =
         0.04442   -0.00419   -0.01001    0.00067
AFIX  43
H57   2    0.397872    0.570654    0.732544    11.00000   -1.20000
AFIX   0
C58   1    0.391372    0.563888    0.630457    11.00000    0.03434    0.04142 =
         0.04108   -0.00450   -0.01056    0.00229
AFIX  43
H58   2    0.426024    0.516184    0.626290    11.00000   -1.20000
AFIX   0
C59   1    0.370386    0.563063    0.504599    11.00000    0.05816    0.07277 =
         0.03422   -0.00934   -0.00781    0.01560
AFIX 137
H59A  2    0.319027    0.573627    0.476155    11.00000   -1.50000
H59B  2    0.378569    0.504367    0.509446    11.00000   -1.50000
H59C  2    0.422807    0.586867    0.483805    11.00000   -1.50000
AFIX   0

B1    3    0.609030    0.385966    0.358617    11.00000    0.02279    0.02967 =
         0.01672    0.00267   -0.00101    0.00440
B2    3    0.154544    0.949418    0.865737    11.00000    0.02882    0.02060 =
         0.04464    0.00677    0.00618    0.00200
HKLF 4

REM  mm17_a_a.res in P2(1)2(1)2(1)
REM R1 =  0.0769 for    5345 Fo > 4sig(Fo)  and  0.0855 for all    6061 data
REM    663 parameters refined using      0 restraints

END

WGHT      0.0351     17.6468

REM Highest difference peak  0.362,  deepest hole -0.342,  1-sigma level  0.084
Q1    1   0.1933  1.0190  1.0823  11.00000  0.05    0.36
Q2    1   0.0028  0.5917  0.6615  11.00000  0.05    0.33
Q3    1   0.6938  0.5398  0.5247  11.00000  0.05    0.31
Q4    1   0.0973  1.0602  0.7968  11.00000  0.05    0.31
Q5    1   0.1411  0.8179  0.6898  11.00000  0.05    0.30
Q6    1   0.3237  0.8427  0.9759  11.00000  0.05    0.30
Q7    1   0.1952  0.4781  0.5109  11.00000  0.05    0.29
Q8    1   0.1808  1.0327  0.7910  11.00000  0.05    0.29
Q9    1   0.2015  0.1447  0.7912  11.00000  0.05    0.29
Q10   1   0.4317  0.4758  0.4673  11.00000  0.05    0.28
Q11   1   0.4599  0.2428  0.3943  11.00000  0.05    0.28
Q12   1   0.3216  0.2497  0.7704  11.00000  0.05    0.28
Q13   1   0.6986  0.4253  0.9003  11.00000  0.05    0.28
Q14   1   0.3837  0.1450  0.9020  11.00000  0.05    0.28
Q15   1   0.6390  0.5351  0.5942  11.00000  0.05    0.28
Q16   1   0.4790  0.4219  0.4008  11.00000  0.05    0.28
Q17   1   0.1970  0.5524  0.5459  11.00000  0.05    0.27
Q18   1   0.3244  0.7156  0.7940  11.00000  0.05    0.27
Q19   1   0.0018  0.2217  0.7928  11.00000  0.05    0.27
Q20   1   0.4634  0.6933  0.8056  11.00000  0.05    0.27
;
_shelx_res_checksum                23180
_shelx_hkl_file
;
   1   0   0    3.50    1.20
   2   0   0  240.08   17.80
   3   0   0    0.30    0.50
   4   0   0 1071.09   83.99
   5   0   0    1.40    1.00
   6   0   0    7.30    1.00
   7   0   0    0.10    0.70
   8   0   0 1727.23  137.39
   9   0   0    0.20    1.00
  10   0   0  695.93   36.60
  11   0   0    0.20    0.60
  12   0   0    2.70    0.60
  13   0   0    0.60    3.30
  14   0   0  101.99   10.90
  15   0   0    0.00    3.60
  16   0   0   14.20    5.00
  17   0   0    1.10    4.50
  18   0   0    5.90    4.80
  19   0   0    0.00    4.40
   0   1   0    1.10    0.40
   1   1   0   36.60    0.80
   2   1   0   39.70    1.20
   3   1   0 4030.70  150.08
   4   1   0  370.76    9.90
   5   1   0  742.03   18.90
   6   1   0  462.65    9.20
   7   1   0   12.00    0.70
   8   1   0  563.44   16.70
   9   1   0  102.59    4.60
  10   1   0   82.39    2.90
  11   1   0   54.39    8.30
  12   1   0   19.70    1.70
  13   1   0   61.39    4.20
  14   1   0    5.60    1.20
  15   1   0    8.50    4.70
  16   1   0   40.80    5.60
  17   1   0   14.10    5.20
  18   1   0   18.20    5.20
  19   1   0    0.00    4.90
   0   2   0 1408.66   64.09
   1   2   0  495.65   15.90
   2   2   0   74.99    1.70
   3   2   0 9999.00  261.17
   4   2   0 4036.10  127.69
   5   2   0 1177.98   25.30
   6   2   0   73.49    2.10
   7   2   0  436.36    7.30
   8   2   0  726.93   12.60
   9   2   0  625.44   11.10
  10   2   0   10.40    0.90
  11   2   0   11.80    1.00
  12   2   0   77.09    2.30
  13   2   0  165.68    4.90
  14   2   0    6.00    1.60
  15   2   0    3.10    1.50
  16   2   0   18.10    3.30
  17   2   0   20.20    3.40
  18   2   0    5.50    3.20
  19   2   0   15.80    4.80
   0   3   0    2.30    0.90
   1   3   0  155.68    2.80
   2   3   0 1206.38   41.70
   3   3   0   48.60    1.30
   4   3   0  626.84   10.70
   5   3   0  300.97    5.10
   6   3   0   40.90    1.30
   7   3   0  372.96    6.60
   8   3   0  213.58    4.20
   9   3   0   57.99    1.70
  10   3   0  430.56    7.90
  11   3   0   66.19    1.90
  12   3   0  105.99    2.80
  13   3   0  123.29    3.40
  14   3   0   36.70    1.60
  15   3   0   24.30    2.40
  16   3   0    4.90    1.80
  17   3   0    8.90    3.20
  18   3   0    9.40    3.20
  19   3   0    1.50    3.00
   0   4   0 1284.97   73.39
   1   4   0  967.00   30.60
   2   4   0  841.62   19.00
   3   4   0  137.69    2.70
   4   4   0  244.28    4.50
   5   4   0 1477.35   37.40
   6   4   0   37.80    1.30
   7   4   0  122.69    3.00
   8   4   0  315.07    7.00
   9   4   0  221.68    5.30
  10   4   0    0.90    0.90
  11   4   0    1.00    0.90
  12   4   0   10.10    1.20
  13   4   0   78.49    2.90
  14   4   0   45.00    2.10
  15   4   0   46.60    2.30
  16   4   0   16.80    2.90
  17   4   0    6.30    5.50
  18   4   0    0.00    5.60
  19   4   0   12.40    5.70
   0   5   0   23.40    2.80
   1   5   0   97.79    3.00
   2   5   0  670.73   20.70
   3   5   0  944.11   33.30
   4   5   0 2751.62  113.89
   5   5   0  106.59    5.50
   6   5   0  782.82   39.10
   7   5   0  600.74   18.90
   8   5   0  163.68    8.00
   9   5   0   30.20    2.10
  10   5   0   15.40    2.10
  11   5   0   12.60    1.90
  12   5   0   93.79    5.00
  13   5   0    7.70    2.10
  14   5   0   76.29    4.20
  15   5   0  149.99    7.10
  16   5   0   56.39    5.20
  17   5   0    3.40    4.70
  18   5   0    4.70    3.90
   0   6   0  542.05   21.20
   1   6   0 1348.86   42.50
   2   6   0  116.29    5.30
   3   6   0  209.38    9.20
   4   6   0  252.87    7.50
   5   6   0  262.37   23.90
   6   6   0 1005.60   23.10
   7   6   0  167.88    6.80
   8   6   0   47.80    1.80
   9   6   0   73.49    3.10
  10   6   0    1.10    1.70
  11   6   0   74.29    6.20
  12   6   0   15.60    3.00
  13   6   0   63.19    5.60
  14   6   0   39.80    3.70
  15   6   0  130.89    7.10
  16   6   0   70.99    5.40
  17   6   0   11.00    3.80
  18   6   0   75.49    7.40
   0   7   0    1.20    1.20
   1   7   0    9.00    0.90
   2   7   0  495.55    8.40
   3   7   0    1.20    0.80
   4   7   0   41.90    1.40
   5   7   0   80.99    2.10
   6   7   0  230.88    4.60
   7   7   0   43.20    1.60
   8   7   0  173.08    3.70
   9   7   0   91.19    2.40
  10   7   0   60.69    2.40
  11   7   0  143.39    4.90
  12   7   0   32.50    2.10
  13   7   0   13.50    1.60
  14   7   0   56.49    4.00
  15   7   0   25.40    3.00
  16   7   0   44.90    5.20
  17   7   0   34.30    4.90
  18   7   0   84.69   10.30
   0   8   0    1.40    1.20
   1   8   0  110.69    2.40
   2   8   0  120.29    2.50
   3   8   0  157.78    3.00
   4   8   0   32.20    1.20
   5   8   0   58.09    1.70
   6   8   0   12.20    0.90
   7   8   0   16.40    1.00
   8   8   0   25.20    1.10
   9   8   0   60.49    1.80
  10   8   0  105.89    2.80
  11   8   0   28.90    1.90
  12   8   0    0.40    1.20
  13   8   0    8.40    1.40
  14   8   0    4.80    2.10
  15   8   0   11.30    2.30
  16   8   0   65.59    4.50
  17   8   0    2.70    2.50
  18   8   0    1.10    4.00
   0   9   0    2.60    1.20
   1   9   0 1253.47   25.60
   2   9   0   11.70    1.00
   3   9   0  243.58    4.80
   4   9   0  333.57    6.20
   5   9   0  822.02   14.40
   6   9   0   65.09    2.00
   7   9   0   47.30    1.70
   8   9   0   23.60    1.20
   9   9   0  260.27    5.30
  10   9   0    3.40    0.80
  11   9   0   53.39    2.20
  12   9   0    2.60    2.10
  13   9   0    1.70    2.50
  14   9   0   25.40    3.20
  15   9   0    0.90    2.40
  16   9   0    3.60    3.40
  17   9   0   34.70    5.30
   0  10   0  304.67    9.30
   1  10   0   34.00    2.50
   2  10   0   85.49    5.20
   3  10   0   55.89    3.10
   4  10   0   50.49    2.10
   5  10   0  116.19    4.10
   6  10   0    4.10    1.80
   7  10   0   20.50    2.20
   8  10   0   33.90    2.00
   9  10   0   49.00    2.50
  10  10   0   28.20    2.90
  11  10   0   81.79    3.70
  12  10   0   12.80    4.90
  13  10   0   65.39    6.20
  14  10   0   43.00    5.30
  15  10   0   54.29    5.10
  16  10   0   21.50    5.70
  17  10   0    6.20    5.20
   0  11   0   13.50    2.40
   1  11   0   34.50    2.10
   2  11   0   44.30    2.30
   3  11   0   43.20    2.40
   4  11   0  668.33   15.80
   5  11   0  163.08    4.70
   6  11   0   70.09    3.20
   7  11   0   45.00    3.00
   8  11   0   56.19    3.40
   9  11   0   15.50    1.90
  10  11   0    9.70    2.00
  11  11   0  114.69    4.40
  12  11   0    4.10    3.30
  13  11   0   14.00    4.00
  14  11   0   16.90    3.60
  15  11   0   13.70    3.80
  16  11   0    4.90    3.40
   0  12   0    6.90    2.00
   1  12   0  149.69    4.10
   2  12   0    6.20    1.30
   3  12   0  359.56    8.10
   4  12   0    1.90    1.10
   5  12   0   20.80    2.00
   6  12   0  161.58    4.30
   7  12   0    0.70    1.40
   8  12   0   13.70    2.10
   9  12   0    3.40    1.90
  10  12   0    0.10    1.30
  11  12   0   25.40    2.70
  12  12   0   18.20    5.30
  13  12   0   13.30    4.60
  14  12   0    2.70    5.70
  15  12   0    6.30    4.40
  16  12   0    3.80    3.70
   0  13   0    3.40    1.20
   1  13   0   95.89    2.60
   2  13   0    3.80    1.10
   3  13   0  650.13   12.50
   4  13   0   94.49    2.90
   5  13   0  101.59    3.00
   6  13   0   49.40    2.30
   7  13   0    1.60    1.30
   8  13   0   22.70    1.80
   9  13   0   26.80    1.90
  10  13   0    5.50    1.80
  11  13   0    6.30    2.50
  12  13   0   15.50    3.10
  13  13   0    1.00    2.50
  14  13   0    7.50    2.90
  15  13   0    2.30    2.70
   0  14   0  135.19    5.40
   1  14   0   10.50    1.40
   2  14   0   81.79    2.80
   3  14   0  320.17    7.10
   4  14   0   30.40    1.70
   5  14   0  102.79    3.30
   6  14   0   17.00    1.60
   7  14   0   12.50    1.60
   8  14   0    3.90    1.40
   9  14   0   25.40    2.40
  10  14   0    8.30    1.90
  11  14   0    2.30    2.30
  12  14   0    2.90    2.80
  13  14   0  104.79    6.60
  14  14   0    2.00    2.90
   0  15   0   45.70    6.10
   1  15   0   86.09    4.90
   2  15   0   24.10    4.20
   3  15   0   16.70    4.10
   4  15   0  300.37   13.60
   5  15   0  132.49    7.00
   6  15   0    1.30    2.50
   7  15   0   64.99    5.10
   8  15   0   20.90    4.30
   9  15   0    6.00    4.10
  10  15   0    0.30    5.80
  11  15   0    6.10    5.50
  12  15   0    1.40    8.60
  13  15   0    7.70    5.50
   0  16   0  174.98   10.00
   1  16   0   44.70    3.90
   2  16   0    1.40    2.80
   3  16   0   84.19    4.70
   4  16   0   30.30    3.80
   5  16   0   39.00    3.50
   6  16   0   18.00    3.40
   7  16   0   49.50    3.80
   8  16   0    2.70    2.70
   9  16   0    9.40    2.80
  10  16   0    1.10    3.70
  11  16   0    4.60    3.50
  12  16   0    4.70    3.60
   0  17   0    1.90    5.40
   1  17   0    4.90    4.10
   2  17   0    8.40    3.80
   3  17   0   43.20    4.40
   4  17   0  170.38    7.40
   5  17   0   11.50    4.30
   6  17   0   24.30    4.60
   7  17   0    7.60    4.70
   8  17   0   11.50    4.90
   9  17   0    0.00    4.40
  10  17   0    0.00    5.80
  11  17   0    5.10    5.50
   0  18   0  123.09    8.30
   1  18   0   28.30    3.20
   2  18   0    2.90    2.60
   3  18   0    1.60    2.40
   4  18   0  136.39    6.50
   5  18   0    2.10    2.50
   6  18   0   62.79    4.40
   7  18   0    2.80    3.20
   8  18   0    1.50    3.00
   9  18   0    9.20    5.90
  10  18   0   33.90    7.60
   0  19   0    0.00    3.70
   1  19   0   19.40    2.90
   2  19   0    0.90    2.30
   3  19   0    3.20    2.30
   4  19   0   11.20    2.50
   5  19   0    6.50    2.50
   6  19   0   71.89    4.50
   7  19   0  139.29    8.80
   8  19   0    0.30    2.30
   0  20   0   14.70    5.90
   1  20   0    4.20    4.00
   2  20   0    4.20    4.10
   3  20   0   14.30    4.10
   4  20   0   28.10    4.50
   5  20   0   48.10    4.80
   6  20   0    6.80    2.40
   0  21   0    1.30    6.10
   1  21   0   51.89    4.80
   2  21   0    2.10    2.70
   0   0   1    0.00    0.50
   1   0   1  131.69    3.10
   2   0   1   31.90    1.00
   3   0   1 7205.08  238.98
   4   0   1 3490.15  109.29
   5   0   1   48.00    2.10
   6   0   1    2.70    1.30
   7   0   1   71.89    1.90
   8   0   1  220.98    9.30
   9   0   1   89.59    3.40
  10   0   1    7.20    1.90
  11   0   1  417.26   10.90
  12   0   1    1.50    0.50
  13   0   1   21.50    1.60
  14   0   1   10.50    2.20
  15   0   1   17.50    5.80
  16   0   1   13.80    6.10
  17   0   1    9.10    6.20
  18   0   1    6.00    4.90
  19   0   1    4.00    5.00
   0   1   1 5627.14  381.66
   1   1   1   54.19    1.00
   2   1   1  700.33   17.90
   3   1   1  365.46    6.70
   4   1   1  549.05   10.30
   5   1   1 4058.89  106.29
   6   1   1   39.80    0.90
   7   1   1  222.08    3.50
   8   1   1  318.97    5.00
   9   1   1  110.39    2.20
  10   1   1   92.39    2.00
  11   1   1  110.49    2.50
  12   1   1   26.60    1.10
  13   1   1  186.38    4.60
  14   1   1   16.50    0.90
  15   1   1   15.40    1.10
  16   1   1    6.30    2.00
  17   1   1    5.40    2.10
  18   1   1    1.70    2.60
  19   1   1    8.20    2.50
   0   2   1 1710.63   58.79
   1   2   1 1317.47   32.90
   2   2   1  638.14   12.50
   3   2   1 1033.30   29.40
   4   2   1 1991.00   51.99
   5   2   1   37.40    1.20
   6   2   1  457.95    6.90
   7   2   1   80.69    2.00
   8   2   1  217.08    4.50
   9   2   1   45.00    1.70
  10   2   1   38.00    1.30
  11   2   1  107.89    2.10
  12   2   1   25.00    1.40
  13   2   1   61.79    2.20
  14   2   1   30.30    1.40
  15   2   1   25.50    1.20
  16   2   1   47.20    2.80
  17   2   1   15.20    2.50
  18   2   1   24.90    2.90
  19   2   1    6.80    2.90
   0   3   1  755.82   24.50
   1   3   1  117.69    1.70
   2   3   1 2656.23   59.29
   3   3   1  922.51   15.90
   4   3   1    8.30    0.50
   5   3   1  129.79    1.90
   6   3   1  339.07    4.60
   7   3   1  594.04    7.40
   8   3   1  424.46    5.60
   9   3   1   87.89    1.80
  10   3   1  345.37    5.30
  11   3   1   72.09    1.60
  12   3   1  160.68    2.90
  13   3   1  144.09    3.60
  14   3   1  227.88    4.90
  15   3   1   34.00    1.90
  16   3   1   47.30    2.60
  17   3   1    3.00    2.80
  18   3   1    3.50    2.90
  19   3   1   16.60    3.50
   0   4   1  222.58    4.70
   1   4   1 2470.55   63.09
   2   4   1 1158.28   31.30
   3   4   1  448.66    6.50
   4   4   1  334.97    6.40
   5   4   1  382.16    5.70
   6   4   1  769.62   10.60
   7   4   1  215.88    4.10
   8   4   1   81.29    1.80
   9   4   1  148.39    2.90
  10   4   1   16.50    1.10
  11   4   1   93.39    2.00
  12   4   1   13.20    1.00
  13   4   1   23.60    1.20
  14   4   1   60.69    2.00
  15   4   1   47.90    2.20
  16   4   1    3.90    1.60
  17   4   1   10.70    2.60
  18   4   1   15.40    3.10
  19   4   1    1.50    2.40
   0   5   1  546.45   13.90
   1   5   1  495.85   11.30
   2   5   1   42.30    1.50
   3   5   1  143.59    2.40
   4   5   1   30.60    1.70
   5   5   1  684.33   10.70
   6   5   1  611.14    8.90
   7   5   1   67.39    2.20
   8   5   1  372.66    6.20
   9   5   1   15.40    1.70
  10   5   1   94.49    2.20
  11   5   1   50.69    1.90
  12   5   1   69.49    2.30
  13   5   1   48.50    1.90
  14   5   1   27.10    1.60
  15   5   1   14.20    1.90
  16   5   1   13.40    2.40
  17   5   1   75.59    4.60
  18   5   1   25.50    4.70
   0   6   1   28.00    2.80
   1   6   1   76.39    2.40
   2   6   1  161.58    3.10
   3   6   1   63.89    2.40
   4   6   1  272.37    3.80
   5   6   1   72.89    1.80
   6   6   1  985.80   14.30
   7   6   1  350.66    5.00
   8   6   1  319.67    5.50
   9   6   1  307.47    5.10
  10   6   1   53.69    1.90
  11   6   1   40.40    1.50
  12   6   1   57.19    2.10
  13   6   1  131.09    3.40
  14   6   1   40.00    2.10
  15   6   1   37.90    2.40
  16   6   1   11.40    2.40
  17   6   1   33.20    3.00
  18   6   1    0.00    4.80
   0   7   1   67.79    2.80
   1   7   1   83.89    2.70
   2   7   1  201.88    3.30
   3   7   1 1015.30   15.20
   4   7   1   25.50    1.10
   5   7   1  623.34    8.10
   6   7   1   41.70    1.60
   7   7   1  325.07    4.70
   8   7   1  196.98    3.00
   9   7   1   59.69    1.50
  10   7   1   55.49    1.80
  11   7   1   90.19    2.50
  12   7   1   18.70    2.60
  13   7   1    6.50    1.60
  14   7   1   56.19    2.80
  15   7   1   14.70    1.90
  16   7   1   51.69    3.50
  17   7   1   14.50    2.30
  18   7   1   14.50    3.00
   0   8   1    1.30    0.80
   1   8   1  170.08    2.50
   2   8   1  266.07    3.50
   3   8   1 1463.65   22.40
   4   8   1  180.88    2.70
   5   8   1   27.60    0.90
   6   8   1  234.68    3.20
   7   8   1   19.40    0.80
   8   8   1   14.30    0.70
   9   8   1   97.19    1.90
  10   8   1  297.47    4.90
  11   8   1  127.69    2.90
  12   8   1    2.80    0.90
  13   8   1   53.59    2.10
  14   8   1   10.30    1.80
  15   8   1    3.70    1.80
  16   8   1   46.20    4.20
  17   8   1    4.30    2.30
  18   8   1    3.70    4.50
   0   9   1   64.09    3.70
   1   9   1  512.05    8.30
   2   9   1  302.87    4.40
   3   9   1   20.70    1.00
   4   9   1  418.66    6.00
   5   9   1  292.27    4.30
   6   9   1   72.09    1.60
   7   9   1   38.10    1.20
   8   9   1  137.59    2.70
   9   9   1   81.39    1.70
  10   9   1  152.58    2.80
  11   9   1    1.80    0.80
  12   9   1   20.00    1.90
  13   9   1   32.20    2.40
  14   9   1   29.70    2.30
  15   9   1   12.20    2.00
  16   9   1   28.30    2.60
  17   9   1   25.00    2.70
   0  10   1  190.58    3.90
   1  10   1  196.78    3.40
   2  10   1  160.08    3.20
   3  10   1   32.50    1.80
   4  10   1  114.39    2.30
   5  10   1  117.59    2.40
   6  10   1   13.20    0.90
   7  10   1   93.99    2.10
   8  10   1   57.39    1.70
   9  10   1    8.60    0.90
  10  10   1  153.28    3.30
  11  10   1   42.00    2.10
  12  10   1   39.00    2.30
  13  10   1    3.10    2.10
  14  10   1    9.50    2.30
  15  10   1   21.40    2.30
  16  10   1   29.00    2.80
  17  10   1   10.90    2.30
   0  11   1   22.70    1.90
   1  11   1  215.28    3.80
   2  11   1  238.18    4.30
   3  11   1  115.89    2.80
   4  11   1  170.58    3.10
   5  11   1  160.68    3.10
   6  11   1   31.40    1.80
   7  11   1   39.40    2.00
   8  11   1    3.40    1.40
   9  11   1    0.00    1.40
  10  11   1  108.29    3.90
  11  11   1   64.49    2.60
  12  11   1   18.90    4.10
  13  11   1    2.10    3.00
  14  11   1   27.00    3.60
  15  11   1   35.60    4.20
  16  11   1    9.40    4.50
   0  12   1   92.39    2.60
   1  12   1   35.60    1.20
   2  12   1   69.49    1.60
   3  12   1  273.77    4.10
   4  12   1  102.49    2.30
   5  12   1   59.59    1.70
   6  12   1    8.70    1.00
   7  12   1  192.18    3.50
   8  12   1   61.89    2.00
   9  12   1   26.40    1.50
  10  12   1  112.49    2.90
  11  12   1  109.39    3.40
  12  12   1   42.30    2.70
  13  12   1   23.20    2.70
  14  12   1    1.20    2.20
  15  12   1    2.70    2.20
  16  12   1    4.10    2.90
   0  13   1  107.69    3.00
   1  13   1  223.58    3.70
   2  13   1  167.68    3.00
   3  13   1   94.59    2.40
   4  13   1   83.39    2.10
   5  13   1   24.40    1.30
   6  13   1  170.78    3.40
   7  13   1   59.49    2.10
   8  13   1   62.19    2.10
   9  13   1   43.00    1.80
  10  13   1   18.00    1.70
  11  13   1   11.40    2.40
  12  13   1   12.00    2.30
  13  13   1   17.40    2.50
  14  13   1    1.60    2.20
  15  13   1    0.90    2.80
   0  14   1  413.66   10.30
   1  14   1   99.59    2.60
   2  14   1   82.39    2.60
   3  14   1  100.69    2.70
   4  14   1  188.98    3.90
   5  14   1   25.70    1.50
   6  14   1   82.99    2.90
   7  14   1    1.30    1.20
   8  14   1   27.70    2.40
   9  14   1    2.10    1.70
  10  14   1   70.79    2.90
  11  14   1   18.60    2.60
  12  14   1   48.50    3.60
  13  14   1    9.30    2.70
  14  14   1    3.80    2.50
   0  15   1  161.78    4.90
   1  15   1    6.00    1.20
   2  15   1  103.99    2.50
   3  15   1   65.79    2.60
   4  15   1   53.29    2.30
   5  15   1   35.90    1.90
   6  15   1   16.20    1.90
   7  15   1   34.30    2.00
   8  15   1   53.29    2.50
   9  15   1   25.90    2.20
  10  15   1   12.40    2.40
  11  15   1    9.70    2.20
  12  15   1    1.90    2.10
  13  15   1   17.50    2.60
   0  16   1   55.29    4.70
   1  16   1   42.30    2.50
   2  16   1   30.30    2.90
   3  16   1   38.10    3.30
   4  16   1   48.70    3.30
   5  16   1   68.69    4.10
   6  16   1   29.20    3.40
   7  16   1    4.40    3.10
   8  16   1   34.30    3.50
   9  16   1    5.90    3.10
  10  16   1    4.90    4.20
  11  16   1    4.40    4.10
  12  16   1    0.00    3.90
   0  17   1    8.70    2.70
   1  17   1   13.70    2.10
   2  17   1   26.00    2.20
   3  17   1    5.90    1.90
   4  17   1   98.69    3.50
   5  17   1    7.20    2.10
   6  17   1   55.39    3.10
   7  17   1   11.80    2.20
   8  17   1   48.10    2.90
   9  17   1   17.00    2.30
  10  17   1   19.00    3.20
  11  17   1    6.40    2.70
   0  18   1    1.30    2.80
   1  18   1   11.70    2.00
   2  18   1    6.80    2.00
   3  18   1   28.30    2.40
   4  18   1    2.90    1.90
   5  18   1   29.30    2.30
   6  18   1    2.70    2.10
   7  18   1   12.70    2.30
   8  18   1    4.30    2.00
   9  18   1   48.40    3.70
  10  18   1    1.20    2.60
   0  19   1    0.00    3.00
   1  19   1    3.50    2.20
   2  19   1   17.40    2.60
   3  19   1    8.10    2.30
   4  19   1   67.59    3.10
   5  19   1    5.20    2.20
   6  19   1    4.00    2.40
   7  19   1   11.40    2.60
   8  19   1   15.90    2.00
   0  20   1   55.79    4.90
   1  20   1    3.30    2.30
   2  20   1    6.40    2.30
   3  20   1   16.70    2.50
   4  20   1    3.90    2.10
   5  20   1    6.60    2.20
   6  20   1   22.20    2.10
   0  21   1   17.10    3.50
   1  21   1   21.70    2.60
   0   0   2 1375.46   57.19
   1   0   2  453.05   11.10
   2   0   2  207.98    3.40
   3   0   2 4253.97  117.79
   4   0   2 1330.57   38.60
   5   0   2  322.07    5.50
   6   0   2  623.44   11.70
   7   0   2   12.00    0.70
   8   0   2   16.60    0.80
   9   0   2  172.58    3.50
  10   0   2   21.80    0.90
  11   0   2    1.50    0.50
  12   0   2   12.70    0.90
  13   0   2    2.00    0.80
  14   0   2    1.10    0.70
  15   0   2   88.89    4.00
  16   0   2    3.90    2.90
  17   0   2    4.70    2.80
  18   0   2    6.70    3.20
  19   0   2    0.70    3.30
   0   1   2  394.46   10.70
   1   1   2 1749.22   39.70
   2   1   2  765.42   18.40
   3   1   2 1107.19   26.90
   4   1   2 2863.21   70.39
   5   1   2  913.51   14.30
   6   1   2  684.43   10.40
   7   1   2  119.69    2.00
   8   1   2  220.88    3.60
   9   1   2   77.39    1.80
  10   1   2  124.29    2.30
  11   1   2   45.40    1.40
  12   1   2   16.10    1.10
  13   1   2   13.60    1.00
  14   1   2    7.60    0.80
  15   1   2   35.00    1.60
  16   1   2  107.49    4.80
  17   1   2    5.40    2.40
  18   1   2    3.90    2.60
  19   1   2    6.70    2.70
   0   2   2   68.89    2.00
   1   2   2  176.58    3.40
   2   2   2 1123.79   34.00
   3   2   2  685.93   14.90
   4   2   2 1361.86   36.90
   5   2   2 2049.59   60.59
   6   2   2   37.10    1.10
   7   2   2   21.30    1.00
   8   2   2   36.50    1.10
   9   2   2  286.97    6.10
  10   2   2   76.09    2.40
  11   2   2   99.29    2.90
  12   2   2   44.40    2.00
  13   2   2  106.19    3.90
  14   2   2  118.69    4.10
  15   2   2    2.60    1.00
  16   2   2   35.90    2.60
  17   2   2   30.90    3.50
  18   2   2    0.20    2.80
  19   2   2    1.30    2.80
   0   3   2  649.34   22.20
   1   3   2  190.28    6.10
   2   3   2   90.69    3.70
   3   3   2 2520.85   70.69
   4   3   2  719.53   14.90
   5   3   2 1465.25   29.10
   6   3   2  395.16    7.10
   7   3   2  141.49    2.80
   8   3   2  191.78    4.80
   9   3   2   81.59    2.60
  10   3   2   33.80    1.90
  11   3   2   12.50    1.20
  12   3   2   74.99    2.60
  13   3   2   97.89    3.30
  14   3   2   19.90    1.80
  15   3   2   16.50    2.30
  16   3   2   21.80    2.40
  17   3   2   40.20    3.70
  18   3   2   37.70    3.70
  19   3   2    1.90    2.80
   0   4   2  421.46    9.50
   1   4   2 1424.56   42.90
   2   4   2  353.36    4.80
   3   4   2  119.99    1.90
   4   4   2  535.05    7.40
   5   4   2  282.77    5.00
   6   4   2  546.35    7.70
   7   4   2  178.08    2.80
   8   4   2  173.58    3.30
   9   4   2  541.75    7.50
  10   4   2  114.99    2.50
  11   4   2   34.30    1.20
  12   4   2   24.50    1.30
  13   4   2   19.00    1.10
  14   4   2   56.99    2.20
  15   4   2   30.40    2.30
  16   4   2    7.70    1.90
  17   4   2   40.20    3.70
  18   4   2   25.90    3.20
  19   4   2   23.80    3.30
   0   5   2 1285.77   37.90
   1   5   2  677.13   11.20
   2   5   2  118.79    2.00
   3   5   2  701.83    9.30
   4   5   2  324.27    4.40
   5   5   2    7.40    0.50
   6   5   2  220.18    3.60
   7   5   2  222.88    3.00
   8   5   2  535.65    8.00
   9   5   2   49.70    1.20
  10   5   2  234.88    3.60
  11   5   2   30.60    1.10
  12   5   2   30.30    1.40
  13   5   2   37.40    2.00
  14   5   2    2.80    0.80
  15   5   2   41.10    2.50
  16   5   2    1.40    1.60
  17   5   2   17.40    2.50
  18   5   2    8.00    3.00
   0   6   2  175.28    3.60
   1   6   2   10.10    0.60
   2   6   2  288.97    3.80
   3   6   2  380.16    4.70
   4   6   2  301.47    4.00
   5   6   2  556.94    6.80
   6   6   2    8.80    0.60
   7   6   2 1072.49   14.40
   8   6   2   55.99    1.30
   9   6   2  104.39    2.10
  10   6   2   67.59    1.60
  11   6   2   19.20    1.10
  12   6   2  185.48    3.40
  13   6   2  206.38    3.90
  14   6   2  132.19    3.50
  15   6   2   57.99    2.70
  16   6   2   54.19    2.90
  17   6   2   68.49    3.60
  18   6   2   12.00    3.30
   0   7   2   46.00    2.00
   1   7   2   11.90    0.80
   2   7   2  717.13   11.10
   3   7   2  201.68    4.20
   4   7   2   28.30    1.50
   5   7   2  156.48    2.60
   6   7   2  207.28    4.50
   7   7   2  180.88    3.20
   8   7   2   87.59    2.00
   9   7   2  129.39    2.50
  10   7   2  100.19    2.60
  11   7   2    5.30    1.00
  12   7   2  186.38    4.20
  13   7   2   15.20    1.40
  14   7   2    2.80    1.90
  15   7   2    2.20    2.20
  16   7   2    9.10    2.40
  17   7   2   38.20    3.40
  18   7   2   30.80    4.90
   0   8   2 1117.29   33.40
   1   8   2   27.80    2.20
   2   8   2   48.10    2.20
   3   8   2  347.37    6.80
   4   8   2  308.87    5.90
   5   8   2  110.19    3.30
   6   8   2   12.60    1.30
   7   8   2  100.39    2.40
   8   8   2  127.29    3.10
   9   8   2    5.30    1.10
  10   8   2  248.38    6.80
  11   8   2   17.20    1.20
  12   8   2   72.29    3.00
  13   8   2   15.50    2.20
  14   8   2    5.60    2.80
  15   8   2   49.00    3.40
  16   8   2   44.50    3.90
  17   8   2   39.00    3.70
   0   9   2 1117.49   26.30
   1   9   2  384.96    6.00
   2   9   2  240.68    4.10
   3   9   2  160.38    3.10
   4   9   2   35.00    1.20
   5   9   2  175.28    3.50
   6   9   2   92.69    2.00
   7   9   2   39.50    1.20
   8   9   2   49.30    1.30
   9   9   2  125.19    2.50
  10   9   2   13.70    0.90
  11   9   2   94.89    2.40
  12   9   2   14.20    1.80
  13   9   2   34.80    2.90
  14   9   2   35.10    2.60
  15   9   2   10.90    2.20
  16   9   2   36.00    3.00
  17   9   2    6.00    2.50
   0  10   2    1.20    0.80
   1  10   2   47.00    1.20
   2  10   2    2.80    0.70
   3  10   2   62.99    1.40
   4  10   2  212.58    3.60
   5  10   2   20.90    1.00
   6  10   2   69.59    1.60
   7  10   2  170.48    2.90
   8  10   2   99.29    2.00
   9  10   2   29.50    1.20
  10  10   2  169.48    3.30
  11  10   2   74.29    2.10
  12  10   2   15.40    1.30
  13  10   2    5.90    2.00
  14  10   2   17.00    2.40
  15  10   2   12.90    2.30
  16  10   2    2.40    2.00
  17  10   2   27.20    2.60
   0  11   2  361.16    6.50
   1  11   2  100.59    1.70
   2  11   2  364.36    4.80
   3  11   2   22.60    0.90
   4  11   2  183.08    2.70
   5  11   2   29.50    1.00
   6  11   2   37.30    1.10
   7  11   2    1.20    0.70
   8  11   2  154.58    2.90
   9  11   2    3.80    0.80
  10  11   2  112.29    2.60
  11  11   2   20.40    1.30
  12  11   2   28.80    2.30
  13  11   2   15.50    2.10
  14  11   2    4.60    2.00
  15  11   2    7.80    2.30
  16  11   2    2.60    2.40
   0  12   2   11.30    1.30
   1  12   2   21.60    1.00
   2  12   2   96.29    2.30
   3  12   2  142.09    2.40
   4  12   2   30.10    1.20
   5  12   2   65.19    1.90
   6  12   2  168.38    3.10
   7  12   2   43.70    1.70
   8  12   2   60.59    1.90
   9  12   2   37.30    1.60
  10  12   2   34.20    1.90
  11  12   2   13.70    1.60
  12  12   2    8.00    2.50
  13  12   2    6.70    2.30
  14  12   2   27.70    2.60
  15  12   2   10.90    3.10
   0  13   2  270.57    8.90
   1  13   2   77.69    2.10
   2  13   2  108.09    2.80
   3  13   2  378.26    7.70
   4  13   2   96.19    3.60
   5  13   2   68.19    2.50
   6  13   2  102.19    3.20
   7  13   2   43.80    2.40
   8  13   2    4.60    1.70
   9  13   2    8.60    2.20
  10  13   2   30.00    2.70
  11  13   2   27.10    3.40
  12  13   2    0.00    3.00
  13  13   2   34.50    3.70
  14  13   2    1.80    3.20
  15  13   2    8.40    3.40
   0  14   2   40.90    2.90
   1  14   2  311.37    7.30
   2  14   2   47.50    3.40
   3  14   2  133.59    3.50
   4  14   2   25.90    1.70
   5  14   2   24.70    1.50
   6  14   2  118.79    2.80
   7  14   2   18.70    1.70
   8  14   2   18.70    1.90
   9  14   2   10.60    1.80
  10  14   2   38.10    2.30
  11  14   2   10.40    3.00
  12  14   2    9.20    2.80
  13  14   2   17.40    3.10
  14  14   2    1.50    2.40
   0  15   2   11.00    2.30
   1  15   2    9.60    1.60
   2  15   2  167.98    3.60
   3  15   2  354.86    7.00
   4  15   2   94.79    2.90
   5  15   2   14.60    1.90
   6  15   2   17.50    2.00
   7  15   2    8.90    1.90
   8  15   2  110.99    4.20
   9  15   2    5.50    1.90
  10  15   2    0.20    2.40
  11  15   2   42.10    3.40
  12  15   2    1.20    2.60
  13  15   2   12.30    3.00
   0  16   2   88.69    3.80
   1  16   2   61.59    2.30
   2  16   2   48.20    2.10
   3  16   2  120.09    3.50
   4  16   2    0.50    1.60
   5  16   2    2.70    1.60
   6  16   2  114.99    3.70
   7  16   2    9.50    1.70
   8  16   2   11.40    1.70
   9  16   2    2.10    1.70
  10  16   2    2.80    2.40
  11  16   2   10.00    2.50
  12  16   2    4.50    2.30
   0  17   2   88.29    4.80
   1  17   2   12.20    2.30
   2  17   2   16.40    2.10
   3  17   2   19.30    2.20
   4  17   2    2.00    1.90
   5  17   2    2.10    2.00
   6  17   2   12.40    2.20
   7  17   2  108.19    4.00
   8  17   2   33.90    2.80
   9  17   2    3.30    2.10
  10  17   2    8.70    2.70
  11  17   2   22.40    2.80
   0  18   2   66.59    4.50
   1  18   2   50.19    3.00
   2  18   2   25.60    2.60
   3  18   2   16.00    2.40
   4  18   2    0.00    2.30
   5  18   2   38.70    2.70
   6  18   2    7.80    2.50
   7  18   2   99.69    4.00
   8  18   2   21.40    2.70
   9  18   2   27.20    3.30
  10  18   2    0.30    2.30
   0  19   2   60.99    5.50
   1  19   2   23.70    3.10
   2  19   2    1.20    2.90
   3  19   2    7.90    3.00
   4  19   2   47.80    3.60
   5  19   2   10.30    3.20
   6  19   2    1.50    3.20
   7  19   2    2.40    3.00
   8  19   2   15.80    3.10
   0  20   2    0.00    3.40
   1  20   2    3.50    2.60
   2  20   2    2.20    2.50
   3  20   2    2.20    2.40
   4  20   2   12.00    2.70
   5  20   2   43.50    3.20
   6  20   2    7.80    2.60
   0  21   2   31.90    4.20
   1  21   2    6.40    2.40
   0   0   3    1.40    0.80
   1   0   3   43.80    1.20
   2   0   3 2109.49   63.49
   3   0   3    1.10    0.60
   4   0   3   92.79    2.10
   5   0   3  636.04   11.00
   6   0   3  470.65    8.00
   7   0   3   91.39    2.30
   8   0   3    3.90    0.60
   9   0   3  264.17    5.20
  10   0   3   24.30    1.00
  11   0   3   51.89    1.50
  12   0   3   26.10    1.10
  13   0   3   11.00    1.20
  14   0   3   85.49    3.20
  15   0   3   88.39    4.80
  16   0   3    3.60    2.20
  17   0   3    1.30    2.70
  18   0   3    1.70    3.00
  19   0   3    2.00    2.80
   0   1   3  827.72   29.20
   1   1   3  751.52   21.70
   2   1   3 4662.33   97.69
   3   1   3  994.40   22.00
   4   1   3  666.53    9.00
   5   1   3    6.00    0.50
   6   1   3   70.59    1.30
   7   1   3  516.35    6.40
   8   1   3  291.47    4.00
   9   1   3  476.95    7.00
  10   1   3  128.99    2.20
  11   1   3   22.70    0.90
  12   1   3    1.60    0.50
  13   1   3  290.27    5.90
  14   1   3   22.40    1.60
  15   1   3    2.20    1.30
  16   1   3   19.90    2.50
  17   1   3   25.60    3.20
  18   1   3    6.60    2.80
  19   1   3    1.50    2.70
   0   2   3  971.20   58.09
   1   2   3   70.69    1.80
   2   2   3  821.62   21.80
   3   2   3 1889.11   63.39
   4   2   3 2104.79   72.89
   5   2   3  394.96    8.50
   6   2   3  667.83   12.80
   7   2   3   66.79    1.80
   8   2   3  428.46    8.30
   9   2   3   72.29    2.10
  10   2   3   29.20    1.30
  11   2   3   11.60    0.90
  12   2   3   33.10    2.20
  13   2   3   22.30    2.10
  14   2   3   20.60    1.70
  15   2   3   48.50    2.80
  16   2   3   53.79    3.40
  17   2   3   33.60    3.70
  18   2   3   13.10    3.20
  19   2   3    9.20    2.80
   0   3   3 1930.61  103.19
   1   3   3 3446.86  100.09
   2   3   3 1222.28   32.00
   3   3   3 1547.95   63.29
   4   3   3  716.63   26.40
   5   3   3  348.37    7.50
   6   3   3  195.88    3.90
   7   3   3 1533.45   37.80
   8   3   3   48.00    2.50
   9   3   3  305.27    6.30
  10   3   3  160.98    4.00
  11   3   3  258.77    6.10
  12   3   3    6.10    1.20
  13   3   3   43.20    2.40
  14   3   3  156.68    5.00
  15   3   3   67.39    3.30
  16   3   3   20.70    2.00
  17   3   3    3.70    2.80
  18   3   3   20.80    3.20
  19   3   3   11.00    3.00
   0   4   3  451.45    9.60
   1   4   3  698.03   13.50
   2   4   3  980.80   16.50
   3   4   3  374.66    4.90
   4   4   3  378.36    4.90
   5   4   3  414.76    5.90
   6   4   3  572.34    7.00
   7   4   3  339.97    4.50
   8   4   3  470.95    6.40
   9   4   3    0.60    0.60
  10   4   3   51.39    1.30
  11   4   3   64.29    1.90
  12   4   3  143.29    4.60
  13   4   3  164.78    4.30
  14   4   3   12.10    1.80
  15   4   3   66.49    3.20
  16   4   3   12.40    2.10
  17   4   3   37.10    4.90
  18   4   3    6.20    4.30
  19   4   3    8.40    5.30
   0   5   3  578.44   10.10
   1   5   3   71.09    1.30
   2   5   3  147.19    2.10
   3   5   3  210.88    2.70
   4   5   3  283.67    3.40
   5   5   3  604.04    7.10
   6   5   3  125.99    1.90
   7   5   3   20.60    0.70
   8   5   3  187.78    2.50
   9   5   3  241.68    3.40
  10   5   3  102.99    1.70
  11   5   3   92.99    1.90
  12   5   3   91.59    2.10
  13   5   3  146.39    3.00
  14   5   3   53.09    2.20
  15   5   3   43.30    2.50
  16   5   3   15.20    1.70
  17   5   3   20.20    2.50
  18   5   3   13.00    3.20
   0   6   3  236.28    4.30
   1   6   3  624.64    8.00
   2   6   3  580.74    7.30
   3   6   3  264.97    3.40
   4   6   3  393.26    4.70
   5   6   3  264.17    3.30
   6   6   3  509.75    6.00
   7   6   3   44.60    1.00
   8   6   3   32.70    0.80
   9   6   3  185.78    2.60
  10   6   3   82.79    1.70
  11   6   3   65.39    1.80
  12   6   3   56.79    1.70
  13   6   3   68.19    2.00
  14   6   3   24.80    1.80
  15   6   3    2.90    1.60
  16   6   3   74.39    3.30
  17   6   3   32.40    2.70
  18   6   3    2.40    3.00
   0   7   3  291.37    8.50
   1   7   3  189.28    3.90
   2   7   3  237.98    4.70
   3   7   3  257.87    4.90
   4   7   3  173.08    3.50
   5   7   3   31.70    1.50
   6   7   3  184.18    3.00
   7   7   3  197.18    3.60
   8   7   3  174.68    3.50
   9   7   3   69.09    1.90
  10   7   3   84.99    2.50
  11   7   3   91.29    2.70
  12   7   3  106.49    3.20
  13   7   3   23.20    1.50
  14   7   3    6.60    2.00
  15   7   3   17.20    2.40
  16   7   3    2.10    2.10
  17   7   3   32.60    3.00
  18   7   3   16.90    4.10
   0   8   3  523.75   16.50
   1   8   3   19.20    1.10
   2   8   3   85.19    3.10
   3   8   3  464.25    7.40
   4   8   3  434.06    8.60
   5   8   3   72.49    1.90
   6   8   3   84.99    2.00
   7   8   3   74.29    2.10
   8   8   3   20.70    1.20
   9   8   3   64.29    2.00
  10   8   3   99.49    3.50
  11   8   3  151.18    4.40
  12   8   3    8.40    1.70
  13   8   3   25.30    2.20
  14   8   3   33.10    2.80
  15   8   3   23.90    2.60
  16   8   3   71.39    3.60
  17   8   3    4.00    2.60
   0   9   3   92.09    4.10
   1   9   3   78.39    3.00
   2   9   3  303.97    4.50
   3   9   3   12.90    1.20
   4   9   3   59.89    2.30
   5   9   3   94.09    2.30
   6   9   3   11.30    1.10
   7   9   3   94.39    2.00
   8   9   3   19.50    1.30
   9   9   3   77.59    2.20
  10   9   3   64.29    2.40
  11   9   3   39.30    1.70
  12   9   3    0.90    0.60
  13   9   3   30.30    3.20
  14   9   3   55.39    3.90
  15   9   3   10.10    2.60
  16   9   3   13.90    2.50
  17   9   3   11.00    2.70
   0  10   3    3.70    0.90
   1  10   3   30.00    1.00
   2  10   3   87.59    1.60
   3  10   3   73.29    1.50
   4  10   3   43.10    1.10
   5  10   3   75.89    1.50
   6  10   3   17.50    0.80
   7  10   3  132.69    2.30
   8  10   3   71.89    1.60
   9  10   3   17.10    1.10
  10  10   3   10.20    0.80
  11  10   3  138.69    3.00
  12  10   3   59.39    2.50
  13  10   3    1.20    1.70
  14  10   3   13.00    2.00
  15  10   3    5.70    2.00
  16  10   3   21.80    2.50
  17  10   3   10.00    2.70
   0  11   3  177.28    3.70
   1  11   3   15.10    0.80
   2  11   3  116.69    2.00
   3  11   3   96.39    1.80
   4  11   3    8.10    0.70
   5  11   3   57.89    1.30
   6  11   3   26.80    0.90
   7  11   3  100.19    2.00
   8  11   3    3.00    0.80
   9  11   3    2.30    0.80
  10  11   3    9.10    1.00
  11  11   3    4.40    1.00
  12  11   3   46.20    2.60
  13  11   3   17.90    2.00
  14  11   3   33.50    2.30
  15  11   3    6.40    2.00
  16  11   3    5.30    2.10
   0  12   3    4.10    1.10
   1  12   3   34.00    1.40
   2  12   3   72.49    1.90
   3  12   3  141.49    2.60
   4  12   3   13.00    2.40
   5  12   3   39.20    1.50
   6  12   3  152.58    3.20
   7  12   3   97.49    2.50
   8  12   3  163.28    3.40
   9  12   3   35.60    1.90
  10  12   3   55.29    2.90
  11  12   3    2.10    1.70
  12  12   3    6.30    2.90
  13  12   3   34.70    3.30
  14  12   3   20.90    3.10
  15  12   3   21.20    3.40
   0  13   3  186.38    8.00
   1  13   3   57.59    2.50
   2  13   3   43.50    2.10
   3  13   3  465.85   10.10
   4  13   3   34.30    2.00
   5  13   3   23.90    1.70
   6  13   3  176.28    4.40
   7  13   3  118.49    3.60
   8  13   3   26.60    1.80
   9  13   3   16.90    2.20
  10  13   3    4.60    1.90
  11  13   3    5.40    2.70
  12  13   3   51.99    4.20
  13  13   3   41.50    3.90
  14  13   3   10.60    3.10
  15  13   3   29.20    3.90
   0  14   3   12.60    2.70
   1  14   3   69.39    2.90
   2  14   3   34.20    1.90
   3  14   3   90.09    3.60
   4  14   3   69.19    2.40
   5  14   3   39.60    2.40
   6  14   3   59.29    3.80
   7  14   3   21.00    2.00
   8  14   3    7.10    2.40
   9  14   3   13.60    2.40
  10  14   3   14.90    2.40
  11  14   3   19.60    3.40
  12  14   3   21.00    3.70
  13  14   3   18.80    3.40
  14  14   3    7.10    3.20
   0  15   3  129.19    4.80
   1  15   3   22.20    1.90
   2  15   3    6.90    1.70
   3  15   3    6.00    1.80
   4  15   3  224.08    5.00
   5  15   3   46.80    2.40
   6  15   3   72.99    3.10
   7  15   3   40.60    2.70
   8  15   3   25.90    2.60
   9  15   3   14.80    1.80
  10  15   3   11.30    2.40
  11  15   3   15.70    2.80
  12  15   3   27.10    3.10
  13  15   3   32.80    3.30
   0  16   3   68.59    3.20
   1  16   3   38.10    1.80
   2  16   3    2.20    1.30
   3  16   3   22.50    1.50
   4  16   3   32.60    1.90
   5  16   3    2.70    1.60
   6  16   3    3.30    1.50
   7  16   3   18.30    1.80
   8  16   3   22.90    1.80
   9  16   3    3.40    1.50
  10  16   3    9.60    2.10
  11  16   3    9.10    2.10
  12  16   3    8.40    2.10
   0  17   3   60.59    3.80
   1  17   3   57.59    2.80
   2  17   3   63.79    2.80
   3  17   3   29.90    2.40
   4  17   3   17.20    2.10
   5  17   3   25.30    2.30
   6  17   3    8.90    2.20
   7  17   3   44.20    2.90
   8  17   3   48.10    3.10
   9  17   3    8.30    2.20
  10  17   3    2.70    2.50
  11  17   3   16.20    2.30
   0  18   3   33.90    4.80
   1  18   3    5.40    3.60
   2  18   3    5.30    3.10
   3  18   3    5.90    3.00
   4  18   3   13.40    3.00
   5  18   3   24.30    3.30
   6  18   3   13.70    3.00
   7  18   3   15.60    3.30
   8  18   3   17.20    3.20
   9  18   3    1.00    3.80
   0  19   3    4.40    3.60
   1  19   3   12.50    2.50
   2  19   3   52.49    3.10
   3  19   3   24.50    2.90
   4  19   3    1.50    2.50
   5  19   3   28.40    2.80
   6  19   3   12.70    2.60
   7  19   3   17.70    2.70
   8  19   3   28.50    2.80
   0  20   3    4.90    4.40
   1  20   3   27.90    3.30
   2  20   3    4.30    3.00
   3  20   3    1.60    3.00
   4  20   3   21.50    3.20
   5  20   3   20.10    3.20
   0   0   4 4009.60  163.68
   1   0   4   23.80    1.10
   2   0   4 2357.36   81.79
   3   0   4   35.00    1.30
   4   0   4 2031.30   63.99
   5   0   4  135.59    2.80
   6   0   4  975.60   20.20
   7   0   4   26.30    1.30
   8   0   4  135.59    3.50
   9   0   4  708.33   14.90
  10   0   4  290.17    8.20
  11   0   4   49.30    2.10
  12   0   4    6.40    0.90
  13   0   4   85.89    3.40
  14   0   4   25.60    1.90
  15   0   4   48.80    3.10
  16   0   4   41.80    5.00
  17   0   4   25.30    6.40
  18   0   4    1.80    6.20
  19   0   4    0.00    6.50
   0   1   4   32.60    2.30
   1   1   4 1446.46   37.70
   2   1   4 1091.69   26.00
   3   1   4  853.81   18.10
   4   1   4  863.01   16.20
   5   1   4  137.79    3.40
   6   1   4   76.19    2.00
   7   1   4   53.79    1.50
   8   1   4  229.38    3.80
   9   1   4  200.58    3.40
  10   1   4  143.09    2.50
  11   1   4   84.49    1.70
  12   1   4   67.09    1.90
  13   1   4   74.89    2.20
  14   1   4   14.70    0.80
  15   1   4   32.20    1.70
  16   1   4   20.30    2.40
  17   1   4   25.90    3.20
  18   1   4   28.30    2.90
  19   1   4    1.80    2.30
   0   2   4  750.52   19.80
   1   2   4  209.38    4.00
   2   2   4  165.68    3.70
   3   2   4 1492.05   38.30
   4   2   4  955.40   16.90
   5   2   4  316.47    5.20
   6   2   4   81.29    1.80
   7   2   4  106.79    3.20
   8   2   4  315.27    4.50
   9   2   4   99.79    2.70
  10   2   4  249.88    4.20
  11   2   4  106.19    2.70
  12   2   4   56.79    1.70
  13   2   4   43.40    2.30
  14   2   4   37.30    2.50
  15   2   4   40.90    2.40
  16   2   4   15.00    2.30
  17   2   4    4.30    3.20
  18   2   4   25.10    3.20
  19   2   4   15.10    3.20
   0   3   4  176.48    4.30
   1   3   4  597.94   10.70
   2   3   4  180.18    3.10
   3   3   4   90.69    1.80
   4   3   4   32.60    1.00
   5   3   4  237.48    4.00
   6   3   4   25.10    1.00
   7   3   4   18.10    0.80
   8   3   4   49.20    1.30
   9   3   4   80.39    1.70
  10   3   4   64.99    1.70
  11   3   4   20.20    1.20
  12   3   4  152.98    4.80
  13   3   4    2.70    1.80
  14   3   4   54.59    2.60
  15   3   4   11.00    2.00
  16   3   4    5.00    1.70
  17   3   4   13.30    4.70
  18   3   4   13.30    4.60
  19   3   4   10.90    2.70
   0   4   4 1166.58   43.60
   1   4   4  733.23   13.60
   2   4   4  358.56    5.50
   3   4   4  176.48    3.30
   4   4   4  530.55    8.00
   5   4   4  110.39    2.00
   6   4   4  469.55    6.70
   7   4   4  178.18    3.00
   8   4   4  689.73   10.80
   9   4   4   45.40    1.40
  10   4   4    3.70    0.60
  11   4   4   50.99    1.40
  12   4   4  124.79    3.40
  13   4   4  328.77    7.70
  14   4   4   11.20    1.20
  15   4   4  113.39    4.20
  16   4   4   49.60    2.60
  17   4   4   12.40    2.40
  18   4   4    7.20    2.50
   0   5   4  134.69    3.70
   1   5   4  205.78    3.40
   2   5   4   16.30    0.80
   3   5   4  656.23    9.20
   4   5   4   43.20    1.20
   5   5   4   27.60    0.90
   6   5   4  354.66    5.30
   7   5   4  177.38    2.80
   8   5   4   97.59    2.10
   9   5   4  116.89    2.10
  10   5   4  293.37    5.10
  11   5   4  155.28    3.00
  12   5   4   14.10    1.30
  13   5   4   86.19    3.10
  14   5   4   15.00    2.30
  15   5   4   28.90    2.80
  16   5   4  116.79    4.90
  17   5   4    6.10    2.50
  18   5   4    0.00    5.00
   0   6   4  178.28    5.30
   1   6   4  103.69    3.20
   2   6   4  151.58    2.40
   3   6   4   80.69    2.00
   4   6   4   81.29    1.80
   5   6   4  443.66    6.30
   6   6   4   46.40    1.50
   7   6   4  101.49    2.00
   8   6   4  152.68    2.60
   9   6   4    7.20    0.70
  10   6   4   34.10    1.20
  11   6   4   41.70    1.50
  12   6   4   73.99    2.60
  13   6   4   72.59    2.50
  14   6   4   46.90    2.50
  15   6   4    6.60    2.10
  16   6   4   62.59    3.70
  17   6   4    9.90    2.40
  18   6   4    4.60    3.60
   0   7   4  229.08    4.80
   1   7   4  544.35    7.30
   2   7   4   81.29    1.70
   3   7   4   86.49    3.00
   4   7   4  448.96    7.80
   5   7   4  224.08    3.70
   6   7   4   27.30    1.10
   7   7   4   28.40    1.30
   8   7   4   32.10    1.20
   9   7   4  395.16    5.70
  10   7   4  156.38    3.30
  11   7   4  162.48    3.70
  12   7   4  134.59    3.20
  13   7   4  175.58    4.70
  14   7   4   17.90    2.00
  15   7   4   35.80    2.70
  16   7   4   12.10    2.20
  17   7   4   18.40    2.30
  18   7   4   24.80    2.90
   0   8   4   45.10    2.00
   1   8   4   81.89    1.70
   2   8   4   63.09    1.90
   3   8   4  138.29    2.90
   4   8   4  137.89    2.70
   5   8   4   41.80    1.40
   6   8   4   88.49    2.00
   7   8   4   10.00    0.90
   8   8   4    5.50    0.90
   9   8   4  103.49    2.50
  10   8   4   99.59    2.40
  11   8   4    9.50    0.90
  12   8   4  196.48    4.20
  13   8   4  155.28    4.90
  14   8   4   19.70    2.60
  15   8   4   25.80    2.60
  16   8   4   12.00    2.30
  17   8   4   30.50    3.40
   0   9   4    1.00    0.90
   1   9   4  202.58    3.30
   2   9   4  122.09    2.10
   3   9   4  103.49    3.00
   4   9   4  145.79    2.70
   5   9   4  334.47    5.00
   6   9   4  171.38    3.20
   7   9   4  110.49    2.40
   8   9   4   48.00    1.70
   9   9   4  324.07    5.40
  10   9   4  128.19    2.60
  11   9   4  409.16    7.10
  12   9   4  100.69    3.30
  13   9   4   61.09    3.10
  14   9   4   52.79    3.30
  15   9   4    7.60    2.20
  16   9   4    9.20    2.30
  17   9   4   36.80    2.90
   0  10   4  124.89    3.80
   1  10   4   81.59    1.80
   2  10   4  116.09    2.10
   3  10   4   12.90    1.20
   4  10   4   80.09    1.80
   5  10   4   38.10    1.40
   6  10   4   51.19    1.30
   7  10   4   14.50    1.00
   8  10   4   31.20    1.30
   9  10   4   62.89    2.10
  10  10   4   31.20    1.60
  11  10   4   28.10    1.50
  12  10   4  112.79    4.20
  13  10   4   22.10    2.60
  14  10   4   16.00    2.50
  15  10   4   19.00    2.80
  16  10   4   47.60    3.50
   0  11   4    4.40    1.30
   1  11   4   34.00    1.30
   2  11   4   20.10    1.20
   3  11   4  125.79    2.60
   4  11   4   40.90    2.70
   5  11   4  166.98    2.90
   6  11   4  174.58    3.70
   7  11   4   63.19    1.90
   8  11   4   42.60    1.60
   9  11   4  168.58    3.70
  10  11   4   46.60    1.90
  11  11   4   21.80    1.90
  12  11   4   44.10    3.60
  13  11   4   33.40    3.10
  14  11   4    3.10    2.40
  15  11   4   32.50    3.60
  16  11   4    2.80    2.90
   0  12   4   49.80    2.10
   1  12   4   14.40    0.90
   2  12   4   30.10    1.20
   3  12   4  291.57    5.20
   4  12   4   70.19    1.80
   5  12   4  155.48    3.00
   6  12   4  179.28    3.70
   7  12   4   75.19    2.20
   8  12   4   12.80    1.10
   9  12   4   57.39    2.00
  10  12   4    9.40    1.40
  11  12   4   19.70    1.90
  12  12   4   13.60    2.20
  13  12   4   20.90    2.60
  14  12   4   22.00    2.20
  15  12   4   36.50    2.90
   0  13   4   47.30    3.50
   1  13   4    2.60    1.20
   2  13   4   45.10    1.80
   3  13   4  155.38    3.60
   4  13   4    2.60    1.20
   5  13   4  113.29    2.80
   6  13   4   43.30    1.90
   7  13   4    5.30    1.20
   8  13   4   21.90    1.50
   9  13   4   15.80    2.00
  10  13   4   72.09    3.40
  11  13   4   42.70    3.50
  12  13   4    0.00    2.60
  13  13   4   22.20    3.30
  14  13   4    5.00    2.60
  15  13   4    3.70    2.50
   0  14   4    8.10    3.40
   1  14   4   18.80    2.30
   2  14   4   64.49    2.60
   3  14   4  383.66    7.40
   4  14   4  146.99    3.30
   5  14   4    2.30    1.00
   6  14   4  100.19    2.80
   7  14   4  188.08    4.70
   8  14   4    0.90    2.10
   9  14   4  108.19    4.00
  10  14   4   35.90    2.60
  11  14   4    7.60    2.70
  12  14   4   22.80    2.90
  13  14   4    2.00    2.40
  14  14   4    3.80    2.60
   0  15   4  306.07    9.60
   1  15   4  129.39    3.20
   2  15   4   81.59    2.50
   3  15   4  107.89    2.80
   4  15   4  281.97    5.40
   5  15   4   11.70    1.50
   6  15   4   40.60    2.30
   7  15   4  161.98    4.60
   8  15   4    7.10    1.70
   9  15   4   14.10    1.80
  10  15   4   43.90    3.10
  11  15   4    2.40    2.10
  12  15   4    1.00    2.20
  13  15   4    2.80    2.30
   0  16   4   92.29    5.40
   1  16   4   13.20    2.70
   2  16   4  105.19    3.80
   3  16   4   84.29    3.60
   4  16   4    2.40    2.70
   5  16   4    1.30    2.70
   6  16   4   71.29    3.60
   7  16   4   42.40    3.10
   8  16   4    6.30    2.60
   9  16   4   20.70    2.30
  10  16   4    9.50    3.10
  11  16   4    1.30    3.00
  12  16   4    5.00    3.20
   0  17   4   19.90    3.10
   1  17   4   32.20    2.60
   2  17   4   39.10    2.60
   3  17   4   69.29    3.00
   4  17   4   70.49    3.10
   5  17   4   13.10    2.20
   6  17   4   74.79    3.80
   7  17   4   19.00    2.40
   8  17   4    3.80    2.30
   9  17   4   12.70    2.30
  10  17   4   19.90    3.10
  11  17   4    5.10    2.60
   0  18   4    1.30    2.70
   1  18   4   14.10    2.20
   2  18   4    9.00    2.10
   3  18   4   10.90    2.20
   4  18   4   23.80    2.60
   5  18   4   12.50    2.30
   6  18   4    5.90    2.30
   7  18   4   13.40    2.40
   8  18   4    3.20    2.10
   9  18   4    1.40    2.40
   0  19   4   52.49    5.10
   1  19   4   22.20    3.20
   2  19   4   40.00    3.50
   3  19   4    3.10    3.10
   4  19   4    0.00    3.20
   5  19   4    6.40    3.20
   6  19   4   12.60    3.30
   7  19   4    5.00    3.30
   0  20   4    4.60    2.70
   1  20   4    1.30    2.00
   2  20   4   13.90    2.20
   3  20   4    2.40    2.00
   4  20   4   12.10    2.20
   5  20   4   14.10    2.30
   0   0   5  104.19    7.20
   1   0   5  850.11  117.49
   2   0   5 1159.68   77.59
   3   0   5  777.52   25.50
   4   0   5 1449.15   57.39
   5   0   5  585.24   16.90
   6   0   5  279.87   15.50
   7   0   5  587.44   13.90
   8   0   5   59.09    2.70
   9   0   5  260.37    7.30
  10   0   5  144.59    3.60
  11   0   5   45.40    2.80
  12   0   5    9.70    1.40
  13   0   5    8.10    1.40
  14   0   5  131.29    5.30
  15   0   5   13.00    2.70
  16   0   5   14.60    3.30
  17   0   5   33.90    4.60
  18   0   5  101.59    6.60
  19   0   5    3.30    3.30
   0   1   5  191.38    5.20
   1   1   5 1048.10   38.10
   2   1   5   31.70    1.80
   3   1   5   35.30    1.30
   4   1   5  293.47    5.30
   5   1   5  512.75    7.90
   6   1   5  307.87    5.40
   7   1   5   66.49    1.80
   8   1   5  279.47    5.30
   9   1   5   44.90    3.10
  10   1   5  157.28    3.30
  11   1   5   23.80    1.10
  12   1   5  101.59    2.40
  13   1   5   53.09    1.80
  14   1   5   24.70    1.20
  15   1   5   68.49    2.70
  16   1   5    6.30    3.30
  17   1   5   10.80    3.90
  18   1   5   24.10    4.10
  19   1   5   15.20    3.50
   0   2   5 1575.94   55.19
   1   2   5 1756.02   46.10
   2   2   5   84.89    1.40
   3   2   5  533.85    6.20
   4   2   5  231.88    3.00
   5   2   5  350.26    4.30
   6   2   5  125.39    1.90
   7   2   5  240.48    3.10
   8   2   5   98.49    1.60
   9   2   5   75.29    1.50
  10   2   5   68.39    1.40
  11   2   5   70.29    1.50
  12   2   5   22.30    1.10
  13   2   5   43.20    1.50
  14   2   5   19.90    0.90
  15   2   5   13.00    1.50
  16   2   5   31.50    2.50
  17   2   5   21.40    3.50
  18   2   5   35.10    4.40
  19   2   5   20.40    3.00
   0   3   5  141.79    2.90
   1   3   5  102.69    1.70
   2   3   5  381.26    4.40
   3   3   5   21.00    0.70
   4   3   5  169.68    2.30
   5   3   5  528.75    6.30
   6   3   5   25.40    0.80
   7   3   5  127.09    2.00
   8   3   5  554.34    6.60
   9   3   5   65.99    1.30
  10   3   5   33.70    0.90
  11   3   5    5.30    0.60
  12   3   5  240.48    4.20
  13   3   5  234.98    4.70
  14   3   5   47.10    1.90
  15   3   5   27.10    1.90
  16   3   5   22.80    1.90
  17   3   5    3.60    2.50
  18   3   5    2.10    2.50
   0   4   5  428.86    7.80
   1   4   5  153.88    2.60
   2   4   5   56.59    1.30
   3   4   5  236.58    4.10
   4   4   5  120.89    2.20
   5   4   5   10.40    0.70
   6   4   5  431.76    6.10
   7   4   5   95.49    2.00
   8   4   5  218.08    3.60
   9   4   5   23.20    0.90
  10   4   5  167.28    3.40
  11   4   5   42.50    2.00
  12   4   5  104.69    2.80
  13   4   5   35.80    2.10
  14   4   5  156.38    5.40
  15   4   5   12.90    2.30
  16   4   5   58.09    3.80
  17   4   5    3.90    3.50
  18   4   5   18.40    5.90
   0   5   5   44.80    2.10
   1   5   5  317.37    5.90
   2   5   5   74.39    2.70
   3   5   5  151.58    4.00
   4   5   5  352.36    6.90
   5   5   5  252.17    6.50
   6   5   5   48.10    1.50
   7   5   5   42.00    1.40
   8   5   5   33.50    1.20
   9   5   5  132.09    3.00
  10   5   5  207.98    4.70
  11   5   5  218.18    5.30
  12   5   5   78.49    2.60
  13   5   5  238.88    7.00
  14   5   5  147.89    5.30
  15   5   5    6.00    2.00
  16   5   5   23.20    2.40
  17   5   5   33.80    3.30
  18   5   5   18.40    3.40
   0   6   5  508.35   12.90
   1   6   5  232.68    3.80
   2   6   5  158.28    3.20
   3   6   5  484.05    9.60
   4   6   5  363.66    6.20
   5   6   5   20.90    1.40
   6   6   5  294.97    6.10
   7   6   5   31.70    1.50
   8   6   5  206.28    3.70
   9   6   5   87.29    2.30
  10   6   5   91.79    3.00
  11   6   5   66.39    2.30
  12   6   5   19.70    1.60
  13   6   5  168.18    4.50
  14   6   5  112.29    4.30
  15   6   5  102.79    4.30
  16   6   5   19.20    2.50
  17   6   5   44.00    3.70
  18   6   5   15.90    3.90
   0   7   5 2183.58   98.19
   1   7   5  370.46    5.10
   2   7   5  479.45    6.50
   3   7   5  326.77    4.40
   4   7   5   58.29    1.50
   5   7   5   73.69    1.80
   6   7   5  194.58    3.10
   7   7   5   24.60    1.10
   8   7   5  201.38    3.40
   9   7   5  143.49    2.50
  10   7   5   20.20    1.00
  11   7   5   12.70    1.00
  12   7   5   64.59    2.00
  13   7   5   53.69    2.20
  14   7   5  102.59    3.90
  15   7   5   34.70    3.00
  16   7   5   44.60    3.20
  17   7   5   10.10    2.20
  18   7   5    0.10    6.90
   0   8   5   96.89    2.40
   1   8   5  401.46    5.20
   2   8   5  186.28    2.80
   3   8   5  617.34    7.60
   4   8   5  233.88    3.40
   5   8   5   74.39    1.50
   6   8   5  104.89    1.80
   7   8   5   66.09    1.30
   8   8   5   54.49    1.20
   9   8   5   30.90    1.00
  10   8   5   68.69    1.50
  11   8   5    1.30    0.50
  12   8   5   37.70    1.40
  13   8   5   70.59    2.90
  14   8   5   70.49    3.20
  15   8   5   34.50    2.50
  16   8   5   15.60    2.00
  17   8   5   25.10    2.20
   0   9   5    1.10    0.90
   1   9   5  208.38    3.20
   2   9   5   26.80    1.00
   3   9   5   64.29    1.50
   4   9   5    3.20    0.70
   5   9   5   92.69    1.90
   6   9   5  180.28    2.80
   7   9   5   18.30    0.90
   8   9   5  371.96    5.30
   9   9   5  185.98    3.10
  10   9   5    4.70    0.80
  11   9   5   19.20    1.00
  12   9   5    3.60    1.20
  13   9   5   29.80    2.60
  14   9   5   41.50    3.10
  15   9   5   16.60    2.40
  16   9   5    9.80    2.30
  17   9   5   31.20    3.60
   0  10   5   11.80    1.80
   1  10   5   19.40    1.60
   2  10   5   11.30    1.40
   3  10   5   28.90    1.50
   4  10   5   32.70    2.00
   5  10   5  221.98    4.40
   6  10   5  141.89    3.10
   7  10   5  188.28    4.30
   8  10   5   32.20    2.30
   9  10   5   31.00    1.80
  10  10   5   65.69    2.90
  11  10   5   55.99    2.70
  12  10   5    2.10    2.80
  13  10   5   66.29    3.70
  14  10   5   56.29    3.70
  15  10   5   52.79    4.10
  16  10   5    1.30    3.40
   0  11   5  267.57    5.90
   1  11   5   33.20    1.60
   2  11   5   98.59    2.50
   3  11   5  164.28    3.80
   4  11   5  169.98    3.70
   5  11   5    9.80    1.40
   6  11   5   68.89    2.50
   7  11   5   73.49    2.30
   8  11   5   31.20    2.00
   9  11   5   64.99    2.00
  10  11   5   46.10    2.30
  11  11   5    7.80    1.70
  12  11   5    9.90    2.40
  13  11   5   30.40    2.80
  14  11   5   29.20    3.00
  15  11   5   12.30    2.80
  16  11   5   48.80    4.20
   0  12   5    4.10    1.40
   1  12   5    3.50    1.10
   2  12   5  184.38    3.70
   3  12   5   19.80    1.50
   4  12   5  144.59    3.50
   5  12   5    7.30    1.30
   6  12   5  187.18    4.20
   7  12   5   63.89    2.10
   8  12   5   68.69    2.30
   9  12   5  219.38    4.80
  10  12   5   81.29    3.20
  11  12   5   44.20    2.80
  12  12   5    4.00    2.50
  13  12   5   16.50    3.10
  14  12   5    0.50    2.40
  15  12   5   14.30    3.10
   0  13   5  444.26   10.70
   1  13   5   87.59    2.20
   2  13   5   85.09    2.20
   3  13   5  218.28    4.30
   4  13   5    7.10    1.00
   5  13   5  156.78    3.40
   6  13   5  189.18    3.70
   7  13   5   78.59    2.20
   8  13   5  103.69    2.60
   9  13   5   15.70    1.60
  10  13   5    8.50    1.40
  11  13   5    7.80    2.20
  12  13   5   11.30    1.90
  13  13   5   35.30    2.90
  14  13   5    3.40    2.20
   0  14   5   12.60    1.80
   1  14   5  111.29    2.60
   2  14   5   10.20    1.20
   3  14   5   96.19    2.70
   4  14   5  170.18    3.50
   5  14   5   75.89    2.10
   6  14   5  250.37    4.50
   7  14   5   35.60    1.60
   8  14   5   20.90    1.80
   9  14   5    3.50    1.40
  10  14   5    5.10    1.40
  11  14   5   10.10    2.00
  12  14   5    1.50    1.90
  13  14   5    6.60    2.30
  14  14   5    0.60    1.90
   0  15   5   12.20    2.70
   1  15   5    9.60    2.20
   2  15   5   94.29    3.50
   3  15   5   50.49    3.10
   4  15   5   23.40    2.80
   5  15   5  122.39    4.80
   6  15   5   40.80    3.10
   7  15   5    6.40    2.70
   8  15   5    2.60    2.80
   9  15   5   37.50    3.00
  10  15   5   11.90    3.80
  11  15   5   15.50    4.10
  12  15   5   13.30    3.90
  13  15   5    1.20    2.00
   0  16   5   21.10    3.30
   1  16   5   91.99    4.30
   2  16   5   17.30    2.40
   3  16   5   57.69    3.30
   4  16   5   25.80    2.70
   5  16   5   61.49    3.40
   6  16   5   23.30    2.60
   7  16   5   14.80    2.50
   8  16   5   13.70    2.60
   9  16   5    0.00    2.30
  10  16   5   13.90    3.20
  11  16   5    9.80    3.20
  12  16   5   18.70    3.40
   0  17   5   38.90    4.40
   1  17   5   23.50    2.90
   2  17   5   36.40    3.10
   3  17   5    5.10    2.70
   4  17   5    1.30    2.50
   5  17   5    7.40    2.80
   6  17   5    4.80    2.70
   7  17   5   65.59    3.40
   8  17   5   41.70    3.10
   9  17   5   25.90    2.70
  10  17   5   15.40    3.50
   0  18   5    1.30    2.80
   1  18   5   11.90    2.10
   2  18   5   30.40    2.40
   3  18   5   13.00    2.10
   4  18   5    2.50    2.10
   5  18   5    6.60    2.30
   6  18   5   21.00    2.30
   7  18   5   42.60    2.80
   8  18   5   17.50    2.30
   9  18   5   11.10    2.60
   0  19   5   31.10    3.10
   1  19   5    2.10    1.60
   2  19   5   10.30    1.80
   3  19   5   12.90    1.90
   4  19   5    6.70    1.80
   5  19   5   12.30    1.90
   6  19   5    2.80    1.80
   7  19   5    3.50    1.80
   0  20   5    4.90    4.60
   1  20   5    5.50    3.20
   2  20   5    1.50    3.30
   3  20   5   13.70    3.50
   4  20   5    6.10    2.30
   0   0   6  647.14   38.30
   1   0   6 1906.81  104.39
   2   0   6  268.97    6.00
   3   0   6   32.10    3.20
   4   0   6  433.96    8.60
   5   0   6  386.16   17.10
   6   0   6  229.08   13.80
   7   0   6  390.46    8.60
   8   0   6  196.98    9.60
   9   0   6  142.09    3.80
  10   0   6   46.40    2.80
  11   0   6   47.20    2.40
  12   0   6   75.59    3.70
  13   0   6   14.70    2.20
  14   0   6  105.19    4.00
  15   0   6   21.00    3.30
  16   0   6   43.80    6.50
  17   0   6   70.29    9.30
  18   0   6   53.99    7.70
   0   1   6   73.69    2.10
   1   1   6   60.09    1.50
   2   1   6  235.58    4.40
   3   1   6  388.06    6.80
   4   1   6  674.13   13.50
   5   1   6  305.77    4.30
   6   1   6 1794.22   37.30
   7   1   6  803.32   11.70
   8   1   6  354.16    6.00
   9   1   6   33.20    1.20
  10   1   6   65.49    1.60
  11   1   6   29.90    1.10
  12   1   6  118.79    2.90
  13   1   6   24.00    1.10
  14   1   6   64.19    2.40
  15   1   6   62.79    3.90
  16   1   6   86.09    4.40
  17   1   6    5.60    2.90
  18   1   6    2.10    3.00
   0   2   6   43.40    1.50
   1   2   6  394.46    5.10
   2   2   6   73.19    1.30
   3   2   6  746.33    9.10
   4   2   6   24.90    0.80
   5   2   6  512.85    6.10
   6   2   6  214.48    3.00
   7   2   6  393.36    4.90
   8   2   6   59.59    1.30
   9   2   6  236.08    3.50
  10   2   6   36.30    1.10
  11   2   6  294.57    4.70
  12   2   6  106.49    2.20
  13   2   6  102.89    2.50
  14   2   6    3.40    0.70
  15   2   6   22.90    1.90
  16   2   6   51.19    2.90
  17   2   6   42.40    3.70
  18   2   6    5.70    2.80
   0   3   6    7.30    1.10
   1   3   6   24.00    0.80
   2   3   6   96.79    1.70
   3   3   6   77.09    1.60
   4   3   6  572.14    6.50
   5   3   6  424.56    5.80
   6   3   6  134.39    2.00
   7   3   6  212.78    3.20
   8   3   6   73.09    1.40
   9   3   6  107.49    1.70
  10   3   6   61.69    1.40
  11   3   6   34.60    1.00
  12   3   6   43.80    1.50
  13   3   6   45.10    1.70
  14   3   6    6.40    0.80
  15   3   6   11.30    1.60
  16   3   6   28.10    2.10
  17   3   6   28.20    3.20
  18   3   6   11.40    3.30
   0   4   6  397.26    8.40
   1   4   6   83.19    1.70
   2   4   6  411.36    6.10
   3   4   6  195.58    3.40
   4   4   6  244.48    3.90
   5   4   6   91.79    2.00
   6   4   6   37.20    1.20
   7   4   6  414.16    6.50
   8   4   6  405.06    6.30
   9   4   6  221.28    3.80
  10   4   6  367.06    6.20
  11   4   6  118.19    2.60
  12   4   6   57.39    1.90
  13   4   6  293.87    6.90
  14   4   6   85.49    3.80
  15   4   6   50.29    3.00
  16   4   6   46.20    3.00
  17   4   6   12.10    2.90
  18   4   6    3.30    3.00
   0   5   6 1026.20   29.70
   1   5   6   92.59    3.50
   2   5   6  105.49    3.60
   3   5   6  704.03   13.00
   4   5   6  111.09    2.90
   5   5   6   91.19    2.10
   6   5   6   69.69    2.10
   7   5   6  150.98    2.80
   8   5   6   62.99    2.10
   9   5   6  129.79    3.60
  10   5   6  225.28    4.20
  11   5   6   59.49    2.50
  12   5   6   81.89    2.40
  13   5   6  121.89    3.40
  14   5   6   54.09    3.60
  15   5   6   42.70    3.20
  16   5   6    9.20    2.00
  17   5   6   25.40    3.30
  18   5   6    7.70    3.70
   0   6   6   67.49    2.80
   1   6   6   12.30    1.80
   2   6   6  577.94    9.80
   3   6   6  417.16    8.10
   4   6   6  105.89    2.40
   5   6   6   89.19    2.30
   6   6   6   38.30    1.40
   7   6   6   73.49    2.00
   8   6   6  238.08    4.60
   9   6   6   20.40    1.10
  10   6   6    6.80    0.80
  11   6   6   40.40    1.50
  12   6   6    9.80    1.10
  13   6   6    9.60    1.00
  14   6   6   38.20    3.00
  15   6   6    6.50    2.40
  16   6   6   20.50    2.50
  17   6   6   39.80    3.70
  18   6   6   30.90    4.40
   0   7   6   13.80    1.20
   1   7   6   83.29    1.90
   2   7   6  119.19    2.00
   3   7   6  263.97    3.90
   4   7   6    3.10    0.80
   5   7   6   19.40    0.90
   6   7   6  107.89    2.10
   7   7   6   34.70    1.10
   8   7   6    2.40    0.60
   9   7   6   67.29    1.60
  10   7   6  104.39    2.50
  11   7   6  209.78    4.10
  12   7   6  143.99    3.20
  13   7   6   19.70    1.30
  14   7   6   75.89    3.80
  15   7   6   19.10    2.50
  16   7   6   15.70    2.30
  17   7   6   29.20    3.20
   0   8   6  510.85    9.60
   1   8   6   33.10    1.00
   2   8   6   30.80    0.90
   3   8   6   18.80    0.80
   4   8   6   58.59    1.30
   5   8   6  171.48    2.60
   6   8   6   51.89    1.20
   7   8   6  167.88    2.50
   8   8   6   22.00    0.90
   9   8   6  190.48    3.00
  10   8   6   14.50    0.80
  11   8   6   90.39    1.90
  12   8   6    1.20    0.80
  13   8   6   28.80    2.00
  14   8   6    9.40    1.90
  15   8   6   15.50    2.10
  16   8   6   13.20    2.30
  17   8   6   40.40    3.60
   0   9   6    1.50    1.10
   1   9   6  110.09    2.20
   2   9   6  153.28    2.90
   3   9   6   56.79    1.50
   4   9   6   90.19    1.80
   5   9   6   11.70    0.90
   6   9   6   29.80    1.10
   7   9   6   60.59    1.60
   8   9   6  590.14    9.00
   9   9   6  282.37    4.90
  10   9   6   54.69    2.20
  11   9   6  160.78    3.50
  12   9   6    4.90    1.40
  13   9   6  143.89    4.90
  14   9   6   11.20    2.30
  15   9   6    9.10    2.40
  16   9   6   23.10    2.70
  17   9   6   13.50    2.20
   0  10   6  110.19    3.60
   1  10   6   54.49    1.90
   2  10   6  130.19    2.70
   3  10   6   99.29    2.20
   4  10   6    2.40    0.90
   5  10   6  202.68    3.50
   6  10   6  317.37    5.60
   7  10   6  184.68    3.90
   8  10   6   76.49    2.10
   9  10   6  154.28    3.40
  10  10   6  299.67    6.00
  11  10   6   18.80    1.60
  12  10   6   41.20    2.50
  13  10   6    7.30    2.20
  14  10   6   35.60    2.80
  15  10   6    3.40    2.30
  16  10   6    0.00    2.10
   0  11   6   41.10    2.50
   1  11   6   18.80    1.40
   2  11   6  147.79    3.20
   3  11   6   47.70    1.90
   4  11   6   66.69    2.80
   5  11   6   17.50    1.70
   6  11   6   59.99    2.30
   7  11   6   55.19    3.00
   8  11   6   34.10    2.10
   9  11   6  205.38    5.30
  10  11   6   36.70    2.60
  11  11   6   44.40    2.70
  12  11   6   26.70    3.20
  13  11   6   12.90    3.10
  14  11   6   15.90    3.10
  15  11   6   14.00    3.60
  16  11   6   17.90    3.00
   0  12   6   95.69    3.20
   1  12   6   39.80    1.70
   2  12   6   64.59    2.10
   3  12   6  127.29    4.10
   4  12   6   24.10    1.60
   5  12   6  195.68    4.10
   6  12   6   24.70    1.60
   7  12   6    5.20    1.40
   8  12   6  118.89    3.10
   9  12   6   57.39    2.20
  10  12   6   15.30    2.00
  11  12   6   16.70    2.60
  12  12   6    7.50    2.60
  13  12   6    2.20    2.40
  14  12   6    7.50    2.60
  15  12   6    9.10    2.70
   0  13   6  309.17    7.80
   1  13   6  109.79    2.70
   2  13   6  142.59    3.20
   3  13   6  206.68    4.40
   4  13   6    5.50    1.00
   5  13   6   22.90    1.20
   6  13   6   15.50    1.20
   7  13   6  119.69    2.70
   8  13   6   75.09    2.40
   9  13   6  199.88    4.90
  10  13   6    3.70    1.40
  11  13   6   12.90    2.30
  12  13   6    7.50    2.10
  13  13   6   22.20    2.50
  14  13   6    3.30    2.10
   0  14   6  211.68    6.20
   1  14   6    6.20    1.50
   2  14   6   76.89    2.70
   3  14   6   29.20    2.00
   4  14   6   49.70    2.20
   5  14   6   35.60    2.10
   6  14   6   13.20    1.40
   7  14   6   60.49    2.80
   8  14   6   30.70    2.40
   9  14   6    4.60    1.80
  10  14   6    3.10    1.90
  11  14   6   28.90    2.80
  12  14   6   36.30    2.90
  13  14   6    3.40    2.30
   0  15   6   21.70    2.40
   1  15   6   31.70    2.10
   2  15   6   64.79    2.70
   3  15   6   35.90    2.30
   4  15   6   23.20    1.60
   5  15   6   64.79    3.20
   6  15   6   36.20    2.60
   7  15   6   43.80    2.60
   8  15   6   76.49    3.30
   9  15   6   11.20    2.10
  10  15   6   22.90    2.50
  11  15   6    7.40    2.70
  12  15   6    3.00    2.60
   0  16   6   93.69    5.40
   1  16   6   61.19    3.70
   2  16   6   63.59    3.30
   3  16   6   77.79    3.60
   4  16   6   35.80    3.20
   5  16   6    7.40    2.80
   6  16   6   27.50    3.30
   7  16   6   32.30    2.90
   8  16   6   18.20    2.80
   9  16   6   15.20    2.70
  10  16   6   17.60    3.70
  11  16   6    1.80    3.70
   0  17   6   20.10    3.70
   1  17   6    7.90    2.40
   2  17   6    3.60    2.50
   3  17   6    8.30    2.70
   4  17   6   40.00    3.20
   5  17   6    8.80    2.60
   6  17   6   19.40    2.70
   7  17   6    3.00    2.50
   8  17   6   21.20    2.70
   9  17   6    4.70    2.80
  10  17   6   10.90    3.00
   0  18   6   66.19    4.30
   1  18   6    2.50    2.10
   2  18   6   11.20    2.20
   3  18   6    3.70    2.10
   4  18   6   21.10    2.30
   5  18   6   13.00    2.10
   6  18   6   31.70    2.40
   7  18   6    6.70    2.00
   8  18   6   14.80    2.20
   9  18   6    8.70    2.40
   0  19   6    1.30    3.00
   1  19   6   11.80    2.20
   2  19   6    8.50    2.20
   3  19   6   14.00    2.30
   4  19   6    3.70    2.10
   5  19   6   10.90    2.30
   6  19   6   27.50    2.60
   7  19   6   10.30    1.90
   0  20   6   69.39    4.80
   1  20   6    7.90    2.50
   2  20   6   18.00    2.50
   3  20   6   33.70    2.80
   4  20   6   20.50    2.00
   0   0   7    1.30    1.40
   1   0   7  219.28    4.10
   2   0   7    2.10    0.90
   3   0   7  161.28    3.10
   4   0   7   98.79    2.50
   5   0   7   64.29    1.70
   6   0   7   31.20    1.40
   7   0   7    1.10    0.70
   8   0   7    0.80    0.80
   9   0   7    1.00    0.90
  10   0   7   65.89    2.20
  11   0   7   22.20    1.40
  12   0   7  135.39    4.00
  13   0   7    0.50    0.80
  14   0   7   49.99    2.50
  15   0   7    6.90    2.00
  16   0   7   16.80    6.30
  17   0   7   53.79    9.10
  18   0   7   77.49   43.40
   0   1   7  428.56    8.60
   1   1   7  174.88    4.80
   2   1   7  247.28    3.50
   3   1   7  418.66    5.80
   4   1   7  188.48    3.80
   5   1   7 1408.26   21.40
   6   1   7  125.99    4.30
   7   1   7  291.67    4.40
   8   1   7   18.50    0.90
   9   1   7   47.00    1.40
  10   1   7    1.80    0.70
  11   1   7  192.78    3.70
  12   1   7   82.89    2.00
  13   1   7  133.69    3.10
  14   1   7    1.60    0.70
  15   1   7   69.59    3.50
  16   1   7   38.70    2.90
  17   1   7    4.60    2.60
  18   1   7   68.69    5.40
   0   2   7  197.88    4.20
   1   2   7  378.76    5.10
   2   2   7  361.56    5.40
   3   2   7  437.86    5.90
   4   2   7   49.99    1.70
   5   2   7  175.28    2.80
   6   2   7  197.08    8.60
   7   2   7   87.89    2.30
   8   2   7  333.67    5.40
   9   2   7  152.58    3.10
  10   2   7  127.09    2.50
  11   2   7   12.60    1.00
  12   2   7   35.80    1.50
  13   2   7   72.49    2.40
  14   2   7   24.90    2.10
  15   2   7   34.10    2.30
  16   2   7    7.60    2.20
  17   2   7   16.00    3.80
  18   2   7   10.20    4.40
   0   3   7   94.29    3.00
   1   3   7   62.39    2.10
   2   3   7  440.16    6.50
   3   3   7  320.57    5.30
   4   3   7  131.59    3.20
   5   3   7  518.55    8.30
   6   3   7   50.59    1.50
   7   3   7   29.70    1.20
   8   3   7   22.60    1.10
   9   3   7   71.59    2.20
  10   3   7   90.49    2.30
  11   3   7   90.59    2.80
  12   3   7   52.59    1.80
  13   3   7   86.69    3.00
  14   3   7   44.80    2.60
  15   3   7    9.10    2.00
  16   3   7   19.90    2.40
  17   3   7   20.50    3.70
  18   3   7    0.00    4.00
   0   4   7  917.11   22.70
   1   4   7  789.02   10.50
   2   4   7  617.04    8.40
   3   4   7  323.47    5.60
   4   4   7  104.69    2.10
   5   4   7   79.99    1.70
   6   4   7   82.89    1.70
   7   4   7   49.00    1.40
   8   4   7  155.18    2.50
   9   4   7  303.47    4.80
  10   4   7   53.89    1.70
  11   4   7  119.19    2.50
  12   4   7   50.39    1.80
  13   4   7   26.80    1.50
  14   4   7  115.19    3.50
  15   4   7   17.60    2.10
  16   4   7    8.90    1.80
  17   4   7   10.50    2.70
  18   4   7   14.50    2.80
   0   5   7   47.80    1.60
   1   5   7  330.97    4.60
   2   5   7  791.82   11.00
   3   5   7  865.41   11.90
   4   5   7  373.96    5.70
   5   5   7   60.89    1.60
   6   5   7  233.88    4.10
   7   5   7  246.38    4.10
   8   5   7   81.29    1.80
   9   5   7  123.69    2.40
  10   5   7   51.89    1.40
  11   5   7   62.39    1.70
  12   5   7    1.80    0.80
  13   5   7   26.60    1.40
  14   5   7   71.39    3.10
  15   5   7   64.29    3.50
  16   5   7   24.60    2.40
  17   5   7   29.90    3.00
  18   5   7   43.30    4.40
   0   6   7  903.91   16.00
   1   6   7  313.97    4.30
   2   6   7   27.30    1.00
   3   6   7  112.19    2.20
   4   6   7  147.79    2.20
   5   6   7   38.60    1.10
   6   6   7   57.59    1.40
   7   6   7   94.09    1.70
   8   6   7   25.00    0.90
   9   6   7   36.50    1.20
  10   6   7  286.17    4.90
  11   6   7  262.17    4.80
  12   6   7   42.50    1.70
  13   6   7   26.70    1.30
  14   6   7   83.39    3.90
  15   6   7   74.09    3.60
  16   6   7   19.70    2.20
  17   6   7    1.80    2.20
   0   7   7   32.50    1.40
   1   7   7   45.50    1.20
   2   7   7  351.16    5.60
   3   7   7  168.78    3.20
   4   7   7  263.17    4.50
   5   7   7   15.50    0.80
   6   7   7   11.00    0.70
   7   7   7    6.20    0.70
   8   7   7   26.60    1.00
   9   7   7   58.89    1.50
  10   7   7   29.50    1.10
  11   7   7   73.09    2.00
  12   7   7  173.18    4.00
  13   7   7   89.99    3.20
  14   7   7    4.80    1.90
  15   7   7   84.49    4.00
  16   7   7    7.10    2.10
  17   7   7   24.00    3.00
   0   8   7   43.70    2.20
   1   8   7  158.28    3.00
   2   8   7  426.66    6.70
   3   8   7  160.08    3.20
   4   8   7  235.88    3.90
   5   8   7    7.90    1.20
   6   8   7  301.57    6.20
   7   8   7  108.09    2.40
   8   8   7  108.89    3.30
   9   8   7   50.19    2.10
  10   8   7   88.99    2.50
  11   8   7  167.78    4.20
  12   8   7  151.98    4.70
  13   8   7   37.00    3.40
  14   8   7   27.20    3.40
  15   8   7    9.60    3.30
  16   8   7   29.40    3.60
  17   8   7   30.30    3.80
   0   9   7  327.17    7.90
   1   9   7  118.69    2.30
   2   9   7   13.90    0.90
   3   9   7  144.39    2.90
   4   9   7   37.50    1.20
   5   9   7   34.40    1.30
   6   9   7   47.80    1.40
   7   9   7   14.20    1.20
   8   9   7  114.29    2.80
   9   9   7   82.79    2.20
  10   9   7   11.10    1.10
  11   9   7   49.00    2.30
  12   9   7   45.70    2.60
  13   9   7   13.60    2.50
  14   9   7   87.09    4.50
  15   9   7   24.70    2.70
  16   9   7   11.70    2.20
   0  10   7   12.30    1.50
   1  10   7   25.80    1.10
   2  10   7  158.28    2.70
   3  10   7   73.79    1.70
   4  10   7  124.99    2.30
   5  10   7  120.39    2.50
   6  10   7  410.96    6.40
   7  10   7  201.98    3.80
   8  10   7   90.69    2.50
   9  10   7   99.99    2.80
  10  10   7  115.49    3.40
  11  10   7  217.18    5.10
  12  10   7   23.10    2.00
  13  10   7   78.49    3.90
  14  10   7    9.50    2.40
  15  10   7    5.40    2.60
  16  10   7    5.40    2.30
   0  11   7    6.00    1.10
   1  11   7    4.80    0.80
   2  11   7   18.00    1.00
   3  11   7    5.60    0.80
   4  11   7   90.19    2.30
   5  11   7  102.89    2.50
   6  11   7  109.49    2.70
   7  11   7   64.39    2.00
   8  11   7   16.70    1.20
   9  11   7   33.70    1.60
  10  11   7  161.88    4.50
  11  11   7   16.30    1.60
  12  11   7    2.10    2.10
  13  11   7   31.70    2.90
  14  11   7   12.20    2.60
  15  11   7    2.70    2.30
   0  12   7   18.80    2.60
   1  12   7  152.38    3.60
   2  12   7  114.79    2.70
   3  12   7   24.60    1.40
   4  12   7  194.38    3.90
   5  12   7  130.09    2.80
   6  12   7   52.39    2.00
   7  12   7   25.60    1.50
   8  12   7   53.19    2.00
   9  12   7   24.70    1.90
  10  12   7   30.90    2.30
  11  12   7   23.50    2.40
  12  12   7   36.30    3.30
  13  12   7    4.10    2.50
  14  12   7   47.50    3.50
  15  12   7   18.00    2.60
   0  13   7   48.50    3.30
   1  13   7  223.48    5.80
   2  13   7  172.88    4.80
   3  13   7   83.09    2.90
   4  13   7  118.39    3.90
   5  13   7  125.69    3.60
   6  13   7  148.89    3.90
   7  13   7  272.57    6.80
   8  13   7   23.20    2.90
   9  13   7   15.50    2.80
  10  13   7   14.10    2.90
  11  13   7   10.90    3.50
  12  13   7   10.90    3.70
  13  13   7    5.40    3.40
  14  13   7    4.20    3.70
   0  14   7   58.49    4.10
   1  14   7   79.09    2.80
   2  14   7  148.49    4.20
   3  14   7   76.89    2.90
   4  14   7   52.39    2.60
   5  14   7   31.10    2.10
   6  14   7   56.89    2.80
   7  14   7    9.70    2.10
   8  14   7   29.10    2.30
   9  14   7   16.20    2.00
  10  14   7   22.50    2.30
  11  14   7    4.00    2.60
  12  14   7    2.00    2.60
  13  14   7    1.90    2.80
   0  15   7    0.00    2.20
   1  15   7   99.69    3.10
   2  15   7  105.99    3.30
   3  15   7   24.40    2.10
   4  15   7  106.89    3.80
   5  15   7   45.10    2.50
   6  15   7   35.00    2.50
   7  15   7   28.50    2.30
   8  15   7    4.30    1.90
   9  15   7   10.90    2.00
  10  15   7    6.20    2.10
  11  15   7    7.30    2.50
  12  15   7    1.80    2.30
   0  16   7   26.10    3.40
   1  16   7   44.10    2.70
   2  16   7   35.40    2.50
   3  16   7   82.89    3.20
   4  16   7   10.30    2.10
   5  16   7    7.90    2.10
   6  16   7    5.10    2.00
   7  16   7   28.70    2.50
   8  16   7    8.20    2.30
   9  16   7    3.90    2.20
  10  16   7   23.10    3.40
  11  16   7    4.00    3.10
   0  17   7   11.90    3.20
   1  17   7   15.30    2.40
   2  17   7   19.30    2.30
   3  17   7   17.70    2.30
   4  17   7    0.90    2.00
   5  17   7   30.70    2.30
   6  17   7   18.90    2.20
   7  17   7    4.50    2.00
   8  17   7   18.60    2.40
   9  17   7    2.60    2.70
  10  17   7    5.00    2.60
   0  18   7   42.80    4.80
   1  18   7    9.20    3.10
   2  18   7    5.60    2.90
   3  18   7    0.70    2.50
   4  18   7    1.90    2.60
   5  18   7    9.30    2.60
   6  18   7   22.10    2.80
   7  18   7   12.80    2.80
   8  18   7   38.90    3.20
   0  19   7   67.49    5.80
   1  19   7    1.70    3.00
   2  19   7    6.60    3.10
   3  19   7    2.20    3.00
   4  19   7    3.30    3.10
   5  19   7    5.90    3.00
   6  19   7   18.10    2.80
   0  20   7   18.80    3.80
   1  20   7   21.20    2.60
   2  20   7    2.30    2.10
   3  20   7    7.70    2.20
   0   0   8 1977.10  103.29
   1   0   8    1.80    0.80
   2   0   8  137.09    2.70
   3   0   8  384.56    6.20
   4   0   8    6.50    0.80
   5   0   8   26.00    1.10
   6   0   8  382.46    6.50
   7   0   8  157.98    3.10
   8   0   8    7.60    0.80
   9   0   8    1.30    0.70
  10   0   8  712.23   12.20
  11   0   8  156.48    3.80
  12   0   8  101.99    3.10
  13   0   8  157.88    4.20
  14   0   8  127.19    4.60
  15   0   8    7.50    2.10
  16   0   8   44.70    4.60
  17   0   8    4.10    3.40
  18   0   8   68.69    8.90
   0   1   8    1.30    0.90
   1   1   8  163.18    2.40
   2   1   8  250.67    3.40
   3   1   8  616.74    7.10
   4   1   8  110.59    1.90
   5   1   8  117.39    2.00
   6   1   8  787.72    9.50
   7   1   8  895.41   10.90
   8   1   8    1.00    0.60
   9   1   8   22.70    0.90
  10   1   8   46.30    1.30
  11   1   8   49.50    1.60
  12   1   8   31.10    1.30
  13   1   8   37.90    1.30
  14   1   8   39.60    2.30
  15   1   8   36.20    2.20
  16   1   8    2.20    2.00
  17   1   8   10.00    5.10
  18   1   8   12.10   13.80
   0   2   8  445.46   10.00
   1   2   8  711.93   10.20
   2   2   8   49.40    3.10
   3   2   8  297.77    8.10
   4   2   8  136.89    3.00
   5   2   8  218.48    8.90
   6   2   8  219.48    3.90
   7   2   8   74.29    3.60
   8   2   8   51.49    2.90
   9   2   8   36.90    1.60
  10   2   8   72.79    2.40
  11   2   8   80.19    2.80
  12   2   8  256.17    5.20
  13   2   8  103.69    2.90
  14   2   8   57.69    3.30
  15   2   8   27.60    2.30
  16   2   8  110.59    5.50
  17   2   8    7.30    3.50
  18   2   8   18.50    4.10
   0   3   8  119.89    5.40
   1   3   8   48.20    2.00
   2   3   8  174.48    6.30
   3   3   8  499.85   10.00
   4   3   8  219.28    4.40
   5   3   8   50.19    1.90
   6   3   8  548.45   10.50
   7   3   8   69.29    2.20
   8   3   8  101.79    3.10
   9   3   8   89.99    2.70
  10   3   8  123.59    3.30
  11   3   8   61.69    1.90
  12   3   8   72.69    2.60
  13   3   8   45.60    1.90
  14   3   8   56.69    2.90
  15   3   8   52.69    3.20
  16   3   8   14.70    2.70
  17   3   8   27.90    3.60
  18   3   8   21.40    3.50
   0   4   8 2178.98   56.99
   1   4   8  648.64    8.20
   2   4   8  303.37    5.00
   3   4   8  479.55    7.00
   4   4   8   76.09    1.80
   5   4   8   51.29    1.50
   6   4   8   52.89    1.50
   7   4   8   60.79    1.70
   8   4   8   90.69    2.40
   9   4   8   49.90    1.50
  10   4   8  101.09    2.30
  11   4   8   65.99    1.80
  12   4   8   93.69    2.50
  13   4   8   54.59    2.10
  14   4   8   16.20    1.80
  15   4   8   62.09    3.70
  16   4   8    4.90    2.20
  17   4   8    6.30    2.70
  18   4   8    7.70    5.00
   0   5   8  785.32   14.90
   1   5   8  298.27    4.00
   2   5   8  495.35    6.00
   3   5   8    1.90    0.50
   4   5   8   15.80    0.70
   5   5   8    5.20    0.60
   6   5   8   44.20    1.10
   7   5   8  142.79    2.10
   8   5   8   18.60    0.80
   9   5   8    3.60    0.60
  10   5   8   64.89    1.40
  11   5   8  208.38    3.50
  12   5   8   17.40    0.80
  13   5   8   17.50    1.20
  14   5   8  155.68    4.30
  15   5   8   20.50    1.90
  16   5   8   13.00    1.80
  17   5   8   30.00    2.30
   0   6   8  607.84   11.50
   1   6   8  203.68    3.10
   2   6   8   50.39    1.20
   3   6   8  160.38    2.50
   4   6   8   44.20    1.20
   5   6   8   60.19    1.30
   6   6   8  239.18    3.40
   7   6   8  155.58    2.40
   8   6   8   52.49    1.20
   9   6   8  142.79    2.40
  10   6   8  221.38    3.40
  11   6   8   90.19    1.90
  12   6   8   36.70    1.20
  13   6   8   33.90    1.80
  14   6   8   39.80    2.10
  15   6   8    4.30    1.80
  16   6   8   27.20    2.60
  17   6   8   30.50    3.10
   0   7   8   59.89    2.20
   1   7   8   17.90    1.30
   2   7   8  119.19    2.90
   3   7   8  105.59    3.20
   4   7   8   26.80    2.10
   5   7   8  127.99    2.70
   6   7   8  308.17    6.10
   7   7   8   55.19    2.20
   8   7   8  262.07    5.40
   9   7   8  113.09    3.20
  10   7   8   33.60    1.70
  11   7   8   22.70    1.80
  12   7   8   25.80    2.10
  13   7   8   37.00    3.30
  14   7   8    9.30    2.70
  15   7   8   14.40    2.80
  16   7   8   16.00    2.90
  17   7   8    6.00    3.80
   0   8   8  286.97    9.30
   1   8   8  122.79    2.80
   2   8   8  105.29    2.50
   3   8   8   51.99    1.90
   4   8   8   33.60    1.50
   5   8   8   51.79    1.80
   6   8   8   63.09    1.60
   7   8   8  449.16    7.90
   8   8   8   69.39    1.90
   9   8   8   45.00    1.90
  10   8   8   36.50    1.90
  11   8   8   81.09    2.90
  12   8   8   57.79    2.50
  13   8   8   52.89    3.30
  14   8   8   90.29    4.50
  15   8   8    4.60    2.00
  16   8   8    8.60    2.20
   0   9   8   56.99    2.80
   1   9   8  339.87    5.80
   2   9   8   19.20    1.50
   3   9   8  121.69    3.40
   4   9   8  195.48    3.50
   5   9   8   63.19    1.80
   6   9   8  135.39    3.60
   7   9   8  140.49    3.60
   8   9   8   49.30    2.30
   9   9   8   58.79    2.80
  10   9   8   58.39    2.50
  11   9   8   35.20    2.80
  12   9   8   42.70    3.70
  13   9   8   17.90    3.20
  14   9   8    3.20    3.00
  15   9   8    6.40    3.30
  16   9   8    5.40    3.30
   0  10   8   11.60    1.10
   1  10   8  106.09    1.90
   2  10   8    2.60    0.70
   3  10   8   24.20    1.00
   4  10   8  161.48    2.70
   5  10   8  135.79    2.60
   6  10   8  284.97    4.80
   7  10   8  109.99    2.80
   8  10   8    2.80    0.90
   9  10   8   10.60    1.10
  10  10   8   50.99    1.90
  11  10   8    3.50    1.30
  12  10   8   52.19    2.80
  13  10   8   13.30    2.40
  14  10   8   23.90    2.80
  15  10   8   45.20    3.30
  16  10   8    8.70    2.40
   0  11   8   14.50    1.20
   1  11   8    5.70    0.70
   2  11   8   91.79    1.90
   3  11   8   55.39    1.50
   4  11   8   64.19    1.80
   5  11   8   18.20    1.10
   6  11   8    1.80    0.90
   7  11   8   71.19    1.90
   8  11   8   61.19    1.70
   9  11   8    5.90    1.00
  10  11   8   79.79    2.50
  11  11   8   19.00    1.60
  12  11   8    5.40    1.70
  13  11   8    3.40    1.90
  14  11   8    1.60    1.80
  15  11   8   27.40    2.30
   0  12   8   20.50    2.60
   1  12   8  243.48    5.60
   2  12   8  117.59    3.40
   3  12   8   29.30    1.60
   4  12   8    3.70    1.50
   5  12   8   32.40    1.90
   6  12   8   17.00    1.60
   7  12   8   89.19    3.00
   8  12   8   45.10    2.10
   9  12   8   24.90    2.50
  10  12   8  110.69    3.90
  11  12   8   43.30    2.90
  12  12   8   52.19    3.80
  13  12   8    0.70    2.90
  14  12   8    1.10    2.90
   0  13   8   87.09    4.30
   1  13   8  130.09    4.50
   2  13   8   45.90    2.80
   3  13   8   25.40    2.20
   4  13   8  160.78    4.50
   5  13   8  101.09    4.40
   6  13   8  123.69    4.30
   7  13   8  107.49    4.20
   8  13   8   27.70    2.50
   9  13   8   28.60    2.70
  10  13   8   51.99    2.80
  11  13   8   32.10    3.10
  12  13   8   12.80    3.00
  13  13   8    3.70    3.70
  14  13   8   22.50    3.00
   0  14   8    3.60    2.90
   1  14   8   61.29    2.90
   2  14   8   56.79    3.50
   3  14   8   11.20    2.40
   4  14   8   20.20    2.90
   5  14   8   72.99    3.30
   6  14   8  104.29    4.30
   7  14   8   81.09    3.50
   8  14   8    3.00    2.50
   9  14   8   51.69    3.10
  10  14   8    0.40    2.80
  11  14   8   15.90    3.40
  12  14   8    4.10    3.50
  13  14   8    9.90    3.70
   0  15   8   50.29    4.20
   1  15   8   38.50    2.40
   2  15   8   71.59    3.00
   3  15   8    6.00    2.20
   4  15   8    4.70    2.10
   5  15   8  150.38    4.70
   6  15   8   28.40    2.70
   7  15   8    6.40    2.30
   8  15   8   10.20    2.30
   9  15   8    6.30    2.20
  10  15   8   12.30    2.30
  11  15   8   20.80    3.40
  12  15   8    5.60    2.90
   0  16   8    5.10    2.40
   1  16   8   52.99    2.50
   2  16   8   22.80    2.00
   3  16   8   66.79    2.80
   4  16   8   28.40    2.10
   5  16   8   18.30    1.80
   6  16   8   34.20    2.20
   7  16   8  108.49    3.60
   8  16   8   31.80    2.20
   9  16   8    3.00    1.70
  10  16   8   30.30    2.70
  11  16   8    1.80    2.20
   0  17   8    5.40    3.10
   1  17   8    4.60    2.20
   2  17   8   14.30    2.30
   3  17   8    3.40    2.10
   4  17   8    6.60    2.10
   5  17   8    2.60    2.20
   6  17   8   39.70    2.90
   7  17   8   22.60    2.50
   8  17   8    4.10    2.30
   9  17   8    6.30    2.30
   0  18   8   81.79    5.60
   1  18   8    1.70    2.90
   2  18   8   28.60    3.10
   3  18   8   29.80    3.30
   4  18   8    5.80    3.00
   5  18   8    6.70    3.00
   6  18   8   31.40    3.50
   7  18   8   38.00    3.50
   8  18   8   17.60    1.90
   0  19   8    7.90    4.10
   1  19   8   14.50    2.80
   2  19   8    7.20    2.90
   3  19   8   26.80    3.00
   4  19   8   21.00    2.80
   5  19   8   64.49    3.50
   0  20   8   12.80    4.40
   1  20   8    6.00    3.10
   0   0   9    1.30    1.30
   1   0   9   10.60    1.00
   2   0   9  552.84    9.40
   3   0   9  122.09    2.80
   4   0   9   57.79    1.70
   5   0   9   40.30    1.50
   6   0   9  122.29    3.00
   7   0   9   82.39    2.30
   8   0   9   11.80    1.00
   9   0   9  543.35   10.80
  10   0   9   19.40    1.50
  11   0   9    2.00    1.00
  12   0   9    2.90    1.00
  13   0   9    5.70    1.10
  14   0   9   12.60    1.90
  15   0   9    2.60    2.20
  16   0   9   41.90    4.40
  17   0   9   28.10    6.60
  18   0   9    0.00    8.30
   0   1   9  301.27    6.40
   1   1   9  183.58    3.00
   2   1   9  355.86    5.30
   3   1   9  313.37    4.80
   4   1   9  352.46    5.40
   5   1   9  167.68    2.70
   6   1   9   41.00    1.60
   7   1   9   93.99    2.30
   8   1   9  175.28    3.20
   9   1   9   50.99    1.40
  10   1   9  134.09    3.00
  11   1   9  229.88    4.90
  12   1   9   62.59    2.30
  13   1   9    2.50    0.90
  14   1   9   74.79    2.90
  15   1   9   18.20    1.70
  16   1   9    1.40    2.30
  17   1   9    2.70    2.90
  18   1   9   14.00    3.00
   0   2   9   35.90    2.20
   1   2   9  161.28    3.70
   2   2   9   26.50    1.20
   3   2   9  482.75    7.40
   4   2   9 1158.98   17.20
   5   2   9  237.68    4.20
   6   2   9   86.59    1.90
   7   2   9  198.38    3.10
   8   2   9   80.39    1.70
   9   2   9  106.99    3.00
  10   2   9  365.56    6.50
  11   2   9  258.97    5.60
  12   2   9   69.69    2.30
  13   2   9  221.58    5.70
  14   2   9   40.40    2.20
  15   2   9   61.59    2.90
  16   2   9   48.40    3.50
  17   2   9   52.29    4.50
  18   2   9    0.10    4.00
   0   3   9  124.99    6.20
   1   3   9  109.59    2.60
   2   3   9  172.68    3.50
   3   3   9  139.79    3.50
   4   3   9  218.68    4.40
   5   3   9  214.38    4.20
   6   3   9   57.39    2.10
   7   3   9   23.70    1.60
   8   3   9  113.59    3.40
   9   3   9   13.50    1.40
  10   3   9   82.69    3.10
  11   3   9   89.69    2.60
  12   3   9   47.60    2.10
  13   3   9   50.09    2.70
  14   3   9   36.80    2.90
  15   3   9   10.00    3.20
  16   3   9   55.19    5.00
  17   3   9    0.20    4.10
  18   3   9   11.00    2.70
   0   4   9 1193.38   26.50
   1   4   9    2.70    0.70
   2   4   9   99.09    2.00
   3   4   9   30.40    2.00
   4   4   9  177.78    3.50
   5   4   9   95.69    1.90
   6   4   9   56.99    1.50
   7   4   9  110.79    2.10
   8   4   9   19.30    0.90
   9   4   9   28.00    1.10
  10   4   9  261.07    4.40
  11   4   9  111.39    2.60
  12   4   9   25.90    1.20
  13   4   9   39.60    1.70
  14   4   9   42.50    2.50
  15   4   9   17.20    2.20
  16   4   9   78.69    3.90
  17   4   9    0.70    2.50
   0   5   9  310.67    6.40
   1   5   9   69.69    1.50
   2   5   9  371.56    4.80
   3   5   9   12.40    0.80
   4   5   9   19.40    0.80
   5   5   9  379.16    4.90
   6   5   9   13.60    0.80
   7   5   9   57.69    1.30
   8   5   9   88.29    1.70
   9   5   9   37.80    1.10
  10   5   9   33.30    1.20
  11   5   9  176.28    3.10
  12   5   9   72.09    1.80
  13   5   9   24.00    1.50
  14   5   9   39.30    2.20
  15   5   9   25.80    2.50
  16   5   9    8.80    2.00
  17   5   9   10.60    2.80
   0   6   9   13.90    1.30
   1   6   9  115.69    2.30
   2   6   9  182.88    3.20
   3   6   9  212.88    3.70
   4   6   9    3.10    0.80
   5   6   9  114.19    2.30
   6   6   9   88.79    2.00
   7   6   9  110.29    2.30
   8   6   9   49.90    1.50
   9   6   9  235.58    4.40
  10   6   9  144.59    3.10
  11   6   9  197.08    4.10
  12   6   9   15.70    1.20
  13   6   9   23.00    2.00
  14   6   9    3.90    1.50
  15   6   9    4.70    2.10
  16   6   9   21.80    2.40
  17   6   9   44.00    3.60
   0   7   9   99.39    2.90
   1   7   9   28.80    1.10
   2   7   9    5.50    0.80
   3   7   9  133.29    2.50
   4   7   9  414.06    6.20
   5   7   9  550.54    8.40
   6   7   9  182.08    3.30
   7   7   9   18.60    1.10
   8   7   9  216.08    3.60
   9   7   9  336.67    5.30
  10   7   9   66.39    2.00
  11   7   9  178.08    3.40
  12   7   9   75.19    2.60
  13   7   9   45.50    3.10
  14   7   9   24.30    2.50
  15   7   9   11.00    2.10
  16   7   9    5.70    2.00
  17   7   9   24.70    2.80
   0   8   9  442.66    9.30
   1   8   9  327.87    6.40
   2   8   9  208.28    3.70
   3   8   9  128.79    2.80
   4   8   9   87.29    2.50
   5   8   9   10.50    1.30
   6   8   9  140.99    3.20
   7   8   9   41.90    2.00
   8   8   9  116.79    3.00
   9   8   9   37.70    1.90
  10   8   9  168.98    4.60
  11   8   9   10.70    1.80
  12   8   9   58.29    4.00
  13   8   9    6.10    2.70
  14   8   9   28.80    3.20
  15   8   9    1.10    2.70
  16   8   9   77.39    4.30
   0   9   9   41.30    1.70
   1   9   9   15.70    0.90
   2   9   9  227.98    4.10
   3   9   9  164.78    3.20
   4   9   9    4.60    0.80
   5   9   9   90.89    2.10
   6   9   9   36.10    1.60
   7   9   9    0.70    1.00
   8   9   9   53.89    1.90
   9   9   9   17.30    1.30
  10   9   9    7.90    1.10
  11   9   9    4.90    1.80
  12   9   9   56.99    2.90
  13   9   9   18.50    2.40
  14   9   9   54.09    3.30
  15   9   9   13.80    2.40
  16   9   9    5.80    2.30
   0  10   9  276.37    6.40
   1  10   9  256.27    3.70
   2  10   9   57.49    1.50
   3  10   9   36.80    1.60
   4  10   9  120.59    2.70
   5  10   9   85.99    2.50
   6  10   9   37.90    1.60
   7  10   9   27.40    1.60
   8  10   9   71.79    2.60
   9  10   9  140.09    3.40
  10  10   9    3.50    1.30
  11  10   9   18.80    1.90
  12  10   9   15.30    2.40
  13  10   9   12.30    2.50
  14  10   9   32.70    3.00
  15  10   9   28.20    3.00
   0  11   9    5.00    1.30
   1  11   9   26.70    1.50
   2  11   9   66.19    2.10
   3  11   9   86.99    2.40
   4  11   9   88.19    2.60
   5  11   9  131.69    3.00
   6  11   9  155.58    3.50
   7  11   9   29.70    1.80
   8  11   9   11.10    1.40
   9  11   9  155.18    4.50
  10  11   9    8.70    1.80
  11  11   9    2.70    1.80
  12  11   9   13.00    2.70
  13  11   9   24.80    3.50
  14  11   9   41.40    3.60
  15  11   9   13.70    2.80
   0  12   9   35.70    2.80
   1  12   9  199.08    5.00
   2  12   9   74.09    2.40
   3  12   9  110.09    3.20
   4  12   9   13.20    1.40
   5  12   9  114.29    3.30
   6  12   9   37.60    1.80
   7  12   9   75.39    2.60
   8  12   9   54.19    2.50
   9  12   9    7.60    1.80
  10  12   9   13.20    1.80
  11  12   9   14.90    2.10
  12  12   9   32.90    2.80
  13  12   9    1.20    2.30
  14  12   9    7.70    2.50
   0  13   9    1.70    2.40
   1  13   9  111.19    3.60
   2  13   9  206.78    5.70
   3  13   9    3.10    1.60
   4  13   9  270.77    6.50
   5  13   9  176.88    4.50
   6  13   9  136.59    4.40
   7  13   9   35.00    2.80
   8  13   9   38.70    2.60
   9  13   9   14.80    2.20
  10  13   9    0.30    2.00
  11  13   9   16.40    2.80
  12  13   9   17.30    3.00
  13  13   9    7.90    2.90
   0  14   9  257.87    9.20
   1  14   9  159.48    5.20
   2  14   9  205.38    6.10
   3  14   9   27.90    2.80
   4  14   9   26.10    2.80
   5  14   9    5.40    2.50
   6  14   9   19.30    2.70
   7  14   9    2.40    2.60
   8  14   9   29.80    2.80
   9  14   9   23.20    2.80
  10  14   9   40.90    3.40
  11  14   9   30.90    4.00
  12  14   9    5.00    3.60
   0  15   9   28.60    3.30
   1  15   9   34.50    2.30
   2  15   9   60.99    2.70
   3  15   9   54.79    2.80
   4  15   9    7.50    1.80
   5  15   9   65.59    3.00
   6  15   9   62.39    2.80
   7  15   9    4.50    1.90
   8  15   9   13.00    2.00
   9  15   9   17.80    2.10
  10  15   9    3.80    2.40
  11  15   9    9.60    2.70
   0  16   9   27.80    3.60
   1  16   9   37.80    2.50
   2  16   9    6.80    2.20
   3  16   9   12.00    2.10
   4  16   9   17.70    2.30
   5  16   9    1.40    1.90
   6  16   9   41.70    2.80
   7  16   9    5.70    2.30
   8  16   9    2.80    2.10
   9  16   9   13.60    2.40
  10  16   9    2.90    3.80
   0  17   9    2.20    2.80
   1  17   9    6.70    2.10
   2  17   9   54.69    3.00
   3  17   9    1.70    1.90
   4  17   9    5.80    2.00
   5  17   9    5.20    2.30
   6  17   9   10.50    2.50
   7  17   9    6.00    2.20
   8  17   9   29.10    2.90
   9  17   9   10.90    2.40
   0  18   9   22.20    3.40
   1  18   9   23.80    2.60
   2  18   9    7.60    2.20
   3  18   9   17.80    2.40
   4  18   9    7.20    2.20
   5  18   9   34.70    2.70
   6  18   9   12.70    2.20
   7  18   9   16.70    2.30
   0  19   9    3.50    4.50
   1  19   9    0.00    3.10
   2  19   9   10.20    3.40
   3  19   9   23.30    3.30
   4  19   9    3.70    3.40
   5  19   9   17.00    2.50
   0   0  10  398.56   33.60
   1   0  10  195.18    4.70
   2   0  10   72.79    3.10
   3   0  10  352.26   11.70
   4   0  10  168.58    7.60
   5   0  10  110.99    4.40
   6   0  10   62.09    2.60
   7   0  10   92.29    4.40
   8   0  10  112.89    4.80
   9   0  10   10.70    1.90
  10   0  10  451.15   15.20
  11   0  10    0.00    2.10
  12   0  10   37.00    3.50
  13   0  10    5.80    2.70
  14   0  10    3.90    3.50
  15   0  10   28.30    4.40
  16   0  10   65.19    6.80
  17   0  10   76.79    7.20
   0   1  10  200.88    5.20
   1   1  10   58.19    1.50
   2   1  10  297.97    4.70
   3   1  10  475.25    8.20
   4   1  10  490.45    7.80
   5   1  10   23.90    1.10
   6   1  10   29.60    1.30
   7   1  10   64.59    1.70
   8   1  10   47.60    1.50
   9   1  10  105.79    2.30
  10   1  10   74.09    2.20
  11   1  10  126.09    3.40
  12   1  10   30.60    1.50
  13   1  10   30.90    1.80
  14   1  10    8.00    1.70
  15   1  10   11.00    1.70
  16   1  10    7.10    3.20
  17   1  10    2.30    3.40
   0   2  10   10.50    1.20
   1   2  10   73.99    1.50
   2   2  10 1003.60   12.40
   3   2  10  779.92    9.90
   4   2  10  289.67    4.40
   5   2  10   33.90    1.20
   6   2  10  141.79    2.50
   7   2  10  101.99    1.90
   8   2  10  150.28    2.50
   9   2  10  186.28    3.40
  10   2  10  220.98    3.80
  11   2  10   95.99    2.50
  12   2  10  112.89    3.00
  13   2  10    5.60    1.50
  14   2  10  109.49    4.00
  15   2  10   45.90    2.40
  16   2  10   54.79    3.70
  17   2  10   12.00    3.50
   0   3  10 1338.87   24.40
   1   3  10   94.99    1.80
   2   3  10  131.79    2.10
   3   3  10   16.80    0.80
   4   3  10  177.28    2.60
   5   3  10   20.50    0.80
   6   3  10  147.19    2.30
   7   3  10  125.89    2.10
   8   3  10   18.60    0.80
   9   3  10  141.69    2.40
  10   3  10    1.40    0.70
  11   3  10   75.29    1.70
  12   3  10   18.90    1.00
  13   3  10   20.90    1.40
  14   3  10    3.00    1.30
  15   3  10   13.50    1.60
  16   3  10   18.90    2.70
  17   3  10   32.30    4.20
   0   4  10   64.59    2.30
   1   4  10  162.28    2.80
   2   4  10   19.10    2.20
   3   4  10   70.59    1.70
   4   4  10  270.27    4.20
   5   4  10   93.49    2.00
   6   4  10   27.80    1.10
   7   4  10   12.00    1.00
   8   4  10   33.00    1.10
   9   4  10   51.39    1.50
  10   4  10  215.88    4.10
  11   4  10  154.08    3.00
  12   4  10   85.99    2.20
  13   4  10   18.80    1.60
  14   4  10   32.40    2.50
  15   4  10   53.59    3.40
  16   4  10   26.40    2.90
  17   4  10   27.80    4.20
   0   5  10   12.10    1.80
   1   5  10  162.88    3.80
   2   5  10   37.70    2.10
   3   5  10  417.76    7.10
   4   5  10  204.88    3.90
   5   5  10  190.48    4.90
   6   5  10  239.88    5.70
   7   5  10  231.88    4.50
   8   5  10  189.68    4.50
   9   5  10  230.78    6.20
  10   5  10   32.20    2.10
  11   5  10   82.79    3.70
  12   5  10   49.20    2.50
  13   5  10   62.39    3.60
  14   5  10   43.80    3.20
  15   5  10   40.80    3.20
  16   5  10   20.80    2.90
  17   5  10   10.70    3.80
   0   6  10  104.99    3.40
   1   6  10   63.49    1.60
   2   6  10    2.60    0.80
   3   6  10  142.59    2.90
   4   6  10  155.98    3.50
   5   6  10  547.05    9.10
   6   6  10  143.09    3.20
   7   6  10   66.19    1.60
   8   6  10   27.80    1.80
   9   6  10   80.69    2.80
  10   6  10   83.39    2.40
  11   6  10   26.20    1.70
  12   6  10   17.00    1.80
  13   6  10   56.79    3.00
  14   6  10   21.50    2.10
  15   6  10   12.90    2.30
  16   6  10    4.50    2.10
  17   6  10   13.10    3.70
   0   7  10   31.40    1.80
   1   7  10   94.39    2.20
   2   7  10   91.49    2.10
   3   7  10  510.85    8.40
   4   7  10   53.19    1.50
   5   7  10  391.36    6.20
   6   7  10  189.98    3.40
   7   7  10  142.49    2.90
   8   7  10  467.05    8.30
   9   7  10  237.68    4.60
  10   7  10   10.00    1.10
  11   7  10   46.20    2.00
  12   7  10   31.60    1.90
  13   7  10   53.09    3.60
  14   7  10   35.60    2.80
  15   7  10   10.10    2.50
  16   7  10    9.70    2.40
   0   8  10   59.89    1.90
   1   8  10    1.80    0.50
   2   8  10  110.29    1.90
   3   8  10   47.20    1.30
   4   8  10   18.10    0.90
   5   8  10   29.70    1.10
   6   8  10   91.99    2.10
   7   8  10   93.39    2.30
   8   8  10   38.60    1.50
   9   8  10   35.70    1.50
  10   8  10   15.00    1.10
  11   8  10   48.10    2.10
  12   8  10   21.80    1.70
  13   8  10   25.30    2.40
  14   8  10   13.00    2.10
  15   8  10    5.40    2.00
  16   8  10    5.50    2.20
   0   9  10  476.95    9.80
   1   9  10    9.40    1.00
   2   9  10   16.40    1.00
   3   9  10   47.90    1.40
   4   9  10   84.59    2.10
   5   9  10  195.88    3.70
   6   9  10   27.00    1.40
   7   9  10  295.87    5.10
   8   9  10  278.07    4.90
   9   9  10  101.69    2.60
  10   9  10   98.89    3.00
  11   9  10   29.00    2.00
  12   9  10    4.90    2.50
  13   9  10   65.69    3.40
  14   9  10   26.00    3.60
  15   9  10    2.20    2.10
   0  10  10    9.80    2.00
   1  10  10   39.40    1.90
   2  10  10   18.50    1.50
   3  10  10  138.09    3.90
   4  10  10  113.09    3.30
   5  10  10  120.19    3.50
   6  10  10    7.60    1.50
   7  10  10  109.69    3.50
   8  10  10   77.99    2.90
   9  10  10   11.30    1.70
  10  10  10   42.60    2.60
  11  10  10    3.90    2.10
  12  10  10   13.10    2.80
  13  10  10    6.00    2.80
  14  10  10   43.70    3.80
  15  10  10   11.00    3.10
   0  11  10  332.17    9.60
   1  11  10   34.20    2.30
   2  11  10  125.19    3.90
   3  11  10   16.10    2.50
   4  11  10  111.89    5.50
   5  11  10   55.79    2.70
   6  11  10  207.18    5.60
   7  11  10   54.19    2.80
   8  11  10   35.10    2.70
   9  11  10   42.80    2.90
  10  11  10   67.99    3.30
  11  11  10   17.30    4.00
  12  11  10   18.90    3.80
  13  11  10   28.20    3.80
  14  11  10   17.90    3.70
   0  12  10  245.58    9.70
   1  12  10  136.69    4.20
   2  12  10   42.90    2.00
   3  12  10  116.49    3.30
   4  12  10   32.00    1.80
   5  12  10   22.20    1.60
   6  12  10   98.99    2.80
   7  12  10   97.69    3.40
   8  12  10   32.60    2.30
   9  12  10   28.00    2.20
  10  12  10   21.50    2.20
  11  12  10    3.60    1.90
  12  12  10    5.30    2.60
  13  12  10   28.30    3.10
  14  12  10    1.30    2.50
   0  13  10  295.27   10.20
   1  13  10  350.66    7.40
   2  13  10    6.50    1.40
   3  13  10   58.59    2.30
   4  13  10   15.10    1.90
   5  13  10   66.09    3.00
   6  13  10   62.49    3.00
   7  13  10   57.29    2.80
   8  13  10   53.69    2.70
   9  13  10    5.90    2.00
  10  13  10   19.10    2.20
  11  13  10   14.40    2.70
  12  13  10    2.20    2.80
  13  13  10   49.70    3.50
   0  14  10   69.99    4.00
   1  14  10   18.90    1.80
   2  14  10   11.30    1.70
   3  14  10   21.10    1.90
   4  14  10   76.29    2.70
   5  14  10    3.30    1.50
   6  14  10    4.80    1.60
   7  14  10    2.30    1.50
   8  14  10  102.09    3.40
   9  14  10   44.60    2.40
  10  14  10   16.70    2.10
  11  14  10   15.10    2.50
  12  14  10    6.30    2.40
   0  15  10    4.50    3.30
   1  15  10   38.40    2.70
   2  15  10    2.60    2.20
   3  15  10    3.70    2.20
   4  15  10   21.30    2.40
   5  15  10    9.20    2.60
   6  15  10   23.10    2.70
   7  15  10   38.90    3.00
   8  15  10   28.50    3.00
   9  15  10   11.70    2.90
  10  15  10    9.10    2.80
  11  15  10    6.60    3.20
   0  16  10   17.80    4.00
   1  16  10    0.00    2.50
   2  16  10   30.00    3.00
   3  16  10   27.60    3.00
   4  16  10   58.49    3.30
   5  16  10    9.60    2.80
   6  16  10   20.80    2.90
   7  16  10   15.90    3.00
   8  16  10   24.30    3.20
   9  16  10    5.10    3.10
  10  16  10    0.00    4.00
   0  17  10    1.70    2.90
   1  17  10   20.70    2.40
   2  17  10   20.40    2.30
   3  17  10   23.50    2.40
   4  17  10    6.20    2.20
   5  17  10   10.70    2.30
   6  17  10    6.60    2.20
   7  17  10    7.60    2.10
   8  17  10   10.20    2.50
   0  18  10   25.80    4.90
   1  18  10    0.70    2.70
   2  18  10   17.00    2.60
   3  18  10    5.50    2.40
   4  18  10   37.60    3.20
   5  18  10    4.00    2.80
   6  18  10    3.40    3.00
   0  19  10    5.80    3.20
   1  19  10    3.40    2.20
   2  19  10    2.20    2.30
   3  19  10   28.30    2.80
   0   0  11  448.26   32.20
   1   0  11  274.37   10.40
   2   0  11  128.89    6.00
   3   0  11  222.98    7.50
   4   0  11   38.00    2.10
   5   0  11  332.77    9.10
   6   0  11   95.39    4.10
   7   0  11   24.50    2.00
   8   0  11   16.60    1.90
   9   0  11   44.80    3.30
  10   0  11    4.90    1.70
  11   0  11   40.90    3.30
  12   0  11   89.39    3.70
  13   0  11   79.89    5.50
  14   0  11   13.30    3.30
  15   0  11   25.40    3.20
  16   0  11   12.70    4.20
  17   0  11   11.40    3.90
   0   1  11  544.75   11.10
   1   1  11  761.02   11.90
   2   1  11  101.89    3.40
   3   1  11   27.60    1.40
   4   1  11  140.59    3.80
   5   1  11  109.99    3.40
   6   1  11   11.80    1.30
   7   1  11   33.70    1.60
   8   1  11  177.78    3.60
   9   1  11   23.40    1.70
  10   1  11    6.30    1.90
  11   1  11    4.40    1.40
  12   1  11  102.19    3.10
  13   1  11   13.30    3.30
  14   1  11   19.30    3.40
  15   1  11   22.60    2.70
  16   1  11    4.30    2.30
  17   1  11    5.20    3.90
   0   2  11   36.00    1.40
   1   2  11  242.78    3.20
   2   2  11  103.19    1.70
   3   2  11   93.59    1.70
   4   2  11  232.68    3.30
   5   2  11  342.87    4.60
   6   2  11  149.49    2.30
   7   2  11  161.38    2.50
   8   2  11   23.30    0.90
   9   2  11   48.10    1.40
  10   2  11   30.50    1.10
  11   2  11   31.20    1.20
  12   2  11   16.20    1.00
  13   2  11   24.10    2.00
  14   2  11    3.30    1.50
  15   2  11    9.90    1.50
  16   2  11   15.70    2.40
  17   2  11   28.90    3.60
   0   3  11   98.49    2.40
   1   3  11   73.49    1.50
   2   3  11  185.48    2.90
   3   3  11  150.88    2.30
   4   3  11  164.78    2.40
   5   3  11   77.59    1.50
   6   3  11   55.49    1.30
   7   3  11   34.80    1.10
   8   3  11  154.48    2.40
   9   3  11  269.27    4.10
  10   3  11   45.60    1.50
  11   3  11   71.19    1.80
  12   3  11   14.90    1.00
  13   3  11   32.70    1.70
  14   3  11   64.59    2.90
  15   3  11   82.99    3.10
  16   3  11   40.00    3.10
  17   3  11    2.80    2.70
   0   4  11   38.00    2.00
   1   4  11  125.49    2.60
   2   4  11   94.39    2.60
   3   4  11   52.59    1.60
   4   4  11   29.90    1.90
   5   4  11   73.29    1.70
   6   4  11  212.18    4.00
   7   4  11   31.90    1.50
   8   4  11  166.18    3.40
   9   4  11  140.09    2.90
  10   4  11   42.30    1.80
  11   4  11  181.58    4.40
  12   4  11    9.10    1.20
  13   4  11   55.99    3.20
  14   4  11   30.60    2.60
  15   4  11   10.80    2.60
  16   4  11   65.79    4.10
  17   4  11   33.50    4.70
   0   5  11  191.48    6.80
   1   5  11   57.19    2.20
   2   5  11   54.09    2.20
   3   5  11  157.28    2.90
   4   5  11  100.69    2.30
   5   5  11  126.69    2.60
   6   5  11   12.40    1.30
   7   5  11   95.79    3.30
   8   5  11   13.30    1.40
   9   5  11  104.99    2.70
  10   5  11  111.79    2.80
  11   5  11  136.49    3.60
  12   5  11   19.30    2.50
  13   5  11   37.00    2.80
  14   5  11   34.80    3.20
  15   5  11    0.20    2.40
  16   5  11   11.50    2.70
   0   6  11   20.50    4.60
   1   6  11  102.89    3.30
   2   6  11   40.00    1.80
   3   6  11   15.90    1.60
   4   6  11   40.60    1.80
   5   6  11  141.39    3.40
   6   6  11   65.29    2.50
   7   6  11  118.49    3.20
   8   6  11   95.49    2.70
   9   6  11   13.80    1.50
  10   6  11   88.49    3.30
  11   6  11   47.70    2.40
  12   6  11   39.10    2.80
  13   6  11   24.70    3.30
  14   6  11   10.20    2.70
  15   6  11   29.50    3.50
  16   6  11   22.50    4.00
   0   7  11    1.80    1.00
   1   7  11   53.69    1.40
   2   7  11   47.70    1.40
   3   7  11  253.27    3.90
   4   7  11   38.00    1.30
   5   7  11   85.59    1.90
   6   7  11  121.89    2.60
   7   7  11   63.89    2.00
   8   7  11   90.29    2.30
   9   7  11   50.29    1.90
  10   7  11   33.20    1.60
  11   7  11   32.60    1.90
  12   7  11    5.20    1.20
  13   7  11   45.20    2.90
  14   7  11   71.79    3.30
  15   7  11   22.20    2.50
  16   7  11    5.40    2.20
   0   8  11    1.20    0.90
   1   8  11   37.60    1.10
   2   8  11   18.50    0.90
   3   8  11  112.29    1.90
   4   8  11  149.99    2.50
   5   8  11   70.59    1.60
   6   8  11  196.98    3.40
   7   8  11  348.07    5.30
   8   8  11   90.69    2.10
   9   8  11    4.80    0.90
  10   8  11   11.80    1.10
  11   8  11   32.10    1.70
  12   8  11   12.00    1.60
  13   8  11   31.90    2.50
  14   8  11   35.40    2.70
  15   8  11   20.40    2.40
   0   9  11  299.57    6.30
   1   9  11   23.40    1.20
   2   9  11  102.79    2.30
   3   9  11   26.40    2.20
   4   9  11   33.20    1.70
   5   9  11  101.39    2.60
   6   9  11   92.89    2.70
   7   9  11   49.00    2.00
   8   9  11   73.99    2.10
   9   9  11   29.90    1.50
  10   9  11   22.10    2.00
  11   9  11   18.50    1.90
  12   9  11   20.70    2.30
  13   9  11   34.90    3.70
  14   9  11    9.90    2.80
  15   9  11    7.50    2.90
   0  10  11   19.90    4.40
   1  10  11    9.90    1.90
   2  10  11  122.59    5.20
   3  10  11   86.89    4.00
   4  10  11  245.88    6.00
   5  10  11   18.00    1.90
   6  10  11   86.89    3.70
   7  10  11   85.29    3.10
   8  10  11   87.39    3.00
   9  10  11   74.79    3.90
  10  10  11   16.50    2.50
  11  10  11   36.80    3.50
  12  10  11   17.50    3.50
  13  10  11   52.89    4.10
  14  10  11   16.20    3.70
   0  11  11   56.09    4.30
   1  11  11   42.70    2.50
   2  11  11   14.60    1.90
   3  11  11  155.58    5.30
   4  11  11  299.27    8.50
   5  11  11  138.29    5.10
   6  11  11   29.00    2.20
   7  11  11   16.40    2.00
   8  11  11   64.89    3.20
   9  11  11    9.70    2.10
  10  11  11   33.90    2.50
  11  11  11    5.90    2.20
  12  11  11   30.90    4.10
  13  11  11   88.39    4.50
  14  11  11   10.20    3.10
   0  12  11  409.36   13.00
   1  12  11  101.99    3.60
   2  12  11   57.59    3.30
   3  12  11   65.99    4.50
   4  12  11   48.20    3.10
   5  12  11   11.30    2.70
   6  12  11   11.60    3.00
   7  12  11   67.59    3.40
   8  12  11   47.40    3.10
   9  12  11   13.60    2.80
  10  12  11   55.99    3.40
  11  12  11    2.60    3.70
  12  12  11   20.60    4.40
  13  12  11   34.70    4.50
   0  13  11  107.69    4.00
   1  13  11   32.00    1.60
   2  13  11   95.09    2.70
   3  13  11    7.30    1.10
   4  13  11   15.80    1.60
   5  13  11    9.00    1.40
   6  13  11    7.50    1.50
   7  13  11   62.19    2.70
   8  13  11    5.20    1.50
   9  13  11   41.00    2.50
  10  13  11   46.60    2.60
  11  13  11   17.50    2.30
  12  13  11   32.90    3.00
   0  14  11   10.60    2.90
   1  14  11   10.70    1.70
   2  14  11   10.30    1.80
   3  14  11   10.20    1.90
   4  14  11   78.39    3.20
   5  14  11   10.40    2.00
   6  14  11    2.10    2.00
   7  14  11   13.50    2.30
   8  14  11    7.70    2.00
   9  14  11    1.10    1.90
  10  14  11    3.20    2.00
  11  14  11   14.60    2.50
   0  15  11    6.70    3.20
   1  15  11   25.50    2.50
   2  15  11   28.10    2.60
   3  15  11   38.00    2.90
   4  15  11   45.20    3.10
   5  15  11    7.10    2.20
   6  15  11    7.40    2.10
   7  15  11    4.20    2.20
   8  15  11   39.90    3.10
   9  15  11  115.49    5.10
  10  15  11    5.00    2.30
   0  16  11    2.30    3.60
   1  16  11   38.30    3.20
   2  16  11   14.50    2.80
   3  16  11    3.50    2.50
   4  16  11   69.59    3.60
   5  16  11    9.60    2.60
   6  16  11    3.30    2.40
   7  16  11    5.40    2.90
   8  16  11   22.40    2.70
   9  16  11    1.30    2.60
   0  17  11   15.60    4.30
   1  17  11   19.90    3.00
   2  17  11    2.80    2.90
   3  17  11   19.50    3.20
   4  17  11   11.20    3.20
   5  17  11   48.30    3.50
   6  17  11   28.20    3.30
   7  17  11   22.00    3.30
   0  18  11    4.30    3.20
   1  18  11   39.60    3.40
   2  18  11    3.00    2.60
   3  18  11    6.60    2.60
   4  18  11   17.90    2.70
   5  18  11   40.70    2.80
   0  19  11   17.40    2.70
   1  19  11    3.60    2.00
   0   0  12    0.90    1.70
   1   0  12   24.60    1.80
   2   0  12   30.00    1.90
   3   0  12   15.30    1.60
   4   0  12  385.96   10.20
   5   0  12   90.09    3.10
   6   0  12   46.10    2.70
   7   0  12   53.39    3.20
   8   0  12   17.10    2.20
   9   0  12   21.10    2.20
  10   0  12    1.10    1.80
  11   0  12   90.79    3.60
  12   0  12    1.10    2.30
  13   0  12    0.00    4.90
  14   0  12   43.30    8.20
  15   0  12    8.60    5.10
  16   0  12   20.80    3.50
  17   0  12   44.10    8.70
   0   1  12   27.20    1.90
   1   1  12  181.38    3.20
   2   1  12  252.17    3.90
   3   1  12  317.07    4.30
   4   1  12   93.09    2.00
   5   1  12  109.59    2.20
   6   1  12   35.80    1.20
   7   1  12   66.89    1.80
   8   1  12   76.69    1.90
   9   1  12   45.90    1.40
  10   1  12   22.90    1.50
  11   1  12  250.67    4.60
  12   1  12   36.10    1.90
  13   1  12   32.00    2.20
  14   1  12   17.20    1.90
  15   1  12   12.80    2.10
  16   1  12   17.00    2.30
  17   1  12   27.50    2.80
   0   2  12   27.10    2.80
   1   2  12   78.29    1.70
   2   2  12  263.67    4.10
   3   2  12   90.59    1.90
   4   2  12    4.70    0.90
   5   2  12   96.49    2.10
   6   2  12   36.10    1.20
   7   2  12   63.59    1.60
   8   2  12    9.20    1.00
   9   2  12    5.00    0.90
  10   2  12   63.79    1.90
  11   2  12   16.20    1.20
  12   2  12   22.80    1.90
  13   2  12   13.00    3.50
  14   2  12   37.60    3.30
  15   2  12    4.60    3.10
  16   2  12   15.60    2.50
  17   2  12   22.20    4.00
   0   3  12    5.50    1.20
   1   3  12   56.49    1.70
   2   3  12  201.28    3.70
   3   3  12   66.49    1.80
   4   3  12   57.89    1.80
   5   3  12   65.39    1.80
   6   3  12    8.20    1.00
   7   3  12   30.80    1.40
   8   3  12  146.89    4.10
   9   3  12   45.00    2.20
  10   3  12  196.48    4.20
  11   3  12   56.19    2.30
  12   3  12   37.80    2.40
  13   3  12    8.50    2.20
  14   3  12   33.30    2.60
  15   3  12    7.50    1.80
  16   3  12   12.20    3.20
   0   4  12  317.07    7.60
   1   4  12   68.89    1.80
   2   4  12   17.20    0.90
   3   4  12  143.59    2.70
   4   4  12   19.60    0.90
   5   4  12   54.49    1.40
   6   4  12   35.00    1.20
   7   4  12   98.49    1.90
   8   4  12  198.08    3.60
   9   4  12   61.79    1.90
  10   4  12   37.00    1.40
  11   4  12  152.18    3.30
  12   4  12   88.79    3.10
  13   4  12   44.00    2.40
  14   4  12   40.90    2.60
  15   4  12   27.50    2.20
  16   4  12   24.80    2.70
   0   5  12   30.90    1.90
   1   5  12   49.80    2.10
   2   5  12   32.70    1.40
   3   5  12  305.37    5.20
   4   5  12   14.50    1.40
   5   5  12   24.60    1.30
   6   5  12  157.68    3.20
   7   5  12  191.28    3.90
   8   5  12   21.10    1.30
   9   5  12  129.89    3.20
  10   5  12    4.10    1.10
  11   5  12   64.49    2.50
  12   5  12   52.89    3.40
  13   5  12   66.39    3.40
  14   5  12    8.10    2.00
  15   5  12    8.50    2.60
  16   5  12    5.80    2.70
   0   6  12   15.20    2.40
   1   6  12   38.60    1.50
   2   6  12   58.69    1.80
   3   6  12  103.89    2.40
   4   6  12  134.99    2.80
   5   6  12    5.00    0.90
   6   6  12  122.29    2.70
   7   6  12   45.80    1.80
   8   6  12   55.09    2.00
   9   6  12   10.20    1.40
  10   6  12   43.70    1.90
  11   6  12   23.20    2.00
  12   6  12    5.60    1.50
  13   6  12   11.20    2.20
  14   6  12   40.00    2.80
  15   6  12    0.90    2.30
  16   6  12  103.19    4.90
   0   7  12  171.58    3.90
   1   7  12   13.90    1.00
   2   7  12   99.39    2.20
   3   7  12   64.69    1.60
   4   7  12   56.39    1.70
   5   7  12   85.09    2.00
   6   7  12  107.49    2.50
   7   7  12  173.08    3.50
   8   7  12   83.89    2.10
   9   7  12  136.49    3.50
  10   7  12   45.00    2.00
  11   7  12   25.90    1.90
  12   7  12    5.40    1.90
  13   7  12    6.00    2.10
  14   7  12   10.20    2.30
  15   7  12   56.29    3.50
   0   8  12    9.80    1.50
   1   8  12   60.39    1.80
   2   8  12   17.90    1.20
   3   8  12  302.57    5.90
   4   8  12  227.28    5.40
   5   8  12  134.49    3.90
   6   8  12   54.99    2.30
   7   8  12    5.30    1.10
   8   8  12  162.18    3.80
   9   8  12   12.40    1.50
  10   8  12    6.40    1.80
  11   8  12    4.30    1.70
  12   8  12   45.80    3.10
  13   8  12  108.09    5.60
  14   8  12   14.90    3.00
  15   8  12    1.80    2.80
   0   9  12   22.70    2.60
   1   9  12   82.49    2.60
   2   9  12   77.19    2.30
   3   9  12   90.69    2.70
   4   9  12   31.00    1.90
   5   9  12   24.20    1.60
   6   9  12   90.09    2.50
   7   9  12   28.10    1.60
   8   9  12   94.79    2.70
   9   9  12  107.19    3.60
  10   9  12    8.60    1.70
  11   9  12   59.89    2.60
  12   9  12   55.99    3.30
  13   9  12    5.70    2.40
  14   9  12   84.99    4.50
  15   9  12    3.30    2.40
   0  10  12    0.00    1.80
   1  10  12   33.40    1.80
   2  10  12  133.29    3.40
   3  10  12   27.20    1.60
   4  10  12  164.88    3.90
   5  10  12  229.88    4.90
   6  10  12   66.89    2.20
   7  10  12    2.10    1.40
   8  10  12   45.70    2.40
   9  10  12   41.60    2.40
  10  10  12   20.00    2.50
  11  10  12    6.20    1.90
  12  10  12   14.50    3.00
  13  10  12   44.50    3.40
  14  10  12   14.50    3.30
   0  11  12  135.19   10.00
   1  11  12   53.69    4.00
   2  11  12   24.50    2.50
   3  11  12  202.98    5.30
   4  11  12   83.19    3.20
   5  11  12   35.00    2.70
   6  11  12    5.40    2.30
   7  11  12   37.90    3.10
   8  11  12   19.30    3.00
   9  11  12   13.80    2.90
  10  11  12    6.80    3.30
  11  11  12   20.20    4.40
  12  11  12   13.70    4.50
  13  11  12   16.50    4.80
   0  12  12  197.78    8.10
   1  12  12  139.39    4.10
   2  12  12    3.00    1.30
   3  12  12   24.00    1.70
   4  12  12    6.10    1.50
   5  12  12   93.79    3.30
   6  12  12   15.00    1.70
   7  12  12    2.80    1.50
   8  12  12   34.60    2.20
   9  12  12   25.20    2.00
  10  12  12   18.10    1.90
  11  12  12    0.90    1.80
  12  12  12   51.39    3.30
  13  12  12   89.09    4.50
   0  13  12   72.59    5.30
   1  13  12   48.70    3.40
   2  13  12  142.99    5.10
   3  13  12   12.80    2.70
   4  13  12   16.30    2.90
   5  13  12    6.40    2.70
   6  13  12   38.60    3.00
   7  13  12   10.90    2.70
   8  13  12    5.00    2.80
   9  13  12   47.30    3.30
  10  13  12   67.29    3.90
  11  13  12   15.10    3.60
  12  13  12   51.39    4.50
   0  14  12   53.79    4.20
   1  14  12    5.70    1.90
   2  14  12    4.80    1.90
   3  14  12   21.60    2.20
   4  14  12   37.60    2.50
   5  14  12   12.10    2.10
   6  14  12   10.10    2.10
   7  14  12   71.09    3.10
   8  14  12    6.60    2.10
   9  14  12   39.20    2.70
  10  14  12    9.60    2.70
  11  14  12   33.00    3.70
   0  15  12    5.10    3.20
   1  15  12   23.30    2.70
   2  15  12   50.29    3.00
   3  15  12    8.10    2.40
   4  15  12   36.20    2.40
   5  15  12   23.60    2.40
   6  15  12    8.00    2.20
   7  15  12   16.00    2.20
   8  15  12   36.20    2.50
   9  15  12   18.70    2.30
  10  15  12   12.20    2.20
   0  16  12    6.20    3.40
   1  16  12   17.60    3.20
   2  16  12    5.20    2.30
   3  16  12   38.80    2.90
   4  16  12   85.99    3.90
   5  16  12   37.80    2.90
   6  16  12   10.30    2.40
   7  16  12   18.40    2.60
   8  16  12   15.50    2.60
   0  17  12   14.20    4.70
   1  17  12    1.90    2.60
   2  17  12   29.30    3.00
   3  17  12    5.70    2.70
   4  17  12   15.20    2.70
   5  17  12   11.90    2.90
   6  17  12    2.90    2.60
   7  17  12    9.20    2.00
   0  18  12    0.00    4.20
   1  18  12    9.40    3.20
   2  18  12    5.80    3.20
   3  18  12   10.10    3.40
   4  18  12    3.80    2.20
   0   0  13    1.40    1.30
   1   0  13  419.76    7.10
   2   0  13  105.69    2.50
   3   0  13  131.59    2.90
   4   0  13   96.59    2.40
   5   0  13   11.50    1.00
   6   0  13  436.96    7.70
   7   0  13   75.29    2.20
   8   0  13   18.00    1.50
   9   0  13    4.40    1.10
  10   0  13    1.70    1.10
  11   0  13    5.20    1.30
  12   0  13    5.20    1.90
  13   0  13   49.40    3.10
  14   0  13    4.00    1.80
  15   0  13   26.80    3.00
  16   0  13   19.90    3.50
   0   1  13   21.60    1.40
   1   1  13   14.40    1.00
   2   1  13  102.59    2.20
   3   1  13  163.08    2.70
   4   1  13   27.90    1.10
   5   1  13   31.40    1.20
   6   1  13  195.08    3.20
   7   1  13  102.59    2.10
   8   1  13   39.10    1.40
   9   1  13   82.09    2.30
  10   1  13  244.28    4.60
  11   1  13    7.30    1.00
  12   1  13   65.49    3.20
  13   1  13   11.20    1.70
  14   1  13   14.10    1.80
  15   1  13   47.40    3.50
  16   1  13    1.10    2.20
   0   2  13   40.80    2.10
   1   2  13   55.19    1.80
   2   2  13   61.79    1.90
   3   2  13   80.99    2.10
   4   2  13  246.18    6.50
   5   2  13   72.49    3.50
   6   2  13  113.19    3.10
   7   2  13  105.99    3.10
   8   2  13  113.19    3.10
   9   2  13    8.00    1.60
  10   2  13   28.80    2.10
  11   2  13   25.20    2.50
  12   2  13    2.70    2.50
  13   2  13   17.20    3.00
  14   2  13   34.10    3.30
  15   2  13   33.20    4.10
  16   2  13    4.90    3.10
   0   3  13  113.49    3.60
   1   3  13  134.29    3.50
   2   3  13   97.29    3.50
   3   3  13   59.79    2.30
   4   3  13   29.70    1.50
   5   3  13   66.99    3.10
   6   3  13  130.29    3.70
   7   3  13  106.69    3.20
   8   3  13   46.80    2.00
   9   3  13   39.90    2.30
  10   3  13  136.99    5.20
  11   3  13   37.60    2.30
  12   3  13   80.19    3.80
  13   3  13    9.70    2.40
  14   3  13   21.70    3.40
  15   3  13    5.50    2.50
  16   3  13   15.00    2.80
   0   4  13    2.30    1.60
   1   4  13   19.40    1.20
   2   4  13   45.30    1.70
   3   4  13   10.60    1.20
   4   4  13   36.40    1.70
   5   4  13  145.29    2.90
   6   4  13   37.10    2.10
   7   4  13   25.40    1.70
   8   4  13   46.80    2.00
   9   4  13  128.79    3.20
  10   4  13  201.28    4.40
  11   4  13   45.70    3.20
  12   4  13    1.50    1.60
  13   4  13   64.59    3.60
  14   4  13    6.40    1.80
  15   4  13    9.60    2.30
  16   4  13   11.10    3.30
   0   5  13   33.80    1.60
   1   5  13    3.50    0.80
   2   5  13   59.19    1.40
   3   5  13   88.59    1.80
   4   5  13  112.39    2.10
   5   5  13   57.39    1.40
   6   5  13   26.00    1.10
   7   5  13  114.09    2.40
   8   5  13   65.59    1.80
   9   5  13   51.69    1.60
  10   5  13    6.80    0.90
  11   5  13   84.89    2.80
  12   5  13   12.40    1.60
  13   5  13   37.00    2.30
  14   5  13    0.90    1.40
  15   5  13    7.80    2.00
  16   5  13    8.10    2.10
   0   6  13   25.90    1.30
   1   6  13   64.19    1.60
   2   6  13   94.79    1.80
   3   6  13   26.30    1.00
   4   6  13  211.28    3.40
   5   6  13    2.30    0.90
   6   6  13  238.78    4.00
   7   6  13   76.59    1.90
   8   6  13   31.40    1.30
   9   6  13  101.29    2.40
  10   6  13   33.20    1.50
  11   6  13    5.20    1.20
  12   6  13   10.20    1.60
  13   6  13   68.69    3.50
  14   6  13   24.50    2.20
  15   6  13   14.40    2.20
   0   7  13   21.50    3.30
   1   7  13   85.79    2.90
   2   7  13   21.10    2.20
   3   7  13  494.75    8.60
   4   7  13   54.19    2.10
   5   7  13  114.69    4.20
   6   7  13   50.29    2.20
   7   7  13  128.89    3.10
   8   7  13   15.00    2.20
   9   7  13   38.00    2.30
  10   7  13   22.80    2.70
  11   7  13    6.60    2.40
  12   7  13   44.90    3.60
  13   7  13    0.00    3.70
  14   7  13    3.50    4.10
  15   7  13   19.50    4.90
   0   8  13  101.89    4.10
   1   8  13   50.09    3.10
   2   8  13   69.29    3.50
   3   8  13   35.10    1.70
   4   8  13  121.39    4.30
   5   8  13   47.50    2.70
   6   8  13   81.29    2.80
   7   8  13   30.50    1.80
   8   8  13   77.29    3.00
   9   8  13   21.90    2.60
  10   8  13   54.49    2.60
  11   8  13   25.90    2.70
  12   8  13   71.39    4.20
  13   8  13   15.40    3.00
  14   8  13   92.09    5.00
  15   8  13   13.40    3.30
   0   9  13    1.50    1.90
   1   9  13   62.69    2.70
   2   9  13   11.10    1.90
   3   9  13   24.80    1.90
   4   9  13   76.69    2.90
   5   9  13  107.39    3.50
   6   9  13   62.09    2.70
   7   9  13   16.70    1.80
   8   9  13   97.29    3.60
   9   9  13    3.30    1.80
  10   9  13   83.39    3.60
  11   9  13    6.00    2.00
  12   9  13   10.00    2.10
  13   9  13   56.39    3.90
  14   9  13    7.00    2.80
   0  10  13   75.19    4.00
   1  10  13   57.79    2.60
   2  10  13   54.09    2.10
   3  10  13   14.70    1.50
   4  10  13    0.00    1.60
   5  10  13  113.59    3.90
   6  10  13   62.19    2.80
   7  10  13   67.19    2.70
   8  10  13   34.90    2.40
   9  10  13   22.10    2.30
  10  10  13    0.80    1.80
  11  10  13   14.60    2.40
  12  10  13   14.80    2.70
  13  10  13   29.00    3.20
  14  10  13    0.60    2.70
   0  11  13    1.80    2.00
   1  11  13  111.49    2.70
   2  11  13   11.10    1.40
   3  11  13   72.89    2.20
   4  11  13   72.39    2.40
   5  11  13  115.89    3.10
   6  11  13   34.30    1.90
   7  11  13   84.39    2.80
   8  11  13    5.10    1.40
   9  11  13    3.20    1.40
  10  11  13   15.70    1.60
  11  11  13   14.30    2.00
  12  11  13    4.10    2.40
  13  11  13   34.90    3.30
   0  12  13   92.19    6.70
   1  12  13   69.59    3.00
   2  12  13  130.59    5.00
   3  12  13  174.28    4.90
   4  12  13   10.20    2.40
   5  12  13   15.60    2.70
   6  12  13   16.60    2.80
   7  12  13   80.79    3.70
   8  12  13    2.90    2.60
   9  12  13   86.29    4.20
  10  12  13   21.90    3.70
  11  12  13   20.00    4.10
  12  12  13   61.59    4.80
   0  13  13   69.79    5.10
   1  13  13   45.10    3.10
   2  13  13   10.60    2.40
   3  13  13   56.29    3.30
   4  13  13   39.10    2.70
   5  13  13    7.20    2.20
   6  13  13   16.20    2.30
   7  13  13   93.99    4.00
   8  13  13   24.40    2.50
   9  13  13   24.20    2.50
  10  13  13   10.60    2.50
  11  13  13    7.60    3.10
   0  14  13   34.10    4.40
   1  14  13   24.50    2.70
   2  14  13   12.50    2.80
   3  14  13    9.50    2.80
   4  14  13   51.79    3.20
   5  14  13    3.30    2.50
   6  14  13    6.50    2.50
   7  14  13   24.90    2.80
   8  14  13   13.00    2.60
   9  14  13   48.10    3.30
  10  14  13   26.50    3.30
   0  15  13   32.00    3.80
   1  15  13   69.99    3.30
   2  15  13   17.80    2.50
   3  15  13    8.40    2.30
   4  15  13   62.89    3.30
   5  15  13    1.70    2.20
   6  15  13    7.90    2.30
   7  15  13   20.30    2.90
   8  15  13    8.10    2.60
   9  15  13    3.20    2.60
   0  16  13    3.10    3.90
   1  16  13   22.30    3.10
   2  16  13   27.40    2.90
   3  16  13   26.80    2.70
   4  16  13   15.80    2.50
   5  16  13    2.30    2.30
   6  16  13   17.90    2.60
   7  16  13   18.80    2.50
   0  17  13   15.10    3.60
   1  17  13    0.10    2.30
   2  17  13    6.50    2.30
   3  17  13    9.60    2.40
   4  17  13   16.30    2.50
   5  17  13   34.00    2.90
   0  18  13    5.50    4.20
   1  18  13    3.70    2.90
   2  18  13    6.50    1.80
   0   0  14  169.48    5.00
   1   0  14  288.87    5.20
   2   0  14    7.30    1.10
   3   0  14   13.30    1.20
   4   0  14   52.99    1.80
   5   0  14   10.50    1.20
   6   0  14   34.90    1.60
   7   0  14    4.30    1.20
   8   0  14   25.90    1.60
   9   0  14   13.10    1.40
  10   0  14    6.50    1.40
  11   0  14  102.19    4.50
  12   0  14    6.00    2.10
  13   0  14   45.40    3.30
  14   0  14    1.10    1.80
  15   0  14   74.19    5.40
  16   0  14    0.30    2.90
   0   1  14  148.29    3.50
   1   1  14    5.80    0.90
   2   1  14   33.10    1.30
   3   1  14   65.59    1.70
   4   1  14  596.94    7.60
   5   1  14   29.80    1.40
   6   1  14  120.69    2.70
   7   1  14    2.70    0.90
   8   1  14   11.70    1.20
   9   1  14    4.30    1.20
  10   1  14   51.09    2.10
  11   1  14    6.70    1.70
  12   1  14   20.40    2.00
  13   1  14    5.30    1.80
  14   1  14   12.60    2.00
  15   1  14   10.70    2.30
  16   1  14   10.90    3.20
   0   2  14   52.79    3.10
   1   2  14   85.19    2.00
   2   2  14   79.99    2.00
   3   2  14  136.79    3.70
   4   2  14   65.29    2.20
   5   2  14   45.30    1.60
   6   2  14   39.50    1.70
   7   2  14   46.90    1.90
   8   2  14   69.99    2.10
   9   2  14   13.50    1.60
  10   2  14   21.90    1.70
  11   2  14   13.60    1.70
  12   2  14   17.60    2.30
  13   2  14    9.30    2.30
  14   2  14   19.10    3.00
  15   2  14   14.70    2.30
  16   2  14   10.40    3.00
   0   3  14   13.70    2.30
   1   3  14   68.69    1.90
   2   3  14   32.10    2.00
   3   3  14   76.49    3.30
   4   3  14  228.78    4.70
   5   3  14   24.20    1.70
   6   3  14   11.90    1.60
   7   3  14   93.89    3.30
   8   3  14   57.89    2.50
   9   3  14   67.89    3.10
  10   3  14   65.19    3.20
  11   3  14   33.20    3.80
  12   3  14    9.80    3.00
  13   3  14   11.20    2.90
  14   3  14    8.50    2.70
  15   3  14    0.00    2.40
  16   3  14   38.70    2.90
   0   4  14    7.00    1.70
   1   4  14   22.00    1.20
   2   4  14  235.88    4.20
   3   4  14   17.90    1.60
   4   4  14   25.00    1.30
   5   4  14   74.59    2.40
   6   4  14   28.50    2.60
   7   4  14   67.09    2.40
   8   4  14    7.30    1.50
   9   4  14   16.80    1.80
  10   4  14   61.59    2.40
  11   4  14    3.00    1.40
  12   4  14   21.30    2.20
  13   4  14   31.60    2.80
  14   4  14   10.50    2.30
  15   4  14    4.00    2.50
   0   5  14    7.10    1.10
   1   5  14    1.20    0.70
   2   5  14  112.29    2.00
   3   5  14   26.20    1.10
   4   5  14   52.29    1.60
   5   5  14   56.19    1.60
   6   5  14   11.70    1.00
   7   5  14  155.68    3.00
   8   5  14   60.09    1.80
   9   5  14   63.59    1.90
  10   5  14   29.70    1.70
  11   5  14   30.50    1.70
  12   5  14   12.40    1.70
  13   5  14    6.40    1.70
  14   5  14    7.20    1.80
  15   5  14    7.40    2.00
   0   6  14   88.59    3.40
   1   6  14   93.79    2.70
   2   6  14   13.50    1.60
   3   6  14   75.39    2.30
   4   6  14   20.80    1.50
   5   6  14   69.39    2.30
   6   6  14   37.30    1.60
   7   6  14   79.79    2.30
   8   6  14   42.60    2.00
   9   6  14   26.70    1.70
  10   6  14   29.60    2.00
  11   6  14   40.20    2.30
  12   6  14    1.00    1.90
  13   6  14    7.20    2.50
  14   6  14   10.70    2.10
  15   6  14    0.90    2.30
   0   7  14   66.39    3.50
   1   7  14   44.40    2.00
   2   7  14  211.78    5.10
   3   7  14  380.26    7.80
   4   7  14   92.69    3.20
   5   7  14   87.09    2.60
   6   7  14  183.68    4.40
   7   7  14   94.59    2.70
   8   7  14   20.40    2.00
   9   7  14  101.49    4.00
  10   7  14   18.50    2.00
  11   7  14   10.20    1.90
  12   7  14   18.60    2.30
  13   7  14   11.00    3.00
  14   7  14   48.60    3.40
   0   8  14   14.80    2.80
   1   8  14   61.79    3.10
   2   8  14  175.48    5.70
   3   8  14    9.40    1.70
   4   8  14   38.80    2.90
   5   8  14   63.89    3.80
   6   8  14   30.80    2.70
   7   8  14   47.40    3.00
   8   8  14   55.79    2.90
   9   8  14   31.10    2.80
  10   8  14  118.29    4.00
  11   8  14    3.00    2.50
  12   8  14   26.70    3.50
  13   8  14   32.00    3.90
  14   8  14   18.80    3.60
   0   9  14   39.00    4.00
   1   9  14  110.19    4.00
   2   9  14   10.40    2.60
   3   9  14   31.40    2.60
   4   9  14   97.09    3.70
   5   9  14  325.37    7.50
   6   9  14  134.49    4.70
   7   9  14   22.70    3.10
   8   9  14   25.00    3.10
   9   9  14   54.29    3.50
  10   9  14   12.20    2.80
  11   9  14   22.00    3.50
  12   9  14    4.90    3.40
  13   9  14   28.50    4.50
  14   9  14    3.30    3.00
   0  10  14   24.80    2.20
   1  10  14  230.38    4.80
   2  10  14  168.88    4.20
   3  10  14    4.40    1.30
   4  10  14  168.78    4.30
   5  10  14   16.70    1.60
   6  10  14   22.80    1.80
   7  10  14   14.20    1.70
   8  10  14    4.60    1.50
   9  10  14   30.00    2.00
  10  10  14    2.90    1.40
  11  10  14   22.10    2.20
  12  10  14    2.10    2.00
  13  10  14    6.50    2.20
   0  11  14  136.19    5.20
   1  11  14   14.80    1.50
   2  11  14    6.80    1.80
   3  11  14  114.39    3.90
   4  11  14   51.69    2.60
   5  11  14   36.80    2.40
   6  11  14   10.10    2.10
   7  11  14   66.09    3.00
   8  11  14   22.80    2.30
   9  11  14   79.49    3.70
  10  11  14   23.80    2.40
  11  11  14   24.20    2.80
  12  11  14   30.50    3.40
   0  12  14    2.00    2.40
   1  12  14  126.99    4.30
   2  12  14   58.89    2.80
   3  12  14   21.70    2.30
   4  12  14   11.50    1.80
   5  12  14   46.70    2.60
   6  12  14    3.90    2.10
   7  12  14   15.60    2.10
   8  12  14   21.90    2.20
   9  12  14    3.60    2.10
  10  12  14    2.60    2.10
  11  12  14    2.80    2.20
   0  13  14   11.10    5.20
   1  13  14    4.20    2.60
   2  13  14   53.19    3.60
   3  13  14   11.00    2.60
   4  13  14   18.00    2.70
   5  13  14    9.10    2.60
   6  13  14    0.00    2.50
   7  13  14   30.20    2.90
   8  13  14   42.20    3.00
   9  13  14   33.50    3.00
  10  13  14   21.00    3.30
  11  13  14    4.20    2.80
   0  14  14   43.00    4.60
   1  14  14   71.99    3.90
   2  14  14    7.90    2.60
   3  14  14   13.30    3.70
   4  14  14    8.80    3.70
   5  14  14    2.20    2.50
   6  14  14    9.70    2.60
   7  14  14    5.90    2.60
   8  14  14   53.59    3.40
   9  14  14   15.70    2.70
   0  15  14   10.10    4.80
   1  15  14    6.90    2.90
   2  15  14   12.20    3.00
   3  15  14   12.10    2.90
   4  15  14   24.40    3.00
   5  15  14   17.80    3.00
   6  15  14    8.50    2.90
   7  15  14   24.50    3.30
   8  15  14   28.20    2.90
   0  16  14    1.00    4.70
   1  16  14    7.20    2.70
   2  16  14   15.20    2.90
   3  16  14   10.80    2.70
   4  16  14   48.50    3.20
   5  16  14    7.20    2.70
   6  16  14    7.00    2.60
   0  17  14   31.60    3.80
   1  17  14    8.40    3.30
   2  17  14   23.70    2.90
   3  17  14   16.10    2.80
   4  17  14   20.60    2.70
   0   0  15    0.00    2.60
   1   0  15  213.28    5.20
   2   0  15  237.18    6.30
   3   0  15   24.70    3.00
   4   0  15  613.24   12.70
   5   0  15   80.99    3.80
   6   0  15   35.00    4.90
   7   0  15   31.70    4.00
   8   0  15    7.70    3.50
   9   0  15  185.48    7.50
  10   0  15   81.99    7.20
  11   0  15   63.39    5.90
  12   0  15    4.90    5.20
  13   0  15   21.10    5.80
  14   0  15    3.60    6.20
  15   0  15   69.89    7.20
   0   1  15   53.19    2.10
   1   1  15    7.60    0.90
   2   1  15   82.99    1.70
   3   1  15  161.58    3.30
   4   1  15   47.10    1.50
   5   1  15   53.09    1.90
   6   1  15  138.69    3.40
   7   1  15  116.69    2.60
   8   1  15   26.70    1.40
   9   1  15   74.09    2.70
  10   1  15   36.10    2.00
  11   1  15   43.80    2.20
  12   1  15    9.80    1.70
  13   1  15   33.10    2.20
  14   1  15    2.10    1.60
  15   1  15   18.00    2.40
   0   2  15   38.70    1.70
   1   2  15  254.67    3.50
   2   2  15  117.49    2.60
   3   2  15  146.89    2.80
   4   2  15  119.39    2.60
   5   2  15   91.89    2.30
   6   2  15  164.68    3.80
   7   2  15   49.99    2.00
   8   2  15  100.49    2.90
   9   2  15   20.10    2.50
  10   2  15   54.59    3.00
  11   2  15    2.40    1.60
  12   2  15    6.40    1.80
  13   2  15   24.20    2.60
  14   2  15    7.60    1.90
  15   2  15    9.90    2.00
   0   3  15    7.80    1.30
   1   3  15  191.88    3.30
   2   3  15   57.39    1.80
   3   3  15   99.09    2.80
   4   3  15   20.20    1.50
   5   3  15   16.20    1.40
   6   3  15   54.69    2.00
   7   3  15  209.88    4.20
   8   3  15  162.18    3.80
   9   3  15   12.00    1.40
  10   3  15   46.90    2.70
  11   3  15    6.70    2.10
  12   3  15   44.20    3.50
  13   3  15   35.80    2.70
  14   3  15    3.70    2.10
  15   3  15   11.20    2.90
   0   4  15  441.36   11.90
   1   4  15   17.30    1.30
   2   4  15   72.59    2.40
   3   4  15  174.28    4.80
   4   4  15  133.79    3.30
   5   4  15   70.09    2.20
   6   4  15   56.19    2.20
   7   4  15   74.19    2.30
   8   4  15    2.40    1.20
   9   4  15    6.50    1.40
  10   4  15   52.09    2.40
  11   4  15   49.40    2.40
  12   4  15   10.00    1.70
  13   4  15    8.40    2.10
  14   4  15   16.20    2.30
  15   4  15   17.30    2.50
   0   5  15   32.50    3.70
   1   5  15  201.78    4.50
   2   5  15  133.99    3.70
   3   5  15   73.29    5.20
   4   5  15   68.09    3.20
   5   5  15   87.19    3.30
   6   5  15   79.79    4.00
   7   5  15   69.29    3.20
   8   5  15   37.00    2.40
   9   5  15   47.10    3.60
  10   5  15    7.90    2.60
  11   5  15   57.79    3.50
  12   5  15   14.10    3.90
  13   5  15   31.70    3.90
  14   5  15   20.50    3.40
  15   5  15   11.00    3.10
   0   6  15   19.60    3.80
   1   6  15   91.79    2.90
   2   6  15   45.30    2.40
   3   6  15  103.29    2.70
   4   6  15  261.77    5.40
   5   6  15  144.59    3.70
   6   6  15  155.88    4.20
   7   6  15   95.69    2.80
   8   6  15   76.99    2.50
   9   6  15   16.20    1.90
  10   6  15   16.50    2.10
  11   6  15   97.79    3.70
  12   6  15   41.50    3.10
  13   6  15   11.40    2.70
  14   6  15    8.30    2.20
   0   7  15   24.60    2.90
   1   7  15   43.30    2.10
   2   7  15   39.30    2.00
   3   7  15  117.39    3.40
   4   7  15   77.29    2.90
   5   7  15  161.88    3.90
   6   7  15  154.28    3.40
   7   7  15   86.09    2.40
   8   7  15  110.29    3.30
   9   7  15   32.60    2.00
  10   7  15   14.40    1.90
  11   7  15    4.60    1.70
  12   7  15   21.80    2.40
  13   7  15   17.60    2.80
  14   7  15   69.39    3.60
   0   8  15  183.18    7.40
   1   8  15  202.18    4.90
   2   8  15   91.59    3.20
   3   8  15   77.09    3.20
   4   8  15   22.40    2.00
   5   8  15    6.10    1.80
   6   8  15   25.60    2.10
   7   8  15    4.80    2.10
   8   8  15   15.20    2.20
   9   8  15   22.90    2.60
  10   8  15   34.90    2.40
  11   8  15   21.10    2.50
  12   8  15   46.30    3.20
  13   8  15   25.90    3.50
   0   9  15   10.90    2.20
   1   9  15   37.90    1.90
   2   9  15  260.97    5.80
   3   9  15   57.09    2.50
   4   9  15  110.29    3.20
   5   9  15   32.00    2.10
   6   9  15   46.90    2.60
   7   9  15   28.00    2.30
   8   9  15    3.40    1.70
   9   9  15    0.90    1.70
  10   9  15   47.30    2.70
  11   9  15    4.00    2.40
  12   9  15    2.10    2.20
  13   9  15   48.40    3.40
   0  10  15  161.98    7.60
   1  10  15   69.99    3.40
   2  10  15   58.99    3.80
   3  10  15   52.69    3.20
   4  10  15   81.79    3.40
   5  10  15   54.39    2.90
   6  10  15   18.80    2.50
   7  10  15   14.80    2.50
   8  10  15    3.60    2.80
   9  10  15   22.10    2.90
  10  10  15   14.20    3.10
  11  10  15    3.40    3.80
  12  10  15    9.70    3.50
   0  11  15   30.30    4.20
   1  11  15    4.00    1.90
   2  11  15   13.60    2.20
   3  11  15   34.70    2.80
   4  11  15  106.19    4.10
   5  11  15   10.80    2.10
   6  11  15   35.00    2.70
   7  11  15   21.00    2.20
   8  11  15   20.40    2.30
   9  11  15    8.60    2.10
  10  11  15    1.90    2.10
  11  11  15    5.60    2.30
  12  11  15   11.10    2.90
   0  12  15   16.00    3.40
   1  12  15    8.30    1.90
   2  12  15   45.10    2.80
   3  12  15   25.60    2.30
   4  12  15   19.30    2.10
   5  12  15   18.30    2.20
   6  12  15   22.20    2.30
   7  12  15   18.50    2.20
   8  12  15   16.60    2.20
   9  12  15    9.50    2.10
  10  12  15   10.00    2.30
  11  12  15   17.70    2.30
   0  13  15    2.20    3.10
   1  13  15   45.60    2.90
   2  13  15   39.80    3.10
   3  13  15   16.40    2.40
   4  13  15    8.10    2.20
   5  13  15    3.20    2.10
   6  13  15   11.20    2.50
   7  13  15    9.70    2.50
   8  13  15   41.20    3.30
   9  13  15   17.20    2.40
  10  13  15   13.20    2.50
   0  14  15  112.99    6.70
   1  14  15    8.90    2.90
   2  14  15    1.50    2.90
   3  14  15    3.70    2.80
   4  14  15   26.80    3.10
   5  14  15    5.10    2.80
   6  14  15    9.90    3.10
   7  14  15   16.50    3.20
   8  14  15    1.20    2.00
   9  14  15    6.00    1.70
   0  15  15    0.20    3.60
   1  15  15    3.40    2.60
   2  15  15   17.30    2.70
   3  15  15   60.39    3.60
   4  15  15   15.70    2.70
   5  15  15    5.70    2.60
   6  15  15    9.90    2.60
   7  15  15    6.90    2.60
   0  16  15   63.29    6.70
   1  16  15   16.20    3.50
   2  16  15   11.40    3.40
   3  16  15   14.20    3.50
   4  16  15   13.40    3.40
   5  16  15    5.80    3.50
   0  17  15    2.40    3.00
   1  17  15    9.70    2.20
   0   0  16  474.45   22.20
   1   0  16   51.79    2.80
   2   0  16   30.80    2.40
   3   0  16  476.75   17.30
   4   0  16   51.29    2.80
   5   0  16   21.40    2.10
   6   0  16   99.89    5.50
   7   0  16  113.59    5.30
   8   0  16   10.40    2.50
   9   0  16   22.90    2.80
  10   0  16    9.90    2.40
  11   0  16    1.00    2.40
  12   0  16   71.09    4.50
  13   0  16   59.29    4.00
  14   0  16   24.40    3.10
  15   0  16    9.70    4.10
   0   1  16  183.98    6.90
   1   1  16   51.19    2.50
   2   1  16   29.30    2.70
   3   1  16  157.68    5.70
   4   1  16  162.68    4.10
   5   1  16   39.70    3.30
   6   1  16  124.29    4.90
   7   1  16   81.79    3.40
   8   1  16    4.50    2.90
   9   1  16   59.59    4.20
  10   1  16   59.99    4.20
  11   1  16   28.90    3.80
  12   1  16   24.10    3.60
  13   1  16   28.30    4.00
  14   1  16    9.70    3.60
  15   1  16   92.49    5.20
   0   2  16   62.09    2.80
   1   2  16   35.40    1.50
   2   2  16  136.29    2.80
   3   2  16  264.37    4.70
   4   2  16   30.00    1.40
   5   2  16   66.29    2.00
   6   2  16    9.90    1.20
   7   2  16   24.60    1.50
   8   2  16  134.19    3.50
   9   2  16   13.60    1.70
  10   2  16   24.70    2.00
  11   2  16    1.20    1.30
  12   2  16   28.60    2.10
  13   2  16    9.40    1.70
  14   2  16    2.80    1.70
  15   2  16    4.10    1.70
   0   3  16  242.68    6.10
   1   3  16  335.67    5.20
   2   3  16  260.87    4.30
   3   3  16  104.49    2.30
   4   3  16   64.79    1.70
   5   3  16   74.59    1.90
   6   3  16   53.49    1.80
   7   3  16  110.49    2.70
   8   3  16  196.28    4.00
   9   3  16   37.70    1.80
  10   3  16  113.49    3.70
  11   3  16    1.60    1.60
  12   3  16   43.40    2.30
  13   3  16    1.90    1.50
  14   3  16    4.50    1.50
   0   4  16    2.10    3.10
   1   4  16   67.19    3.30
   2   4  16  165.48    4.30
   3   4  16   64.69    2.70
   4   4  16   37.00    2.10
   5   4  16   30.70    1.90
   6   4  16   18.00    1.90
   7   4  16    6.10    1.90
   8   4  16   18.50    2.10
   9   4  16   93.49    3.60
  10   4  16    9.10    2.20
  11   4  16    7.20    2.70
  12   4  16   56.39    5.40
  13   4  16    2.50    2.80
  14   4  16    5.40    1.90
   0   5  16   58.29    3.50
   1   5  16  175.58    5.60
   2   5  16   24.60    1.90
   3   5  16  115.89    3.80
   4   5  16   62.39    2.80
   5   5  16   78.09    3.20
   6   5  16   18.80    2.00
   7   5  16   45.10    2.60
   8   5  16    9.60    2.30
   9   5  16   21.50    2.40
  10   5  16   12.00    2.40
  11   5  16   73.79    3.40
  12   5  16   51.59    3.70
  13   5  16    9.20    2.60
  14   5  16   11.70    3.00
   0   6  16  669.73   17.40
   1   6  16  368.06    8.30
   2   6  16   63.49    3.10
   3   6  16   98.99    5.80
   4   6  16   28.70    2.60
   5   6  16    9.50    2.10
   6   6  16   60.49    3.50
   7   6  16   61.19    4.00
   8   6  16   30.30    2.80
   9   6  16   46.10    3.20
  10   6  16   55.99    3.20
  11   6  16    7.10    2.60
  12   6  16   14.70    3.10
  13   6  16   12.40    3.50
  14   6  16   10.00    3.10
   0   7  16   44.30    4.30
   1   7  16   38.50    2.50
   2   7  16   55.39    2.80
   3   7  16  147.99    4.10
   4   7  16   79.79    2.80
   5   7  16   28.00    2.00
   6   7  16  150.78    4.20
   7   7  16    7.60    2.20
   8   7  16    9.40    2.20
   9   7  16   25.00    2.30
  10   7  16    9.60    2.10
  11   7  16    4.60    2.10
  12   7  16   22.10    2.60
  13   7  16   30.50    3.10
   0   8  16    7.70    1.80
   1   8  16  101.39    2.70
   2   8  16   85.39    2.50
   3   8  16  164.68    3.80
   4   8  16  214.68    4.20
   5   8  16   17.40    1.40
   6   8  16   15.80    1.40
   7   8  16   13.00    1.50
   8   8  16   30.10    1.90
   9   8  16    0.50    1.40
  10   8  16   15.60    1.70
  11   8  16   22.20    1.80
  12   8  16   18.10    2.00
  13   8  16   18.20    2.20
   0   9  16   10.90    2.70
   1   9  16   29.90    1.90
   2   9  16   48.70    2.30
   3   9  16   91.89    3.70
   4   9  16   46.60    2.80
   5   9  16   82.59    3.30
   6   9  16  108.29    4.00
   7   9  16   10.00    2.50
   8   9  16   57.39    3.20
   9   9  16   11.50    2.60
  10   9  16    9.70    2.50
  11   9  16    8.20    2.50
  12   9  16   20.60    3.90
   0  10  16   93.79    5.50
   1  10  16    1.70    1.50
   2  10  16    5.60    2.50
   3  10  16   82.49    3.90
   4  10  16   26.10    3.10
   5  10  16   41.30    3.00
   6  10  16   41.90    3.20
   7  10  16   10.20    2.90
   8  10  16    0.80    2.80
   9  10  16   12.90    2.80
  10  10  16    5.20    2.80
  11  10  16    8.90    3.40
  12  10  16    4.40    2.50
   0  11  16   23.90    3.80
   1  11  16   15.90    2.40
   2  11  16    3.70    2.20
   3  11  16   23.30    2.50
   4  11  16   77.19    3.60
   5  11  16   22.00    2.60
   6  11  16   15.10    2.50
   7  11  16    6.00    2.50
   8  11  16    2.70    2.50
   9  11  16   28.10    2.90
  10  11  16   12.60    3.00
  11  11  16    5.30    3.00
   0  12  16   13.40    3.50
   1  12  16   76.89    3.60
   2  12  16   54.89    3.30
   3  12  16   50.49    3.20
   4  12  16   27.00    2.60
   5  12  16   37.00    3.10
   6  12  16    5.50    2.30
   7  12  16   47.80    3.00
   8  12  16   10.30    2.40
   9  12  16    6.00    2.20
  10  12  16   11.80    2.50
   0  13  16   28.20    4.30
   1  13  16   12.90    2.80
   2  13  16   17.50    2.70
   3  13  16    3.40    2.50
   4  13  16   14.20    2.60
   5  13  16   46.40    3.00
   6  13  16   27.60    2.40
   7  13  16    4.40    2.00
   8  13  16   26.10    2.40
   9  13  16   10.00    1.80
   0  14  16   17.40    3.80
   1  14  16    1.80    2.90
   2  14  16    6.90    2.50
   3  14  16   16.60    2.70
   4  14  16   17.80    2.60
   5  14  16    7.90    2.60
   6  14  16   40.40    3.10
   7  14  16   24.10    2.60
   0  15  16    0.70    4.60
   1  15  16   24.30    3.40
   2  15  16   10.60    3.30
   3  15  16    6.90    3.20
   4  15  16   20.00    3.30
   5  15  16    0.40    3.10
   6  15  16   11.20    2.40
   0  16  16    5.00    3.30
   1  16  16   23.90    2.70
   2  16  16   15.70    2.60
   3  16  16   36.80    2.90
   0   0  17    0.00    4.20
   1   0  17    4.70    3.50
   2   0  17   10.70    3.30
   3   0  17  187.58    7.50
   4   0  17   22.60    3.70
   5   0  17   82.09    4.70
   6   0  17  397.56   12.30
   7   0  17   21.50    4.20
   8   0  17   25.10    6.00
   9   0  17   13.90    4.20
  10   0  17   52.69    4.90
  11   0  17    0.00    4.20
  12   0  17   20.50    4.80
  13   0  17   14.60    5.00
  14   0  17   14.10    5.40
   0   1  17    7.20    2.20
   1   1  17  246.68    5.50
   2   1  17  312.27    5.50
   3   1  17   96.99    3.00
   4   1  17   32.60    1.70
   5   1  17   12.30    1.50
   6   1  17   21.00    2.10
   7   1  17   40.00    1.80
   8   1  17    5.20    1.70
   9   1  17    9.00    1.80
  10   1  17   10.00    1.70
  11   1  17   15.50    1.90
  12   1  17   13.40    1.80
  13   1  17   22.90    2.20
  14   1  17    4.20    2.00
   0   2  17  237.38    7.40
   1   2  17   41.10    2.00
   2   2  17   80.39    2.60
   3   2  17  210.28    4.60
   4   2  17   78.89    3.10
   5   2  17   85.89    3.00
   6   2  17  248.68    5.40
   7   2  17  106.79    3.20
   8   2  17   99.09    3.70
   9   2  17  104.79    3.80
  10   2  17   46.30    2.80
  11   2  17   15.80    2.20
  12   2  17    1.80    1.90
  13   2  17    7.90    2.20
  14   2  17    6.90    2.20
   0   3  17   11.50    2.10
   1   3  17   98.09    3.10
   2   3  17    3.60    1.30
   3   3  17   69.19    2.50
   4   3  17  203.48    4.20
   5   3  17   50.79    2.20
   6   3  17  119.29    3.60
   7   3  17   13.00    2.00
   8   3  17   15.50    1.90
   9   3  17    1.70    1.70
  10   3  17   16.00    2.40
  11   3  17   22.20    2.70
  12   3  17   13.50    2.20
  13   3  17   18.60    2.60
  14   3  17    2.30    2.00
   0   4  17   48.90    3.50
   1   4  17  115.19    3.30
   2   4  17  177.48    4.10
   3   4  17   63.79    2.20
   4   4  17   33.10    2.20
   5   4  17   45.60    2.00
   6   4  17   69.39    2.50
   7   4  17   76.69    2.90
   8   4  17   10.70    1.70
   9   4  17   35.40    2.30
  10   4  17   19.90    2.00
  11   4  17    5.90    2.10
  12   4  17   18.20    2.20
  13   4  17    2.00    1.90
  14   4  17    4.20    1.90
   0   5  17    4.40    2.60
   1   5  17  124.39    3.90
   2   5  17  245.98    6.10
   3   5  17   20.40    1.90
   4   5  17   51.09    3.70
   5   5  17   58.89    3.50
   6   5  17   50.29    3.20
   7   5  17  148.99    4.20
   8   5  17   44.00    2.70
   9   5  17   55.29    2.70
  10   5  17    8.90    2.00
  11   5  17    2.40    2.20
  12   5  17    2.30    2.70
  13   5  17    1.80    2.20
   0   6  17  346.07   14.80
   1   6  17   57.89    4.70
   2   6  17  119.99    4.10
   3   6  17   42.00    3.50
   4   6  17   96.69    4.30
   5   6  17    9.50    2.60
   6   6  17   36.60    3.10
   7   6  17   83.09    4.60
   8   6  17   14.40    3.00
   9   6  17   62.89    3.30
  10   6  17  112.39    4.40
  11   6  17   13.90    3.00
  12   6  17    1.40    3.40
  13   6  17    8.10    2.70
   0   7  17    2.30    2.20
   1   7  17   11.50    1.60
   2   7  17   69.99    2.80
   3   7  17  138.49    3.70
   4   7  17   26.60    2.00
   5   7  17   72.79    3.50
   6   7  17    9.90    1.90
   7   7  17   11.30    1.90
   8   7  17   18.30    2.00
   9   7  17   18.90    1.90
  10   7  17    6.00    1.80
  11   7  17    5.20    1.90
  12   7  17   31.50    3.10
  13   7  17   28.00    3.50
   0   8  17  161.48    6.40
   1   8  17   19.10    2.10
   2   8  17   40.20    2.70
   3   8  17   82.69    3.50
   4   8  17   22.50    2.20
   5   8  17   54.99    2.70
   6   8  17   31.60    2.40
   7   8  17   13.40    2.40
   8   8  17    6.10    2.20
   9   8  17   55.69    3.20
  10   8  17   18.80    2.10
  11   8  17   11.90    2.10
  12   8  17   46.90    3.10
   0   9  17    8.90    2.90
   1   9  17  100.49    3.70
   2   9  17   15.50    2.10
   3   9  17    5.40    2.10
   4   9  17   24.20    2.20
   5   9  17   41.10    2.60
   6   9  17    7.20    1.90
   7   9  17   26.50    2.30
   8   9  17    7.30    2.10
   9   9  17   15.40    2.20
  10   9  17    7.70    2.30
  11   9  17    5.50    2.60
   0  10  17  129.59    5.90
   1  10  17    6.20    1.90
   2  10  17   93.49    3.50
   3  10  17   28.40    2.50
   4  10  17    7.00    2.20
   5  10  17   21.90    2.40
   6  10  17   27.70    2.30
   7  10  17   22.30    2.30
   8  10  17    8.70    2.10
   9  10  17    9.00    2.00
  10  10  17    9.70    2.30
  11  10  17   14.80    2.40
   0  11  17   52.39    4.80
   1  11  17   35.20    3.30
   2  11  17   34.20    3.40
   3  11  17   23.30    3.10
   4  11  17   14.90    3.00
   5  11  17   30.90    3.40
   6  11  17    8.60    2.90
   7  11  17   21.80    3.50
   8  11  17   62.89    3.80
   9  11  17    5.40    3.10
  10  11  17    9.00    3.90
   0  12  17    1.10    4.10
   1  12  17   36.10    3.20
   2  12  17   61.59    3.80
   3  12  17   12.90    3.00
   4  12  17   54.29    4.00
   5  12  17    7.90    2.20
   6  12  17   30.30    2.90
   7  12  17   46.10    3.10
   8  12  17    6.00    2.00
   9  12  17   30.30    2.60
   0  13  17    9.20    3.30
   1  13  17    5.70    2.40
   2  13  17   18.40    3.00
   3  13  17   42.20    3.30
   4  13  17   32.90    3.20
   5  13  17   26.90    2.70
   6  13  17   32.10    2.80
   7  13  17   39.30    2.90
   8  13  17    8.30    2.30
   0  14  17   27.70    4.40
   1  14  17    1.50    3.00
   2  14  17   13.30    2.60
   3  14  17   78.99    4.20
   4  14  17    8.80    2.80
   5  14  17   18.60    2.90
   6  14  17    7.10    2.60
   0  15  17   11.70    3.80
   1  15  17   55.39    3.60
   2  15  17   18.40    2.90
   3  15  17   49.60    2.90
   4  15  17   25.70    2.70
   0   0  18  550.34   18.00
   1   0  18   91.99    3.60
   2   0  18   47.00    2.90
   3   0  18  241.68    6.70
   4   0  18  107.49    4.30
   5   0  18   18.10    2.10
   6   0  18   90.89    3.80
   7   0  18   22.80    3.40
   8   0  18   22.00    2.40
   9   0  18   17.10    2.30
  10   0  18    7.30    2.30
  11   0  18   16.50    2.70
  12   0  18    4.60    2.20
  13   0  18    3.00    2.20
   0   1  18  195.78    5.50
   1   1  18  136.39    3.20
   2   1  18   89.99    2.90
   3   1  18  159.08    4.50
   4   1  18   48.10    2.20
   5   1  18   53.39    2.30
   6   1  18  101.39    3.10
   7   1  18  124.69    4.00
   8   1  18   21.70    2.10
   9   1  18   23.70    2.20
  10   1  18   10.30    1.90
  11   1  18    6.70    1.80
  12   1  18   26.10    2.20
  13   1  18    0.50    1.80
   0   2  18   36.90    4.60
   1   2  18   19.80    1.70
   2   2  18   22.50    2.40
   3   2  18  113.89    3.90
   4   2  18   69.49    2.90
   5   2  18   41.00    2.30
   6   2  18   42.50    2.50
   7   2  18   16.50    2.10
   8   2  18   36.60    2.90
   9   2  18   35.20    3.00
  10   2  18   45.50    3.60
  11   2  18   14.30    2.40
  12   2  18    4.50    2.10
  13   2  18    0.00    3.00
   0   3  18   68.19    5.20
   1   3  18   40.30    3.30
   2   3  18   80.29    4.20
   3   3  18   48.50    3.20
   4   3  18  100.99    5.30
   5   3  18   44.20    3.40
   6   3  18   27.00    3.40
   7   3  18   16.00    3.30
   8   3  18   14.80    3.70
   9   3  18    2.40    3.30
  10   3  18    9.60    3.80
  11   3  18    2.30    4.10
  12   3  18   17.70    3.80
  13   3  18    5.30    3.30
   0   4  18    3.90    2.60
   1   4  18  123.89    3.60
   2   4  18   45.90    2.20
   3   4  18   54.19    2.40
   4   4  18   71.09    2.60
   5   4  18   28.20    2.30
   6   4  18  105.59    3.80
   7   4  18   16.70    2.40
   8   4  18    2.00    2.00
   9   4  18    8.90    2.10
  10   4  18    3.80    2.00
  11   4  18    3.40    2.20
  12   4  18   10.10    2.10
  13   4  18   13.30    2.20
   0   5  18    5.00    2.80
   1   5  18   83.29    3.10
   2   5  18  142.59    4.20
   3   5  18   45.40    2.10
   4   5  18   26.30    2.00
   5   5  18   35.50    2.10
   6   5  18   13.40    2.00
   7   5  18  115.69    3.60
   8   5  18   10.50    1.70
   9   5  18   60.99    2.70
  10   5  18    5.50    2.10
  11   5  18    1.00    2.10
  12   5  18    2.30    2.10
  13   5  18    3.10    1.80
   0   6  18  127.39    5.40
   1   6  18  137.29    3.80
   2   6  18   31.60    2.00
   3   6  18  233.48    5.60
   4   6  18   41.50    2.20
   5   6  18   40.30    2.40
   6   6  18   42.80    2.30
   7   6  18   15.70    1.80
   8   6  18    4.30    1.50
   9   6  18   23.80    1.80
  10   6  18   11.30    1.80
  11   6  18   10.20    1.70
  12   6  18   12.30    2.40
   0   7  18   17.40    3.00
   1   7  18   95.29    4.00
   2   7  18   37.60    2.80
   3   7  18  104.39    4.00
   4   7  18   47.80    3.00
   5   7  18   27.70    2.90
   6   7  18    9.70    2.20
   7   7  18   27.40    2.60
   8   7  18   11.40    2.50
   9   7  18   10.80    2.10
  10   7  18   24.00    2.40
  11   7  18    1.40    1.80
  12   7  18   14.00    2.90
   0   8  18   27.10    4.60
   1   8  18   42.60    3.10
   2   8  18    8.30    2.80
   3   8  18   34.50    3.20
   4   8  18   37.40    3.30
   5   8  18   16.60    2.90
   6   8  18    5.30    3.00
   7   8  18   45.90    3.80
   8   8  18   11.10    3.00
   9   8  18    8.20    2.90
  10   8  18    3.00    2.90
  11   8  18   14.80    3.70
   0   9  18  182.78    6.80
   1   9  18   11.80    2.00
   2   9  18   73.19    3.30
   3   9  18   38.10    2.40
   4   9  18   24.10    2.30
   5   9  18   27.10    2.30
   6   9  18   23.40    2.20
   7   9  18    1.60    2.00
   8   9  18   22.00    2.40
   9   9  18   26.00    2.30
  10   9  18   10.10    2.10
  11   9  18    2.50    2.20
   0  10  18    4.90    3.10
   1  10  18   24.00    2.50
   2  10  18   64.59    3.40
   3  10  18   10.10    2.30
   4  10  18   35.50    2.60
   5  10  18    3.70    2.20
   6  10  18    4.80    2.30
   7  10  18    2.50    2.40
   8  10  18   20.50    2.70
   9  10  18   10.20    2.40
  10  10  18    4.60    2.70
   0  11  18    3.10    2.40
   1  11  18   61.69    3.30
   2  11  18    8.10    1.80
   3  11  18    4.90    2.00
   4  11  18   27.50    2.40
   5  11  18   13.40    2.00
   6  11  18    3.20    1.80
   7  11  18   76.09    3.50
   8  11  18   14.20    2.00
   9  11  18    3.80    1.60
   0  12  18    0.00    4.30
   1  12  18    2.60    3.10
   2  12  18    4.50    3.00
   3  12  18   14.00    3.30
   4  12  18   36.40    3.50
   5  12  18   10.40    3.30
   6  12  18   14.50    3.40
   7  12  18   10.70    2.70
   8  12  18    2.00    1.70
   0  13  18   16.00    4.30
   1  13  18   48.70    3.40
   2  13  18   45.30    3.40
   3  13  18   30.90    3.20
   4  13  18    7.20    2.90
   5  13  18    1.50    2.80
   6  13  18    0.50    2.80
   0  14  18   33.90    3.50
   1  14  18   18.50    2.70
   2  14  18   22.60    2.30
   3  14  18   18.50    2.50
   4  14  18    1.90    2.30
   0   0  19    1.30    2.50
   1   0  19   52.39    2.70
   2   0  19    1.70    1.80
   3   0  19    1.70    1.70
   4   0  19   50.79    2.80
   5   0  19   42.00    2.50
   6   0  19  187.28    6.20
   7   0  19  106.59    4.90
   8   0  19    1.70    1.80
   9   0  19   14.20    2.00
  10   0  19   30.60    2.60
  11   0  19   28.10    2.90
  12   0  19    0.30    2.00
  13   0  19   17.30    2.90
   0   1  19   21.10    2.80
   1   1  19   14.60    1.90
   2   1  19    9.20    1.60
   3   1  19   27.30    2.10
   4   1  19   49.70    3.10
   5   1  19   43.00    3.40
   6   1  19   16.90    2.80
   7   1  19    4.60    1.80
   8   1  19   27.10    3.00
   9   1  19    4.40    2.20
  10   1  19   16.60    2.20
  11   1  19    1.20    2.00
  12   1  19   15.00    2.20
   0   2  19   34.90    3.70
   1   2  19   40.10    2.70
   2   2  19   39.30    3.30
   3   2  19   76.99    3.80
   4   2  19   45.80    3.80
   5   2  19   82.79    5.80
   6   2  19   40.50    3.70
   7   2  19    7.00    3.40
   8   2  19   27.20    4.00
   9   2  19   17.30    3.40
  10   2  19   17.80    4.10
  11   2  19    4.70    3.20
  12   2  19    2.50    3.00
   0   3  19   86.59    5.10
   1   3  19   83.69    3.50
   2   3  19   40.00    2.70
   3   3  19   38.90    3.00
   4   3  19   81.79    3.60
   5   3  19   30.90    2.70
   6   3  19   44.60    2.90
   7   3  19   17.20    2.60
   8   3  19    2.50    2.20
   9   3  19    9.80    2.40
  10   3  19    4.50    2.70
  11   3  19    6.20    2.40
  12   3  19    3.30    2.40
   0   4  19   14.00    7.90
   1   4  19   14.90    4.40
   2   4  19    0.60    3.40
   3   4  19  179.68    6.80
   4   4  19    4.90    4.60
   5   4  19   51.29    5.90
   6   4  19   11.50    4.60
   7   4  19    4.10    4.20
   8   4  19    7.50    4.40
   9   4  19   14.00    4.50
  10   4  19    1.60    2.70
  11   4  19    8.30    2.80
  12   4  19   12.90    4.50
   0   5  19  102.09    4.40
   1   5  19   42.10    2.20
   2   5  19  131.89    3.80
   3   5  19    3.00    1.40
   4   5  19   27.90    1.80
   5   5  19   12.80    1.60
   6   5  19   12.00    1.60
   7   5  19    5.60    1.50
   8   5  19   12.60    1.60
   9   5  19   57.49    2.50
  10   5  19    1.90    1.40
  11   5  19   45.40    2.60
  12   5  19    6.60    2.10
   0   6  19    6.50    2.50
   1   6  19   41.90    2.30
   2   6  19    3.10    1.60
   3   6  19    7.60    1.80
   4   6  19   14.40    2.00
   5   6  19    5.20    1.70
   6   6  19    8.30    1.80
   7   6  19    2.90    1.90
   8   6  19   46.30    2.60
   9   6  19    9.70    1.70
  10   6  19   26.30    2.40
  11   6  19    4.60    1.60
   0   7  19   25.40    3.80
   1   7  19   23.40    2.50
   2   7  19   17.10    2.40
   3   7  19   31.30    2.70
   4   7  19   12.50    2.30
   5   7  19   37.10    2.90
   6   7  19    6.00    2.50
   7   7  19   49.20    3.30
   8   7  19   32.10    2.90
   9   7  19   21.60    2.60
  10   7  19    7.10    2.30
  11   7  19   37.20    2.90
   0   8  19   39.40    4.00
   1   8  19    5.40    2.30
   2   8  19   16.60    2.30
   3   8  19   23.30    2.60
   4   8  19   37.70    3.20
   5   8  19    9.90    2.40
   6   8  19    4.70    2.50
   7   8  19    6.50    2.40
   8   8  19    4.00    2.40
   9   8  19   49.80    3.30
  10   8  19   15.20    2.60
   0   9  19   32.60    4.40
   1   9  19   18.60    3.20
   2   9  19    2.20    2.80
   3   9  19   31.70    3.20
   4   9  19   20.60    3.20
   5   9  19   17.60    3.30
   6   9  19    0.00    3.10
   7   9  19    7.90    3.10
   8   9  19   25.30    3.50
   9   9  19   10.40    3.30
  10   9  19    7.90    2.40
   0  10  19   40.30    3.70
   1  10  19   10.00    1.90
   2  10  19   13.50    1.90
   3  10  19   11.70    1.90
   4  10  19   24.20    2.20
   5  10  19   14.10    2.10
   6  10  19   31.10    2.30
   7  10  19    4.00    1.80
   8  10  19   17.10    2.00
   9  10  19   10.30    1.80
   0  11  19    0.20    2.80
   1  11  19    1.10    2.30
   2  11  19    8.90    2.20
   3  11  19   32.30    2.60
   4  11  19   30.60    2.70
   5  11  19   16.80    2.30
   6  11  19   41.00    2.70
   7  11  19   11.20    2.00
   8  11  19    2.60    1.90
   0  12  19    3.50    4.60
   1  12  19   23.70    3.40
   2  12  19   16.00    2.80
   3  12  19   48.30    3.30
   4  12  19   15.30    2.70
   5  12  19    5.80    2.60
   6  12  19    6.10    2.50
   0  13  19    4.90    3.60
   1  13  19    6.10    2.50
   2  13  19    1.90    2.50
   3  13  19   60.99    3.70
   4  13  19   22.60    2.80
   5  13  19   18.50    2.60
   0  14  19    2.80    4.00
   1  14  19   10.60    2.90
   0   0  20   15.60    4.20
   1   0  20   22.80    3.00
   2   0  20    6.70    3.50
   3   0  20    9.20    3.50
   4   0  20  128.59    6.70
   5   0  20    3.20    3.40
   6   0  20    3.80    3.70
   7   0  20    0.00    3.70
   8   0  20    3.40    3.40
   9   0  20    1.50    2.40
  10   0  20   53.69    4.50
  11   0  20   42.50    4.20
  12   0  20    6.80    2.50
   0   1  20   10.90    2.80
   1   1  20   79.39    3.40
   2   1  20    8.20    1.90
   3   1  20   12.60    2.20
   4   1  20   30.10    2.50
   5   1  20   76.39    3.70
   6   1  20   10.20    2.30
   7   1  20   26.10    2.10
   8   1  20    3.70    2.10
   9   1  20   26.00    2.40
  10   1  20    5.60    2.00
  11   1  20    9.00    2.00
  12   1  20    5.30    1.80
   0   2  20    8.80    2.40
   1   2  20   64.49    3.20
   2   2  20    9.80    2.10
   3   2  20   18.90    2.40
   4   2  20   62.79    3.50
   5   2  20   69.99    3.40
   6   2  20   74.59    3.60
   7   2  20    4.60    2.30
   8   2  20   37.40    2.80
   9   2  20   15.60    3.70
  10   2  20    0.70    2.50
  11   2  20   16.60    3.20
   0   3  20   34.10    6.80
   1   3  20   58.89    5.00
   2   3  20    0.00    4.60
   3   3  20   23.50    3.30
   4   3  20   26.00    3.30
   5   3  20   32.70    2.90
   6   3  20    7.60    2.50
   7   3  20   37.10    3.90
   8   3  20   36.70    4.00
   9   3  20   19.20    3.20
  10   3  20   21.60    5.10
  11   3  20    8.50    2.90
   0   4  20    4.80    2.30
   1   4  20    9.60    1.90
   2   4  20   10.00    2.10
   3   4  20   36.80    2.50
   4   4  20   23.90    2.60
   5   4  20   10.30    1.90
   6   4  20   42.70    2.80
   7   4  20   14.20    2.00
   8   4  20   31.70    2.60
   9   4  20   17.60    1.80
  10   4  20   17.90    1.90
  11   4  20   23.70    2.30
   0   5  20    1.10    3.00
   1   5  20   43.00    3.40
   2   5  20   12.00    2.50
   3   5  20    6.70    2.30
   4   5  20   15.30    2.50
   5   5  20    2.20    2.20
   6   5  20    1.90    1.90
   7   5  20   20.00    2.60
   8   5  20   72.79    5.30
   9   5  20   23.80    2.60
  10   5  20   11.90    2.40
  11   5  20   14.10    2.60
   0   6  20   27.90    3.40
   1   6  20   20.00    2.30
   2   6  20   19.30    2.40
   3   6  20  101.39    3.80
   4   6  20   66.89    3.20
   5   6  20   18.30    2.30
   6   6  20    5.90    2.10
   7   6  20    1.60    2.10
   8   6  20   30.20    2.70
   9   6  20   34.60    3.10
  10   6  20   13.60    2.60
   0   7  20   35.20    3.60
   1   7  20   14.10    2.40
   2   7  20   10.50    2.20
   3   7  20   22.90    2.20
   4   7  20   13.60    2.40
   5   7  20   43.10    2.70
   6   7  20   25.40    2.30
   7   7  20    1.90    2.10
   8   7  20    2.30    2.10
   9   7  20   16.70    2.30
  10   7  20    7.00    2.00
   0   8  20    0.40    3.30
   1   8  20   18.80    2.70
   2   8  20   27.20    2.70
   3   8  20   11.30    2.80
   4   8  20   12.90    2.90
   5   8  20   16.10    2.70
   6   8  20    0.80    2.30
   7   8  20   12.60    2.50
   8   8  20   11.40    2.50
   9   8  20   12.60    2.40
   0   9  20   21.20    3.50
   1   9  20   40.40    2.80
   2   9  20   65.69    3.10
   3   9  20    1.80    2.00
   4   9  20   19.40    2.40
   5   9  20    6.90    2.10
   6   9  20   19.60    2.40
   7   9  20    8.90    2.10
   8   9  20    6.10    2.00
   0  10  20   15.80    3.60
   1  10  20    2.00    2.00
   2  10  20    9.40    2.20
   3  10  20    1.90    2.00
   4  10  20    2.90    2.10
   5  10  20   17.70    2.50
   6  10  20   44.00    3.10
   7  10  20    5.70    2.10
   0  11  20    8.90    3.30
   1  11  20   18.50    2.50
   2  11  20    2.70    2.30
   3  11  20   31.20    2.90
   4  11  20   60.39    3.20
   5  11  20   20.80    2.60
   6  11  20    3.00    2.30
   0  12  20    1.20    3.80
   1  12  20   16.20    2.80
   2  12  20    4.20    2.50
   3  12  20   46.70    3.10
   4  12  20    5.40    2.10
   0  13  20    6.30    3.20
   1  13  20    6.20    2.40
   0   0  21    0.00   10.90
   1   0  21    2.90   10.30
   2   0  21   18.00    6.10
   3   0  21   18.90    6.10
   4   0  21   39.10    6.90
   5   0  21    4.00    5.90
   6   0  21   48.30   11.00
   7   0  21    0.00    9.50
   8   0  21    7.00    5.30
   9   0  21    3.80    4.40
  10   0  21   36.60    5.00
  11   0  21    4.80    4.50
   0   1  21    0.00    3.50
   1   1  21   42.10    3.40
   2   1  21   31.80    3.10
   3   1  21   19.30    2.80
   4   1  21   17.20    2.80
   5   1  21    1.70    3.20
   6   1  21    2.90    3.20
   7   1  21   25.00    4.90
   8   1  21   20.50    3.60
   9   1  21    5.60    2.20
  10   1  21   23.20    3.10
  11   1  21    3.80    1.70
   0   2  21    0.40    2.50
   1   2  21    1.50    1.80
   2   2  21    9.40    2.10
   3   2  21   91.39    3.70
   4   2  21    5.80    2.00
   5   2  21   88.79    3.60
   6   2  21   23.80    2.20
   7   2  21   38.50    2.40
   8   2  21   43.10    2.80
   9   2  21   11.30    2.00
  10   2  21    6.10    1.70
   0   3  21   67.19    5.30
   1   3  21   20.80    2.80
   2   3  21   23.60    2.60
   3   3  21   60.09    3.10
   4   3  21    9.00    2.20
   5   3  21    8.70    2.00
   6   3  21   28.40    2.30
   7   3  21   28.70    2.30
   8   3  21   15.50    2.00
   9   3  21   16.40    2.80
  10   3  21   15.60    3.30
   0   4  21    5.80    3.00
   1   4  21   14.70    2.50
   2   4  21   73.79    3.90
   3   4  21    2.00    2.90
   4   4  21    1.00    2.90
   5   4  21    9.60    3.00
   6   4  21   66.09    4.30
   7   4  21   27.20    3.30
   8   4  21    0.50    2.00
   9   4  21    8.90    2.30
  10   4  21    0.00    2.00
   0   5  21   21.70    4.10
   1   5  21   25.60    2.80
   2   5  21   13.80    2.70
   3   5  21   17.90    2.60
   4   5  21   18.50    2.60
   5   5  21    9.00    2.60
   6   5  21    9.60    2.50
   7   5  21   38.70    3.30
   8   5  21   15.50    2.70
   9   5  21    4.90    2.70
  10   5  21   12.10    2.70
   0   6  21    7.30    4.10
   1   6  21   57.59    3.90
   2   6  21   31.10    3.20
   3   6  21   10.50    2.80
   4   6  21   10.40    3.40
   5   6  21    3.20    2.90
   6   6  21    4.30    2.90
   7   6  21   54.99    3.70
   8   6  21   49.10    3.70
   9   6  21    8.90    2.90
   0   7  21    9.30    3.20
   1   7  21   19.20    2.40
   2   7  21    4.90    2.20
   3   7  21    2.40    2.20
   4   7  21   15.30    2.60
   5   7  21   26.00    2.70
   6   7  21    2.60    2.20
   7   7  21   15.70    2.50
   8   7  21    2.80    2.20
   9   7  21   13.90    7.90
   0   8  21    3.30    2.90
   1   8  21   30.70    2.80
   2   8  21   45.90    2.80
   3   8  21   22.50    2.20
   4   8  21   66.29    3.20
   5   8  21    5.50    1.90
   6   8  21    1.70    1.70
   7   8  21   10.10    2.00
   8   8  21    3.70    1.60
   0   9  21   10.00    2.90
   1   9  21   56.39    3.10
   2   9  21   15.20    2.20
   3   9  21   14.60    2.10
   4   9  21    7.10    2.00
   5   9  21    0.30    1.70
   6   9  21   12.00    2.10
   7   9  21    8.70    1.80
   0  10  21    1.30    4.10
   1  10  21    0.70    2.90
   2  10  21   50.69    3.30
   3  10  21    6.00    3.30
   4  10  21    5.00    3.20
   5  10  21   13.70    3.40
   6  10  21   13.50    2.30
   0  11  21    1.40    3.70
   1  11  21   14.00    2.80
   2  11  21   43.30    3.40
   3  11  21    9.10    2.80
   4  11  21   40.90    3.20
   0  12  21    0.00    4.20
   0   0  22    3.80    8.40
   1   0  22   16.60    7.20
   2   0  22    0.00    7.30
   3   0  22    0.00    7.20
   4   0  22   24.70    7.80
   5   0  22    3.20    6.90
   6   0  22   12.80    7.50
   7   0  22   61.29    8.20
   8   0  22    2.40    4.80
   9   0  22    3.90    5.10
   0   1  22   11.90    4.30
   1   1  22    6.30    2.90
   2   1  22    3.50    2.90
   3   1  22   10.00    3.80
   4   1  22    4.20    3.60
   5   1  22   65.09    5.50
   6   1  22    4.80    2.50
   7   1  22   13.50    2.70
   8   1  22   22.80    2.90
   9   1  22    4.60    2.20
   0   2  22    4.00    2.90
   1   2  22    2.30    2.10
   2   2  22   14.30    2.30
   3   2  22   34.20    2.80
   4   2  22   13.10    1.90
   5   2  22   11.30    1.90
   6   2  22   35.50    2.40
   7   2  22   12.00    2.00
   8   2  22   25.90    2.50
   9   2  22   13.20    2.30
   0   3  22    4.30    3.40
   1   3  22   33.00    2.90
   2   3  22    1.60    2.00
   3   3  22    1.60    2.00
   4   3  22    2.50    2.00
   5   3  22    5.20    2.10
   6   3  22    2.30    2.00
   7   3  22    0.90    2.00
   8   3  22    0.60    1.80
   9   3  22    5.40    2.30
   0   4  22    3.10    4.60
   1   4  22   43.40    3.90
   2   4  22    3.50    2.90
   3   4  22    1.30    2.70
   4   4  22    1.90    2.50
   5   4  22    3.00    2.60
   6   4  22   20.30    2.80
   7   4  22   10.60    2.90
   8   4  22    5.80    2.90
   9   4  22    1.40    2.20
   0   5  22    1.80    4.00
   1   5  22    0.90    2.80
   2   5  22    7.10    2.80
   3   5  22   13.50    3.00
   4   5  22    9.50    2.80
   5   5  22   25.80    3.00
   6   5  22   32.30    3.20
   7   5  22    4.30    2.70
   8   5  22   41.80    3.40
   0   6  22    0.00    3.70
   1   6  22    3.60    2.60
   2   6  22   14.30    2.80
   3   6  22   37.30    3.00
   4   6  22   21.10    2.80
   5   6  22   17.60    2.90
   6   6  22    7.00    2.70
   7   6  22    9.10    2.70
   8   6  22   16.50    2.00
   0   7  22   26.00    4.20
   1   7  22    7.90    2.50
   2   7  22   19.30    2.70
   3   7  22   15.10    2.60
   4   7  22   10.40    2.50
   5   7  22    4.50    2.30
   6   7  22    9.20    2.30
   7   7  22   13.50    2.50
   0   8  22   12.50    3.40
   1   8  22   16.50    2.10
   2   8  22   75.19    3.20
   3   8  22    6.80    1.80
   4   8  22   14.80    2.00
   5   8  22   12.80    2.00
   6   8  22   20.30    2.10
   0   9  22    3.60    4.60
   1   9  22    6.80    3.10
   2   9  22    0.10    2.80
   3   9  22    7.20    2.90
   4   9  22    1.80    2.40
   5   9  22   28.80    2.60
   0  10  22    0.90    3.10
   1  10  22   15.20    2.40
   2  10  22   21.70    2.40
   3  10  22    3.50    2.30
   0   0  23    2.30    4.50
   1   0  23   35.50    3.90
   2   0  23   22.30    3.60
   3   0  23   12.20    3.20
   4   0  23    2.90    3.00
   5   0  23    0.60    3.90
   6   0  23    0.00    3.70
   7   0  23    6.00    2.80
   8   0  23   24.10    2.60
   0   1  23    4.80    3.80
   1   1  23    8.20    2.60
   2   1  23   26.20    3.00
   3   1  23   52.99    4.00
   4   1  23    7.60    2.80
   5   1  23   20.80    3.20
   6   1  23    6.50    2.30
   7   1  23   24.20    2.60
   8   1  23   11.40    2.40
   0   2  23   62.99   12.80
   1   2  23   24.40    4.00
   2   2  23    7.10    3.90
   3   2  23    3.40    3.60
   4   2  23   52.09    4.20
   5   2  23   15.10    3.00
   6   2  23   30.10    3.20
   7   2  23   11.50    2.80
   8   2  23    4.50    2.60
   0   3  23   19.40    4.90
   1   3  23    5.80    2.80
   2   3  23    8.80    2.80
   3   3  23   19.70    2.90
   4   3  23    6.90    2.70
   5   3  23   23.40    3.00
   6   3  23    9.10    2.80
   7   3  23   45.00    3.70
   0   4  23   13.90    3.00
   1   4  23   40.50    2.60
   2   4  23   11.70    2.20
   3   4  23   15.80    2.20
   4   4  23    7.60    2.10
   5   4  23    8.40    2.10
   6   4  23   15.50    2.20
   7   4  23   24.80    2.60
   0   5  23    0.00    5.10
   1   5  23    3.70    3.70
   2   5  23   10.60    3.60
   3   5  23   10.30    3.70
   4   5  23    2.90    2.90
   5   5  23   17.10    3.00
   6   5  23   18.70    3.10
   7   5  23   17.80    1.80
   0   6  23    4.40    3.10
   1   6  23   10.90    2.40
   2   6  23    9.70    2.40
   3   6  23    9.20    2.50
   4   6  23   11.80    2.60
   5   6  23   13.40    2.50
   6   6  23    9.20    1.80
   0   7  23    0.40    2.70
   1   7  23   18.30    2.30
   2   7  23    4.50    2.00
   3   7  23    0.90    1.90
   4   7  23   46.20    2.90
   5   7  23   41.10    2.80
   0   8  23   12.50    6.00
   1   8  23   14.60    4.30
   2   8  23    1.60    4.10
   3   8  23    6.20    4.30
   4   8  23    8.60    4.30
   0   9  23   20.60    4.20
   1   9  23    1.20    2.30
   0   0  24  285.77   14.80
   1   0  24    3.60    2.80
   2   0  24    2.40    2.60
   3   0  24    0.70    2.60
   4   0  24   61.69    4.60
   5   0  24    0.70    3.00
   6   0  24    1.00    3.00
   0   1  24    2.80    3.10
   1   1  24    3.90    2.20
   2   1  24    8.50    3.10
   3   1  24    5.40    2.90
   4   1  24    1.10    2.80
   5   1  24    9.00    2.50
   6   1  24   12.30    2.10
   0   2  24   22.10   10.10
   1   2  24    6.10    6.30
   2   2  24   12.80    6.30
   3   2  24    8.60    4.90
   4   2  24   70.59    5.60
   5   2  24   14.30    5.00
   6   2  24    9.60    5.00
   0   3  24   27.20    5.60
   1   3  24    0.00    4.00
   2   3  24    9.80    4.20
   3   3  24   17.50    4.60
   4   3  24   20.10    4.40
   5   3  24   18.70    4.90
   0   4  24    0.00    3.70
   1   4  24    8.20    2.70
   2   4  24   27.40    3.00
   3   4  24    0.40    2.50
   4   4  24   38.10    3.20
   5   4  24   17.20    2.50
   0   5  24    2.20    2.60
   1   5  24   16.00    2.10
   2   5  24    0.30    1.80
   3   5  24   15.80    2.10
   4   5  24    4.80    1.70
   0   6  24    1.00    2.90
   1   6  24   12.10    2.30
   2   6  24    2.10    1.80
   3   6  24    2.00    1.70
   0   7  24   28.40    3.70
   1   7  24    1.80    2.20
   0   0  25    4.00    4.30
   1   0  25    1.20    3.00
   2   0  25   36.40    4.10
   3   0  25    4.90    4.40
   0   1  25    5.80    3.70
   1   1  25   19.70    2.90
   2   1  25    9.20    2.60
   3   1  25   13.50    2.70
   0   2  25   18.00    4.40
   1   2  25   11.80    3.10
   2   2  25    2.60    2.20
   3   2  25    1.10    2.20
   0   3  25    1.40    6.10
   1   3  25   33.20    4.40
   2   3  25    6.60    1.70
   0   4  25    7.70    3.20
   1   4  25   19.60    3.10
   0   0   0    0.00    0.00


_computing_structure_solution     'SHELXT 2014/5 (Sheldrick, 2014)'
_computing_structure_solution     'SHELXT 2014/5 (Sheldrick, 2014)'
;
_shelx_hkl_checksum                14899
_olex2_submission_special_instructions  'No special instructions were received'
