# Supplementary material for: Host Cavities Enhance the Photocatalytic Conversion of α‐Terpinene to Ascaridole Under Visible‐Light Irradiation
Source: Chemistry. 2025 Sep 2;31(55):e02113. doi: 10.1002/chem.202502113 (PMC12498068; doi:10.1002/chem.202502113)
Supplement: Supplementary file 2 — Supporting Information [file CHEM-31-e02113-s002.zip › 2TolVert HWU D8.cif]

data_2TolVert
_audit_creation_date               2019-10-29
_audit_creation_method
;
Olex2 1.2
(compiled 2018.05.29 svn.r3510 for OlexSys, GUI svn.r5506)
;
_shelx_SHELXL_version_number       '2018/3'
_audit_contact_author_address      ?
_audit_contact_author_email        ?
_audit_contact_author_name         ''
_audit_contact_author_phone        ?
_publ_contact_author_id_orcid      ?
_publ_section_references
;
Dolomanov, O.V., Bourhis, L.J., Gildea, R.J, Howard, J.A.K. & Puschmann, H.
 (2009), J. Appl. Cryst. 42, 339-341.

Sheldrick, G.M. (2015). Acta Cryst. C71, 3-8.
;
_chemical_name_common              ?
_chemical_name_systematic          ?
_chemical_formula_moiety           'C52 H46 B2 F4 N4 O4, C7 H8'
_chemical_formula_sum              'C59 H54 B2 F4 N4 O4'
_chemical_formula_weight           980.68
_chemical_melting_point            ?
loop_
  _atom_type_symbol
  _atom_type_description
  _atom_type_scat_dispersion_real
  _atom_type_scat_dispersion_imag
  _atom_type_scat_source
 'C' 'C' 0.0181 0.0091 'International Tables Vol C Tables 4.2.6.8 and 6.1.1.4'
 'H' 'H' 0.0000 0.0000 'International Tables Vol C Tables 4.2.6.8 and 6.1.1.4'
 'B' 'B' 0.0090 0.0039 'International Tables Vol C Tables 4.2.6.8 and 6.1.1.4'
 'F' 'F' 0.0727 0.0534 'International Tables Vol C Tables 4.2.6.8 and 6.1.1.4'
 'N' 'N' 0.0311 0.0180 'International Tables Vol C Tables 4.2.6.8 and 6.1.1.4'
 'O' 'O' 0.0492 0.0322 'International Tables Vol C Tables 4.2.6.8 and 6.1.1.4'

_shelx_space_group_comment
;
The symmetry employed for this shelxl refinement is uniquely defined
by the following loop, which should always be used as a source of
symmetry information in preference to the above space-group names.
They are only intended as comments.
;
_space_group_crystal_system        'orthorhombic'
_space_group_IT_number             61
_space_group_name_H-M_alt          'P b c a'
_space_group_name_Hall             '-P 2ac 2ab'
loop_
  _space_group_symop_operation_xyz
 'x, y, z'
 '-x+1/2, -y, z+1/2'
 '-x, y+1/2, -z+1/2'
 'x+1/2, -y+1/2, -z'
 '-x, -y, -z'
 'x-1/2, y, -z-1/2'
 'x, -y-1/2, z-1/2'
 '-x-1/2, y-1/2, z'

_cell_length_a                     19.8667(3)
_cell_length_b                     22.9321(4)
_cell_length_c                     25.4294(5)
_cell_angle_alpha                  90
_cell_angle_beta                   90
_cell_angle_gamma                  90
_cell_volume                       11585.3(4)
_cell_formula_units_Z              8
_cell_measurement_reflns_used      9149
_cell_measurement_temperature      100(2)
_cell_measurement_theta_max        80.47
_cell_measurement_theta_min        3.42
_shelx_estimated_absorpt_T_max     0.882
_shelx_estimated_absorpt_T_min     0.830
_exptl_absorpt_coefficient_mu      0.644
_exptl_absorpt_correction_T_max    0.7543
_exptl_absorpt_correction_T_min    0.6970
_exptl_absorpt_correction_type     multi-scan
_exptl_absorpt_process_details
;
SADABS-2016/2 (Bruker,2016) was used for absorption correction.
wR2(int) was 0.0903 before and 0.0696 after correction.
The Ratio of minimum to maximum transmission is 0.9240.
The \l/2 correction factor is Not present.
;
_exptl_absorpt_special_details     ?
_exptl_crystal_colour              red
_exptl_crystal_colour_primary      red
_exptl_crystal_density_diffrn      1.125
_exptl_crystal_density_meas        ?
_exptl_crystal_density_method      'not measured'
_exptl_crystal_description         block
_exptl_crystal_F_000               4112
_exptl_crystal_size_max            0.30
_exptl_crystal_size_mid            0.30
_exptl_crystal_size_min            0.20
_exptl_special_details
;
 Data were corrected for decay and absorption using the program SADABS
 based on the method of R.H. Blessing (Acta Cryst. A51, 33-38, 1995).
;
_exptl_transmission_factor_max     ?
_exptl_transmission_factor_min     ?
_diffrn_reflns_av_R_equivalents    0.0562
_diffrn_reflns_av_unetI/netI       0.0150
_diffrn_reflns_Laue_measured_fraction_full  0.998
_diffrn_reflns_Laue_measured_fraction_max  0.997
_diffrn_reflns_limit_h_max         24
_diffrn_reflns_limit_h_min         -25
_diffrn_reflns_limit_k_max         29
_diffrn_reflns_limit_k_min         -29
_diffrn_reflns_limit_l_max         32
_diffrn_reflns_limit_l_min         -32
_diffrn_reflns_number              356481
_diffrn_reflns_point_group_measured_fraction_full  0.998
_diffrn_reflns_point_group_measured_fraction_max  0.997
_diffrn_reflns_theta_full          67.679
_diffrn_reflns_theta_max           80.598
_diffrn_reflns_theta_min           3.418
_diffrn_ambient_temperature        100.0
_diffrn_detector_area_resol_mean   ?
_diffrn_measured_fraction_theta_full  0.998
_diffrn_measured_fraction_theta_max  0.997
_diffrn_measurement_device_type    'Bruker D8Venture'
_diffrn_measurement_method         '\f and \w scans'
_diffrn_radiation_type             CuK\a
_diffrn_radiation_wavelength       1.54178
_diffrn_source                     'ImuS microsource'
_diffrn_standards_number           0
_reflns_Friedel_coverage           0.000
_reflns_Friedel_fraction_full      .
_reflns_Friedel_fraction_max       .
_reflns_number_gt                  10829
_reflns_number_total               12672
_reflns_special_details
;
 Reflections were merged by SHELXL according to the crystal
 class for the calculation of statistics and refinement.
 
 Structure factors included contributions from the .fab file.
 
 _reflns_Friedel_fraction is defined as the number of unique
 Friedel pairs measured divided by the number that would be
 possible theoretically, ignoring centric projections and
 systematic absences.
;
_reflns_threshold_expression       >2sigma(I)
_computing_cell_refinement         'SAINT V8.40A (Bruker, 2016)'
_computing_data_collection         ?
_computing_data_reduction          'SAINT V8.40A (Bruker, 2016)'
_computing_molecular_graphics      'Olex2 (Dolomanov et al., 2009)'
_computing_publication_material    'Olex2 (Dolomanov et al., 2009)'
_computing_structure_refinement    'ShelXL (Sheldrick, 2015)'
_computing_structure_solution      'ShelXT (Sheldrick, 2015)'
_refine_diff_density_max           1.491
_refine_diff_density_min           -1.858
_refine_diff_density_rms           0.066
_refine_ls_extinction_coef         .
_refine_ls_extinction_method       none
_refine_ls_goodness_of_fit_ref     1.052
_refine_ls_hydrogen_treatment      constr
_refine_ls_matrix_type             full
_refine_ls_number_parameters       651
_refine_ls_number_reflns           12672
_refine_ls_number_restraints       0
_refine_ls_R_factor_all            0.0790
_refine_ls_R_factor_gt             0.0725
_refine_ls_restrained_S_all        1.052
_refine_ls_shift/su_max            0.001
_refine_ls_shift/su_mean           0.000
_refine_ls_structure_factor_coef   Fsqd
_refine_ls_weighting_details      
 'calc w=1/[\s^2^(Fo^2^)+(0.0426P)^2^+0.0000P] where P=(Fo^2^+2Fc^2^)/3'
_refine_ls_weighting_scheme        calc
_refine_ls_wR_factor_gt            0.2126
_refine_ls_wR_factor_ref           0.2190
_refine_special_details
;
 Refinement of F^2^ against ALL reflections.  The weighted R-factor wR and
 goodness of fit S are based on F^2^, conventional R-factors R are based
 on F, with F set to zero for negative F^2^. The threshold expression of
 F^2^ > 2sigma(F^2^) is used only for calculating R-factors(gt) etc. and is
 not relevant to the choice of reflections for refinement.  R-factors based
 on F^2^ are statistically about twice as large as those based on F, and R-
 factors based on ALL data will be even larger.
;
_olex2_refinement_description
;
1. Fixed Uiso
 At 1.2 times of:
  All C(H) groups, All C(H,H) groups
 At 1.5 times of:
  All C(H,H,H) groups, All O(H) groups
2. Uiso/Uaniso restraints and constraints
Uanis(C47) = Uanis(C49) = Uanis(C48)
3.a Secondary CH2 refined with riding coordinates:
 C7(H7A,H7B), C14(H14A,H14B), C28(H28A,H28B), C21(H21A,H21B), C50(H50A,H50B),
 C51(H51A,H51B), C47(H47A,H47B), C48(H48A,H48B)
3.b Aromatic/amide H refined with riding coordinates:
 C25(H25), C44(H44), C18(H18), C23(H23), C2(H2), C9(H9), C31(H31), C16(H16),
 C11(H11), C4(H4), C10(H10), C33(H33), C24(H24), C46(H46), C32(H32), C45(H45),
 C40(H40), C42(H42), C37(H37), C41(H41), C35(H35), C36(H36), C54(H54), C55(H55),
  C58(H58), C56(H56), C57(H57)
3.c Idealised Me refined as rotating group:
 C59(H59A,H59B,H59C), C52(H52A,H52B,H52C), C49(H49A,H49B,H49C)
3.d Idealised tetrahedral OH refined as rotating group:
 O1(H1), O3(H3)
;
_atom_sites_solution_hydrogens     geom
_atom_sites_solution_primary       dual
_atom_sites_solution_secondary     ?
loop_
  _atom_site_label
  _atom_site_type_symbol
  _atom_site_fract_x
  _atom_site_fract_y
  _atom_site_fract_z
  _atom_site_U_iso_or_equiv
  _atom_site_adp_type
  _atom_site_occupancy
  _atom_site_site_symmetry_order
  _atom_site_calc_flag
  _atom_site_refinement_flags_posn
  _atom_site_refinement_flags_adp
  _atom_site_refinement_flags_occupancy
  _atom_site_disorder_assembly
  _atom_site_disorder_group
 F4 F 0.54543(6) 0.13291(6) 0.84024(5) 0.0378(3) Uani 1 1 d . . . . .
 F2 F 0.55753(6) 0.75208(6) 0.87511(5) 0.0403(3) Uani 1 1 d . . . . .
 F3 F 0.63273(7) 0.08226(6) 0.80575(5) 0.0406(3) Uani 1 1 d . . . . .
 F1 F 0.64877(7) 0.79723(6) 0.84102(6) 0.0452(3) Uani 1 1 d . . . . .
 O4 O 0.62039(7) 0.44964(6) 0.52730(6) 0.0317(3) Uani 1 1 d . . . . .
 O2 O 0.82259(7) 0.44691(6) 0.59262(6) 0.0327(3) Uani 1 1 d . . . . .
 O1 O 0.72002(7) 0.51903(7) 0.58278(6) 0.0374(3) Uani 1 1 d . . . . .
 H1 H 0.756421 0.501654 0.588852 0.056 Uiso 1 1 calc GR . . . .
 O3 O 0.71271(7) 0.36746(7) 0.55226(6) 0.0370(3) Uani 1 1 d . . . . .
 H3 H 0.682992 0.392497 0.545737 0.055 Uiso 1 1 calc GR . . . .
 N4 N 0.56024(8) 0.13309(7) 0.74547(7) 0.0323(4) Uani 1 1 d . . . . .
 N3 N 0.63705(9) 0.18747(8) 0.80355(7) 0.0349(4) Uani 1 1 d . . . . .
 N1 N 0.57536(9) 0.74790(8) 0.78085(7) 0.0341(4) Uani 1 1 d . . . . .
 N2 N 0.64566(9) 0.69108(9) 0.84182(8) 0.0380(4) Uani 1 1 d . . . . .
 C26 C 0.55341(10) 0.50089(9) 0.59184(8) 0.0312(4) Uani 1 1 d . . . . .
 C43 C 0.58013(10) 0.16820(9) 0.70339(8) 0.0312(4) Uani 1 1 d . . . . .
 C19 C 0.62141(10) 0.31345(9) 0.59305(8) 0.0312(4) Uani 1 1 d . . . . .
 C13 C 0.82447(9) 0.43367(9) 0.64610(8) 0.0296(4) Uani 1 1 d . . . . .
 C38 C 0.62715(10) 0.21364(9) 0.71127(9) 0.0318(4) Uani 1 1 d . . . . .
 C22 C 0.54051(10) 0.39564(9) 0.57837(8) 0.0317(4) Uani 1 1 d . . . . .
 C30 C 0.59696(10) 0.71241(9) 0.73937(9) 0.0330(4) Uani 1 1 d . . . . .
 C12 C 0.82214(9) 0.37520(9) 0.66150(8) 0.0305(4) Uani 1 1 d . . . . .
 C7 C 0.82102(10) 0.54288(9) 0.66471(9) 0.0327(4) Uani 1 1 d . . . . .
 H7A H 0.848982 0.567008 0.688483 0.039 Uiso 1 1 calc R . . . .
 H7B H 0.839908 0.546383 0.628827 0.039 Uiso 1 1 calc R . . . .
 C5 C 0.74949(10) 0.56665(9) 0.66467(8) 0.0322(4) Uani 1 1 d . . . . .
 C27 C 0.57073(9) 0.44896(9) 0.56613(8) 0.0299(4) Uani 1 1 d . . . . .
 C15 C 0.73755(10) 0.30631(9) 0.62406(8) 0.0316(4) Uani 1 1 d . . . . .
 C20 C 0.68964(10) 0.32993(9) 0.58970(8) 0.0317(4) Uani 1 1 d . . . . .
 C25 C 0.50155(11) 0.49842(10) 0.62872(9) 0.0342(4) Uani 1 1 d . . . . .
 H25 H 0.488999 0.532838 0.647056 0.041 Uiso 1 1 calc R . . . .
 C8 C 0.82535(9) 0.47944(9) 0.68215(9) 0.0318(4) Uani 1 1 d . . . . .
 C29 C 0.64071(10) 0.66506(9) 0.74882(9) 0.0338(4) Uani 1 1 d . . . . .
 C39 C 0.65255(10) 0.22394(9) 0.76182(9) 0.0333(4) Uani 1 1 d . . . . .
 C14 C 0.81058(10) 0.32593(9) 0.62233(9) 0.0319(4) Uani 1 1 d . . . . .
 H14A H 0.821870 0.339477 0.586429 0.038 Uiso 1 1 calc R . . . .
 H14B H 0.840358 0.292667 0.630981 0.038 Uiso 1 1 calc R . . . .
 C44 C 0.54582(10) 0.14871(10) 0.65810(9) 0.0350(4) Uani 1 1 d . . . . .
 H44 H 0.549999 0.164165 0.623596 0.042 Uiso 1 1 calc R . . . .
 C1 C 0.63767(10) 0.57440(9) 0.62487(9) 0.0324(4) Uani 1 1 d . . . . .
 C18 C 0.60202(10) 0.27519(9) 0.63241(9) 0.0327(4) Uani 1 1 d . . . . .
 H18 H 0.555906 0.264760 0.635485 0.039 Uiso 1 1 calc R . . . .
 C28 C 0.58930(10) 0.55819(9) 0.58119(9) 0.0334(4) Uani 1 1 d . . . . .
 H28A H 0.614463 0.555083 0.547706 0.040 Uiso 1 1 calc R . . . .
 H28B H 0.555451 0.589563 0.577187 0.040 Uiso 1 1 calc R . . . .
 C23 C 0.48801(10) 0.39535(10) 0.61458(9) 0.0349(4) Uani 1 1 d . . . . .
 H23 H 0.465605 0.359858 0.622643 0.042 Uiso 1 1 calc R . . . .
 C17 C 0.64865(10) 0.25149(9) 0.66779(9) 0.0320(4) Uani 1 1 d . . . . .
 C2 C 0.61783(10) 0.61013(9) 0.66567(9) 0.0332(4) Uani 1 1 d . . . . .
 H2 H 0.572965 0.624434 0.666409 0.040 Uiso 1 1 calc R . . . .
 C9 C 0.82897(10) 0.46569(10) 0.73560(9) 0.0340(4) Uani 1 1 d . . . . .
 H9 H 0.830217 0.496039 0.761005 0.041 Uiso 1 1 calc R . . . .
 C6 C 0.70372(10) 0.55262(9) 0.62440(8) 0.0325(4) Uani 1 1 d . . . . .
 C31 C 0.56509(11) 0.73277(9) 0.69334(9) 0.0354(4) Uani 1 1 d . . . . .
 H31 H 0.571010 0.717626 0.658875 0.042 Uiso 1 1 calc R . . . .
 C21 C 0.56785(10) 0.33885(9) 0.55687(9) 0.0339(4) Uani 1 1 d . . . . .
 H21A H 0.587507 0.345701 0.521632 0.041 Uiso 1 1 calc R . . . .
 H21B H 0.530566 0.310528 0.552992 0.041 Uiso 1 1 calc R . . . .
 C16 C 0.71659(10) 0.26714(9) 0.66220(9) 0.0318(4) Uani 1 1 d . . . . .
 H16 H 0.749032 0.250454 0.685151 0.038 Uiso 1 1 calc R . . . .
 C11 C 0.82681(10) 0.36321(10) 0.71518(9) 0.0335(4) Uani 1 1 d . . . . .
 H11 H 0.827297 0.323833 0.726785 0.040 Uiso 1 1 calc R . . . .
 C4 C 0.72803(10) 0.60370(9) 0.70448(9) 0.0329(4) Uani 1 1 d . . . . .
 H4 H 0.758850 0.614334 0.731390 0.040 Uiso 1 1 calc R . . . .
 C34 C 0.66172(10) 0.65353(10) 0.80094(9) 0.0363(5) Uani 1 1 d . . . . .
 C10 C 0.83076(10) 0.40774(10) 0.75180(9) 0.0366(5) Uani 1 1 d . . . . .
 H10 H 0.834695 0.398708 0.788135 0.044 Uiso 1 1 calc R . . . .
 C33 C 0.53189(11) 0.78724(9) 0.76124(9) 0.0367(5) Uani 1 1 d . . . . .
 H33 H 0.509942 0.816601 0.781252 0.044 Uiso 1 1 calc R . . . .
 C24 C 0.46814(11) 0.44700(10) 0.63909(9) 0.0365(5) Uani 1 1 d . . . . .
 H24 H 0.431429 0.446724 0.663025 0.044 Uiso 1 1 calc R . . . .
 C3 C 0.66243(10) 0.62588(9) 0.70621(9) 0.0330(4) Uani 1 1 d . . . . .
 C46 C 0.51559(11) 0.09401(10) 0.72689(9) 0.0368(5) Uani 1 1 d . . . . .
 H46 H 0.494426 0.064647 0.747411 0.044 Uiso 1 1 calc R . . . .
 C32 C 0.52366(11) 0.77876(9) 0.70731(10) 0.0368(5) Uani 1 1 d . . . . .
 H32 H 0.495111 0.800376 0.684553 0.044 Uiso 1 1 calc R . . . .
 C50 C 0.59303(11) 0.45696(10) 0.47493(8) 0.0363(5) Uani 1 1 d . . . . .
 H50A H 0.567360 0.493880 0.472726 0.044 Uiso 1 1 calc R . . . .
 H50B H 0.562303 0.424311 0.466428 0.044 Uiso 1 1 calc R . . . .
 C45 C 0.50482(11) 0.10274(10) 0.67339(9) 0.0373(5) Uani 1 1 d . . . . .
 H45 H 0.475045 0.081280 0.651474 0.045 Uiso 1 1 calc R . . . .
 C40 C 0.69111(11) 0.27088(10) 0.78204(10) 0.0389(5) Uani 1 1 d . . . . .
 H40 H 0.708452 0.302819 0.762482 0.047 Uiso 1 1 calc R . . . .
 C51 C 0.65127(12) 0.45803(12) 0.43679(10) 0.0434(5) Uani 1 1 d . . . . .
 H51A H 0.633608 0.454481 0.400528 0.052 Uiso 1 1 calc R . . . .
 H51B H 0.680541 0.423912 0.443571 0.052 Uiso 1 1 calc R . . . .
 C42 C 0.66491(12) 0.20982(11) 0.84729(10) 0.0417(5) Uani 1 1 d . . . . .
 H42 H 0.662076 0.192954 0.881346 0.050 Uiso 1 1 calc R . . . .
 C37 C 0.66616(12) 0.66660(13) 0.88703(10) 0.0476(6) Uani 1 1 d . . . . .
 H37 H 0.661453 0.683579 0.920901 0.057 Uiso 1 1 calc R . . . .
 C41 C 0.69881(12) 0.26174(12) 0.83515(10) 0.0449(6) Uani 1 1 d . . . . .
 H41 H 0.722580 0.286000 0.859074 0.054 Uiso 1 1 calc R . . . .
 C35 C 0.69301(12) 0.60385(11) 0.82302(10) 0.0441(5) Uani 1 1 d . . . . .
 H35 H 0.709279 0.570803 0.804416 0.053 Uiso 1 1 calc R . . . .
 C47 C 0.88689(17) 0.44435(18) 0.56613(13) 0.0707(5) Uani 1 1 d . . . . .
 H47A H 0.911434 0.408486 0.576216 0.085 Uiso 1 1 calc R . . . .
 H47B H 0.914768 0.478542 0.575647 0.085 Uiso 1 1 calc R . . . .
 C59 C 0.64318(13) 0.42501(13) 0.70883(11) 0.0497(6) Uani 1 1 d . . . . .
 H59A H 0.622097 0.391926 0.690836 0.074 Uiso 1 1 calc GR . . . .
 H59B H 0.691758 0.418292 0.711650 0.074 Uiso 1 1 calc GR . . . .
 H59C H 0.634988 0.460772 0.688718 0.074 Uiso 1 1 calc GR . . . .
 C52 C 0.69300(14) 0.51307(14) 0.44080(11) 0.0537(7) Uani 1 1 d . . . . .
 H52A H 0.730821 0.510835 0.416142 0.081 Uiso 1 1 calc GR . . . .
 H52B H 0.710249 0.517114 0.476724 0.081 Uiso 1 1 calc GR . . . .
 H52C H 0.664958 0.546886 0.432140 0.081 Uiso 1 1 calc GR . . . .
 C36 C 0.69543(14) 0.61246(13) 0.87679(11) 0.0524(7) Uani 1 1 d . . . . .
 H36 H 0.713643 0.586368 0.902076 0.063 Uiso 1 1 calc R . . . .
 B2 B 0.59334(12) 0.13234(11) 0.80063(10) 0.0327(5) Uani 1 1 d . . . . .
 B1 B 0.60695(12) 0.74903(12) 0.83642(11) 0.0363(5) Uani 1 1 d . . . . .
 C54 C 0.54354(15) 0.43300(13) 0.77158(13) 0.0557(7) Uani 1 1 d . . . . .
 H54 H 0.514714 0.432164 0.741780 0.067 Uiso 1 1 calc R . . . .
 C53 C 0.61321(15) 0.43129(13) 0.76356(12) 0.0551(7) Uani 1 1 d . . . . .
 C55 C 0.51574(15) 0.43577(14) 0.81968(14) 0.0616(8) Uani 1 1 d . . . . .
 H55 H 0.468209 0.437578 0.823406 0.074 Uiso 1 1 calc R . . . .
 C48 C 0.87207(17) 0.44429(19) 0.50714(13) 0.0707(5) Uani 1 1 d . . . . .
 H48A H 0.841725 0.411279 0.498934 0.085 Uiso 1 1 calc R . . . .
 H48B H 0.848228 0.480786 0.497881 0.085 Uiso 1 1 calc R . . . .
 C58 C 0.65292(17) 0.43295(19) 0.80792(14) 0.0721(9) Uani 1 1 d . . . . .
 H58 H 0.700435 0.433121 0.803711 0.086 Uiso 1 1 calc R . . . .
 C56 C 0.55727(19) 0.4360(2) 0.86455(15) 0.0804(11) Uani 1 1 d . . . . .
 H56 H 0.538294 0.437221 0.898820 0.097 Uiso 1 1 calc R . . . .
 C57 C 0.62724(19) 0.4344(2) 0.85752(15) 0.0888(13) Uani 1 1 d . . . . .
 H57 H 0.656446 0.434229 0.887098 0.107 Uiso 1 1 calc R . . . .
 C49 C 0.93367(17) 0.43935(18) 0.47429(13) 0.0707(5) Uani 1 1 d . . . . .
 H49A H 0.920894 0.436509 0.437156 0.106 Uiso 1 1 calc GR . . . .
 H49B H 0.958838 0.404392 0.484516 0.106 Uiso 1 1 calc GR . . . .
 H49C H 0.961913 0.473908 0.479537 0.106 Uiso 1 1 calc GR . . . .

loop_
  _atom_site_aniso_label
  _atom_site_aniso_U_11
  _atom_site_aniso_U_22
  _atom_site_aniso_U_33
  _atom_site_aniso_U_23
  _atom_site_aniso_U_13
  _atom_site_aniso_U_12
 F4 0.0274(6) 0.0417(7) 0.0444(7) -0.0007(5) 0.0048(5) -0.0056(5)
 F2 0.0268(6) 0.0484(7) 0.0458(7) -0.0023(6) 0.0017(5) 0.0074(5)
 F3 0.0357(7) 0.0385(7) 0.0475(7) 0.0015(5) -0.0017(5) 0.0068(5)
 F1 0.0298(6) 0.0434(7) 0.0625(9) -0.0034(6) -0.0043(6) -0.0012(5)
 O4 0.0222(6) 0.0393(8) 0.0337(7) 0.0035(6) -0.0008(5) 0.0013(6)
 O2 0.0264(7) 0.0353(7) 0.0363(7) 0.0033(6) 0.0021(6) 0.0012(6)
 O1 0.0259(7) 0.0408(8) 0.0454(8) -0.0053(7) -0.0046(6) 0.0060(6)
 O3 0.0248(7) 0.0386(8) 0.0475(9) 0.0091(7) 0.0005(6) 0.0014(6)
 N4 0.0222(8) 0.0305(8) 0.0443(10) -0.0003(7) -0.0002(7) -0.0032(6)
 N3 0.0244(8) 0.0386(9) 0.0416(10) 0.0014(7) -0.0021(7) -0.0042(7)
 N1 0.0240(8) 0.0334(9) 0.0447(10) 0.0017(7) 0.0013(7) 0.0023(7)
 N2 0.0248(8) 0.0462(11) 0.0431(10) -0.0002(8) 0.0002(7) 0.0069(8)
 C26 0.0211(9) 0.0337(10) 0.0389(10) 0.0047(8) -0.0052(7) 0.0009(7)
 C43 0.0221(9) 0.0307(10) 0.0406(11) 0.0023(8) -0.0009(8) 0.0002(7)
 C19 0.0234(9) 0.0293(9) 0.0409(11) -0.0001(8) -0.0026(8) 0.0014(7)
 C13 0.0179(8) 0.0350(10) 0.0360(10) 0.0025(8) 0.0003(7) 0.0012(7)
 C38 0.0203(9) 0.0300(10) 0.0450(11) 0.0002(8) 0.0002(8) 0.0021(7)
 C22 0.0227(9) 0.0340(10) 0.0386(10) 0.0025(8) -0.0054(8) 0.0010(8)
 C30 0.0221(9) 0.0326(10) 0.0441(11) 0.0030(8) 0.0011(8) 0.0001(8)
 C12 0.0168(8) 0.0336(10) 0.0411(11) 0.0016(8) -0.0007(7) 0.0009(7)
 C7 0.0194(9) 0.0332(10) 0.0454(11) -0.0003(8) -0.0018(8) -0.0002(7)
 C5 0.0212(9) 0.0315(10) 0.0440(11) 0.0029(8) -0.0001(8) 0.0010(7)
 C27 0.0193(8) 0.0360(10) 0.0343(10) 0.0033(8) -0.0018(7) 0.0030(7)
 C15 0.0223(9) 0.0302(9) 0.0424(11) -0.0019(8) 0.0006(8) 0.0009(7)
 C20 0.0254(9) 0.0293(9) 0.0405(11) -0.0002(8) 0.0010(8) 0.0009(7)
 C25 0.0253(9) 0.0372(10) 0.0401(11) -0.0002(8) -0.0029(8) 0.0042(8)
 C8 0.0167(8) 0.0367(10) 0.0421(11) -0.0001(8) -0.0016(7) 0.0000(7)
 C29 0.0210(9) 0.0328(10) 0.0475(12) 0.0016(9) -0.0001(8) 0.0001(8)
 C39 0.0229(9) 0.0343(10) 0.0426(11) 0.0016(8) -0.0002(8) -0.0025(8)
 C14 0.0205(9) 0.0309(10) 0.0442(11) 0.0017(8) -0.0002(8) 0.0018(7)
 C44 0.0267(10) 0.0340(10) 0.0445(12) -0.0013(9) -0.0032(8) -0.0002(8)
 C1 0.0236(9) 0.0302(9) 0.0434(11) 0.0052(8) -0.0018(8) 0.0008(7)
 C18 0.0225(9) 0.0309(10) 0.0448(11) -0.0033(8) -0.0016(8) -0.0010(7)
 C28 0.0250(9) 0.0318(10) 0.0434(11) 0.0033(8) -0.0043(8) 0.0030(8)
 C23 0.0240(9) 0.0355(10) 0.0452(12) 0.0065(9) -0.0018(8) -0.0006(8)
 C17 0.0244(9) 0.0299(9) 0.0417(11) 0.0004(8) -0.0005(8) -0.0019(8)
 C2 0.0218(9) 0.0308(10) 0.0470(12) 0.0034(8) -0.0008(8) 0.0011(7)
 C9 0.0211(9) 0.0398(11) 0.0411(11) -0.0019(9) -0.0033(8) 0.0004(8)
 C6 0.0248(9) 0.0314(10) 0.0413(11) 0.0017(8) -0.0006(8) 0.0000(8)
 C31 0.0279(10) 0.0329(10) 0.0455(12) 0.0034(9) -0.0011(8) -0.0013(8)
 C21 0.0247(9) 0.0332(10) 0.0437(11) 0.0004(8) -0.0045(8) -0.0005(8)
 C16 0.0226(9) 0.0300(9) 0.0428(11) 0.0003(8) -0.0019(8) 0.0014(7)
 C11 0.0216(9) 0.0360(10) 0.0430(11) 0.0066(8) -0.0023(8) -0.0005(8)
 C4 0.0230(9) 0.0321(10) 0.0437(11) -0.0006(8) -0.0021(8) -0.0007(8)
 C34 0.0239(9) 0.0408(11) 0.0442(12) 0.0013(9) 0.0006(8) 0.0058(8)
 C10 0.0239(9) 0.0459(12) 0.0399(11) 0.0048(9) -0.0043(8) -0.0011(8)
 C33 0.0270(10) 0.0327(10) 0.0503(13) 0.0033(9) 0.0003(9) 0.0036(8)
 C24 0.0245(9) 0.0444(12) 0.0405(11) 0.0062(9) 0.0022(8) 0.0034(8)
 C3 0.0231(9) 0.0300(10) 0.0460(12) 0.0016(8) 0.0011(8) 0.0000(7)
 C46 0.0259(10) 0.0350(11) 0.0496(12) -0.0027(9) 0.0008(9) -0.0052(8)
 C32 0.0286(10) 0.0310(10) 0.0507(12) 0.0065(9) -0.0020(9) 0.0020(8)
 C50 0.0289(10) 0.0462(12) 0.0338(10) 0.0033(9) -0.0045(8) 0.0044(9)
 C45 0.0271(10) 0.0363(11) 0.0484(12) -0.0046(9) -0.0041(9) -0.0036(8)
 C40 0.0294(10) 0.0386(11) 0.0487(12) -0.0012(9) 0.0002(9) -0.0079(9)
 C51 0.0360(12) 0.0558(14) 0.0385(12) 0.0038(10) 0.0025(9) 0.0098(10)
 C42 0.0322(11) 0.0496(13) 0.0432(12) 0.0006(10) -0.0042(9) -0.0097(10)
 C37 0.0362(12) 0.0624(16) 0.0443(13) 0.0043(11) -0.0013(10) 0.0145(11)
 C41 0.0350(12) 0.0511(14) 0.0485(13) -0.0045(11) -0.0048(10) -0.0127(10)
 C35 0.0334(11) 0.0489(13) 0.0500(13) 0.0044(11) 0.0011(10) 0.0138(10)
 C47 0.0551(10) 0.0971(15) 0.0599(11) -0.0005(10) 0.0197(9) -0.0060(10)
 C59 0.0322(12) 0.0642(16) 0.0525(14) 0.0073(12) -0.0005(10) 0.0041(11)
 C52 0.0400(13) 0.0679(17) 0.0532(15) 0.0132(13) 0.0084(11) -0.0005(12)
 C36 0.0433(14) 0.0642(17) 0.0497(14) 0.0096(12) -0.0027(11) 0.0210(12)
 B2 0.0242(10) 0.0342(12) 0.0396(12) 0.0012(9) 0.0009(9) -0.0009(9)
 B1 0.0246(10) 0.0389(12) 0.0454(13) -0.0006(10) -0.0002(9) 0.0033(9)
 C54 0.0475(15) 0.0507(15) 0.0688(18) 0.0022(13) -0.0079(13) -0.0012(12)
 C53 0.0476(15) 0.0516(15) 0.0662(17) 0.0007(13) -0.0019(13) 0.0000(12)
 C55 0.0378(14) 0.0602(17) 0.087(2) -0.0037(16) 0.0100(14) -0.0005(12)
 C48 0.0551(10) 0.0971(15) 0.0599(11) -0.0005(10) 0.0197(9) -0.0060(10)
 C58 0.0465(16) 0.105(3) 0.0650(19) -0.0050(18) 0.0033(14) -0.0137(17)
 C56 0.0549(19) 0.122(3) 0.064(2) -0.010(2) 0.0065(15) -0.006(2)
 C57 0.0538(19) 0.150(4) 0.063(2) -0.007(2) -0.0051(16) -0.009(2)
 C49 0.0551(10) 0.0971(15) 0.0599(11) -0.0005(10) 0.0197(9) -0.0060(10)

_geom_special_details
;
 All esds (except the esd in the dihedral angle between two l.s. planes)
 are estimated using the full covariance matrix.  The cell esds are taken
 into account individually in the estimation of esds in distances, angles
 and torsion angles; correlations between esds in cell parameters are only
 used when they are defined by crystal symmetry.  An approximate (isotropic)
 treatment of cell esds is used for estimating esds involving l.s. planes.
;
loop_
  _geom_bond_atom_site_label_1
  _geom_bond_atom_site_label_2
  _geom_bond_distance
  _geom_bond_site_symmetry_2
  _geom_bond_publ_flag
 F4 B2 1.386(3) . ?
 F2 B1 1.392(3) . ?
 F3 B2 1.396(3) . ?
 F1 B1 1.388(3) . ?
 O4 C27 1.396(2) . ?
 O4 C50 1.448(2) . ?
 O2 C13 1.394(2) . ?
 O2 C47 1.445(3) . ?
 O1 C6 1.349(3) . ?
 O3 C20 1.363(3) . ?
 N4 C43 1.396(3) . ?
 N4 C46 1.346(3) . ?
 N4 B2 1.549(3) . ?
 N3 C39 1.386(3) . ?
 N3 C42 1.344(3) . ?
 N3 B2 1.536(3) . ?
 N1 C30 1.400(3) . ?
 N1 C33 1.345(3) . ?
 N1 B1 1.546(3) . ?
 N2 C34 1.387(3) . ?
 N2 C37 1.343(3) . ?
 N2 B1 1.541(3) . ?
 C26 C27 1.401(3) . ?
 C26 C25 1.394(3) . ?
 C26 C28 1.519(3) . ?
 C43 C38 1.414(3) . ?
 C43 C44 1.411(3) . ?
 C19 C20 1.410(3) . ?
 C19 C18 1.385(3) . ?
 C19 C21 1.523(3) . ?
 C13 C12 1.398(3) . ?
 C13 C8 1.394(3) . ?
 C38 C39 1.401(3) . ?
 C38 C17 1.469(3) . ?
 C22 C27 1.397(3) . ?
 C22 C23 1.391(3) . ?
 C22 C21 1.513(3) . ?
 C30 C29 1.411(3) . ?
 C30 C31 1.410(3) . ?
 C12 C14 1.524(3) . ?
 C12 C11 1.396(3) . ?
 C7 C5 1.522(3) . ?
 C7 C8 1.523(3) . ?
 C5 C6 1.407(3) . ?
 C5 C4 1.389(3) . ?
 C15 C20 1.401(3) . ?
 C15 C14 1.520(3) . ?
 C15 C16 1.386(3) . ?
 C25 C24 1.379(3) . ?
 C8 C9 1.397(3) . ?
 C29 C34 1.414(3) . ?
 C29 C3 1.472(3) . ?
 C39 C40 1.418(3) . ?
 C44 C45 1.388(3) . ?
 C1 C28 1.515(3) . ?
 C1 C2 1.380(3) . ?
 C1 C6 1.404(3) . ?
 C18 C17 1.401(3) . ?
 C23 C24 1.395(3) . ?
 C17 C16 1.404(3) . ?
 C2 C3 1.407(3) . ?
 C9 C10 1.392(3) . ?
 C31 C32 1.384(3) . ?
 C11 C10 1.384(3) . ?
 C4 C3 1.400(3) . ?
 C34 C35 1.414(3) . ?
 C33 C32 1.395(3) . ?
 C46 C45 1.392(3) . ?
 C50 C51 1.510(3) . ?
 C40 C41 1.375(3) . ?
 C51 C52 1.514(4) . ?
 C42 C41 1.402(3) . ?
 C37 C36 1.395(4) . ?
 C35 C36 1.382(4) . ?
 C47 C48 1.529(5) . ?
 C59 C53 1.521(4) . ?
 C54 C53 1.400(4) . ?
 C54 C55 1.344(4) . ?
 C53 C58 1.377(4) . ?
 C55 C56 1.408(5) . ?
 C48 C49 1.486(4) . ?
 C58 C57 1.361(5) . ?
 C56 C57 1.402(5) . ?

loop_
  _geom_angle_atom_site_label_1
  _geom_angle_atom_site_label_2
  _geom_angle_atom_site_label_3
  _geom_angle
  _geom_angle_site_symmetry_1
  _geom_angle_site_symmetry_3
  _geom_angle_publ_flag
 C27 O4 C50 112.74(15) . . ?
 C13 O2 C47 114.97(19) . . ?
 C43 N4 B2 125.46(17) . . ?
 C46 N4 C43 107.55(18) . . ?
 C46 N4 B2 126.14(18) . . ?
 C39 N3 B2 125.84(18) . . ?
 C42 N3 C39 108.19(19) . . ?
 C42 N3 B2 125.93(19) . . ?
 C30 N1 B1 125.03(17) . . ?
 C33 N1 C30 107.90(19) . . ?
 C33 N1 B1 126.03(19) . . ?
 C34 N2 B1 125.67(19) . . ?
 C37 N2 C34 108.2(2) . . ?
 C37 N2 B1 126.0(2) . . ?
 C27 C26 C28 122.45(19) . . ?
 C25 C26 C27 117.43(19) . . ?
 C25 C26 C28 120.12(19) . . ?
 N4 C43 C38 120.24(19) . . ?
 N4 C43 C44 107.82(18) . . ?
 C44 C43 C38 131.9(2) . . ?
 C20 C19 C21 122.19(19) . . ?
 C18 C19 C20 118.74(19) . . ?
 C18 C19 C21 118.98(18) . . ?
 O2 C13 C12 118.79(18) . . ?
 C8 C13 O2 118.55(18) . . ?
 C8 C13 C12 122.59(19) . . ?
 C43 C38 C17 121.40(19) . . ?
 C39 C38 C43 119.49(19) . . ?
 C39 C38 C17 119.09(18) . . ?
 C27 C22 C21 121.23(18) . . ?
 C23 C22 C27 118.27(19) . . ?
 C23 C22 C21 120.27(19) . . ?
 N1 C30 C29 120.5(2) . . ?
 N1 C30 C31 107.18(18) . . ?
 C31 C30 C29 132.3(2) . . ?
 C13 C12 C14 122.22(19) . . ?
 C11 C12 C13 117.5(2) . . ?
 C11 C12 C14 120.22(19) . . ?
 C5 C7 C8 113.27(16) . . ?
 C6 C5 C7 121.47(19) . . ?
 C4 C5 C7 120.35(19) . . ?
 C4 C5 C6 118.17(19) . . ?
 O4 C27 C26 119.61(18) . . ?
 O4 C27 C22 118.09(18) . . ?
 C22 C27 C26 122.29(19) . . ?
 C20 C15 C14 121.06(19) . . ?
 C16 C15 C20 118.88(18) . . ?
 C16 C15 C14 119.94(18) . . ?
 O3 C20 C19 122.34(18) . . ?
 O3 C20 C15 116.84(18) . . ?
 C15 C20 C19 120.78(19) . . ?
 C24 C25 C26 121.3(2) . . ?
 C13 C8 C7 121.81(19) . . ?
 C13 C8 C9 118.07(19) . . ?
 C9 C8 C7 120.11(19) . . ?
 C30 C29 C34 119.0(2) . . ?
 C30 C29 C3 121.6(2) . . ?
 C34 C29 C3 119.27(19) . . ?
 N3 C39 C38 121.39(19) . . ?
 N3 C39 C40 107.48(19) . . ?
 C38 C39 C40 131.0(2) . . ?
 C15 C14 C12 110.15(16) . . ?
 C45 C44 C43 107.2(2) . . ?
 C2 C1 C28 121.06(18) . . ?
 C2 C1 C6 118.98(19) . . ?
 C6 C1 C28 119.95(19) . . ?
 C19 C18 C17 121.71(19) . . ?
 C1 C28 C26 112.28(17) . . ?
 C22 C23 C24 120.2(2) . . ?
 C18 C17 C38 121.34(18) . . ?
 C18 C17 C16 118.14(19) . . ?
 C16 C17 C38 120.45(19) . . ?
 C1 C2 C3 121.59(19) . . ?
 C10 C9 C8 120.3(2) . . ?
 O1 C6 C5 123.15(19) . . ?
 O1 C6 C1 115.74(19) . . ?
 C1 C6 C5 121.1(2) . . ?
 C32 C31 C30 107.8(2) . . ?
 C22 C21 C19 111.20(17) . . ?
 C15 C16 C17 121.69(19) . . ?
 C10 C11 C12 121.1(2) . . ?
 C5 C4 C3 122.1(2) . . ?
 N2 C34 C29 121.22(19) . . ?
 N2 C34 C35 107.7(2) . . ?
 C29 C34 C35 130.7(2) . . ?
 C11 C10 C9 120.2(2) . . ?
 N1 C33 C32 110.3(2) . . ?
 C25 C24 C23 120.3(2) . . ?
 C2 C3 C29 120.76(18) . . ?
 C4 C3 C29 121.19(19) . . ?
 C4 C3 C2 118.1(2) . . ?
 N4 C46 C45 110.4(2) . . ?
 C31 C32 C33 106.8(2) . . ?
 O4 C50 C51 107.76(17) . . ?
 C44 C45 C46 107.0(2) . . ?
 C41 C40 C39 107.5(2) . . ?
 C50 C51 C52 113.0(2) . . ?
 N3 C42 C41 109.8(2) . . ?
 N2 C37 C36 109.8(2) . . ?
 C40 C41 C42 107.0(2) . . ?
 C36 C35 C34 107.0(2) . . ?
 O2 C47 C48 106.7(3) . . ?
 C35 C36 C37 107.3(2) . . ?
 F4 B2 F3 108.96(18) . . ?
 F4 B2 N4 111.50(17) . . ?
 F4 B2 N3 110.20(18) . . ?
 F3 B2 N4 109.36(18) . . ?
 F3 B2 N3 110.85(17) . . ?
 N3 B2 N4 105.94(17) . . ?
 F2 B1 N1 111.13(18) . . ?
 F2 B1 N2 109.40(19) . . ?
 F1 B1 F2 108.8(2) . . ?
 F1 B1 N1 109.48(19) . . ?
 F1 B1 N2 112.37(18) . . ?
 N2 B1 N1 105.63(18) . . ?
 C55 C54 C53 122.7(3) . . ?
 C54 C53 C59 121.5(3) . . ?
 C58 C53 C59 121.9(3) . . ?
 C58 C53 C54 116.5(3) . . ?
 C54 C55 C56 119.8(3) . . ?
 C49 C48 C47 113.1(3) . . ?
 C57 C58 C53 123.0(3) . . ?
 C57 C56 C55 118.5(3) . . ?
 C58 C57 C56 119.4(4) . . ?

_smtbx_masks_special_details       ?
loop_
  _smtbx_masks_void_nr
  _smtbx_masks_void_average_x
  _smtbx_masks_void_average_y
  _smtbx_masks_void_average_z
  _smtbx_masks_void_volume
  _smtbx_masks_void_count_electrons
  _smtbx_masks_void_content
 1 -0.902 0.250 0.000 628.9 110.1 ?
 2 -0.976 0.250 0.500 628.9 110.6 ?
 3 -0.288 0.750 0.500 628.9 110.1 ?
 4 0.282 0.750 1.000 628.9 110.6 ?

_shelx_fab_file
;
0 0 6 157.6273 0.2041
0 0 8 61.2456 0.0770
0 0 10 14.4439 0.0675
0 0 12 7.8116 0.0151
0 0 14 10.2714 -0.0199
0 0 16 10.3472 0.0397
0 0 18 8.9973 0.1210
0 0 20 4.8050 0.1271
0 0 22 -0.7745 0.0493
0 0 24 -3.9436 0.0003
0 0 26 -5.2027 0.0722
0 0 28 -6.0151 0.1389
0 0 30 -5.1627 0.0501
0 0 32 -2.5360 -0.0835
0 2 1 7.4722 0.0955
0 2 4 -135.1022 -0.3948
0 2 5 22.3661 0.2083
0 2 6 -78.5498 -0.0075
0 2 7 20.7124 0.1044
0 2 8 -25.6669 0.1439
0 2 9 17.4310 -0.0300
0 2 10 -3.7903 -0.0178
0 2 11 14.0449 -0.0871
0 2 12 -4.8921 -0.1311
0 2 13 11.4741 -0.0758
0 2 14 -9.0363 -0.0253
0 2 15 9.5059 -0.0754
0 2 16 -9.7951 0.1076
0 2 17 6.5763 -0.0651
0 2 18 -8.2130 0.0899
0 2 19 3.8244 -0.0127
0 2 20 -4.3933 0.0162
0 2 21 3.5551 0.0302
0 2 22 -0.1547 0.0463
0 2 23 3.9707 0.0580
0 2 24 1.9267 0.0958
0 2 25 2.2808 0.0877
0 2 26 2.5286 0.0116
0 2 27 -0.5116 0.0580
0 2 28 2.9925 -0.0917
0 2 29 -1.9539 -0.0230
0 2 30 2.3972 -0.0380
0 2 31 -1.4286 -0.0473
0 2 32 0.7680 0.0747
0 4 1 0.3041 -0.0431
0 4 2 6.9958 0.0672
0 4 3 2.2950 -0.1012
0 4 4 2.5169 0.0967
0 4 5 3.4504 -0.0326
0 4 6 -3.3834 -0.0877
0 4 7 0.7741 0.0239
0 4 8 -5.1895 -0.2221
0 4 9 -1.1854 0.0215
0 4 10 -1.2628 -0.0934
0 4 11 -0.2240 0.0165
0 4 12 3.9848 0.0393
0 4 13 -0.2258 0.0405
0 4 14 6.3155 -0.0119
0 4 15 -0.7723 0.0675
0 4 16 5.3686 -0.0301
0 4 17 0.9966 0.0528
0 4 18 2.8819 0.0902
0 4 19 2.5003 0.0126
0 4 20 0.5274 0.1442
0 4 21 1.1241 -0.0077
0 4 22 -0.4305 0.0602
0 4 23 -0.3191 -0.0336
0 4 24 0.1073 -0.0170
0 4 25 0.8010 -0.0768
0 4 26 0.7249 -0.0275
0 4 27 2.5248 -0.0623
0 4 28 0.7832 -0.0221
0 4 29 2.0901 0.0177
0 4 30 0.8215 -0.0326
0 4 31 0.1412 0.0611
0 4 32 0.3946 -0.0487
0 6 2 0.4501 -0.0056
0 6 3 -17.3397 -0.0419
0 6 4 17.9525 -0.0290
0 6 5 -17.1047 -0.1280
0 6 6 18.5406 0.0518
0 6 7 -12.1126 -0.0934
0 6 8 7.2386 0.1216
0 6 9 -8.0666 0.0548
0 6 10 -0.9629 0.0488
0 6 11 -5.2465 0.1226
0 6 12 -3.0636 -0.0306
0 6 13 -2.9374 0.0948
0 6 14 -2.4735 0.0108
0 6 15 -2.7209 0.0839
0 6 16 -0.7711 0.0340
0 6 17 -4.8643 0.0667
0 6 18 1.4444 -0.0567
0 6 19 -6.3068 0.0010
0 6 20 2.7386 -0.1206
0 6 21 -4.9294 -0.0433
0 6 22 1.7797 -0.0632
0 6 23 -2.7202 -0.0453
0 6 24 -0.4604 0.0205
0 6 25 -1.8121 -0.0488
0 6 26 -2.0238 0.0401
0 6 27 -0.9526 -0.0422
0 6 28 -2.4995 0.0230
0 6 29 0.6896 -0.0264
0 6 30 -1.7137 0.0200
0 6 31 1.3490 -0.0324
0 8 0 -12.2418 0.0090
0 8 1 6.9397 0.0007
0 8 2 -19.4493 0.0113
0 8 3 13.4541 0.0246
0 8 4 -29.3045 0.0269
0 8 5 9.3452 0.0789
0 8 6 -24.9166 0.0357
0 8 7 3.4160 0.0880
0 8 8 -9.8292 0.0685
0 8 9 -0.4949 0.0327
0 8 10 -0.2603 0.1255
0 8 11 -3.0497 -0.0183
0 8 12 -0.1714 0.1204
0 8 13 -3.1271 -0.0388
0 8 14 -1.3960 -0.0036
0 8 15 -0.8174 -0.0538
0 8 16 -1.0696 -0.1448
0 8 17 1.9777 -0.0539
0 8 18 -1.8866 -0.1480
0 8 19 3.7729 -0.0241
0 8 20 -2.7301 -0.0505
0 8 21 3.6773 0.0216
0 8 22 -1.5172 -0.0207
0 8 23 2.1042 0.0608
0 8 24 0.4487 -0.0530
0 8 25 0.0730 0.0571
0 8 26 1.8154 -0.0230
0 8 27 -1.7881 0.0059
0 8 28 2.0344 0.0381
0 8 29 -2.3332 -0.0284
0 8 30 0.5598 0.0385
0 8 31 -1.3195 -0.0114
0 10 0 24.4291 0.2215
0 10 1 -2.5596 -0.0054
0 10 2 24.6154 0.1504
0 10 3 -6.8280 0.0013
0 10 4 24.0084 0.0453
0 10 5 -7.1222 0.0508
0 10 6 19.2543 0.0128
0 10 7 -2.6107 0.0918
0 10 8 10.4212 -0.0101
0 10 9 1.6933 0.0551
0 10 10 3.9343 -0.0837
0 10 11 2.5426 -0.0305
0 10 12 2.4398 -0.1195
0 10 13 1.9404 -0.0903
0 10 14 1.7021 -0.0429
0 10 15 1.3006 -0.1048
0 10 16 0.2337 0.0478
0 10 17 0.3155 -0.0666
0 10 18 -0.2210 0.0342
0 10 19 -0.7987 0.0126
0 10 20 -0.3558 -0.0232
0 10 21 -1.6589 0.0564
0 10 22 -1.1594 -0.0235
0 10 23 -1.1986 0.0320
0 10 24 -1.7606 -0.0113
0 10 25 1.0791 0.0011
0 10 26 -1.5760 -0.0427
0 10 27 2.6795 0.0008
0 10 28 -0.8018 -0.0608
0 10 29 1.8072 0.0071
0 10 30 0.0746 -0.0307
0 12 0 -3.2526 0.0154
0 12 1 -0.6336 0.0095
0 12 2 -3.8084 0.0844
0 12 3 1.0609 -0.0060
0 12 4 -4.2178 0.1496
0 12 5 5.2288 -0.0851
0 12 6 -4.0456 0.0491
0 12 7 6.6428 -0.1560
0 12 8 -4.1009 -0.1146
0 12 9 6.0532 -0.1097
0 12 10 -2.9941 -0.1174
0 12 11 6.2538 0.0181
0 12 12 -0.6510 -0.0097
0 12 13 6.1441 0.0907
0 12 14 0.3404 0.0015
0 12 15 4.8490 0.0697
0 12 16 0.0869 -0.0414
0 12 17 3.7297 0.0220
0 12 18 0.2649 0.0046
0 12 19 3.5202 -0.0123
0 12 20 0.4797 0.0570
0 12 21 3.2379 -0.0410
0 12 22 0.6815 0.0060
0 12 23 1.5948 -0.0496
0 12 24 1.1689 -0.0550
0 12 25 -0.7942 -0.0138
0 12 26 0.8167 -0.0335
0 12 27 -1.9367 0.0327
0 12 28 -0.1136 0.0066
0 12 29 -1.4586 0.0379
0 14 0 -9.1814 0.0769
0 14 1 0.2955 -0.0255
0 14 2 -8.6044 -0.0195
0 14 3 0.7616 -0.0547
0 14 4 -7.6111 -0.1510
0 14 5 0.0036 -0.0579
0 14 6 -6.6022 -0.0814
0 14 7 -1.9637 -0.0645
0 14 8 -5.4893 0.1002
0 14 9 -3.2055 -0.0549
0 14 10 -5.0888 0.1272
0 14 11 -3.8994 -0.0285
0 14 12 -4.7903 0.0155
0 14 13 -4.7586 -0.0030
0 14 14 -2.9075 -0.0211
0 14 15 -4.2908 0.0341
0 14 16 -0.1950 0.0118
0 14 17 -2.6741 0.0510
0 14 18 1.7011 -0.0288
0 14 19 -1.6195 0.0021
0 14 20 2.5529 -0.0908
0 14 21 -0.5551 -0.0508
0 14 22 2.1723 -0.0446
0 14 23 0.8613 -0.0354
0 14 24 0.8182 0.0457
0 14 25 1.3107 0.0040
0 14 26 0.0504 0.0514
0 14 27 1.0280 0.0074
0 14 28 0.4011 0.0051
0 16 0 -0.9690 -0.1740
0 16 1 -0.0629 -0.0111
0 16 2 -0.9081 -0.0856
0 16 3 -1.1120 -0.0225
0 16 4 -0.8585 0.0318
0 16 5 -2.6636 0.0194
0 16 6 0.5394 0.0135
0 16 7 -2.8602 0.0610
0 16 8 4.2984 -0.0332
0 16 9 -2.1986 0.0278
0 16 10 7.1432 0.0068
0 16 11 -1.7627 -0.0404
0 16 12 6.2851 0.0569
0 16 13 -1.3272 -0.0671
0 16 14 3.6744 0.0329
0 16 15 -0.9445 -0.0636
0 16 16 1.4964 -0.0185
0 16 17 -1.0395 -0.0525
0 16 18 -0.2982 -0.0233
0 16 19 -1.3465 -0.0095
0 16 20 -1.6831 0.0027
0 16 21 -1.3596 0.0421
0 16 22 -2.0960 0.0036
0 16 23 -1.0656 0.0375
0 16 24 -1.3325 -0.0135
0 16 25 -0.9143 -0.0085
0 16 26 -0.1478 -0.0122
0 16 27 -1.1115 -0.0266
0 18 0 1.4994 -0.0143
0 18 1 -0.4571 0.0413
0 18 2 1.3362 -0.0308
0 18 3 -1.1416 0.0719
0 18 4 0.6812 -0.0308
0 18 5 -1.1616 0.0253
0 18 6 -1.4424 -0.0030
0 18 7 -0.7194 -0.0103
0 18 8 -4.9527 -0.0113
0 18 9 -0.2565 -0.0058
0 18 10 -6.4552 -0.0596
0 18 11 0.3724 -0.0039
0 18 12 -3.6800 -0.0673
0 18 13 0.5592 -0.0234
0 18 14 0.1332 -0.0082
0 18 15 -0.4874 -0.0360
0 18 16 1.0647 0.0518
0 18 17 -1.5509 -0.0199
0 18 18 0.2312 0.0625
0 18 19 -1.5192 0.0016
0 18 20 0.5801 0.0409
0 18 21 -1.2532 0.0096
0 18 22 1.6305 0.0199
0 18 23 -1.0966 0.0239
0 18 24 1.3164 0.0113
0 18 25 -0.4489 0.0412
0 20 0 -1.5994 -0.0066
0 20 1 2.2043 -0.0209
0 20 2 -0.8654 -0.0025
0 20 3 5.9291 -0.0408
0 20 4 0.4782 -0.0132
0 20 5 7.5291 -0.0234
0 20 6 1.3991 -0.0475
0 20 7 6.4902 -0.0075
0 20 8 2.1057 -0.0560
0 20 9 4.2335 -0.0192
0 20 10 2.3187 -0.0126
0 20 11 2.6167 -0.0178
0 20 12 0.9357 0.0208
0 20 13 2.0570 0.0280
0 20 14 -0.9442 0.0084
0 20 15 1.8344 0.0642
0 20 16 -0.9840 0.0039
0 20 17 1.4178 0.0452
0 20 18 0.0832 0.0376
0 20 19 0.8684 0.0141
0 20 20 0.1108 0.0712
0 20 21 0.3625 0.0125
0 20 22 -0.4231 0.0703
0 20 23 0.0090 0.0174
0 22 0 -2.6334 -0.0303
0 22 1 -0.8635 0.0002
0 22 2 -3.3738 -0.0575
0 22 3 -2.5232 -0.0097
0 22 4 -4.2632 -0.0622
0 22 5 -3.4359 -0.0268
0 22 6 -3.5410 0.0089
0 22 7 -2.9857 -0.0186
0 22 8 -1.8096 0.0534
0 22 9 -2.1361 0.0211
0 22 10 -0.7488 0.0284
0 22 11 -1.9856 0.0459
0 22 12 -0.5801 0.0170
0 22 13 -1.7816 0.0347
0 22 14 -0.5165 0.0398
0 22 15 -0.7533 0.0169
0 22 16 -0.2689 0.0369
0 22 17 0.1572 0.0073
0 22 18 -0.0438 -0.0037
0 22 19 0.2188 0.0006
0 22 20 -0.1120 -0.0435
0 22 21 -0.0385 -0.0035
0 24 0 2.5206 -0.0623
0 24 1 -1.0638 0.0147
0 24 2 2.2924 -0.0249
0 24 3 -2.2091 0.0514
0 24 4 1.9246 0.0203
0 24 5 -1.7276 0.0683
0 24 6 1.6120 0.0088
0 24 7 -0.6724 0.0427
0 24 8 1.0012 0.0020
0 24 9 0.2674 0.0224
0 24 10 0.1953 0.0359
0 24 11 1.0369 0.0187
0 24 12 -0.2427 0.0470
0 24 13 1.0507 -0.0089
0 24 14 -0.4236 0.0024
0 24 15 0.1987 -0.0336
0 24 16 -0.7105 -0.0451
0 24 17 -0.2836 -0.0100
0 24 18 -0.7183 -0.0437
0 26 0 0.2655 0.0842
0 26 1 0.8882 0.0045
0 26 2 1.0123 0.0509
0 26 3 1.9306 0.0167
0 26 4 1.7429 -0.0088
0 26 5 1.5150 0.0337
0 26 6 0.7758 -0.0259
0 26 7 0.3103 0.0450
0 26 8 -0.6272 -0.0076
0 26 9 -0.6085 0.0212
0 26 10 -0.7326 -0.0086
0 26 11 -0.8964 -0.0116
0 26 12 -0.2321 -0.0196
0 26 13 -0.6281 -0.0005
0 26 14 -0.1436 0.0012
0 26 15 0.0240 0.0259
0 28 0 -1.3910 0.0343
0 28 1 0.1894 -0.0140
0 28 2 -1.1743 0.0396
0 28 3 0.0728 -0.0371
0 28 4 -0.4298 0.0357
0 28 5 -0.5976 -0.0435
0 28 6 0.6704 0.0073
0 28 7 -0.9141 -0.0369
0 28 8 1.2790 -0.0342
0 28 9 -0.7720 -0.0190
1 0 4 33.5556 -0.2960
1 0 6 36.0941 -0.1070
1 0 8 26.1725 0.0605
1 0 10 14.1291 0.0715
1 0 12 8.9261 -0.0131
1 0 14 8.8713 -0.0830
1 0 16 7.4276 -0.0612
1 0 18 3.9988 0.0443
1 0 20 2.9589 0.1082
1 0 22 4.2401 0.0417
1 0 24 3.8381 -0.0615
1 0 26 1.1704 -0.0769
1 0 28 -1.3873 -0.0170
1 0 30 -2.1700 0.0442
1 0 32 -0.8952 0.0623
1 1 1 54.9357 -0.0524
1 1 2 -40.4619 -0.1381
1 1 3 45.1383 -0.0483
1 1 4 -67.2078 -0.0296
1 1 5 29.8230 -0.0960
1 1 6 -63.6068 0.0169
1 1 7 16.2263 -0.1278
1 1 8 -32.7099 0.0264
1 1 9 8.8731 -0.1105
1 1 10 -2.4249 0.0245
1 1 11 5.9694 -0.0627
1 1 12 7.3320 -0.0299
1 1 13 3.8578 -0.0235
1 1 14 3.1946 -0.0671
1 1 15 2.0178 -0.0045
1 1 16 -1.6795 -0.0005
1 1 17 1.3220 -0.0293
1 1 18 -4.1065 0.0364
1 1 19 0.9755 -0.0703
1 1 20 -4.4319 -0.0120
1 1 21 -0.0608 -0.0470
1 1 22 -2.3620 -0.0006
1 1 23 -1.1749 0.0009
1 1 24 -0.3826 0.0466
1 1 25 -1.5739 -0.0100
1 1 26 -0.4305 0.0162
1 1 27 -1.5393 -0.0378
1 1 28 -0.4702 -0.0248
1 1 29 -1.3079 -0.0316
1 1 30 0.5627 -0.0148
1 1 31 -0.7443 -0.0079
1 1 32 0.8539 0.0063
1 2 1 -154.3366 -0.0148
1 2 2 -4.4508 -0.1323
1 2 3 -133.6933 -0.1029
1 2 4 -8.6448 -0.0197
1 2 5 -92.3341 -0.1338
1 2 6 -10.3030 0.0471
1 2 7 -43.2091 -0.1015
1 2 8 -6.5367 0.0747
1 2 9 -8.5654 0.0114
1 2 10 -0.1256 0.0488
1 2 11 2.9314 0.0978
1 2 12 2.1820 -0.0033
1 2 13 1.9398 0.0613
1 2 14 0.3398 -0.0190
1 2 15 -0.3181 -0.0294
1 2 16 -0.0620 -0.0095
1 2 17 -1.6038 -0.0744
1 2 18 1.4193 -0.0185
1 2 19 -1.8344 -0.0559
1 2 20 1.1053 -0.0195
1 2 21 -0.4401 0.0132
1 2 22 -0.7677 0.0068
1 2 23 1.4728 0.0711
1 2 24 -1.2585 0.0182
1 2 25 2.3949 0.0350
1 2 26 0.0233 -0.0080
1 2 27 2.1406 -0.0386
1 2 28 1.1871 -0.0427
1 2 29 1.4878 -0.0336
1 2 30 0.9457 -0.0406
1 2 31 0.9003 0.0088
1 2 32 -0.3003 0.0036
1 3 1 -59.2261 -0.0335
1 3 2 45.8337 0.1378
1 3 3 -48.3541 -0.0299
1 3 4 71.7938 0.0635
1 3 5 -30.5620 -0.0223
1 3 6 66.1535 0.0203
1 3 7 -15.0845 0.0142
1 3 8 38.0563 -0.0344
1 3 9 -8.7121 0.0682
1 3 10 11.9167 -0.0427
1 3 11 -8.0753 0.0400
1 3 12 2.0025 -0.0046
1 3 13 -6.6466 -0.0187
1 3 14 2.9936 0.0196
1 3 15 -4.4210 -0.0090
1 3 16 5.5465 0.0009
1 3 17 -3.8823 -0.0107
1 3 18 6.7555 -0.0185
1 3 19 -3.4102 -0.0314
1 3 20 6.1999 0.0012
1 3 21 -1.0767 0.0107
1 3 22 4.0673 0.0175
1 3 23 1.4906 0.0386
1 3 24 2.2731 0.0057
1 3 25 2.7337 0.0075
1 3 26 1.6282 0.0007
1 3 27 3.0774 -0.0008
1 3 28 0.9736 -0.0022
1 3 29 2.5899 -0.0036
1 3 30 0.1934 -0.0161
1 3 31 1.2221 -0.0321
1 3 32 0.0257 -0.0212
1 4 2 -11.8452 -0.0600
1 4 4 -16.9224 -0.0246
1 4 5 61.6855 -0.0044
1 4 6 -15.3795 -0.0060
1 4 7 27.7146 -0.0287
1 4 8 -12.2481 0.0127
1 4 9 1.9527 -0.0306
1 4 10 -9.9955 0.0223
1 4 11 -4.6959 -0.0171
1 4 12 -7.6960 0.0068
1 4 13 -1.4643 0.0001
1 4 14 -5.6248 0.0043
1 4 15 2.0228 0.0015
1 4 16 -5.0342 0.0026
1 4 17 3.5287 -0.0077
1 4 18 -5.3423 -0.0264
1 4 19 3.3930 -0.0166
1 4 20 -4.8280 -0.0224
1 4 21 1.7767 -0.0381
1 4 22 -2.8797 0.0228
1 4 23 -0.2700 -0.0487
1 4 24 -0.7615 0.0176
1 4 25 -1.1042 -0.0189
1 4 26 0.2363 -0.0214
1 4 27 -0.7360 0.0070
1 4 28 0.5792 -0.0080
1 4 29 -0.1874 0.0030
1 4 30 0.8589 0.0118
1 4 31 0.4538 0.0060
1 4 32 0.7623 -0.0170
1 5 1 11.9956 -0.0717
1 5 2 -31.3042 0.0261
1 5 3 10.0751 -0.0263
1 5 4 -45.4949 -0.0217
1 5 5 4.8875 0.0246
1 5 6 -38.3841 -0.0378
1 5 7 0.2125 -0.0005
1 5 8 -20.8057 0.0385
1 5 9 0.7493 -0.0234
1 5 10 -6.5550 0.0461
1 5 11 3.8464 -0.0134
1 5 12 -0.5167 -0.0081
1 5 13 4.5460 -0.0101
1 5 14 -0.1223 -0.0128
1 5 15 3.6209 -0.0257
1 5 16 -1.9514 -0.0097
1 5 17 3.4834 -0.0103
1 5 18 -3.4876 -0.0134
1 5 19 3.0383 0.0382
1 5 20 -3.4167 -0.0026
1 5 21 1.1661 0.0367
1 5 22 -2.3107 -0.0196
1 5 23 -1.0348 -0.0119
1 5 24 -1.1276 -0.0160
1 5 25 -2.7142 -0.0230
1 5 26 -0.1240 0.0424
1 5 27 -3.4797 -0.0049
1 5 28 0.1986 0.0456
1 5 29 -2.6642 -0.0081
1 5 30 -0.5060 -0.0091
1 5 31 -0.8901 -0.0188
1 5 32 -1.2187 -0.0188
1 6 2 9.4012 0.0315
1 6 3 -23.1280 0.0533
1 6 4 12.3396 0.0037
1 6 5 -26.6107 0.0006
1 6 6 10.3511 0.0000
1 6 7 -17.0433 0.0228
1 6 8 5.8779 0.0093
1 6 9 -4.9754 0.0434
1 6 10 0.6108 -0.0176
1 6 11 -0.7562 0.0460
1 6 12 -1.4230 -0.0332
1 6 13 -1.9701 0.0386
1 6 14 0.1101 -0.0247
1 6 15 -2.4227 -0.0268
1 6 16 1.5015 -0.0220
1 6 17 -1.7066 -0.1026
1 6 18 2.2120 -0.0112
1 6 19 -1.3437 -0.0747
1 6 20 2.8646 0.0140
1 6 21 -0.9072 -0.0003
1 6 22 1.8453 0.0311
1 6 23 -0.5039 -0.0016
1 6 24 -0.6978 0.0290
1 6 25 -0.6285 -0.0257
1 6 26 -2.3346 0.0090
1 6 27 -0.7154 -0.0008
1 6 28 -2.0960 -0.0115
1 6 29 -0.7861 0.0082
1 6 30 -0.8697 -0.0101
1 6 31 -1.1062 -0.0199
1 7 1 -8.9627 0.0050
1 7 2 11.9581 0.0704
1 7 3 -7.2423 -0.0236
1 7 4 13.7594 0.0528
1 7 5 -2.9029 -0.0314
1 7 6 7.4171 0.0334
1 7 7 1.1121 0.0078
1 7 8 1.2039 -0.0227
1 7 9 1.5352 -0.0024
1 7 10 -1.7650 -0.0388
1 7 11 -0.1352 -0.0160
1 7 12 -3.0044 0.0201
1 7 13 -1.2881 0.0150
1 7 14 -2.9929 0.0529
1 7 15 -1.6658 0.0167
1 7 16 -1.6603 0.0148
1 7 17 -1.4299 -0.0045
1 7 18 -0.2235 -0.0164
1 7 19 -0.5729 -0.0106
1 7 20 0.5048 -0.0065
1 7 21 0.4241 -0.0192
1 7 22 0.7171 0.0043
1 7 23 1.5461 -0.0078
1 7 24 0.3204 -0.0120
1 7 25 2.8116 0.0120
1 7 26 -0.5031 -0.0311
1 7 27 3.1205 -0.0020
1 7 28 -0.5877 -0.0060
1 7 29 1.8191 0.0020
1 7 30 0.3905 0.0325
1 7 31 0.1791 0.0310
1 8 1 0.5573 0.0794
1 8 2 -2.1687 0.0500
1 8 3 2.6201 0.0302
1 8 4 -6.2640 0.0374
1 8 5 7.6104 -0.0062
1 8 6 -6.6191 -0.0252
1 8 7 10.3886 -0.0213
1 8 8 -1.0419 -0.0637
1 8 9 7.8656 -0.0236
1 8 10 3.5026 -0.0049
1 8 11 4.4937 -0.0273
1 8 12 2.8000 0.0242
1 8 13 2.7167 -0.0392
1 8 14 0.6625 -0.0440
1 8 15 0.9283 -0.0264
1 8 16 0.4554 -0.0666
1 8 17 -0.7687 0.0094
1 8 18 0.9995 -0.0005
1 8 19 -1.6051 0.0168
1 8 20 0.8346 0.0223
1 8 21 -1.6414 -0.0020
1 8 22 0.8636 -0.0067
1 8 23 -0.7398 -0.0128
1 8 24 1.9415 0.0088
1 8 25 0.4386 -0.0171
1 8 26 2.4835 0.0366
1 8 27 0.9605 -0.0137
1 8 28 1.1464 0.0163
1 8 29 0.9763 0.0014
1 8 30 -0.3823 -0.0022
1 8 31 0.7549 0.0076
1 9 1 2.7630 0.0597
1 9 2 -1.4289 0.0058
1 9 3 1.8097 0.0030
1 9 4 0.6403 -0.0462
1 9 5 0.8182 -0.0117
1 9 6 2.7961 -0.0682
1 9 7 -0.0061 0.0156
1 9 8 1.7415 0.0023
1 9 9 -1.0637 0.0462
1 9 10 -0.1136 0.0814
1 9 11 -1.8318 0.0439
1 9 12 -0.0668 0.0441
1 9 13 -1.4810 0.0058
1 9 14 1.0251 -0.0502
1 9 15 -0.7102 -0.0215
1 9 16 1.4266 -0.0345
1 9 17 -0.8167 -0.0232
1 9 18 0.7809 0.0311
1 9 19 -1.5384 -0.0323
1 9 20 -0.1288 0.0074
1 9 21 -1.8530 -0.0360
1 9 22 -0.4493 -0.0304
1 9 23 -1.8787 -0.0131
1 9 24 -0.1520 -0.0063
1 9 25 -2.0544 0.0064
1 9 26 0.1876 0.0146
1 9 27 -1.8123 0.0078
1 9 28 0.1113 0.0041
1 9 29 -0.8557 0.0011
1 9 30 -0.2958 -0.0078
1 10 1 14.6808 -0.0506
1 10 2 -1.8431 0.0456
1 10 3 11.5162 0.0126
1 10 4 2.2665 -0.0161
1 10 5 5.4353 0.0431
1 10 6 5.5456 -0.0415
1 10 7 -1.8068 0.0183
1 10 8 3.4472 -0.0593
1 10 9 -5.4114 -0.0191
1 10 10 1.3711 -0.0779
1 10 11 -3.0858 -0.0293
1 10 12 2.0433 -0.0388
1 10 13 0.3997 -0.0029
1 10 14 2.4226 0.0252
1 10 15 1.1819 0.0341
1 10 16 1.1417 0.0173
1 10 17 1.4397 0.0303
1 10 18 -0.4824 -0.0238
1 10 19 2.3909 -0.0142
1 10 20 -1.3495 -0.0135
1 10 21 2.2748 -0.0266
1 10 22 -1.6029 0.0002
1 10 23 1.2406 0.0139
1 10 24 -1.6460 -0.0156
1 10 25 0.4548 0.0348
1 10 26 -1.1027 0.0033
1 10 27 -0.0432 0.0052
1 10 28 -0.1683 0.0367
1 10 29 -0.0072 -0.0215
1 10 30 0.1713 0.0123
1 11 1 7.0852 0.0823
1 11 2 -3.6900 -0.0411
1 11 3 7.5086 0.0725
1 11 4 -5.6570 0.0245
1 11 5 6.2353 0.0516
1 11 6 -4.7014 0.0865
1 11 7 4.0372 -0.0007
1 11 8 -1.3846 0.0127
1 11 9 3.2097 -0.0377
1 11 10 1.8121 -0.0759
1 11 11 3.3408 -0.0353
1 11 12 2.8722 -0.0362
1 11 13 2.8745 -0.0143
1 11 14 2.3871 0.0543
1 11 15 1.8640 0.0088
1 11 16 2.1125 0.0452
1 11 17 1.0921 0.0001
1 11 18 2.2474 -0.0330
1 11 19 0.7188 -0.0315
1 11 20 1.7512 -0.0455
1 11 21 0.4708 -0.0376
1 11 22 0.5911 -0.0018
1 11 23 0.2801 -0.0284
1 11 24 -0.0830 0.0064
1 11 25 0.2381 -0.0161
1 11 26 0.1687 -0.0070
1 11 27 0.1560 0.0099
1 11 28 0.4675 -0.0031
1 11 29 -0.0018 0.0192
1 11 30 0.2128 -0.0001
1 12 1 -12.8512 -0.0501
1 12 2 2.0049 -0.0772
1 12 3 -10.7326 -0.0378
1 12 4 2.7987 -0.0067
1 12 5 -7.8178 -0.0345
1 12 6 1.1989 0.0072
1 12 7 -4.5370 -0.0298
1 12 8 -0.5492 -0.0253
1 12 9 -2.6359 0.0024
1 12 10 -0.3251 -0.0329
1 12 11 -3.3718 0.0386
1 12 12 -0.0614 -0.0213
1 12 13 -3.7256 0.0312
1 12 14 -0.5959 0.0038
1 12 15 -1.7843 -0.0069
1 12 16 -0.1813 0.0349
1 12 17 -0.0251 -0.0160
1 12 18 1.0654 0.0178
1 12 19 0.4249 0.0044
1 12 20 2.0852 -0.0309
1 12 21 0.7986 0.0051
1 12 22 2.5615 -0.0247
1 12 23 0.9481 -0.0056
1 12 24 1.7152 0.0212
1 12 25 0.3743 0.0040
1 12 26 0.1360 0.0225
1 12 27 -0.1138 0.0089
1 12 28 -0.2136 -0.0041
1 12 29 0.0115 -0.0092
1 13 1 -8.9560 0.0282
1 13 2 3.3200 -0.1068
1 13 3 -9.2819 0.0759
1 13 4 5.5813 -0.0638
1 13 5 -8.5006 0.0462
1 13 6 6.7551 -0.0616
1 13 7 -6.2985 -0.0112
1 13 8 6.4428 0.0109
1 13 9 -4.2522 -0.0146
1 13 10 4.2982 0.0902
1 13 11 -3.3491 0.0027
1 13 12 1.4820 0.0621
1 13 13 -2.7022 -0.0114
1 13 14 -0.7372 -0.0123
1 13 15 -1.5235 -0.0300
1 13 16 -2.0723 -0.0246
1 13 17 -0.2607 -0.0210
1 13 18 -2.1298 0.0131
1 13 19 0.5538 -0.0039
1 13 20 -0.7492 0.0186
1 13 21 0.8264 -0.0088
1 13 22 0.7152 -0.0209
1 13 23 0.6644 -0.0225
1 13 24 0.6335 -0.0357
1 13 25 0.4703 -0.0182
1 13 26 -0.5759 -0.0158
1 13 27 0.4850 -0.0102
1 13 28 -1.0902 -0.0126
1 13 29 0.3999 -0.0089
1 14 1 -3.5560 -0.0850
1 14 2 -0.9919 0.0328
1 14 3 -1.9064 -0.0873
1 14 4 -3.1959 -0.0069
1 14 5 -0.5487 -0.0662
1 14 6 -4.0949 0.0063
1 14 7 1.4182 -0.0078
1 14 8 -3.4037 0.0472
1 14 9 4.2481 0.0269
1 14 10 -3.7735 0.0384
1 14 11 5.2766 -0.0009
1 14 12 -4.9027 0.0000
1 14 13 4.0911 -0.0117
1 14 14 -4.8487 -0.0110
1 14 15 2.4450 0.0292
1 14 16 -4.0629 0.0058
1 14 17 0.7680 0.0417
1 14 18 -3.7444 0.0210
1 14 19 -0.6040 0.0052
1 14 20 -3.5479 0.0162
1 14 21 -1.0508 -0.0108
1 14 22 -2.5065 -0.0040
1 14 23 -0.7947 0.0080
1 14 24 -0.8585 -0.0158
1 14 25 -0.0897 0.0167
1 14 26 0.0547 -0.0083
1 14 27 0.4417 0.0118
1 14 28 -0.1316 -0.0010
1 15 1 -1.5755 -0.0413
1 15 2 -0.7472 0.0409
1 15 3 -1.3956 -0.0634
1 15 4 -2.3322 -0.0079
1 15 5 -1.5186 -0.0385
1 15 6 -4.4835 0.0025
1 15 7 -2.0285 0.0259
1 15 8 -5.8845 -0.0140
1 15 9 -1.9961 0.0478
1 15 10 -5.3483 -0.0632
1 15 11 -0.8601 0.0104
1 15 12 -3.2734 -0.0495
1 15 13 0.4487 -0.0114
1 15 14 -1.2970 0.0218
1 15 15 1.0411 0.0037
1 15 16 -0.2148 0.0350
1 15 17 1.1528 0.0117
1 15 18 0.1657 -0.0141
1 15 19 1.0633 -0.0029
1 15 20 -0.2538 -0.0279
1 15 21 0.6118 -0.0096
1 15 22 -1.0089 0.0067
1 15 23 -0.1251 0.0051
1 15 24 -0.7817 0.0260
1 15 25 -0.6471 0.0072
1 15 26 0.2331 0.0156
1 15 27 -0.5634 -0.0086
1 16 1 5.5690 -0.0468
1 16 2 0.1518 0.0488
1 16 3 4.0332 0.0046
1 16 4 0.0414 0.0369
1 16 5 2.1193 0.0160
1 16 6 0.1360 0.0286
1 16 7 -0.2095 -0.0230
1 16 8 0.3514 0.0198
1 16 9 -2.4589 -0.0284
1 16 10 1.0200 0.0080
1 16 11 -2.9029 0.0215
1 16 12 2.5392 0.0108
1 16 13 -1.7403 0.0440
1 16 14 3.1024 0.0072
1 16 15 -0.7459 0.0179
1 16 16 1.6827 -0.0190
1 16 17 -0.3005 0.0142
1 16 18 0.2144 -0.0276
1 16 19 0.1399 0.0451
1 16 20 -0.5635 -0.0019
1 16 21 0.3722 0.0495
1 16 22 -1.5311 0.0147
1 16 23 -0.0086 0.0174
1 16 24 -1.9070 -0.0019
1 16 25 -0.5575 -0.0009
1 16 26 -0.9911 -0.0178
1 16 27 -0.5436 0.0045
1 17 1 4.9218 -0.0335
1 17 2 -1.0017 -0.0126
1 17 3 4.3250 -0.0073
1 17 4 -1.0673 -0.0000
1 17 5 3.9526 0.0070
1 17 6 -0.0634 -0.0391
1 17 7 3.8574 -0.0185
1 17 8 1.0401 -0.0266
1 17 9 3.4143 -0.0478
1 17 10 1.1536 0.0116
1 17 11 2.2990 -0.0147
1 17 12 0.5986 0.0004
1 17 13 0.6969 0.0306
1 17 14 0.4817 -0.0367
1 17 15 -0.7048 0.0102
1 17 16 0.6785 -0.0291
1 17 17 -1.3129 -0.0179
1 17 18 0.5009 0.0084
1 17 19 -1.2211 0.0067
1 17 20 0.4589 0.0227
1 17 21 -0.5911 0.0270
1 17 22 0.9681 0.0141
1 17 23 0.4047 0.0055
1 17 24 1.0725 -0.0008
1 17 25 0.9262 -0.0129
1 17 26 0.3314 -0.0108
1 18 1 2.2714 0.0380
1 18 2 2.2686 -0.1014
1 18 3 2.7979 -0.0118
1 18 4 4.0025 -0.0214
1 18 5 3.0890 0.0037
1 18 6 4.3660 0.0084
1 18 7 2.1932 0.0252
1 18 8 3.5358 0.0174
1 18 9 0.8481 -0.0062
1 18 10 2.3962 0.0240
1 18 11 0.3520 -0.0338
1 18 12 1.3663 0.0172
1 18 13 0.2902 -0.0128
1 18 14 0.8779 0.0132
1 18 15 0.0244 0.0193
1 18 16 1.2772 0.0187
1 18 17 -0.2154 0.0264
1 18 18 1.9107 0.0103
1 18 19 -0.3504 0.0199
1 18 20 1.9371 -0.0024
1 18 21 -0.1506 0.0163
1 18 22 1.5315 0.0122
1 18 23 0.4929 0.0067
1 18 24 1.2594 0.0370
1 18 25 0.7584 -0.0087
1 19 1 -5.8147 0.0434
1 19 2 1.5656 0.1323
1 19 3 -5.8336 -0.0149
1 19 4 2.4367 0.0285
1 19 5 -5.6129 -0.0434
1 19 6 2.1999 -0.0137
1 19 7 -4.9021 -0.0100
1 19 8 1.8006 -0.0518
1 19 9 -3.6507 0.0187
1 19 10 2.1517 -0.0529
1 19 11 -1.8367 0.0026
1 19 12 2.1875 -0.0071
1 19 13 0.2678 -0.0118
1 19 14 0.7650 0.0158
1 19 15 1.6365 0.0119
1 19 16 -1.1056 0.0073
1 19 17 1.4843 0.0323
1 19 18 -1.9274 0.0084
1 19 19 0.4731 0.0223
1 19 20 -1.8428 0.0137
1 19 21 -0.2432 0.0114
1 19 22 -1.7175 0.0034
1 19 23 -0.4151 0.0078
1 19 24 -1.5086 -0.0099
1 20 1 -4.9001 -0.0101
1 20 2 -1.2691 0.0176
1 20 3 -4.8464 -0.0336
1 20 4 -1.9055 -0.0187
1 20 5 -3.7283 -0.0478
1 20 6 -1.9408 0.0067
1 20 7 -1.0597 -0.0125
1 20 8 -1.7299 0.0266
1 20 9 1.3588 0.0321
1 20 10 -1.5805 0.0235
1 20 11 1.1719 0.0325
1 20 12 -1.3742 0.0218
1 20 13 -0.9093 0.0038
1 20 14 -0.8556 0.0212
1 20 15 -1.9386 -0.0152
1 20 16 -0.5231 0.0109
1 20 17 -1.0249 -0.0209
1 20 18 -0.6653 0.0035
1 20 19 -0.0786 -0.0255
1 20 20 -0.5293 -0.0023
1 20 21 -0.3408 -0.0258
1 20 22 -0.0837 -0.0256
1 20 23 -0.7757 -0.0153
1 21 1 4.0129 -0.0678
1 21 2 -0.1682 -0.0713
1 21 3 4.6101 -0.0328
1 21 4 -0.3965 0.0132
1 21 5 4.4950 -0.0127
1 21 6 -0.6271 0.0399
1 21 7 3.5067 -0.0198
1 21 8 -1.3340 0.0415
1 21 9 2.5835 -0.0080
1 21 10 -2.6947 0.0235
1 21 11 1.8335 0.0127
1 21 12 -3.3111 -0.0123
1 21 13 0.7832 0.0134
1 21 14 -1.9190 -0.0155
1 21 15 -0.1465 0.0138
1 21 16 0.3314 0.0119
1 21 17 -0.1461 0.0242
1 21 18 1.3982 0.0076
1 21 19 0.4095 0.0248
1 21 20 1.0969 -0.0283
1 21 21 0.4549 0.0115
1 21 22 0.5720 -0.0363
1 22 1 5.0775 -0.0376
1 22 2 -2.1909 0.0664
1 22 3 3.8442 -0.0180
1 22 4 -3.3138 0.0496
1 22 5 2.1738 0.0089
1 22 6 -2.8531 -0.0267
1 22 7 0.5032 0.0054
1 22 8 -1.4687 -0.0385
1 22 9 -0.8254 -0.0046
1 22 10 -0.4099 0.0251
1 22 11 -0.9708 0.0065
1 22 12 -0.2053 0.0464
1 22 13 -0.0627 0.0113
1 22 14 -0.3408 0.0028
1 22 15 0.3636 -0.0095
1 22 16 -0.1051 -0.0188
1 22 17 -0.1108 -0.0210
1 22 18 0.4128 -0.0040
1 22 19 -0.2998 -0.0067
1 22 20 0.5318 -0.0054
1 22 21 0.1290 0.0037
1 23 1 -4.4595 -0.0561
1 23 2 -0.0589 0.0413
1 23 3 -4.2598 -0.0022
1 23 4 0.0507 0.0043
1 23 5 -3.2218 0.0281
1 23 6 0.3252 0.0076
1 23 7 -2.0225 0.0242
1 23 8 0.8617 -0.0022
1 23 9 -2.0124 0.0013
1 23 10 1.6585 -0.0113
1 23 11 -2.7600 -0.0086
1 23 12 2.0518 0.0054
1 23 13 -2.7019 0.0056
1 23 14 1.3889 0.0066
1 23 15 -1.8100 0.0085
1 23 16 0.1615 -0.0181
1 23 17 -1.2430 -0.0124
1 23 18 -0.6499 -0.0056
1 23 19 -1.0697 -0.0149
1 23 20 -0.8067 0.0442
1 24 1 0.6623 0.0682
1 24 2 1.5988 0.0128
1 24 3 2.1284 0.0844
1 24 4 2.1305 0.0183
1 24 5 2.9452 0.0269
1 24 6 1.3530 0.0472
1 24 7 2.0947 -0.0111
1 24 8 0.2293 0.0201
1 24 9 0.8698 -0.0016
1 24 10 -0.2068 -0.0407
1 24 11 0.4774 0.0024
1 24 12 -0.0897 -0.0426
1 24 13 0.5961 0.0051
1 24 14 0.0188 0.0089
1 24 15 0.6431 0.0241
1 24 16 0.0430 0.0329
1 24 17 0.4660 0.0225
1 24 18 -0.0751 0.0136
1 25 1 1.9745 0.0023
1 25 2 -0.0822 -0.0336
1 25 3 0.9966 -0.0135
1 25 4 -0.1689 0.0223
1 25 5 -0.2851 -0.0014
1 25 6 -0.3467 0.0351
1 25 7 -0.7533 0.0046
1 25 8 -0.6467 0.0357
1 25 9 0.0133 -0.0053
1 25 10 -0.8717 0.0140
1 25 11 1.0173 -0.0162
1 25 12 -0.8597 -0.0134
1 25 13 1.1404 -0.0160
1 25 14 -0.7418 -0.0076
1 25 15 0.6183 0.0031
1 25 16 -0.5725 0.0196
1 26 1 -1.3503 0.0288
1 26 2 0.4304 -0.0267
1 26 3 -1.2896 0.0210
1 26 4 0.3998 -0.0206
1 26 5 -1.1123 0.0397
1 26 6 0.0746 -0.0120
1 26 7 -0.5864 0.0250
1 26 8 -0.1573 -0.0067
1 26 9 0.0822 -0.0249
1 26 10 -0.2901 -0.0116
1 26 11 0.2865 -0.0500
1 26 12 -0.3087 -0.0182
1 26 13 0.0619 -0.0380
1 26 14 -0.0858 -0.0217
1 26 15 -0.0667 -0.0148
1 27 1 -0.3773 0.0512
1 27 2 0.0180 0.0232
1 27 3 0.4769 0.0498
1 27 4 -0.1348 0.0150
1 27 5 1.2328 0.0070
1 27 6 -0.2299 0.0021
1 27 7 1.1974 -0.0126
1 27 8 -0.1666 0.0001
1 27 9 0.6670 0.0102
1 27 10 -0.1835 0.0285
1 27 11 0.2501 0.0415
1 27 12 -0.2204 0.0537
1 28 1 1.4817 -0.0147
1 28 2 -1.1958 0.0031
1 28 3 0.4609 -0.0191
1 28 4 -1.4937 -0.0131
1 28 5 0.1346 -0.0237
1 28 6 -0.8204 -0.0199
1 28 7 0.7416 -0.0169
1 28 8 -0.0458 -0.0105
1 28 9 0.8574 0.0032
1 29 1 -0.3900 0.0058
1 29 2 0.1629 -0.0128
1 29 3 -0.2311 -0.0162
1 29 4 0.2567 -0.0305
2 0 0 -30.1739 0.0361
2 0 2 -33.9054 0.0112
2 0 4 -39.9346 -0.0622
2 0 6 -36.3595 -0.1595
2 0 8 -18.4618 -0.1402
2 0 10 2.0214 -0.0167
2 0 12 11.7234 0.0453
2 0 14 11.3248 0.0094
2 0 16 8.0924 -0.0122
2 0 18 4.6579 0.0369
2 0 20 1.2253 0.1023
2 0 22 -0.5781 0.1172
2 0 24 -0.4930 0.0653
2 0 26 -0.6143 -0.0181
2 0 28 -1.1133 -0.0671
2 0 30 -0.2800 -0.0566
2 0 32 0.8391 -0.0296
2 1 0 -30.3475 -0.2185
2 1 1 2.0761 0.0316
2 1 2 -19.6301 -0.0257
2 1 3 4.3575 -0.0408
2 1 4 1.9312 0.0971
2 1 5 4.1832 -0.0249
2 1 6 14.9966 0.0481
2 1 7 4.3462 0.0613
2 1 8 12.7665 -0.0382
2 1 9 5.4214 0.1585
2 1 10 4.4604 -0.0863
2 1 11 5.3522 0.1229
2 1 12 -0.0037 -0.0926
2 1 13 3.7047 -0.0144
2 1 14 -0.3290 -0.0203
2 1 15 2.1929 -0.0569
2 1 16 -0.1465 0.0371
2 1 17 1.6277 0.0037
2 1 18 0.2563 -0.0085
2 1 19 1.3039 0.0051
2 1 20 1.9668 -0.0428
2 1 21 1.0042 -0.0754
2 1 22 3.9879 -0.0211
2 1 23 1.1142 -0.0989
2 1 24 4.8782 -0.0194
2 1 25 1.2470 -0.0306
2 1 26 4.5234 -0.0157
2 1 27 0.8571 0.0061
2 1 28 3.2506 0.0006
2 1 29 0.2446 -0.0064
2 1 30 1.5987 -0.0153
2 1 31 -0.2221 0.0228
2 1 32 0.4317 -0.0256
2 2 0 -23.5540 0.0577
2 2 1 -8.2705 -0.2062
2 2 2 -11.8379 -0.0643
2 2 3 -23.3129 -0.0120
2 2 4 11.8206 -0.0781
2 2 5 -29.8488 0.0509
2 2 6 25.9121 0.0053
2 2 7 -22.7535 0.0436
2 2 8 21.0411 0.0304
2 2 9 -10.4097 0.0187
2 2 10 6.0626 -0.0035
2 2 11 -4.4175 -0.0280
2 2 12 -4.8237 0.0170
2 2 13 -4.6415 -0.0423
2 2 14 -7.0423 0.0454
2 2 15 -4.6299 -0.0062
2 2 16 -5.3319 0.0012
2 2 17 -3.2017 0.0058
2 2 18 -3.2179 -0.0364
2 2 19 -2.9123 -0.0169
2 2 20 -0.8200 -0.0181
2 2 21 -3.1796 -0.0049
2 2 22 0.8735 0.0007
2 2 23 -2.0176 0.0304
2 2 24 1.3223 0.0079
2 2 25 -0.4520 0.0229
2 2 26 1.7032 0.0074
2 2 27 0.4258 -0.0039
2 2 28 1.7769 -0.0085
2 2 29 1.5485 0.0016
2 2 30 0.7178 -0.0076
2 2 31 2.2875 0.0166
2 2 32 -0.1434 0.0096
2 3 0 -71.8186 0.2006
2 3 1 3.1513 0.1904
2 3 2 -67.9793 -0.0570
2 3 3 9.8643 0.0551
2 3 4 -57.4290 -0.1100
2 3 5 14.1277 -0.0403
2 3 6 -42.3788 -0.0013
2 3 7 11.1713 -0.0258
2 3 8 -25.9752 0.0907
2 3 9 3.8762 -0.0271
2 3 10 -12.5606 0.0714
2 3 11 0.3473 -0.0433
2 3 12 -5.0698 -0.0029
2 3 13 1.9736 0.0182
2 3 14 -2.0829 -0.0503
2 3 15 3.4030 0.0458
2 3 16 -0.7203 -0.0432
2 3 17 2.5777 -0.0095
2 3 18 -0.5563 0.0049
2 3 19 1.6925 -0.0094
2 3 20 -1.5443 0.0271
2 3 21 1.2644 0.0127
2 3 22 -2.1240 -0.0051
2 3 23 0.5346 -0.0228
2 3 24 -1.7634 -0.0266
2 3 25 0.1299 -0.0110
2 3 26 -1.3503 -0.0113
2 3 27 0.3668 0.0397
2 3 28 -1.0284 0.0079
2 3 29 0.5012 0.0067
2 3 30 -0.5373 0.0202
2 3 31 0.4026 -0.0465
2 3 32 -0.1091 0.0156
2 4 0 77.6583 -0.0810
2 4 1 8.7122 0.1345
2 4 2 60.5462 -0.0705
2 4 3 23.4835 0.0695
2 4 4 21.2392 -0.0728
2 4 5 29.0460 0.0197
2 4 6 -13.9472 -0.0545
2 4 7 20.9690 -0.0287
2 4 8 -26.0437 -0.0064
2 4 9 6.0857 -0.0412
2 4 10 -17.8445 0.0151
2 4 11 -1.7037 0.0113
2 4 12 -5.7756 0.0036
2 4 13 0.2227 0.0438
2 4 14 0.1712 -0.0122
2 4 15 2.5588 0.0064
2 4 16 1.6368 -0.0186
2 4 17 2.0391 -0.0218
2 4 18 1.7753 -0.0030
2 4 19 2.6059 -0.0118
2 4 20 0.9475 0.0186
2 4 21 3.5833 -0.0088
2 4 22 -0.4530 0.0060
2 4 23 2.2332 -0.0127
2 4 24 -1.7127 -0.0177
2 4 25 0.2204 -0.0077
2 4 26 -2.1743 -0.0014
2 4 27 -0.7439 0.0026
2 4 28 -1.3582 0.0159
2 4 29 -1.4058 0.0103
2 4 30 -0.1498 -0.0142
2 4 31 -1.6092 -0.0029
2 4 32 0.2124 -0.0332
2 5 0 47.8609 0.0230
2 5 1 -10.4880 -0.2085
2 5 2 42.1679 0.0865
2 5 3 -29.2023 -0.0785
2 5 4 30.3768 0.0360
2 5 5 -38.4557 0.0310
2 5 6 20.1648 -0.0231
2 5 7 -33.0469 0.0666
2 5 8 12.8871 -0.0298
2 5 9 -20.0136 0.0410
2 5 10 7.4612 -0.0097
2 5 11 -11.5144 -0.0008
2 5 12 4.1204 0.0206
2 5 13 -9.6290 -0.0334
2 5 14 2.6012 0.0089
2 5 15 -8.6333 -0.0554
2 5 16 2.2243 -0.0305
2 5 17 -6.4522 -0.0501
2 5 18 2.6818 -0.0280
2 5 19 -4.5995 -0.0143
2 5 20 3.0545 -0.0106
2 5 21 -3.1954 0.0323
2 5 22 2.4183 -0.0007
2 5 23 -1.9846 0.0491
2 5 24 1.1365 0.0168
2 5 25 -1.4714 0.0022
2 5 26 0.2044 0.0024
2 5 27 -1.4229 -0.0435
2 5 28 0.0565 -0.0194
2 5 29 -1.1945 -0.0140
2 5 30 0.2301 0.0166
2 5 31 -0.7934 0.0198
2 6 0 -55.9789 0.2130
2 6 1 -3.1233 0.1705
2 6 2 -46.6964 0.1234
2 6 3 -10.8286 0.0830
2 6 4 -20.9547 0.0045
2 6 5 -15.9101 -0.0129
2 6 6 8.2539 -0.0208
2 6 7 -10.6279 -0.0618
2 6 8 22.1103 0.0058
2 6 9 0.0686 -0.0394
2 6 10 17.9875 0.0307
2 6 11 4.4303 0.0182
2 6 12 8.6317 0.0296
2 6 13 1.8935 0.0368
2 6 14 2.5560 0.0044
2 6 15 -0.1473 0.0234
2 6 16 -0.2953 -0.0175
2 6 17 0.1553 0.0252
2 6 18 -1.6471 -0.0339
2 6 19 0.2242 0.0149
2 6 20 -2.1502 -0.0419
2 6 21 -0.1703 -0.0250
2 6 22 -1.6064 -0.0216
2 6 23 0.1005 -0.0340
2 6 24 -0.4119 0.0070
2 6 25 0.7679 0.0004
2 6 26 0.1042 0.0132
2 6 27 0.9211 0.0139
2 6 28 -0.2884 0.0015
2 6 29 0.5272 -0.0020
2 6 30 -0.6556 -0.0110
2 6 31 0.1510 -0.0043
2 7 0 -5.5068 0.1415
2 7 1 7.2036 0.1088
2 7 2 -4.5146 0.0739
2 7 3 20.9932 0.0225
2 7 4 -2.6938 0.0173
2 7 6 -1.7858 -0.0051
2 7 7 24.7521 -0.1226
2 7 8 -1.8737 -0.0347
2 7 9 14.2045 -0.0630
2 7 10 -1.9402 -0.0217
2 7 11 6.4149 0.0453
2 7 12 -1.6840 0.0209
2 7 13 3.6714 0.0528
2 7 14 -1.7024 0.0152
2 7 15 3.1620 0.0033
2 7 16 -2.2220 -0.0096
2 7 17 2.7882 0.0077
2 7 18 -2.8098 -0.0089
2 7 19 1.9932 0.0025
2 7 20 -3.0683 -0.0133
2 7 21 1.0924 -0.0372
2 7 22 -2.5204 -0.0255
2 7 23 0.4274 -0.0346
2 7 24 -0.9593 -0.0132
2 7 25 -0.0419 -0.0033
2 7 26 0.4636 0.0132
2 7 27 -0.1250 0.0145
2 7 28 0.5631 0.0103
2 7 29 0.2429 0.0293
2 7 30 0.0279 -0.0234
2 7 31 0.5145 0.0390
2 8 0 19.9481 -0.3058
2 8 1 -0.2320 -0.0111
2 8 2 16.4665 -0.1212
2 8 3 2.2847 -0.0195
2 8 4 7.4471 0.0960
2 8 5 5.7317 0.0187
2 8 6 -3.1735 0.1309
2 8 7 3.5109 0.0208
2 8 8 -9.7929 0.0538
2 8 9 -1.1529 -0.0072
2 8 10 -8.8770 -0.0033
2 8 11 -2.4370 -0.0155
2 8 12 -3.7301 -0.0219
2 8 13 -1.4243 -0.0035
2 8 14 -0.6291 -0.0097
2 8 15 -0.6950 0.0026
2 8 16 -0.3096 0.0072
2 8 17 -0.9429 -0.0021
2 8 18 0.3286 -0.0143
2 8 19 -2.0327 0.0012
2 8 20 1.5874 -0.0429
2 8 21 -2.3932 0.0063
2 8 22 2.3143 -0.0310
2 8 23 -1.2658 -0.0005
2 8 24 2.6597 -0.0093
2 8 25 -0.2460 0.0050
2 8 26 2.4758 -0.0004
2 8 27 -0.2387 0.0210
2 8 28 1.6115 0.0212
2 8 29 -0.3777 0.0087
2 8 30 0.8354 0.0410
2 8 31 -0.1049 -0.0175
2 9 0 -2.2927 0.0197
2 9 1 -3.0863 -0.0844
2 9 2 -0.8199 0.0479
2 9 3 -8.4868 -0.0535
2 9 4 1.1768 0.0401
2 9 5 -11.0711 -0.0119
2 9 6 1.2844 0.0105
2 9 7 -9.1219 0.0076
2 9 8 0.6576 0.0265
2 9 9 -3.7700 -0.0046
2 9 10 0.3089 0.0305
2 9 11 1.1826 -0.0261
2 9 12 0.3189 -0.0149
2 9 13 3.0657 -0.0128
2 9 14 0.9187 -0.0035
2 9 15 2.7114 0.0261
2 9 16 1.2793 0.0336
2 9 17 2.1373 0.0211
2 9 18 0.8794 -0.0252
2 9 19 1.6855 -0.0151
2 9 20 0.5980 -0.0809
2 9 21 0.8558 -0.0107
2 9 22 0.2112 -0.0347
2 9 23 0.0783 0.0177
2 9 24 -0.9405 0.0087
2 9 25 0.0196 0.0196
2 9 26 -1.5256 0.0044
2 9 27 0.3054 -0.0066
2 9 28 -0.5627 0.0128
2 9 29 0.1467 -0.0460
2 9 30 0.6266 0.0270
2 10 0 6.1555 0.2023
2 10 1 0.1916 -0.0995
2 10 2 7.0300 0.0728
2 10 3 2.0242 -0.0412
2 10 4 7.0774 -0.0718
2 10 5 4.0641 0.0044
2 10 6 4.7917 -0.1105
2 10 7 3.0931 0.0482
2 10 8 2.3965 -0.0579
2 10 9 1.4976 0.0545
2 10 10 -0.0890 -0.0111
2 10 11 2.1274 0.0071
2 10 12 -2.5216 -0.0004
2 10 13 2.8059 -0.0131
2 10 14 -2.2471 0.0124
2 10 15 1.8832 0.0155
2 10 16 0.1973 0.0343
2 10 17 1.1850 0.0153
2 10 18 1.7199 0.0355
2 10 19 1.7147 -0.0194
2 10 20 1.6368 0.0075
2 10 21 1.9646 -0.0276
2 10 22 0.3627 -0.0083
2 10 23 0.7008 -0.0086
2 10 24 -1.5824 0.0092
2 10 25 -0.7571 0.0017
2 10 26 -2.4600 0.0062
2 10 27 -0.5418 -0.0014
2 10 28 -1.5333 -0.0326
2 10 29 0.3049 -0.0021
2 10 30 -0.3171 -0.0421
2 11 0 1.1089 -0.0616
2 11 1 0.9244 0.0199
2 11 2 -0.6420 -0.0607
2 11 3 2.1470 0.0486
2 11 4 -4.3339 -0.0120
2 11 5 3.2698 0.0649
2 11 6 -6.5399 0.0075
2 11 7 4.8589 0.0311
2 11 8 -5.3495 -0.0223
2 11 9 4.6886 -0.0336
2 11 10 -2.4226 -0.0186
2 11 11 2.0571 -0.0636
2 11 12 -0.3904 0.0162
2 11 13 -0.5976 -0.0233
2 11 14 0.4149 0.0035
2 11 15 -1.8582 0.0088
2 11 16 1.0643 -0.0278
2 11 17 -1.9354 -0.0098
2 11 18 1.7725 0.0016
2 11 19 -1.0343 -0.0047
2 11 20 2.1202 0.0361
2 11 21 0.1463 0.0241
2 11 22 2.1956 0.0068
2 11 23 0.6427 0.0133
2 11 24 2.2798 -0.0142
2 11 25 0.2550 -0.0078
2 11 26 1.9887 0.0044
2 11 27 -0.4047 0.0033
2 11 28 0.9108 -0.0081
2 11 29 -0.4752 0.0264
2 11 30 -0.2063 -0.0323
2 12 0 -13.7298 -0.1155
2 12 1 -0.0868 0.0342
2 12 2 -11.9069 -0.0442
2 12 3 -2.7708 -0.0006
2 12 4 -8.1523 0.0355
2 12 5 -6.1014 -0.0150
2 12 6 -3.9012 0.0475
2 12 7 -4.3253 -0.0069
2 12 8 0.9792 0.0155
2 12 9 -0.6254 0.0006
2 12 10 4.4932 -0.0047
2 12 11 -0.5382 0.0116
2 12 12 4.9648 0.0019
2 12 13 -2.0697 0.0217
2 12 14 3.6880 0.0030
2 12 15 -1.7016 0.0113
2 12 16 1.4314 -0.0037
2 12 17 -0.4098 -0.0051
2 12 18 -1.5270 0.0149
2 12 19 -0.0536 -0.0053
2 12 20 -3.0054 0.0356
2 12 21 -0.0502 0.0010
2 12 22 -1.7694 0.0158
2 12 23 0.6265 -0.0073
2 12 24 0.4581 -0.0124
2 12 25 1.1307 -0.0244
2 12 26 1.4289 -0.0052
2 12 27 0.6177 -0.0153
2 12 28 0.5454 0.0179
2 12 29 0.1070 0.0165
2 13 0 -6.9068 -0.1652
2 13 1 1.4295 0.1158
2 13 2 -6.5877 -0.0497
2 13 3 3.3394 0.0499
2 13 4 -5.0151 0.0167
2 13 5 2.9107 -0.0405
2 13 6 -2.7451 0.0199
2 13 7 0.2538 -0.0516
2 13 8 -1.8464 0.0061
2 13 9 -2.5273 0.0071
2 13 10 -2.1978 -0.0182
2 13 11 -3.1199 0.0237
2 13 12 -2.2326 -0.0195
2 13 13 -2.0209 -0.0158
2 13 14 -1.7348 0.0151
2 13 15 -1.4887 -0.0265
2 13 16 -1.0565 0.0387
2 13 17 -1.7687 0.0070
2 13 18 -0.3705 0.0359
2 13 19 -1.6215 0.0158
2 13 20 -0.0653 0.0351
2 13 21 -1.0402 -0.0089
2 13 22 -0.2580 0.0358
2 13 23 -0.5264 -0.0082
2 13 24 -0.6773 0.0074
2 13 25 -0.0084 0.0121
2 13 26 -0.8978 -0.0310
2 13 27 0.2546 0.0106
2 13 28 -0.5556 -0.0213
2 13 29 -0.0290 0.0067
2 14 0 3.5278 0.0571
2 14 1 0.1484 0.0475
2 14 2 2.8099 0.0147
2 14 3 0.7895 0.0317
2 14 4 1.7650 -0.0434
2 14 5 1.8087 -0.0086
2 14 6 0.6367 -0.0458
2 14 7 1.6487 -0.0224
2 14 8 -1.7652 -0.0118
2 14 9 -0.2456 -0.0068
2 14 10 -4.1413 0.0168
2 14 11 -1.1619 0.0130
2 14 12 -4.6256 0.0256
2 14 13 -0.1512 0.0214
2 14 14 -3.6993 0.0188
2 14 15 -0.1110 0.0254
2 14 16 -1.8383 0.0031
2 14 17 -1.6236 0.0247
2 14 18 0.7107 -0.0126
2 14 19 -2.4851 0.0021
2 14 20 2.0453 -0.0125
2 14 21 -2.5296 -0.0210
2 14 22 0.8399 -0.0027
2 14 23 -2.3577 -0.0086
2 14 24 -1.1751 -0.0038
2 14 25 -1.5287 0.0112
2 14 26 -1.5202 -0.0008
2 14 27 -0.6084 0.0023
2 14 28 -0.3836 0.0177
2 15 0 3.6810 0.0775
2 15 1 -1.7485 -0.2324
2 15 2 4.0351 -0.0047
2 15 3 -4.8294 -0.1248
2 15 4 4.5575 -0.0730
2 15 5 -6.8002 -0.0194
2 15 6 4.2925 -0.0479
2 15 7 -7.0152 0.0125
2 15 8 3.4353 0.0085
2 15 9 -5.5407 -0.0170
2 15 10 3.0539 0.0279
2 15 11 -3.7163 -0.0233
2 15 12 2.8414 0.0254
2 15 13 -2.2821 0.0124
2 15 14 1.7889 0.0180
2 15 15 -0.8815 0.0336
2 15 16 0.4265 0.0116
2 15 17 -0.0211 0.0191
2 15 18 -0.3132 0.0131
2 15 19 -0.2953 -0.0006
2 15 20 -0.4601 0.0138
2 15 21 -0.7719 -0.0014
2 15 22 -0.0942 0.0138
2 15 23 -0.6725 0.0048
2 15 24 0.5007 0.0223
2 15 25 -0.4276 0.0048
2 15 26 0.5637 0.0278
2 15 27 -0.2715 0.0059
2 16 0 6.9765 -0.0517
2 16 1 0.4527 -0.0949
2 16 2 5.7840 -0.0405
2 16 3 1.2281 -0.0469
2 16 4 3.6832 0.0250
2 16 5 1.2917 0.0080
2 16 6 2.4565 0.0502
2 16 7 0.8472 0.0306
2 16 8 2.2862 0.0118
2 16 9 1.1133 0.0306
2 16 10 2.9396 -0.0143
2 16 11 1.7637 0.0195
2 16 12 3.2911 -0.0089
2 16 13 1.6617 -0.0011
2 16 14 2.1925 -0.0102
2 16 15 1.4665 -0.0221
2 16 16 0.5468 -0.0140
2 16 17 2.0895 -0.0206
2 16 18 -0.4654 -0.0006
2 16 19 2.6718 0.0127
2 16 20 -0.7340 0.0134
2 16 21 2.1594 0.0337
2 16 22 -0.1234 0.0058
2 16 23 1.0296 0.0047
2 16 24 0.6860 -0.0135
2 16 25 0.3866 -0.0288
2 16 26 0.4959 -0.0195
2 16 27 0.3503 -0.0192
2 17 0 3.7599 -0.0775
2 17 1 0.8648 0.2410
2 17 2 3.1961 -0.0816
2 17 3 2.8817 0.1140
2 17 4 1.9262 -0.0401
2 17 5 4.9379 0.0214
2 17 6 0.8351 -0.0046
2 17 7 6.2731 0.0000
2 17 8 0.1974 -0.0065
2 17 9 6.6955 0.0125
2 17 10 -0.3454 -0.0027
2 17 11 6.0204 0.0192
2 17 12 -0.5274 0.0188
2 17 13 4.4053 -0.0048
2 17 14 -0.0325 0.0275
2 17 15 2.7602 -0.0257
2 17 16 0.3095 0.0207
2 17 17 1.4274 -0.0062
2 17 18 -0.1828 0.0155
2 17 19 0.1989 0.0181
2 17 20 -0.9476 0.0112
2 17 21 -0.5999 0.0064
2 17 22 -1.2232 -0.0033
2 17 23 -0.7125 -0.0236
2 17 24 -0.8524 -0.0141
2 17 25 -0.3724 -0.0342
2 17 26 -0.2471 -0.0032
2 18 0 -7.2540 0.0907
2 18 1 -0.6886 -0.0038
2 18 2 -6.6322 0.0548
2 18 3 -1.6303 0.0046
2 18 4 -5.2592 -0.0322
2 18 5 -1.9094 -0.0056
2 18 6 -3.6602 -0.0322
2 18 7 -1.7362 -0.0213
2 18 8 -2.0443 0.0175
2 18 9 -1.2816 -0.0169
2 18 10 -1.0448 0.0074
2 18 11 -1.0790 -0.0054
2 18 12 -0.8807 -0.0252
2 18 13 -1.0893 -0.0041
2 18 14 -0.8652 -0.0074
2 18 15 -0.8087 -0.0018
2 18 16 -0.6658 0.0193
2 18 17 -0.6500 0.0005
2 18 18 -0.5709 0.0057
2 18 19 -0.6418 -0.0122
2 18 20 -0.5898 -0.0161
2 18 21 0.1006 -0.0273
2 18 22 -0.3627 -0.0111
2 18 23 1.0185 -0.0158
2 18 24 0.1629 0.0054
2 18 25 0.8073 0.0139
2 19 0 -1.4486 0.1036
2 19 1 0.0993 -0.0571
2 19 2 -1.1297 0.0646
2 19 3 -0.0487 0.0119
2 19 4 -0.5635 -0.0102
2 19 5 -0.9568 0.0682
2 19 6 -0.1288 -0.0435
2 19 7 -2.5292 0.0513
2 19 8 0.1900 -0.0003
2 19 9 -4.1229 0.0169
2 19 10 0.3518 0.0282
2 19 11 -4.8320 0.0050
2 19 12 0.5765 -0.0101
2 19 13 -4.4037 0.0002
2 19 14 0.9764 -0.0302
2 19 15 -3.3096 -0.0067
2 19 16 1.0574 0.0040
2 19 17 -1.9375 -0.0092
2 19 18 0.8493 0.0286
2 19 19 -0.6795 -0.0050
2 19 20 0.8997 0.0250
2 19 21 -0.0700 0.0030
2 19 22 0.9284 0.0173
2 19 23 -0.0540 0.0149
2 19 24 0.5485 0.0055
2 20 0 1.1835 -0.0813
2 20 1 -0.3284 0.1452
2 20 2 1.1035 -0.0213
2 20 3 -0.6388 0.0683
2 20 4 0.8347 0.0533
2 20 5 -0.2956 0.0169
2 20 6 0.5209 0.0327
2 20 7 0.0696 -0.0085
2 20 8 0.2348 -0.0154
2 20 9 -0.2751 -0.0208
2 20 10 -0.2242 -0.0036
2 20 11 -0.8830 -0.0134
2 20 12 -0.6194 0.0150
2 20 13 -1.0454 0.0003
2 20 14 -0.5619 -0.0126
2 20 15 -0.9528 0.0020
2 20 16 -0.2844 -0.0320
2 20 17 -0.8352 0.0053
2 20 18 -0.1442 -0.0077
2 20 19 -0.5663 0.0208
2 20 20 -0.2548 0.0144
2 20 21 -0.4294 0.0248
2 20 22 -0.5317 0.0136
2 20 23 -0.7276 0.0006
2 21 0 -1.1840 -0.2752
2 21 1 -0.0225 -0.0020
2 21 2 -0.5487 -0.1486
2 21 3 0.1307 0.0065
2 21 4 0.7778 0.0268
2 21 5 0.7859 0.0052
2 21 6 1.6856 0.0717
2 21 7 1.6572 0.0161
2 21 8 1.4856 -0.0005
2 21 9 2.1261 0.0119
2 21 10 0.0375 -0.0383
2 21 11 2.2753 -0.0005
2 21 12 -2.2472 0.0027
2 21 13 2.3781 0.0145
2 21 14 -4.0200 0.0330
2 21 15 2.0953 0.0264
2 21 16 -3.8493 0.0111
2 21 17 1.3314 0.0072
2 21 18 -2.0932 -0.0143
2 21 19 0.6676 -0.0052
2 21 20 -0.5723 -0.0113
2 21 21 0.4605 0.0038
2 21 22 -0.1672 0.0099
2 22 0 4.1922 0.0442
2 22 1 0.7814 -0.0239
2 22 2 4.2449 0.0513
2 22 3 1.5218 0.0117
2 22 4 3.9423 0.0056
2 22 5 1.0460 0.0104
2 22 6 2.4408 -0.0168
2 22 7 0.6069 -0.0083
2 22 8 0.1418 -0.0052
2 22 9 0.9106 -0.0070
2 22 10 -1.0044 -0.0063
2 22 11 1.1915 0.0001
2 22 12 -0.1748 -0.0072
2 22 13 0.9283 -0.0012
2 22 14 1.0846 0.0156
2 22 15 0.7702 0.0059
2 22 16 1.3462 0.0269
2 22 17 0.8246 0.0165
2 22 18 0.9597 0.0103
2 22 19 0.2303 0.0083
2 22 20 0.7135 -0.0052
2 22 21 -0.6303 0.0001
2 23 0 1.1856 0.2049
2 23 1 -0.6051 -0.0858
2 23 2 0.3597 0.1131
2 23 3 -1.7759 -0.0675
2 23 4 -1.1817 -0.0104
2 23 5 -2.6218 -0.0393
2 23 6 -2.0368 -0.0423
2 23 7 -2.6475 -0.0005
2 23 8 -1.8877 0.0021
2 23 9 -1.8061 0.0372
2 23 10 -0.9613 0.0218
2 23 11 -0.8783 0.0413
2 23 12 0.4901 -0.0016
2 23 13 -0.6065 0.0113
2 23 14 1.7280 -0.0144
2 23 15 -0.6490 -0.0074
2 23 16 1.7877 0.0003
2 23 17 -0.2478 0.0076
2 23 18 0.7578 0.0069
2 23 19 0.3687 0.0250
2 23 20 -0.0726 -0.0125
2 24 0 -5.5861 -0.0718
2 24 1 0.1557 -0.0084
2 24 2 -5.1498 -0.0533
2 24 3 0.6619 -0.0274
2 24 4 -4.0021 0.0018
2 24 5 0.9898 0.0031
2 24 6 -2.2439 0.0215
2 24 7 0.4620 0.0308
2 24 8 -0.1194 0.0074
2 24 9 -0.3003 -0.0041
2 24 10 1.3042 -0.0029
2 24 11 -0.2858 -0.0360
2 24 12 1.2726 -0.0098
2 24 13 0.2407 -0.0105
2 24 14 0.5156 -0.0131
2 24 15 0.3396 0.0169
2 24 16 -0.0488 -0.0034
2 24 17 0.0175 0.0094
2 24 18 -0.3052 0.0027
2 25 0 3.6104 -0.0221
2 25 1 0.2241 0.0231
2 25 2 3.6407 -0.0019
2 25 3 0.6739 0.0242
2 25 4 3.4339 0.0149
2 25 5 0.9640 0.0037
2 25 6 2.7270 0.0072
2 25 7 0.7734 -0.0108
2 25 8 1.9958 -0.0094
2 25 9 0.0916 -0.0115
2 25 10 1.7317 0.0037
2 25 11 -0.5089 0.0012
2 25 12 1.5282 0.0273
2 25 13 -0.4641 0.0206
2 25 14 0.9094 0.0130
2 25 15 -0.0332 0.0258
2 25 16 0.3432 -0.0189
2 26 0 1.7412 0.1038
2 26 1 -0.7361 -0.0480
2 26 2 1.0837 0.0434
2 26 3 -1.8545 -0.0138
2 26 4 0.0284 -0.0081
2 26 5 -1.9291 -0.0091
2 26 6 -0.1856 -0.0074
2 26 7 -1.0522 -0.0051
2 26 8 0.0365 0.0030
2 26 9 -0.3777 0.0146
2 26 10 -0.3330 0.0047
2 26 11 -0.4729 0.0070
2 26 12 -1.0016 0.0063
2 26 13 -0.6767 -0.0315
2 26 14 -1.1443 0.0013
2 27 0 -2.2043 0.0722
2 27 1 -0.1178 0.0568
2 27 2 -1.4574 0.0708
2 27 3 -0.3441 0.0202
2 27 4 0.0652 0.0371
2 27 5 -0.5074 -0.0035
2 27 6 1.0927 0.0109
2 27 7 -0.4164 -0.0216
2 27 8 1.1131 0.0048
2 27 9 0.0636 -0.0214
2 27 10 0.4867 -0.0080
2 27 11 0.6430 -0.0164
2 27 12 -0.1497 -0.0317
2 28 0 -0.4072 -0.0979
2 28 1 0.4035 0.0467
2 28 2 -0.3416 -0.0207
2 28 3 0.9825 0.0238
2 28 4 -0.2064 0.0353
2 28 5 0.9818 0.0071
2 28 6 -0.2052 0.0332
2 28 7 0.4958 0.0097
2 28 8 -0.3531 0.0118
2 28 9 0.1992 0.0259
2 29 0 1.2875 0.0058
2 29 1 -0.3132 -0.0453
2 29 2 0.8140 -0.0091
2 29 3 -0.6051 -0.0395
2 29 4 -0.0328 0.0076
3 0 2 -16.1028 0.0537
3 0 4 -20.9599 -0.0118
3 0 6 -9.8244 -0.0457
3 0 8 5.6965 0.0295
3 0 10 9.5162 0.0492
3 0 12 2.6800 -0.0327
3 0 14 -2.6841 -0.0843
3 0 16 -2.9406 -0.0547
3 0 18 -2.4539 -0.0202
3 0 20 -2.3469 -0.0274
3 0 22 -0.7602 -0.0231
3 0 24 1.2162 0.0382
3 0 26 1.7002 0.0930
3 0 28 1.9557 0.0652
3 0 30 2.8600 -0.0051
3 0 32 2.6783 -0.0248
3 1 1 -29.9333 -0.0977
3 1 2 -31.3327 -0.0196
3 1 3 -17.5534 -0.1796
3 1 4 -42.1688 -0.0909
3 1 5 -4.7526 -0.0775
3 1 6 -27.9052 -0.0192
3 1 7 0.6428 0.0702
3 1 8 -3.0786 0.1227
3 1 9 1.2911 0.1234
3 1 10 13.9254 0.1021
3 1 11 1.2242 0.0899
3 1 12 17.5851 -0.0247
3 1 13 0.8074 0.0357
3 1 14 13.1306 -0.0752
3 1 15 0.4420 0.0003
3 1 16 5.7526 -0.0439
3 1 17 0.9012 0.0234
3 1 18 -0.8789 0.0044
3 1 19 1.3115 0.0686
3 1 20 -3.4635 0.0020
3 1 21 1.1976 0.0535
3 1 22 -2.6617 -0.0542
3 1 23 1.3583 0.0181
3 1 24 -1.9385 -0.0420
3 1 25 1.5692 0.0211
3 1 26 -1.8176 0.0327
3 1 27 0.9533 0.0206
3 1 28 -0.7034 0.0272
3 1 29 0.0281 0.0115
3 1 30 0.7832 -0.0171
3 1 31 -0.1303 0.0241
3 1 32 1.0012 0.0058
3 2 1 1.3595 0.0934
3 2 2 11.8617 0.0577
3 2 3 -1.8808 0.0313
3 2 4 14.2107 0.0221
3 2 5 -7.0678 -0.0402
3 2 6 5.4816 -0.0193
3 2 7 -12.3193 0.0152
3 2 8 -5.7457 -0.0502
3 2 9 -14.0860 0.0372
3 2 10 -8.8635 0.0018
3 2 11 -10.7041 -0.0417
3 2 12 -3.3698 0.0811
3 2 13 -5.9950 -0.0631
3 2 14 2.0544 0.0752
3 2 15 -3.4667 -0.0001
3 2 16 3.0025 0.0324
3 2 17 -1.9394 0.0007
3 2 18 2.6509 0.0133
3 2 19 -0.0564 -0.0616
3 2 20 2.6060 -0.0165
3 2 21 1.2249 -0.0555
3 2 22 1.4042 -0.0435
3 2 23 1.3076 0.0013
3 2 24 -0.1836 -0.0494
3 2 25 0.8886 0.0069
3 2 26 -0.6519 -0.0564
3 2 27 0.4207 -0.0045
3 2 28 -0.7845 -0.0298
3 2 29 -0.2452 0.0151
3 2 30 -1.2714 0.0285
3 2 31 -0.5958 0.0057
3 2 32 -1.4001 0.0345
3 3 2 11.3763 0.0055
3 3 3 -8.4938 -0.0780
3 3 4 12.4465 0.0343
3 3 5 -17.2794 -0.1076
3 3 6 1.3616 -0.0445
3 3 7 -14.4262 -0.0163
3 3 8 -13.2529 -0.1419
3 3 9 -8.7957 0.0297
3 3 10 -21.2105 -0.1047
3 3 11 -5.6357 0.0224
3 3 12 -20.1660 0.0250
3 3 13 -2.8079 0.0148
3 3 14 -14.0657 0.0693
3 3 15 -0.6676 -0.0073
3 3 16 -7.0818 0.0056
3 3 17 -1.0276 -0.0214
3 3 18 -1.8006 -0.0478
3 3 19 -2.0640 -0.0118
3 3 20 0.5370 -0.0244
3 3 21 -1.8891 0.0054
3 3 22 0.5400 0.0392
3 3 23 -1.5516 0.0310
3 3 24 0.0489 0.0494
3 3 25 -1.4963 0.0230
3 3 26 -0.0474 -0.0066
3 3 27 -0.4606 -0.0235
3 3 28 -0.2377 -0.0292
3 3 29 0.9956 -0.0220
3 3 30 -0.4576 -0.0065
3 3 31 0.8671 0.0159
3 3 32 -0.1192 -0.0108
3 4 1 -9.0151 0.0780
3 4 2 2.4828 0.0315
3 4 3 -10.3212 0.0988
3 4 4 4.6801 -0.0022
3 4 5 -7.6243 0.0850
3 4 6 7.6151 0.0051
3 4 7 -1.6047 0.0243
3 4 8 10.7568 -0.0210
3 4 9 2.4325 0.0126
3 4 10 10.7261 -0.0229
3 4 11 3.1433 0.0433
3 4 12 6.6309 0.0041
3 4 13 2.5313 0.0105
3 4 14 2.4243 0.0173
3 4 15 1.9507 -0.0497
3 4 16 0.8570 0.0254
3 4 17 1.3354 -0.0572
3 4 18 0.8097 0.0236
3 4 19 0.1260 -0.0475
3 4 20 1.0920 -0.0064
3 4 21 -1.1446 -0.0560
3 4 22 1.4767 -0.0273
3 4 23 -1.5777 -0.0547
3 4 24 1.5277 -0.0072
3 4 25 -1.4311 -0.0250
3 4 26 1.0037 0.0152
3 4 27 -0.8304 0.0066
3 4 28 0.0210 -0.0022
3 4 29 0.1598 0.0097
3 4 30 -0.8445 -0.0368
3 4 31 0.2762 0.0135
3 4 32 -0.8435 -0.0445
3 5 1 45.1228 0.0833
3 5 2 -5.7777 0.0141
3 5 3 41.0056 0.1486
3 5 4 -3.9235 0.0066
3 5 5 29.8181 0.0932
3 5 6 4.2816 -0.0050
3 5 7 15.9827 -0.0137
3 5 8 11.8879 -0.0150
3 5 9 7.6285 -0.0377
3 5 10 13.5957 0.0017
3 5 11 4.9332 0.0085
3 5 12 9.3725 0.0214
3 5 13 2.9233 0.0254
3 5 14 3.8449 0.0091
3 5 15 1.0755 0.0205
3 5 16 0.7692 0.0025
3 5 17 1.5553 0.0174
3 5 18 -0.4514 0.0100
3 5 19 2.8305 -0.0184
3 5 20 -1.1250 0.0093
3 5 21 2.1964 -0.0521
3 5 22 -1.1370 0.0088
3 5 23 0.6670 -0.0236
3 5 24 -0.9373 -0.0007
3 5 25 0.0506 0.0282
3 5 26 -0.9667 -0.0102
3 5 27 -0.3063 0.0343
3 5 28 -0.7549 0.0066
3 5 29 -0.6001 -0.0063
3 5 30 -0.4577 0.0144
3 5 31 0.0983 -0.0335
3 6 1 -18.2091 0.0435
3 6 2 -12.3704 -0.0837
3 6 3 -10.3565 0.0119
3 6 4 -17.8183 -0.0495
3 6 5 0.7926 -0.0058
3 6 6 -18.4332 0.0160
3 6 7 8.1378 -0.0098
3 6 8 -17.1500 0.0520
3 6 9 8.4683 -0.0032
3 6 10 -13.7829 0.0326
3 6 11 5.3635 -0.0112
3 6 12 -9.9129 0.0146
3 6 13 2.8760 -0.0045
3 6 14 -7.1991 0.0175
3 6 15 1.0607 0.0294
3 6 16 -5.5063 -0.0055
3 6 17 -0.4856 0.0243
3 6 18 -5.2356 -0.0261
3 6 19 -0.8442 -0.0161
3 6 20 -5.7081 0.0018
3 6 21 0.0706 -0.0182
3 6 22 -4.7841 0.0126
3 6 23 1.4945 0.0011
3 6 24 -2.6248 -0.0197
3 6 25 2.3118 -0.0048
3 6 26 -0.9686 -0.0213
3 6 27 1.4813 -0.0046
3 6 28 -0.0599 0.0109
3 6 29 0.0054 0.0152
3 6 30 0.5828 0.0261
3 6 31 -0.2222 0.0138
3 7 1 -29.9510 -0.1502
3 7 2 8.8308 0.1077
3 7 3 -21.0913 -0.0981
3 7 4 11.0582 0.0599
3 7 5 -9.8940 -0.0246
3 7 6 5.8337 0.0284
3 7 7 -1.8612 -0.0025
3 7 8 -0.7691 0.0077
3 7 9 1.2055 -0.0108
3 7 10 -2.2249 -0.0058
3 7 11 0.5861 -0.0137
3 7 12 0.8348 -0.0208
3 7 13 -0.5721 0.0055
3 7 14 3.0211 0.0016
3 7 15 -1.4280 0.0327
3 7 16 2.5353 0.0396
3 7 17 -3.1800 0.0204
3 7 18 1.6103 0.0159
3 7 19 -4.4793 -0.0037
3 7 20 1.2185 -0.0320
3 7 21 -3.5189 0.0069
3 7 22 0.7967 -0.0220
3 7 23 -1.7020 0.0070
3 7 24 0.5288 0.0147
3 7 25 -0.6226 -0.0093
3 7 26 0.6753 0.0145
3 7 27 -0.1365 0.0036
3 7 28 0.8317 -0.0097
3 7 29 -0.1640 0.0153
3 7 30 0.7112 -0.0133
3 7 31 -0.4145 0.0031
3 8 1 36.1309 0.0420
3 8 2 7.1012 0.0593
3 8 3 28.6074 0.0647
3 8 4 14.7745 0.0440
3 8 5 12.4951 0.0350
3 8 6 18.4799 -0.0242
3 8 7 -3.2264 -0.0150
3 8 8 16.2444 -0.0220
3 8 9 -9.2458 -0.0220
3 8 10 12.4063 0.0099
3 8 11 -8.2640 -0.0052
3 8 12 9.8741 -0.0104
3 8 13 -5.8736 -0.0033
3 8 14 7.6529 -0.0230
3 8 15 -2.8149 -0.0081
3 8 16 5.8323 0.0095
3 8 17 0.4558 0.0058
3 8 18 5.4304 0.0180
3 8 19 2.2674 0.0204
3 8 20 5.2915 -0.0151
3 8 21 1.8796 0.0098
3 8 22 3.5731 -0.0196
3 8 23 -0.0494 0.0026
3 8 24 0.6307 0.0191
3 8 25 -1.5157 0.0072
3 8 26 -1.2739 0.0268
3 8 27 -1.1230 -0.0046
3 8 28 -1.0739 -0.0151
3 8 29 0.0710 -0.0091
3 8 30 -0.3774 -0.0313
3 8 31 0.4264 0.0086
3 9 1 7.3497 -0.0667
3 9 2 -7.4886 -0.0920
3 9 3 3.0041 -0.0263
3 9 4 -11.7089 -0.0251
3 9 5 -2.2733 -0.0033
3 9 6 -8.9944 0.0087
3 9 7 -4.9592 0.0011
3 9 8 -2.5964 0.0262
3 9 9 -4.4770 0.0116
3 9 10 0.4947 0.0085
3 9 11 -2.4799 0.0261
3 9 12 -0.0352 -0.0056
3 9 13 -0.1221 0.0323
3 9 14 -0.4393 0.0065
3 9 15 2.2491 0.0200
3 9 16 -0.0259 0.0003
3 9 17 3.9603 0.0046
3 9 18 0.3408 -0.0015
3 9 19 4.5621 0.0123
3 9 20 0.6569 0.0209
3 9 21 4.2128 0.0212
3 9 22 0.9773 0.0088
3 9 23 2.9951 0.0092
3 9 24 1.0444 -0.0190
3 9 25 1.4687 -0.0040
3 9 26 0.5010 -0.0057
3 9 27 0.7006 -0.0160
3 9 28 -0.3294 0.0063
3 9 29 0.5648 -0.0304
3 9 30 -0.5025 -0.0144
3 10 1 -24.8641 -0.0223
3 10 2 0.2971 -0.0376
3 10 3 -19.2405 -0.0145
3 10 4 -4.6435 -0.0660
3 10 5 -10.0476 -0.0081
3 10 6 -8.4600 -0.0399
3 10 7 -0.5433 0.0077
3 10 8 -6.7159 -0.0219
3 10 9 5.3454 -0.0035
3 10 10 -4.0635 -0.0347
3 10 11 6.1578 -0.0087
3 10 12 -3.3004 -0.0009
3 10 13 4.6511 0.0174
3 10 14 -2.6853 0.0341
3 10 15 3.0656 0.0282
3 10 16 -1.7016 -0.0078
3 10 17 0.8326 0.0190
3 10 18 -1.1275 -0.0419
3 10 19 -1.4270 0.0159
3 10 20 -1.1417 0.0054
3 10 21 -1.9012 0.0070
3 10 22 -1.1210 0.0405
3 10 23 -1.0001 -0.0009
3 10 24 -0.2388 -0.0039
3 10 25 -0.1767 0.0084
3 10 26 0.9347 -0.0299
3 10 27 0.0393 0.0089
3 10 28 1.1037 0.0206
3 10 29 -0.3540 -0.0055
3 10 30 0.5025 0.0468
3 11 1 0.6708 0.0186
3 11 2 7.4005 0.0706
3 11 3 0.2788 0.0207
3 11 4 10.9731 0.0176
3 11 5 0.3744 0.0199
3 11 6 9.0930 -0.0138
3 11 7 0.0177 0.0263
3 11 8 3.7914 -0.0226
3 11 9 -1.0075 0.0022
3 11 10 -0.5281 -0.0115
3 11 11 -1.5464 -0.0237
3 11 12 -1.5805 -0.0005
3 11 13 -1.9880 -0.0092
3 11 14 -1.2513 0.0042
3 11 15 -2.4078 0.0118
3 11 16 -1.5365 0.0150
3 11 17 -1.7541 0.0151
3 11 18 -1.7240 0.0187
3 11 19 -0.9551 0.0095
3 11 20 -1.2594 -0.0049
3 11 21 -1.0368 -0.0016
3 11 22 -0.9314 -0.0213
3 11 23 -0.7887 -0.0082
3 11 24 -0.6053 -0.0013
3 11 25 -0.0935 -0.0104
3 11 26 0.1589 0.0237
3 11 27 -0.2879 -0.0016
3 11 28 0.5666 0.0399
3 11 29 -0.8933 0.0282
3 12 1 -1.7189 -0.0718
3 12 2 -2.3524 0.0208
3 12 3 -3.5881 -0.0538
3 12 4 -2.6978 0.0351
3 12 5 -4.3450 -0.0118
3 12 6 -0.6772 0.0202
3 12 7 -4.2405 0.0018
3 12 8 1.0510 -0.0135
3 12 9 -4.2984 -0.0064
3 12 10 0.7328 -0.0205
3 12 11 -3.4229 0.0023
3 12 12 0.1005 -0.0285
3 12 13 -2.0369 0.0069
3 12 14 -0.0055 -0.0299
3 12 15 -1.3622 -0.0102
3 12 16 -0.8320 0.0221
3 12 17 -0.6983 -0.0176
3 12 18 -1.8946 0.0511
3 12 19 0.2416 0.0052
3 12 20 -1.5927 -0.0042
3 12 21 0.6254 0.0287
3 12 22 -0.1503 -0.0330
3 12 23 0.5136 0.0130
3 12 24 0.9276 0.0099
3 12 25 0.3800 -0.0154
3 12 26 0.6736 0.0194
3 12 27 0.2820 -0.0065
3 12 28 -0.2176 -0.0133
3 12 29 0.2953 0.0119
3 13 1 -1.5727 0.0233
3 13 2 -5.7233 -0.0563
3 13 3 0.2935 -0.0402
3 13 4 -8.5316 -0.0111
3 13 5 3.4774 -0.0731
3 13 6 -8.3739 0.0271
3 13 7 5.5644 -0.0362
3 13 8 -6.3753 0.0453
3 13 9 5.1439 0.0188
3 13 10 -4.3839 0.0366
3 13 11 3.6904 0.0279
3 13 12 -4.0547 0.0199
3 13 13 2.4213 -0.0044
3 13 14 -4.1330 0.0062
3 13 15 0.9792 -0.0212
3 13 16 -3.0925 0.0026
3 13 17 -0.5380 0.0042
3 13 18 -2.2068 0.0011
3 13 19 -1.3274 0.0291
3 13 20 -2.1757 -0.0057
3 13 21 -1.1625 0.0192
3 13 22 -1.9021 -0.0106
3 13 23 -0.7063 -0.0016
3 13 24 -1.3972 -0.0221
3 13 25 -0.6078 -0.0015
3 13 26 -1.1517 -0.0409
3 13 27 -0.5098 0.0113
3 13 28 -0.7038 -0.0478
3 14 1 9.1508 -0.0365
3 14 2 1.5204 -0.0427
3 14 3 7.2999 -0.0288
3 14 4 3.0129 -0.0048
3 14 5 5.0423 -0.0116
3 14 6 1.8598 -0.0087
3 14 7 2.8751 0.0012
3 14 8 -1.3222 -0.0097
3 14 9 1.1946 0.0134
3 14 10 -2.7532 0.0093
3 14 11 0.4701 0.0125
3 14 12 -2.1241 0.0193
3 14 13 -0.1339 0.0010
3 14 14 -1.5455 0.0013
3 14 15 -0.8376 0.0026
3 14 16 -1.0759 -0.0242
3 14 17 -0.5790 0.0030
3 14 18 -0.1695 -0.0135
3 14 19 0.2725 -0.0095
3 14 20 0.1569 0.0193
3 14 21 0.4507 -0.0109
3 14 22 -0.8548 0.0092
3 14 23 -0.0247 -0.0043
3 14 24 -1.9560 -0.0261
3 14 25 -0.5364 -0.0032
3 14 26 -1.7194 -0.0231
3 14 27 -0.6100 0.0029
3 14 28 -0.7461 -0.0114
3 15 1 9.1271 0.0028
3 15 2 0.8512 0.0380
3 15 3 7.4754 0.0212
3 15 4 1.6356 0.0110
3 15 5 4.0792 0.0473
3 15 6 2.0413 0.0152
3 15 7 1.1947 0.0272
3 15 8 2.7999 0.0051
3 15 9 0.4259 -0.0164
3 15 10 4.4949 0.0022
3 15 11 0.4931 -0.0220
3 15 12 6.0770 0.0117
3 15 13 0.4509 0.0039
3 15 14 6.5399 0.0029
3 15 15 0.6168 0.0200
3 15 16 5.7515 -0.0095
3 15 17 0.7440 0.0128
3 15 18 3.8972 0.0018
3 15 19 0.3217 0.0041
3 15 20 1.9849 0.0131
3 15 21 -0.5347 0.0071
3 15 22 1.0544 -0.0020
3 15 23 -1.0960 0.0034
3 15 24 0.8399 -0.0149
3 15 25 -0.7491 -0.0073
3 15 26 0.7899 0.0048
3 15 27 -0.0657 -0.0057
3 16 1 -7.2141 0.0589
3 16 2 -0.4621 0.0952
3 16 3 -6.8184 0.0345
3 16 4 -1.1518 0.0429
3 16 5 -6.2266 0.0014
3 16 6 -1.4759 0.0291
3 16 7 -4.4271 0.0162
3 16 8 -0.6629 0.0256
3 16 9 -1.3823 0.0243
3 16 10 0.3430 0.0009
3 16 11 1.0059 -0.0062
3 16 12 0.2845 -0.0209
3 16 13 1.7837 -0.0213
3 16 14 0.0944 -0.0080
3 16 15 1.5152 0.0034
3 16 16 0.5280 0.0151
3 16 17 0.6649 0.0294
3 16 18 0.5717 0.0207
3 16 19 -0.2381 0.0252
3 16 20 0.2985 0.0131
3 16 21 -0.3321 0.0045
3 16 22 0.6449 -0.0032
3 16 23 0.5134 0.0011
3 16 24 0.9982 -0.0160
3 16 25 1.2613 0.0072
3 16 26 0.7298 -0.0096
3 16 27 1.0398 -0.0049
3 17 1 -2.8927 -0.0496
3 17 2 1.4267 0.0353
3 17 3 -2.1810 -0.0608
3 17 4 2.7156 0.0269
3 17 5 -1.0050 -0.0516
3 17 6 3.2960 -0.0098
3 17 7 -0.0924 -0.0179
3 17 8 2.1258 -0.0148
3 17 9 -0.3977 0.0286
3 17 10 -0.5708 0.0088
3 17 11 -1.3260 0.0319
3 17 12 -3.0136 0.0069
3 17 13 -1.2260 -0.0031
3 17 14 -4.0270 -0.0118
3 17 15 -0.4420 -0.0165
3 17 16 -3.4905 -0.0137
3 17 17 -0.2224 -0.0067
3 17 18 -1.8131 -0.0025
3 17 19 0.0649 -0.0071
3 17 20 -0.3026 0.0109
3 17 21 0.8818 -0.0130
3 17 22 0.0095 0.0236
3 17 23 1.0912 -0.0058
3 17 24 -0.3110 0.0237
3 17 25 0.5340 0.0061
3 17 26 -0.3997 0.0028
3 18 1 2.5636 -0.0254
3 18 2 -0.1375 -0.0776
3 18 3 4.0970 0.0112
3 18 4 -0.1879 -0.0108
3 18 5 5.1958 0.0291
3 18 6 0.1463 0.0155
3 18 7 4.1875 -0.0032
3 18 8 0.4044 0.0006
3 18 9 1.2587 -0.0281
3 18 10 0.1006 -0.0036
3 18 11 -1.3859 -0.0072
3 18 12 -0.2564 0.0054
3 18 13 -1.7134 0.0191
3 18 14 -0.3545 -0.0010
3 18 15 -0.6485 0.0133
3 18 16 -0.6010 -0.0127
3 18 17 -0.3596 0.0011
3 18 18 -1.0376 -0.0109
3 18 19 -0.9365 0.0050
3 18 20 -1.1590 0.0079
3 18 21 -1.3406 0.0120
3 18 22 -0.7154 0.0452
3 18 23 -1.2809 0.0165
3 18 24 -0.1354 0.0689
3 18 25 -0.8299 0.0146
3 19 1 -3.1010 0.0035
3 19 2 -1.2884 -0.0523
3 19 3 -2.8178 0.0617
3 19 4 -2.6985 0.0017
3 19 5 -2.2091 0.0536
3 19 6 -3.4275 0.0468
3 19 7 -1.1213 0.0063
3 19 8 -2.9599 0.0298
3 19 9 0.1505 -0.0276
3 19 10 -1.4902 -0.0194
3 19 11 0.4213 -0.0336
3 19 12 0.2617 -0.0177
3 19 13 -0.8206 -0.0167
3 19 14 1.0232 0.0193
3 19 15 -2.0467 0.0056
3 19 16 0.5280 0.0191
3 19 17 -1.8239 0.0123
3 19 18 0.0475 -0.0040
3 19 19 -0.8361 0.0057
3 19 20 0.2399 -0.0064
3 19 21 -0.2076 0.0084
3 19 22 0.5424 0.0004
3 19 23 0.0524 0.0215
3 19 24 0.4729 0.0033
3 20 1 1.5129 -0.0412
3 20 2 0.9138 0.0853
3 20 3 0.8275 -0.0430
3 20 4 1.6490 0.0057
3 20 5 -0.1090 -0.0474
3 20 6 1.8197 -0.0170
3 20 7 -0.9527 -0.0256
3 20 8 1.3514 -0.0044
3 20 9 -1.2054 0.0125
3 20 10 0.9340 -0.0046
3 20 11 -0.6643 0.0168
3 20 12 1.0037 -0.0098
3 20 13 -0.0094 -0.0080
3 20 14 1.0751 -0.0013
3 20 15 0.3635 -0.0152
3 20 16 0.9296 0.0106
3 20 17 0.8507 -0.0009
3 20 18 0.8548 0.0107
3 20 19 1.4120 0.0068
3 20 20 0.6289 -0.0036
3 20 21 1.4639 -0.0007
3 20 22 0.0381 -0.0257
3 20 23 0.9241 -0.0134
3 21 1 1.4615 0.0063
3 21 2 1.0783 0.0236
3 21 3 1.6536 -0.0001
3 21 4 1.7750 -0.0347
3 21 5 1.4289 0.0157
3 21 6 2.0981 -0.0674
3 21 7 0.4093 0.0026
3 21 8 2.1810 -0.0134
3 21 9 -0.4893 -0.0188
3 21 10 1.9516 0.0417
3 21 11 -0.2763 0.0024
3 21 12 1.4432 0.0286
3 21 13 0.4903 0.0240
3 21 14 1.0394 -0.0022
3 21 15 0.8290 -0.0037
3 21 16 1.0482 -0.0046
3 21 17 0.5410 -0.0344
3 21 18 1.3348 -0.0000
3 21 19 -0.1397 -0.0327
3 21 20 1.4562 0.0020
3 21 21 -0.6699 -0.0278
3 21 22 1.1121 0.0105
3 22 1 0.3436 -0.0230
3 22 2 -0.1046 -0.0436
3 22 3 0.3833 -0.0229
3 22 4 -0.3814 0.0097
3 22 5 0.5226 0.0010
3 22 6 -0.7825 0.0132
3 22 7 0.9913 0.0151
3 22 8 -0.7884 0.0026
3 22 9 1.6251 0.0087
3 22 10 -0.3660 0.0068
3 22 11 1.6333 0.0097
3 22 12 -0.1850 0.0136
3 22 13 0.7330 0.0202
3 22 14 -0.2530 0.0066
3 22 15 -0.2316 0.0179
3 22 16 -0.0837 -0.0075
3 22 17 -0.3909 0.0044
3 22 18 0.1785 -0.0172
3 22 19 0.1972 0.0025
3 22 20 0.3082 -0.0136
3 22 21 0.7337 0.0138
3 23 1 3.2517 0.0984
3 23 2 -1.9115 -0.0305
3 23 3 1.5580 0.0448
3 23 4 -2.9232 -0.0083
3 23 5 -0.1275 -0.0249
3 23 6 -3.0811 0.0069
3 23 7 -0.7937 -0.0130
3 23 8 -2.8218 -0.0132
3 23 9 -0.6742 0.0223
3 23 10 -2.3901 -0.0250
3 23 11 0.0186 0.0073
3 23 12 -1.7544 -0.0137
3 23 13 1.0602 -0.0205
3 23 14 -0.8063 -0.0052
3 23 15 1.6317 -0.0105
3 23 16 -0.0116 0.0025
3 23 17 1.2692 0.0164
3 23 18 -0.0680 0.0120
3 23 19 0.6451 0.0284
3 24 1 -3.0727 0.0242
3 24 2 -0.9524 -0.0246
3 24 3 -2.8487 0.0348
3 24 4 -1.2827 -0.0320
3 24 5 -1.8311 0.0284
3 24 6 -0.8879 0.0110
3 24 7 -0.2521 0.0079
3 24 8 -0.4954 0.0408
3 24 9 0.5295 -0.0085
3 24 10 -0.6081 0.0169
3 24 11 0.0806 -0.0114
3 24 12 -0.7115 -0.0102
3 24 13 -0.3945 -0.0012
3 24 14 -0.4530 -0.0024
3 24 15 -0.3598 0.0133
3 24 16 -0.1852 0.0094
3 24 17 -0.5079 0.0066
3 24 18 0.0613 0.0079
3 25 1 -3.4190 0.0003
3 25 2 0.9977 0.0266
3 25 3 -1.3410 0.0148
3 25 4 1.7496 0.0107
3 25 5 0.6878 0.0515
3 25 6 2.0881 -0.0106
3 25 7 1.6497 0.0395
3 25 8 2.0040 -0.0176
3 25 9 1.9991 0.0006
3 25 10 1.5588 -0.0138
3 25 11 1.6497 -0.0121
3 25 12 0.8641 -0.0082
3 25 13 0.4192 -0.0086
3 25 14 0.1713 0.0009
3 25 15 -0.5566 -0.0154
3 25 16 -0.2421 0.0040
3 26 1 3.8300 0.0275
3 26 2 -0.0057 -0.0677
3 26 3 3.3833 -0.0030
3 26 4 -0.1544 -0.0266
3 26 5 2.2705 -0.0082
3 26 6 -0.4426 -0.0246
3 26 7 0.7854 -0.0038
3 26 8 -0.5897 -0.0123
3 26 9 -0.1394 -0.0048
3 26 10 -0.1709 0.0226
3 26 11 -0.1641 -0.0016
3 26 12 0.5513 0.0224
3 26 13 -0.0062 -0.0075
3 26 14 0.7136 -0.0110
3 27 1 -0.5433 0.0115
3 27 2 0.2545 0.0050
3 27 3 -1.3041 0.0038
3 27 4 0.2009 0.0190
3 27 5 -1.6769 -0.0159
3 27 6 -0.1481 0.0402
3 27 7 -1.3653 -0.0105
3 27 8 -0.3345 0.0248
3 27 9 -1.1629 -0.0035
3 27 10 -0.0093 -0.0066
3 27 11 -1.1555 -0.0208
3 27 12 0.4881 -0.0176
3 28 1 -0.7790 0.0081
3 28 2 0.1099 0.0584
3 28 3 -0.2438 -0.0067
3 28 4 0.2661 0.0185
3 28 5 0.2985 -0.0229
3 28 6 0.4418 -0.0074
3 28 7 0.3902 -0.0114
3 28 8 0.5571 -0.0211
3 29 1 1.2837 -0.0626
3 29 2 0.0406 -0.0086
3 29 3 0.5127 -0.0457
4 0 2 3.4209 0.2842
4 0 4 -16.8145 0.1962
4 0 6 -33.8385 0.1258
4 0 8 -36.0874 0.0736
4 0 10 -24.2805 0.0402
4 0 12 -9.9014 0.0072
4 0 14 -1.2196 -0.0663
4 0 16 3.2797 -0.1245
4 0 18 5.7685 -0.1092
4 0 20 5.2349 -0.0876
4 0 22 3.0523 -0.1143
4 0 24 1.6080 -0.1251
4 0 26 0.1449 -0.0595
4 0 28 -1.9327 0.0369
4 0 30 -2.6510 0.0841
4 0 32 -1.2672 0.0727
4 1 0 5.6307 -0.0942
4 1 1 -7.1703 -0.1174
4 1 2 5.1279 -0.1223
4 1 3 -16.6752 0.0567
4 1 4 6.8104 -0.0483
4 1 5 -16.3280 0.0514
4 1 6 10.6479 0.1217
4 1 7 -9.4948 -0.0578
4 1 8 8.9105 0.1610
4 1 10 1.2124 0.0453
4 1 11 0.7370 0.0766
4 1 12 -3.2789 -0.0319
4 1 13 1.6865 0.0600
4 1 14 -2.2470 -0.0185
4 1 15 1.1387 0.0199
4 1 16 -1.3397 0.0060
4 1 17 -0.4354 0.0425
4 1 18 -1.4904 -0.0072
4 1 19 -1.5994 0.0097
4 1 20 -0.2902 -0.0390
4 1 21 -1.5821 -0.0409
4 1 22 0.4810 -0.0161
4 1 23 -1.4372 0.0181
4 1 24 -0.9129 0.0386
4 1 25 -1.3930 0.0503
4 1 26 -2.0530 0.0228
4 1 27 -0.6617 -0.0500
4 1 28 -1.4609 -0.0141
4 1 29 0.2119 -0.1041
4 1 30 -0.9008 0.0161
4 1 31 0.3778 -0.0351
4 1 32 -1.2139 0.0402
4 2 0 -28.9188 -0.0499
4 2 1 0.7481 0.0340
4 2 2 -20.8948 0.0077
4 2 3 0.9910 0.0028
4 2 4 -1.4008 0.0150
4 2 5 -1.0032 0.0327
4 2 6 16.4573 -0.0107
4 2 7 -2.5429 0.0698
4 2 8 20.4740 -0.0382
4 2 9 -0.7736 0.0987
4 2 10 12.4633 -0.0410
4 2 11 2.0677 0.0793
4 2 12 3.5000 -0.0232
4 2 13 2.6117 0.0008
4 2 14 -1.1842 0.0369
4 2 15 1.7558 -0.0341
4 2 16 -3.3782 0.1013
4 2 17 1.3758 0.0010
4 2 18 -3.9792 0.0800
4 2 19 1.1948 0.0150
4 2 20 -2.6390 0.0290
4 2 21 0.6785 -0.0059
4 2 22 -0.9110 0.0345
4 2 23 0.0262 -0.0223
4 2 24 -0.1461 0.0349
4 2 25 -0.4896 -0.0432
4 2 26 0.6267 -0.0004
4 2 27 -0.8831 -0.0583
4 2 28 1.8034 -0.0135
4 2 29 -1.2276 -0.0313
4 2 30 1.7918 -0.0062
4 2 31 -1.1813 0.0148
4 2 32 0.4644 -0.0061
4 3 1 12.2432 0.1351
4 3 3 29.3410 0.0138
4 3 4 -6.6952 -0.0083
4 3 5 29.9755 0.0413
4 3 6 -16.1464 -0.1425
4 3 7 18.0691 0.0565
4 3 8 -15.0335 -0.1319
4 3 9 5.0984 -0.0397
4 3 10 -6.7168 -0.0299
4 3 11 -2.5923 -0.0641
4 3 12 -0.5218 0.0225
4 3 13 -5.3915 0.0243
4 3 14 0.8439 0.0237
4 3 15 -3.9299 0.0437
4 3 16 0.9455 0.0344
4 3 17 0.1801 -0.0338
4 3 18 1.3297 0.0208
4 3 19 2.9559 -0.0409
4 3 20 0.7025 -0.0167
4 3 21 3.3154 0.0360
4 3 22 -0.5015 -0.0148
4 3 23 3.3574 0.0288
4 3 24 -0.4421 0.0121
4 3 25 3.0700 -0.0392
4 3 26 0.5352 0.0141
4 3 27 1.4107 -0.0008
4 3 28 0.8938 -0.0148
4 3 29 -0.2937 0.0631
4 3 30 0.7605 -0.0558
4 3 31 -0.7327 0.0103
4 4 0 11.8905 0.0728
4 4 1 -4.0448 -0.0340
4 4 2 7.0232 0.0092
4 4 3 -7.9407 -0.0353
4 4 4 -3.5311 -0.0254
4 4 5 -6.5341 -0.0047
4 4 6 -10.8245 -0.0394
4 4 7 -6.0354 0.0030
4 4 8 -9.7603 0.0139
4 4 9 -8.0049 -0.0132
4 4 10 -3.8917 0.0501
4 4 11 -9.4050 0.0064
4 4 12 1.0344 0.0078
4 4 13 -9.0070 0.0621
4 4 14 3.2363 -0.0144
4 4 15 -7.4629 0.0582
4 4 16 3.0208 0.0052
4 4 17 -5.7826 -0.0094
4 4 18 0.9709 -0.0010
4 4 19 -4.6624 -0.0234
4 4 20 -1.1714 -0.0054
4 4 21 -3.6701 0.0024
4 4 22 -1.5919 0.0189
4 4 23 -2.3274 -0.0180
4 4 24 -0.5843 0.0242
4 4 25 -1.0257 -0.0298
4 4 26 0.1489 0.0077
4 4 27 -0.1892 -0.0031
4 4 28 0.2779 -0.0034
4 4 29 0.1608 -0.0111
4 4 30 0.6499 -0.0175
4 4 31 0.3272 -0.0370
4 5 0 4.0427 -0.4666
4 5 1 -5.5503 0.1485
4 5 2 8.9164 -0.1920
4 5 3 -13.8797 0.1051
4 5 4 17.2058 0.0499
4 5 5 -15.4081 -0.0218
4 5 6 19.6596 0.0901
4 5 7 -10.4127 -0.0724
4 5 8 15.2752 0.0048
4 5 9 -2.8015 -0.0011
4 5 10 8.1614 -0.0486
4 5 11 3.5071 0.0223
4 5 12 2.0702 -0.0308
4 5 13 5.7369 -0.0264
4 5 14 -1.1590 0.0104
4 5 15 3.1965 -0.0071
4 5 16 -2.3301 0.0210
4 5 17 -0.9560 0.0501
4 5 18 -2.6084 0.0088
4 5 19 -3.0412 0.0256
4 5 20 -1.7250 0.0087
4 5 21 -3.2783 -0.0309
4 5 22 -0.2798 -0.0068
4 5 23 -3.4380 -0.0198
4 5 24 0.1785 -0.0360
4 5 25 -3.2552 0.0194
4 5 26 -0.4132 -0.0151
4 5 27 -2.0318 0.0080
4 5 28 -1.1138 0.0310
4 5 29 -0.6848 -0.0242
4 5 30 -1.2560 0.0414
4 5 31 -0.0890 -0.0191
4 6 0 17.4271 0.0033
4 6 1 0.5945 0.0412
4 6 2 19.7906 -0.0238
4 6 3 2.1972 0.0623
4 6 4 21.7634 -0.0140
4 6 5 4.6604 -0.0166
4 6 6 18.0575 -0.0157
4 6 7 7.3367 -0.0438
4 6 8 11.4820 -0.0259
4 6 9 8.9630 -0.0190
4 6 10 5.2077 0.0114
4 6 11 8.9941 -0.0266
4 6 12 -0.2780 0.0720
4 6 13 7.7787 -0.0281
4 6 14 -3.1300 0.0629
4 6 15 6.1188 -0.0046
4 6 16 -2.0622 0.0106
4 6 17 4.7025 -0.0044
4 6 18 0.9667 0.0070
4 6 19 3.4189 -0.0098
4 6 20 2.8956 0.0150
4 6 21 1.8714 0.0163
4 6 22 2.2465 -0.0011
4 6 23 0.1801 0.0477
4 6 24 0.1383 0.0096
4 6 25 -1.0351 0.0466
4 6 26 -1.4469 0.0187
4 6 27 -0.9476 0.0175
4 6 28 -1.9477 -0.0100
4 6 29 0.1984 0.0019
4 6 30 -1.4718 -0.0133
4 6 31 0.7930 0.0178
4 7 0 -21.0135 0.3502
4 7 1 -0.2647 -0.2377
4 7 2 -20.4762 0.2034
4 7 3 -0.7042 -0.1436
4 7 4 -17.7171 0.0512
4 7 5 -0.1487 -0.0151
4 7 6 -12.2203 -0.0242
4 7 7 0.8022 0.0477
4 7 8 -6.3079 -0.0365
4 7 9 -0.3555 0.0240
4 7 10 -1.9970 -0.0062
4 7 11 -2.3900 -0.0107
4 7 12 0.8911 0.0344
4 7 13 -1.8175 0.0038
4 7 14 2.7583 0.0250
4 7 15 0.7422 0.0186
4 7 16 3.1175 -0.0243
4 7 17 2.5651 0.0043
4 7 18 2.0617 -0.0286
4 7 19 3.0161 0.0006
4 7 20 1.0005 0.0057
4 7 21 2.7856 -0.0034
4 7 22 0.7731 0.0025
4 7 23 2.6869 -0.0222
4 7 24 0.7371 -0.0196
4 7 25 2.7257 -0.0211
4 7 26 0.5484 -0.0128
4 7 27 2.0518 -0.0034
4 7 28 0.4507 -0.0059
4 7 29 0.9907 0.0135
4 7 30 0.1234 -0.0168
4 7 31 0.4484 0.0310
4 8 0 -5.1929 -0.3303
4 8 1 4.3223 0.0000
4 8 2 -6.5186 -0.1282
4 8 3 8.1436 0.0073
4 8 4 -9.2811 0.0257
4 8 5 5.4073 0.0028
4 8 6 -10.4027 0.0639
4 8 7 2.3787 -0.0018
4 8 8 -7.7174 0.0112
4 8 9 1.1988 -0.0101
4 8 10 -2.7691 -0.0474
4 8 11 0.3829 -0.0111
4 8 12 1.1407 -0.0308
4 8 13 -0.2509 -0.0054
4 8 14 2.5273 0.0150
4 8 15 -0.6815 0.0031
4 8 16 1.6137 0.0218
4 8 17 -0.6465 0.0167
4 8 18 -0.5687 0.0158
4 8 19 0.3053 0.0143
4 8 20 -2.1051 0.0196
4 8 21 1.1964 -0.0029
4 8 22 -1.9132 0.0133
4 8 23 1.2611 -0.0107
4 8 24 -0.7100 0.0013
4 8 25 1.0339 -0.0110
4 8 26 0.5872 0.0036
4 8 27 0.5942 0.0039
4 8 28 1.2118 0.0148
4 8 29 -0.1891 0.0248
4 8 30 0.5797 0.0144
4 9 0 17.9240 -0.1687
4 9 1 1.8306 0.0781
4 9 2 15.4927 -0.1149
4 9 3 3.8002 0.0580
4 9 4 10.1313 -0.0657
4 9 5 3.4391 0.0078
4 9 6 4.0498 0.0169
4 9 7 3.0597 -0.0159
4 9 8 -1.7951 0.0859
4 9 9 3.2600 0.0058
4 9 10 -5.2689 0.0376
4 9 11 2.8377 0.0303
4 9 12 -5.7042 -0.0467
4 9 13 1.7716 0.0213
4 9 14 -4.5657 -0.0385
4 9 15 0.7650 0.0000
4 9 16 -2.0133 0.0112
4 9 17 -0.0175 0.0050
4 9 18 0.9993 0.0016
4 9 19 -0.4272 0.0154
4 9 20 1.7274 -0.0294
4 9 21 -0.5612 -0.0038
4 9 22 0.4705 -0.0066
4 9 23 -0.8241 -0.0220
4 9 24 -0.2197 0.0198
4 9 25 -0.9747 -0.0062
4 9 26 -0.0993 0.0002
4 9 27 -0.6834 0.0160
4 9 28 -0.0715 0.0083
4 9 29 -0.3299 0.0089
4 9 30 -0.1402 0.0509
4 10 0 -20.9714 0.1307
4 10 1 -2.8902 -0.0106
4 10 2 -19.2640 -0.0042
4 10 3 -7.3534 -0.0143
4 10 4 -13.0071 -0.0878
4 10 5 -8.5540 0.0142
4 10 6 -4.6546 -0.0362
4 10 7 -7.1531 0.0138
4 10 8 -0.6125 0.0243
4 10 9 -5.6456 -0.0073
4 10 10 -0.9021 0.0259
4 10 11 -4.3629 -0.0103
4 10 12 -0.8752 0.0026
4 10 13 -2.1392 -0.0178
4 10 14 0.0275 -0.0093
4 10 15 -0.2415 -0.0179
4 10 16 0.3361 -0.0035
4 10 17 -0.5279 0.0126
4 10 18 0.5704 0.0008
4 10 19 -1.7662 0.0208
4 10 20 1.2508 -0.0007
4 10 21 -1.6629 -0.0091
4 10 22 1.8016 -0.0008
4 10 23 -0.1015 -0.0215
4 10 24 1.6315 -0.0046
4 10 25 1.3019 -0.0105
4 10 26 0.8035 -0.0069
4 10 27 1.3772 -0.0072
4 10 28 0.1014 -0.0088
4 10 29 0.7545 -0.0084
4 10 30 0.0304 -0.0202
4 11 0 -8.4694 0.2005
4 11 1 -0.8104 0.1341
4 11 2 -7.9088 0.1244
4 11 3 -1.1715 0.0555
4 11 4 -5.3737 0.0228
4 11 5 -1.2155 0.0081
4 11 6 -0.9563 -0.0526
4 11 7 -3.2361 -0.0023
4 11 8 2.9482 -0.0631
4 11 9 -5.4241 -0.0163
4 11 10 4.9969 -0.0042
4 11 11 -6.4955 -0.0223
4 11 12 5.4010 0.0353
4 11 13 -7.4232 -0.0165
4 11 14 3.8962 -0.0056
4 11 15 -7.3948 -0.0105
4 11 16 0.8449 -0.0335
4 11 17 -5.8319 -0.0052
4 11 18 -1.7955 0.0114
4 11 19 -4.3663 -0.0000
4 11 20 -2.4842 0.0321
4 11 21 -3.5689 0.0141
4 11 22 -1.4835 -0.0142
4 11 23 -2.6527 0.0249
4 11 24 -0.3309 -0.0360
4 11 25 -1.5102 0.0075
4 11 26 -0.1715 -0.0055
4 11 27 -0.5243 -0.0133
4 11 28 -0.3462 -0.0008
4 11 29 -0.0305 -0.0060
4 12 0 25.2940 -0.0353
4 12 1 0.2131 -0.0606
4 12 2 22.2223 0.0137
4 12 3 1.6798 -0.0005
4 12 4 14.9502 0.0384
4 12 5 3.0541 0.0561
4 12 6 7.3853 0.0077
4 12 7 1.9539 0.0498
4 12 8 2.4480 0.0007
4 12 9 0.1126 0.0213
4 12 10 0.4837 0.0202
4 12 11 -0.9418 0.0023
4 12 12 -0.5267 0.0056
4 12 13 -2.2716 -0.0039
4 12 14 -1.7883 -0.0082
4 12 15 -3.3404 0.0014
4 12 16 -2.0439 0.0111
4 12 17 -2.7647 0.0057
4 12 18 -1.0105 0.0195
4 12 19 -1.4501 0.0076
4 12 20 -0.5169 0.0135
4 12 21 -0.9510 0.0050
4 12 22 -0.9700 0.0106
4 12 23 -1.3865 -0.0061
4 12 24 -1.2131 -0.0051
4 12 25 -1.8644 -0.0096
4 12 26 -1.0532 -0.0159
4 12 27 -1.6112 -0.0105
4 12 28 -0.7124 -0.0011
4 12 29 -0.7732 -0.0264
4 13 0 3.9605 -0.2287
4 13 1 -1.5388 -0.1282
4 13 2 4.2008 -0.1211
4 13 3 -3.1045 -0.0620
4 13 4 3.6486 0.0260
4 13 5 -1.7646 0.0115
4 13 6 2.1581 0.1006
4 13 7 1.6136 0.0258
4 13 8 1.4967 0.0597
4 13 9 5.4469 -0.0008
4 13 10 0.9368 -0.0222
4 13 11 8.2271 -0.0131
4 13 12 -0.5377 -0.0535
4 13 13 9.5044 -0.0131
4 13 14 -1.4571 -0.0136
4 13 15 9.5453 -0.0189
4 13 16 -1.1793 0.0247
4 13 17 7.9874 -0.0164
4 13 18 -0.5820 0.0122
4 13 19 5.3675 0.0048
4 13 20 -0.2413 0.0039
4 13 21 3.6017 0.0179
4 13 22 -0.6512 0.0222
4 13 23 2.7153 0.0021
4 13 24 -1.3573 0.0155
4 13 25 1.3289 -0.0155
4 13 26 -1.0452 -0.0063
4 13 27 0.0837 -0.0118
4 13 28 -0.0821 0.0034
4 14 0 -10.8016 0.0401
4 14 1 0.2238 0.1383
4 14 2 -8.9156 0.0103
4 14 3 0.6386 0.0555
4 14 4 -5.3579 -0.0232
4 14 5 0.4879 -0.0149
4 14 6 -2.5999 -0.0249
4 14 7 -0.4113 -0.0078
4 14 8 -0.6346 -0.0064
4 14 9 -1.1015 0.0144
4 14 10 0.5632 0.0030
4 14 11 -1.1268 0.0032
4 14 12 1.0459 0.0064
4 14 13 -0.7819 -0.0011
4 14 14 1.5239 0.0048
4 14 15 -0.1062 0.0056
4 14 16 1.6191 -0.0027
4 14 17 0.5195 -0.0008
4 14 18 0.7771 -0.0019
4 14 19 0.4836 0.0054
4 14 20 -0.0486 -0.0030
4 14 21 -0.0047 0.0225
4 14 22 -0.0205 -0.0121
4 14 23 -0.3675 0.0154
4 14 24 0.4490 -0.0048
4 14 25 -0.2595 0.0010
4 14 26 0.7265 0.0076
4 14 27 0.2321 0.0068
4 14 28 0.5767 0.0034
4 15 0 -2.3204 0.0900
4 15 1 1.4101 0.0443
4 15 2 -2.2417 0.0524
4 15 3 2.8542 0.0385
4 15 4 -2.3906 -0.0088
4 15 5 1.9148 -0.0002
4 15 6 -2.7846 -0.0595
4 15 7 -0.4898 -0.0285
4 15 8 -2.8950 -0.0500
4 15 9 -3.1117 -0.0065
4 15 10 -2.6741 0.0045
4 15 11 -4.5390 0.0184
4 15 12 -1.7813 0.0325
4 15 13 -4.8847 0.0177
4 15 14 -0.0877 0.0174
4 15 15 -5.3618 0.0165
4 15 16 1.1488 -0.0000
4 15 17 -5.1319 0.0189
4 15 18 1.3875 -0.0030
4 15 19 -3.2778 0.0094
4 15 20 1.5804 -0.0033
4 15 21 -1.5628 -0.0053
4 15 22 1.7925 0.0048
4 15 23 -1.0824 -0.0029
4 15 24 1.4208 0.0244
4 15 25 -0.7048 0.0110
4 15 26 0.7336 0.0203
4 15 27 -0.1076 0.0055
4 16 0 7.8920 0.0056
4 16 1 -0.2660 -0.1101
4 16 2 7.6479 -0.0253
4 16 3 -1.1033 -0.0539
4 16 4 6.9523 -0.0209
4 16 5 -1.1699 -0.0066
4 16 6 5.9103 -0.0023
4 16 7 0.8051 0.0034
4 16 8 4.3716 0.0009
4 16 9 3.0388 0.0091
4 16 10 2.2664 -0.0110
4 16 11 3.8356 0.0232
4 16 12 0.4851 -0.0139
4 16 13 3.9428 0.0156
4 16 14 -0.2377 -0.0033
4 16 15 3.7737 -0.0052
4 16 16 -0.5027 0.0137
4 16 17 2.7124 -0.0092
4 16 18 -0.8214 0.0237
4 16 19 1.2935 -0.0104
4 16 20 -0.9445 0.0097
4 16 21 0.8878 -0.0106
4 16 22 -0.9157 -0.0074
4 16 23 1.4161 0.0128
4 16 24 -0.8515 -0.0024
4 16 25 1.4502 0.0331
4 16 26 -0.5804 0.0009
4 17 0 -3.0890 -0.0694
4 17 1 0.0421 -0.1000
4 17 2 -2.8728 -0.0699
4 17 3 -0.0874 -0.0716
4 17 4 -2.1493 -0.0348
4 17 5 -0.0360 -0.0117
4 17 6 -1.2974 0.0059
4 17 7 0.5029 0.0332
4 17 8 -0.6942 0.0281
4 17 9 0.5514 0.0157
4 17 10 0.0210 0.0157
4 17 11 -0.0427 -0.0232
4 17 12 0.4873 -0.0088
4 17 13 -0.2022 -0.0215
4 17 14 -0.0523 -0.0148
4 17 15 0.4350 -0.0031
4 17 16 -0.8251 -0.0061
4 17 17 1.2822 -0.0070
4 17 18 -0.8520 -0.0003
4 17 19 1.5280 -0.0080
4 17 20 -0.5330 -0.0025
4 17 21 1.0186 0.0175
4 17 22 -0.3183 -0.0049
4 17 23 0.6009 0.0388
4 17 24 -0.0087 -0.0025
4 17 25 0.4908 0.0287
4 17 26 0.3867 -0.0028
4 18 0 -1.2546 -0.0676
4 18 1 0.6061 0.0709
4 18 2 -0.9176 -0.0014
4 18 3 1.5631 0.0380
4 18 4 -0.4279 0.0245
4 18 5 1.5503 0.0050
4 18 6 -0.9418 0.0076
4 18 7 0.2588 -0.0139
4 18 8 -2.4555 -0.0028
4 18 9 -1.2418 -0.0171
4 18 10 -3.2109 0.0086
4 18 11 -1.8456 -0.0005
4 18 12 -2.3891 0.0204
4 18 13 -2.0305 0.0132
4 18 14 -1.0620 0.0158
4 18 15 -2.2177 0.0046
4 18 16 0.0063 -0.0062
4 18 17 -1.5576 -0.0091
4 18 18 0.8533 -0.0200
4 18 19 -0.1951 -0.0060
4 18 20 1.3039 0.0041
4 18 21 0.3220 0.0091
4 18 22 1.1923 0.0354
4 18 23 -0.1658 0.0054
4 18 24 0.7748 0.0274
4 18 25 -0.3794 -0.0204
4 19 0 -0.0576 0.0558
4 19 1 0.1901 0.1292
4 19 2 -0.2808 0.0746
4 19 3 0.2511 0.0821
4 19 4 -0.6002 0.0483
4 19 5 -0.2761 -0.0105
4 19 6 -0.6680 -0.0062
4 19 7 -0.6485 -0.0482
4 19 8 -0.4878 -0.0421
4 19 9 0.1416 -0.0176
4 19 10 -0.1778 -0.0267
4 19 11 1.6668 0.0093
4 19 12 -0.1716 0.0137
4 19 13 2.4514 0.0009
4 19 14 -0.5186 0.0238
4 19 15 1.9121 -0.0111
4 19 16 -0.8390 -0.0002
4 19 17 0.9014 -0.0049
4 19 18 -1.4267 -0.0188
4 19 19 0.4818 0.0031
4 19 20 -2.1010 -0.0160
4 19 21 0.5916 -0.0025
4 19 22 -1.6359 -0.0099
4 19 23 0.4908 -0.0164
4 19 24 -0.3793 -0.0139
4 20 0 -1.0141 0.0433
4 20 1 -0.6176 -0.0099
4 20 2 -1.2553 -0.0002
4 20 3 -1.0948 -0.0294
4 20 4 -1.2259 -0.0099
4 20 5 -0.4520 -0.0234
4 20 6 0.2046 -0.0035
4 20 7 0.4059 0.0150
4 20 8 2.6189 -0.0022
4 20 9 0.8972 0.0270
4 20 10 4.0066 0.0000
4 20 11 0.9652 -0.0000
4 20 12 3.0972 -0.0073
4 20 13 0.8100 -0.0157
4 20 14 1.0003 -0.0180
4 20 15 0.6796 -0.0080
4 20 16 -0.3347 -0.0063
4 20 17 0.5240 -0.0083
4 20 18 -0.3417 0.0129
4 20 19 0.4182 -0.0194
4 20 20 0.2445 0.0076
4 20 21 0.6049 -0.0216
4 20 22 0.5305 -0.0131
4 20 23 0.7802 -0.0111
4 21 0 1.7918 -0.0172
4 21 1 -0.5437 -0.0686
4 21 2 1.8172 -0.0145
4 21 3 -0.8347 -0.0487
4 21 4 1.7507 -0.0025
4 21 5 -0.1011 -0.0059
4 21 6 1.1490 0.0398
4 21 7 0.3017 0.0190
4 21 8 -0.0445 0.0508
4 21 9 -0.4408 0.0156
4 21 10 -0.7117 0.0154
4 21 11 -1.7121 0.0062
4 21 12 0.1556 -0.0161
4 21 13 -2.1580 0.0037
4 21 14 1.8072 -0.0252
4 21 15 -1.4547 0.0039
4 21 16 2.9507 -0.0174
4 21 17 -0.8963 -0.0047
4 21 18 3.4049 0.0089
4 21 19 -1.1318 -0.0203
4 21 20 3.1997 0.0333
4 21 21 -1.2110 -0.0232
4 21 22 2.0164 0.0309
4 22 0 1.8843 -0.0318
4 22 1 0.0837 -0.1062
4 22 2 1.6014 -0.0016
4 22 3 -0.2805 -0.0393
4 22 4 0.9343 0.0128
4 22 5 -1.0757 0.0019
4 22 6 0.3561 0.0126
4 22 7 -1.1035 -0.0009
4 22 8 -0.0011 -0.0085
4 22 9 -0.3186 -0.0008
4 22 10 -0.4225 -0.0283
4 22 11 0.2489 0.0055
4 22 12 -0.6386 -0.0129
4 22 13 0.3584 0.0052
4 22 14 -0.3527 0.0119
4 22 15 0.5673 0.0124
4 22 16 -0.2108 -0.0042
4 22 17 0.9783 0.0287
4 22 18 -0.5870 -0.0401
4 22 19 1.1000 0.0318
4 22 20 -0.8426 -0.0378
4 23 0 -0.8222 0.0541
4 23 1 -0.3385 -0.0290
4 23 2 -0.7268 0.0191
4 23 3 -1.0510 -0.0094
4 23 4 -0.5698 -0.0269
4 23 5 -1.4727 0.0185
4 23 6 -0.1209 -0.0463
4 23 7 -1.0629 0.0110
4 23 8 0.8696 -0.0224
4 23 9 -0.1817 -0.0030
4 23 10 1.4061 -0.0021
4 23 11 0.1680 0.0005
4 23 12 0.4789 -0.0070
4 23 13 -0.0596 0.0001
4 23 14 -1.1015 0.0029
4 23 15 0.0178 0.0009
4 23 16 -1.8137 0.0240
4 23 17 0.5086 0.0197
4 23 18 -1.4759 0.0113
4 23 19 0.6707 0.0300
4 24 0 -0.6795 0.1048
4 24 1 -0.4955 0.0666
4 24 2 -0.5288 0.0472
4 24 3 -0.9696 0.0109
4 24 4 -0.5200 -0.0018
4 24 5 -0.7585 -0.0192
4 24 6 -1.0755 -0.0179
4 24 7 -0.8791 -0.0065
4 24 8 -1.5208 -0.0041
4 24 9 -1.5400 0.0116
4 24 10 -1.0272 0.0135
4 24 11 -1.4743 0.0158
4 24 12 -0.0940 0.0102
4 24 13 -0.4706 0.0088
4 24 14 0.2816 -0.0039
4 24 15 0.0699 -0.0081
4 24 16 0.1597 0.0033
4 24 17 -0.2474 -0.0193
4 25 0 -2.5379 -0.0390
4 25 1 1.0474 0.0471
4 25 2 -2.3045 -0.0576
4 25 3 2.6980 0.0115
4 25 4 -1.5742 -0.0193
4 25 5 3.1186 -0.0049
4 25 6 -0.6492 0.0138
4 25 7 2.2978 -0.0017
4 25 8 -0.2538 0.0073
4 25 9 1.4285 -0.0121
4 25 10 -0.4924 -0.0054
4 25 11 1.4717 -0.0186
4 25 12 -0.5402 -0.0017
4 25 13 1.6950 0.0051
4 25 14 -0.0642 -0.0055
4 25 15 1.0480 0.0161
4 25 16 0.2738 -0.0251
4 26 0 0.3506 0.0308
4 26 1 0.5158 -0.0265
4 26 2 0.4165 0.0300
4 26 3 1.1462 0.0233
4 26 4 0.7626 0.0114
4 26 5 1.1663 0.0268
4 26 6 1.1405 0.0021
4 26 7 1.1740 -0.0255
4 26 8 0.9238 -0.0008
4 26 9 1.3766 -0.0477
4 26 10 0.2606 -0.0127
4 26 11 1.1409 -0.0192
4 26 12 -0.1850 -0.0201
4 26 13 0.3165 0.0069
4 26 14 -0.0997 -0.0194
4 27 0 2.8088 -0.0148
4 27 1 -0.2739 -0.0014
4 27 2 2.2168 0.0422
4 27 3 -1.0520 0.0015
4 27 4 1.0189 0.0384
4 27 5 -1.6500 -0.0084
4 27 6 0.1659 -0.0046
4 27 7 -1.2361 -0.0060
4 27 8 -0.1470 -0.0150
4 27 9 -0.4121 0.0145
4 27 10 -0.2820 0.0074
4 27 11 -0.2810 0.0186
4 28 0 -0.0998 -0.0645
4 28 1 -0.2073 0.0864
4 28 2 -0.3479 -0.0080
4 28 3 -0.4355 0.0233
4 28 4 -1.0888 0.0217
4 28 5 -0.3525 -0.0011
4 28 6 -1.8202 0.0078
4 28 7 -0.0899 0.0165
4 28 8 -1.6789 -0.0002
5 0 2 -13.8230 -0.0301
5 0 4 -16.3594 -0.0746
5 0 6 -6.8456 -0.0280
5 0 8 5.4958 0.1285
5 0 10 10.6919 0.2651
5 0 12 7.3527 0.2295
5 0 14 1.9630 0.1061
5 0 16 -0.9896 0.0456
5 0 18 -2.0770 0.0053
5 0 20 -1.8018 -0.0584
5 0 22 -0.4183 -0.0639
5 0 24 0.2873 -0.0129
5 0 26 -0.3133 -0.0090
5 0 28 -1.0970 -0.0570
5 0 30 -1.3413 -0.0662
5 1 1 3.3492 0.1192
5 1 2 -2.9003 0.0354
5 1 3 0.8306 0.1380
5 1 4 -3.9404 0.0185
5 1 5 -1.2691 0.0176
5 1 6 -1.7790 0.0218
5 1 7 -1.7511 -0.1500
5 1 8 2.0317 0.0075
5 1 9 -1.9358 -0.1650
5 1 10 3.6685 -0.0043
5 1 11 -1.9268 -0.0526
5 1 12 2.2480 0.0039
5 1 13 -0.7311 0.0528
5 1 14 1.2188 0.0126
5 1 15 0.8530 0.1309
5 1 16 2.2948 -0.0008
5 1 17 1.6408 0.1653
5 1 18 2.8995 -0.0242
5 1 19 1.8105 0.1201
5 1 20 2.1018 -0.0089
5 1 21 1.3511 0.0556
5 1 22 2.2162 0.0231
5 1 23 0.2484 0.0316
5 1 24 2.8944 -0.0029
5 1 25 -0.5182 0.0198
5 1 26 1.7180 -0.0446
5 1 27 -0.5738 -0.0051
5 1 28 -0.1377 -0.0318
5 1 29 -0.5334 -0.0302
5 1 30 -0.3735 -0.0151
5 1 31 -0.5445 -0.0382
5 2 1 1.7075 0.0926
5 2 2 5.3417 0.0713
5 2 3 7.6351 0.0416
5 2 4 5.3625 -0.0034
5 2 5 13.5763 -0.1216
5 2 6 -2.4759 -0.0326
5 2 7 15.3381 -0.0923
5 2 8 -12.0975 -0.0198
5 2 9 13.0134 0.0487
5 2 10 -14.5527 -0.0071
5 2 11 8.6773 0.0366
5 2 12 -9.9851 -0.0088
5 2 13 4.2867 0.0102
5 2 14 -4.7586 -0.0202
5 2 15 0.2973 0.0987
5 2 16 -1.4207 -0.0415
5 2 17 -2.9119 0.0834
5 2 18 0.5451 -0.0150
5 2 19 -3.9913 -0.0413
5 2 20 0.5432 0.0596
5 2 21 -3.1485 -0.0245
5 2 22 -1.0372 0.0626
5 2 23 -2.0964 0.0754
5 2 24 -1.8308 -0.0014
5 2 25 -1.2671 0.0489
5 2 26 -0.9385 -0.0111
5 2 27 -0.3811 -0.0240
5 2 28 0.2586 0.0186
5 2 29 0.1698 -0.0160
5 2 30 0.7154 0.0153
5 2 31 0.1498 -0.0098
5 3 1 -11.7215 0.0347
5 3 2 11.9493 -0.0584
5 3 3 -8.4483 -0.0201
5 3 4 13.7276 -0.0288
5 3 5 -6.9135 -0.0294
5 3 6 4.6668 -0.0477
5 3 7 -6.5524 0.0129
5 3 8 -6.6213 -0.0406
5 3 9 -3.9798 0.0327
5 3 10 -11.4115 -0.0209
5 3 11 -1.3886 0.0141
5 3 12 -9.5414 -0.0367
5 3 13 -1.8822 0.0046
5 3 14 -6.8497 -0.0374
5 3 15 -3.7664 -0.0014
5 3 16 -5.5406 0.0059
5 3 17 -4.6424 -0.0244
5 3 18 -3.7848 0.0326
5 3 19 -4.2196 -0.0223
5 3 20 -2.1622 0.0102
5 3 21 -2.5964 -0.0033
5 3 22 -2.3113 -0.0247
5 3 23 -0.4012 -0.0155
5 3 24 -2.9124 -0.0229
5 3 25 1.0124 -0.0138
5 3 26 -2.4244 0.0187
5 3 27 1.1582 0.0223
5 3 28 -1.4439 0.0481
5 3 29 0.6783 0.0235
5 3 30 -0.6124 0.0343
5 3 31 0.3030 -0.0033
5 4 1 11.1401 -0.1329
5 4 2 1.9295 0.0464
5 4 3 3.0910 -0.0453
5 4 4 5.4401 0.0681
5 4 5 -7.6318 0.0485
5 4 6 11.5946 0.0548
5 4 7 -12.5462 -0.0125
5 4 8 16.4273 0.0032
5 4 9 -9.8398 -0.0729
5 4 10 14.9422 -0.0662
5 4 11 -5.7230 0.0111
5 4 12 9.0265 -0.0418
5 4 13 -3.2514 0.0657
5 4 14 3.7957 0.0510
5 4 15 -0.3676 -0.0206
5 4 16 0.6321 0.0518
5 4 17 2.5289 -0.0454
5 4 18 -1.0725 -0.0174
5 4 19 3.2197 0.0377
5 4 20 -0.8057 -0.0323
5 4 21 2.2743 0.0326
5 4 22 1.1119 -0.0069
5 4 23 1.1574 -0.0237
5 4 24 2.3240 0.0057
5 4 25 -0.1162 0.0093
5 4 26 1.5498 0.0049
5 4 27 -1.2402 0.0356
5 4 28 0.2941 -0.0126
5 4 29 -1.1295 -0.0062
5 4 30 -0.0768 -0.0297
5 4 31 0.0097 -0.0134
5 5 1 7.4296 -0.0086
5 5 2 -17.4957 0.0928
5 5 3 9.5702 0.0118
5 5 4 -22.2372 0.0365
5 5 5 12.8857 0.0062
5 5 6 -11.6953 -0.0016
5 5 7 13.7801 -0.0160
5 5 8 3.0252 -0.0205
5 5 9 10.5652 -0.0308
5 5 10 10.3010 -0.0253
5 5 11 6.5333 -0.0181
5 5 12 10.3363 0.0118
5 5 13 4.9129 -0.0010
5 5 14 8.2709 0.0547
5 5 15 5.0458 -0.0125
5 5 16 5.5129 0.0452
5 5 17 4.7132 -0.0212
5 5 18 2.6021 0.0127
5 5 19 3.2248 0.0013
5 5 20 0.8730 -0.0082
5 5 21 1.4914 0.0123
5 5 22 0.2485 -0.0162
5 5 23 0.1444 -0.0050
5 5 24 0.2604 -0.0011
5 5 25 -0.8233 -0.0120
5 5 26 0.8085 0.0060
5 5 27 -1.0699 -0.0006
5 5 28 1.0971 -0.0173
5 5 29 -0.5666 0.0126
5 5 30 0.5728 -0.0129
5 5 31 -0.1057 0.0213
5 6 1 2.1096 -0.1095
5 6 2 1.1284 -0.0690
5 6 3 6.3242 -0.0635
5 6 4 -2.4750 -0.0396
5 6 5 11.5029 0.0042
5 6 6 -7.7145 -0.0306
5 6 7 13.2779 0.0740
5 6 8 -9.5769 0.0076
5 6 9 10.9133 0.0474
5 6 10 -7.1371 0.0246
5 6 11 7.2024 -0.0150
5 6 12 -2.4016 -0.0236
5 6 13 3.7635 -0.0197
5 6 14 1.4318 -0.0668
5 6 15 0.7799 -0.0075
5 6 16 2.6732 -0.0141
5 6 17 -0.9354 -0.0233
5 6 18 2.4760 0.0534
5 6 19 -1.1955 -0.0458
5 6 20 1.4715 0.0301
5 6 21 -1.0267 -0.0469
5 6 22 -0.7237 -0.0132
5 6 23 -0.7091 -0.0247
5 6 24 -2.5908 -0.0126
5 6 25 0.1750 -0.0057
5 6 26 -2.4353 0.0009
5 6 27 0.8009 0.0003
5 6 28 -1.1924 0.0282
5 6 29 -0.0229 0.0105
5 6 30 -0.4479 0.0459
5 6 31 -1.3344 0.0163
5 7 1 0.5160 -0.0782
5 7 2 12.6019 -0.0584
5 7 3 -3.5953 -0.0412
5 7 4 16.6996 -0.0043
5 7 5 -6.9665 0.0095
5 7 6 11.4165 0.0190
5 7 7 -8.1081 0.0599
5 7 8 2.8005 0.0223
5 7 9 -7.8685 0.0586
5 7 10 -3.3699 0.0275
5 7 11 -6.1161 0.0066
5 7 12 -5.2463 0.0063
5 7 13 -4.0252 -0.0268
5 7 14 -3.4896 -0.0328
5 7 15 -2.6892 -0.0106
5 7 16 -0.4980 -0.0282
5 7 17 -1.2970 0.0093
5 7 18 1.0099 0.0131
5 7 19 -0.1132 -0.0070
5 7 20 0.8502 0.0266
5 7 21 0.0800 -0.0212
5 7 22 0.6003 0.0075
5 7 23 0.2369 -0.0051
5 7 24 0.6649 -0.0126
5 7 25 0.7496 -0.0047
5 7 26 0.4973 -0.0192
5 7 27 0.7885 -0.0203
5 7 28 0.2779 -0.0021
5 7 29 0.3910 -0.0061
5 7 30 0.4346 0.0159
5 8 1 -18.6164 0.1138
5 8 2 0.6645 0.1326
5 8 3 -18.1251 0.0355
5 8 4 2.7301 0.0702
5 8 5 -16.3169 -0.0140
5 8 6 5.2833 0.0366
5 8 7 -14.6380 -0.0194
5 8 8 6.0347 -0.0082
5 8 9 -12.9913 -0.0116
5 8 10 4.1030 -0.0123
5 8 11 -8.7226 -0.0124
5 8 12 1.1820 0.0004
5 8 13 -2.8688 -0.0168
5 8 14 -0.6108 -0.0118
5 8 15 0.5801 0.0025
5 8 16 -1.1514 -0.0061
5 8 17 0.9946 0.0229
5 8 18 -1.0362 0.0117
5 8 19 0.7657 0.0188
5 8 20 0.2211 0.0002
5 8 21 1.1903 0.0121
5 8 22 2.5986 -0.0036
5 8 23 1.5154 -0.0049
5 8 24 4.3496 0.0211
5 8 25 0.9278 -0.0294
5 8 26 4.0498 0.0275
5 8 27 0.2487 -0.0162
5 8 28 2.3800 0.0024
5 8 29 0.3993 0.0100
5 8 30 0.9734 -0.0179
5 9 1 -2.8954 -0.0649
5 9 2 -4.2004 0.0430
5 9 3 -2.9006 0.0019
5 9 4 -5.2755 0.0057
5 9 5 -2.2345 0.0226
5 9 6 -4.6573 0.0170
5 9 7 -0.8154 0.0081
5 9 8 -3.0681 0.0338
5 9 9 0.5378 0.0043
5 9 10 -0.7011 0.0155
5 9 11 1.0469 0.0198
5 9 12 -0.6319 -0.0078
5 9 13 0.5316 0.0253
5 9 14 -3.4984 -0.0209
5 9 15 -0.4614 0.0156
5 9 16 -5.6059 -0.0277
5 9 17 -0.9222 0.0125
5 9 18 -5.0850 -0.0190
5 9 19 -0.5796 0.0202
5 9 20 -3.2431 0.0026
5 9 21 -0.1665 0.0240
5 9 22 -1.6951 0.0139
5 9 23 -0.1530 0.0159
5 9 24 -1.1320 0.0124
5 9 25 -0.3977 0.0051
5 9 26 -0.9155 0.0155
5 9 27 -0.5230 -0.0025
5 9 28 -0.4818 0.0065
5 9 29 -0.1546 -0.0171
5 9 30 -0.2520 -0.0215
5 10 1 16.1290 0.1289
5 10 2 -4.1684 -0.1623
5 10 3 13.5976 0.0761
5 10 4 -6.1466 -0.0421
5 10 5 11.3616 -0.0014
5 10 6 -7.5188 0.0254
5 10 7 10.1297 -0.0321
5 10 8 -8.6521 0.0089
5 10 9 7.9452 -0.0006
5 10 10 -7.9287 -0.0230
5 10 11 4.2320 0.0066
5 10 12 -5.9046 -0.0123
5 10 13 0.7626 -0.0231
5 10 14 -3.8568 0.0139
5 10 15 -0.8899 -0.0200
5 10 16 -2.0938 0.0001
5 10 17 -0.9008 0.0039
5 10 18 -1.6424 -0.0125
5 10 19 -0.6791 0.0060
5 10 20 -2.9568 0.0190
5 10 21 -1.0312 0.0000
5 10 22 -4.3430 0.0215
5 10 23 -1.1789 -0.0023
5 10 24 -4.2781 -0.0247
5 10 25 -0.5190 -0.0004
5 10 26 -3.0905 -0.0381
5 10 27 0.1687 0.0092
5 10 28 -1.7981 -0.0198
5 10 29 0.2637 0.0147
5 11 1 -2.8620 0.0012
5 11 2 -0.6908 -0.0566
5 11 3 -0.0211 -0.0576
5 11 4 -0.1308 0.0053
5 11 5 2.0996 -0.0465
5 11 6 0.6187 0.0358
5 11 7 3.3528 -0.0122
5 11 8 0.8129 0.0049
5 11 9 4.6926 0.0063
5 11 10 1.5359 -0.0163
5 11 11 4.8989 0.0053
5 11 12 3.4946 0.0020
5 11 13 3.8562 -0.0052
5 11 14 5.8331 0.0255
5 11 15 2.2642 -0.0035
5 11 16 6.7924 0.0287
5 11 17 0.2378 0.0057
5 11 18 5.2894 0.0170
5 11 19 -1.0135 0.0036
5 11 20 2.7093 0.0107
5 11 21 -0.9210 -0.0012
5 11 22 1.2505 0.0117
5 11 23 -0.7521 0.0056
5 11 24 0.7774 0.0011
5 11 25 -0.6662 0.0147
5 11 26 0.2136 -0.0173
5 11 27 -0.1125 0.0100
5 11 28 -0.1662 -0.0173
5 11 29 0.2955 0.0017
5 12 1 0.4444 -0.0880
5 12 2 1.4045 0.1628
5 12 3 0.9314 -0.0362
5 12 4 2.9099 0.0229
5 12 5 -0.5431 0.0067
5 12 6 3.8072 -0.0379
5 12 7 -2.3311 0.0049
5 12 8 3.9375 -0.0034
5 12 9 -2.0798 -0.0121
5 12 10 3.6014 0.0110
5 12 11 -1.5139 -0.0125
5 12 12 2.2914 -0.0187
5 12 13 -1.8043 0.0009
5 12 14 0.0868 -0.0171
5 12 15 -1.5151 0.0008
5 12 16 -1.2024 0.0084
5 12 17 -0.5076 -0.0026
5 12 18 -0.4923 0.0044
5 12 19 -0.0151 0.0065
5 12 20 0.8822 -0.0125
5 12 21 -0.2095 0.0065
5 12 22 1.2047 0.0004
5 12 23 -0.5837 -0.0023
5 12 24 0.5950 0.0301
5 12 25 -0.9798 -0.0090
5 12 26 0.3555 0.0319
5 12 27 -1.2182 -0.0252
5 12 28 0.7107 0.0199
5 13 1 5.2155 -0.0038
5 13 2 -0.5582 -0.0181
5 13 3 2.7921 0.0138
5 13 4 -1.6183 -0.0083
5 13 5 -0.8049 0.0095
5 13 6 -1.5531 -0.0078
5 13 7 -3.6327 -0.0155
5 13 8 -0.8328 -0.0078
5 13 9 -5.2579 -0.0262
5 13 10 -1.1834 -0.0218
5 13 11 -6.0036 -0.0173
5 13 12 -2.0858 -0.0332
5 13 13 -4.8712 -0.0018
5 13 14 -3.0672 -0.0151
5 13 15 -1.8935 0.0121
5 13 16 -3.9956 0.0033
5 13 17 0.5962 0.0163
5 13 18 -3.4262 -0.0030
5 13 19 1.4028 0.0094
5 13 20 -1.5180 -0.0107
5 13 21 1.3212 0.0007
5 13 22 -0.3363 -0.0023
5 13 23 0.9479 -0.0004
5 13 24 -0.1615 0.0158
5 13 25 0.5266 0.0009
5 13 26 0.0157 0.0279
5 13 27 0.1979 -0.0083
5 13 28 0.3186 0.0189
5 14 1 -3.0499 -0.0539
5 14 2 1.2442 -0.0997
5 14 3 -1.5673 -0.0724
5 14 4 1.5295 -0.0291
5 14 5 1.0607 -0.0400
5 14 6 2.4410 -0.0123
5 14 7 3.2921 0.0139
5 14 8 3.9100 -0.0066
5 14 9 3.7020 0.0323
5 14 10 4.3311 0.0272
5 14 11 2.9534 0.0209
5 14 12 4.5731 0.0557
5 14 13 2.3437 0.0031
5 14 14 5.6263 0.0239
5 14 15 1.5558 -0.0153
5 14 16 5.9477 -0.0262
5 14 17 0.2005 -0.0150
5 14 18 4.7039 -0.0253
5 14 19 -0.6056 -0.0018
5 14 20 3.3497 0.0020
5 14 21 -0.3587 -0.0001
5 14 22 2.8433 0.0074
5 14 23 -0.0211 0.0050
5 14 24 2.3247 -0.0018
5 14 25 0.1473 0.0253
5 14 26 1.0144 -0.0046
5 14 27 0.5276 0.0410
5 15 1 -1.7821 -0.0320
5 15 2 3.7796 0.0043
5 15 3 -0.1960 -0.0088
5 15 4 4.5015 -0.0203
5 15 5 1.9946 -0.0010
5 15 6 2.5181 -0.0417
5 15 7 2.8082 -0.0017
5 15 8 -0.3033 -0.0117
5 15 9 2.4317 0.0098
5 15 10 -2.4071 0.0321
5 15 11 2.4554 0.0257
5 15 12 -2.8741 0.0283
5 15 13 2.2176 0.0180
5 15 14 -2.1997 -0.0074
5 15 15 0.9893 -0.0127
5 15 16 -1.2554 -0.0208
5 15 17 0.0691 -0.0208
5 15 18 -0.3221 -0.0087
5 15 19 -0.0235 0.0070
5 15 20 0.0517 -0.0020
5 15 21 0.0281 0.0232
5 15 22 -0.0726 -0.0042
5 15 23 0.1107 0.0070
5 15 24 0.2989 -0.0122
5 15 25 0.2478 -0.0087
5 15 26 0.7557 -0.0272
5 15 27 0.2719 -0.0046
5 16 1 -0.1208 0.0356
5 16 2 -1.5840 0.0325
5 16 3 -1.0161 0.0843
5 16 4 -3.0772 0.0183
5 16 5 -2.4120 0.0569
5 16 6 -4.3187 0.0155
5 16 7 -3.9164 -0.0039
5 16 8 -4.7223 -0.0029
5 16 9 -4.3084 -0.0414
5 16 10 -3.9952 -0.0163
5 16 11 -2.9332 -0.0338
5 16 12 -3.1694 -0.0108
5 16 13 -1.3457 0.0017
5 16 14 -3.3538 0.0006
5 16 15 -0.6279 0.0250
5 16 16 -3.8805 0.0080
5 16 17 0.0345 0.0084
5 16 18 -3.4974 0.0014
5 16 19 0.8157 -0.0142
5 16 20 -2.4610 -0.0059
5 16 21 1.0166 0.0014
5 16 22 -1.6985 0.0048
5 16 23 0.7814 0.0197
5 16 24 -1.1714 0.0048
5 16 25 0.4910 -0.0043
5 16 26 -0.4240 -0.0138
5 17 1 1.4937 0.0262
5 17 2 -2.7760 0.0376
5 17 3 1.0189 -0.0040
5 17 4 -3.3881 0.0181
5 17 5 0.6866 -0.0161
5 17 6 -1.9052 0.0111
5 17 7 0.7099 0.0076
5 17 8 0.6554 0.0137
5 17 9 1.1661 0.0139
5 17 10 3.0682 0.0079
5 17 11 1.5917 -0.0063
5 17 12 4.1723 0.0031
5 17 13 1.0156 -0.0047
5 17 14 4.1757 0.0062
5 17 15 -0.1446 0.0179
5 17 16 3.8593 0.0030
5 17 17 -0.8626 0.0100
5 17 18 3.2400 -0.0067
5 17 19 -1.3573 -0.0231
5 17 20 2.3686 -0.0059
5 17 21 -1.5438 -0.0247
5 17 22 1.4702 0.0050
5 17 23 -0.7652 0.0016
5 17 24 0.5151 0.0095
5 17 25 0.2340 0.0096
5 18 1 -2.9823 0.0062
5 18 2 2.1908 -0.0599
5 18 3 -1.9845 -0.0042
5 18 4 3.9728 -0.0619
5 18 5 -0.4867 -0.0031
5 18 6 4.2623 -0.0265
5 18 7 0.8975 -0.0107
5 18 8 3.1996 0.0119
5 18 9 1.5480 -0.0041
5 18 10 1.8896 0.0162
5 18 11 1.3063 0.0081
5 18 12 0.7942 0.0041
5 18 13 0.8715 -0.0049
5 18 14 0.3947 0.0024
5 18 15 0.7691 -0.0238
5 18 16 1.0671 0.0047
5 18 17 0.6346 -0.0178
5 18 18 1.8843 0.0039
5 18 19 0.3445 0.0071
5 18 20 1.8144 0.0040
5 18 21 0.3548 0.0228
5 18 22 1.1855 0.0030
5 18 23 0.5377 0.0177
5 18 24 0.7216 0.0040
5 19 1 0.3309 0.0185
5 19 2 -0.2692 -0.0102
5 19 3 -0.1335 -0.0118
5 19 4 -0.2183 -0.0130
5 19 5 -0.7267 -0.0298
5 19 6 -0.1996 0.0002
5 19 7 -1.3613 -0.0266
5 19 8 -0.5106 0.0029
5 19 9 -2.2920 -0.0148
5 19 10 -1.2951 0.0026
5 19 11 -2.9245 -0.0007
5 19 12 -2.3386 0.0089
5 19 13 -2.0182 -0.0026
5 19 14 -2.8325 0.0058
5 19 15 0.1091 -0.0184
5 19 16 -2.7530 -0.0050
5 19 17 1.7375 -0.0114
5 19 18 -2.7265 -0.0012
5 19 19 2.1290 0.0158
5 19 20 -2.3679 0.0085
5 19 21 1.7624 0.0150
5 19 22 -1.2999 0.0001
5 19 23 1.0066 -0.0133
5 20 1 0.0630 -0.0132
5 20 2 -2.3554 0.0017
5 20 3 -0.9384 -0.0385
5 20 4 -3.5680 0.0336
5 20 5 -1.2426 -0.0253
5 20 6 -2.8809 0.0340
5 20 7 0.0197 0.0082
5 20 8 -1.0593 0.0177
5 20 9 1.2101 0.0151
5 20 10 0.4469 -0.0174
5 20 11 0.7344 -0.0044
5 20 12 1.2624 -0.0464
5 20 13 -0.5358 -0.0119
5 20 14 1.4538 -0.0265
5 20 15 -1.3233 0.0014
5 20 16 0.7809 0.0161
5 20 17 -1.6651 0.0064
5 20 18 -0.2197 0.0265
5 20 19 -1.7026 -0.0148
5 20 20 -0.5251 -0.0008
5 20 21 -1.3045 -0.0418
5 20 22 -0.2515 -0.0298
5 21 1 1.4282 -0.0075
5 21 2 0.8037 -0.0196
5 21 3 2.1723 -0.0042
5 21 4 1.5173 0.0018
5 21 5 2.8941 0.0159
5 21 6 1.9124 0.0047
5 21 7 3.2054 0.0133
5 21 8 1.7570 -0.0105
5 21 9 3.1054 -0.0092
5 21 10 1.1993 -0.0108
5 21 11 2.5402 -0.0176
5 21 12 0.7989 -0.0047
5 21 13 1.4190 -0.0020
5 21 14 0.9708 0.0008
5 21 15 0.0076 0.0150
5 21 16 1.4653 0.0080
5 21 17 -0.6638 0.0132
5 21 18 1.6361 -0.0056
5 21 19 -0.1573 -0.0006
5 21 20 1.3045 -0.0335
5 21 21 0.2292 -0.0052
5 22 1 1.6226 0.0251
5 22 2 1.1423 0.0283
5 22 3 1.3349 0.0094
5 22 4 1.4141 -0.0002
5 22 5 -0.5931 -0.0063
5 22 6 0.6035 -0.0396
5 22 7 -3.4012 -0.0175
5 22 8 -0.8530 -0.0436
5 22 9 -4.1544 -0.0199
5 22 10 -1.8850 0.0155
5 22 11 -2.0643 -0.0007
5 22 12 -1.7685 0.0596
5 22 13 0.3348 0.0156
5 22 14 -1.0803 0.0219
5 22 15 1.1951 -0.0051
5 22 16 -0.5288 -0.0340
5 22 17 1.1608 -0.0301
5 22 18 -0.2367 -0.0281
5 22 19 0.9022 -0.0159
5 22 20 -0.4092 0.0116
5 23 1 -0.4193 0.0040
5 23 2 -0.4278 -0.0085
5 23 3 -1.1345 0.0272
5 23 4 -1.0587 -0.0047
5 23 5 -1.5839 0.0093
5 23 6 -1.6910 0.0084
5 23 7 -1.0072 -0.0055
5 23 8 -1.6899 0.0099
5 23 9 -0.0443 0.0069
5 23 10 -0.6799 0.0006
5 23 11 0.1487 0.0080
5 23 12 0.5348 0.0014
5 23 13 -0.3831 -0.0015
5 23 14 0.8253 0.0040
5 23 15 -0.8792 0.0003
5 23 16 0.4959 0.0029
5 23 17 -1.1764 -0.0029
5 23 18 0.4481 0.0194
5 23 19 -1.2307 -0.0110
5 24 1 -3.2341 0.0539
5 24 2 -0.1769 0.0395
5 24 3 -2.3934 0.0442
5 24 4 -0.0063 0.0339
5 24 5 -0.3014 0.0146
5 24 6 0.4692 0.0268
5 24 7 1.5797 0.0071
5 24 8 0.7987 0.0012
5 24 9 1.4789 0.0115
5 24 10 0.6158 -0.0294
5 24 11 0.0323 -0.0074
5 24 12 0.2117 -0.0218
5 24 13 -0.8479 -0.0234
5 24 14 0.1124 0.0197
5 24 15 -0.4276 0.0019
5 24 16 0.1003 0.0352
5 24 17 0.3550 0.0345
5 25 1 0.4320 0.0102
5 25 2 0.2005 0.0133
5 25 3 0.4101 0.0033
5 25 4 0.0794 0.0016
5 25 5 0.3159 0.0110
5 25 6 0.2176 -0.0009
5 25 7 -0.1186 0.0038
5 25 8 0.7631 0.0123
5 25 9 -0.7414 -0.0062
5 25 10 0.9565 0.0145
5 25 11 -0.7545 0.0038
5 25 12 0.5389 0.0060
5 25 13 0.1061 0.0059
5 25 14 -0.0036 0.0043
5 25 15 0.9096 -0.0106
5 26 1 0.4274 -0.0390
5 26 2 0.3599 -0.0533
5 26 3 0.0812 0.0143
5 26 4 0.2861 -0.0210
5 26 5 -0.6704 0.0310
5 26 6 -0.0396 0.0092
5 26 7 -1.2352 0.0107
5 26 8 0.2421 0.0167
5 26 9 -0.9938 -0.0041
5 26 10 1.0372 0.0086
5 26 11 -0.2967 -0.0019
5 26 12 1.1073 -0.0075
5 26 13 0.0783 -0.0078
5 27 1 1.8833 0.0115
5 27 2 -0.0516 0.0186
5 27 3 1.4630 0.0127
5 27 4 0.2114 0.0275
5 27 5 0.7759 -0.0033
5 27 6 0.1203 0.0097
5 27 7 0.0692 -0.0065
5 27 8 -0.6677 -0.0069
5 27 9 -0.2994 0.0092
5 27 10 -1.2235 0.0011
5 28 1 -0.9853 -0.0414
5 28 2 0.4541 0.0601
5 28 3 -0.5484 -0.0573
5 28 4 0.6972 -0.0106
5 28 5 0.0640 -0.0215
5 28 6 0.7359 -0.0235
5 28 7 0.5628 0.0223
6 0 2 3.3790 0.1728
6 0 4 -2.9220 0.1052
6 0 6 -8.2842 -0.0104
6 0 8 -7.3024 -0.0688
6 0 10 -1.4345 -0.0730
6 0 12 3.1025 -0.0583
6 0 14 3.3831 -0.0032
6 0 16 1.1739 0.0205
6 0 18 -0.8642 -0.0560
6 0 20 -1.8309 -0.1266
6 0 22 -2.1285 -0.0914
6 0 24 -1.9335 -0.0135
6 0 26 -1.5096 0.0155
6 0 28 -1.2751 0.0017
6 0 30 -0.8467 -0.0053
6 1 0 -1.8548 0.0522
6 1 1 -1.6707 -0.0544
6 1 2 3.4822 0.0355
6 1 3 -4.9914 0.2424
6 1 4 12.1694 -0.0581
6 1 5 -7.8000 0.2480
6 1 6 13.0457 -0.0664
6 1 7 -9.3832 0.0068
6 1 8 5.9562 -0.0288
6 1 9 -9.3860 -0.0984
6 1 10 -1.5148 -0.0283
6 1 11 -7.8231 -0.0753
6 1 12 -5.8061 -0.0100
6 1 13 -5.6034 -0.0761
6 1 14 -8.1318 0.0578
6 1 15 -3.8887 -0.0278
6 1 16 -8.5590 0.0865
6 1 17 -2.7901 0.0671
6 1 18 -6.1979 0.0480
6 1 19 -2.0426 0.0555
6 1 20 -2.5190 0.0168
6 1 21 -1.5963 -0.0112
6 1 22 -0.2195 0.0207
6 1 23 -1.2934 0.0281
6 1 24 0.0394 0.0329
6 1 25 -1.2302 0.0963
6 1 26 -0.4236 0.0282
6 1 27 -1.3351 0.0661
6 1 28 -0.6898 -0.0050
6 1 29 -0.9729 0.0332
6 1 30 -0.6559 -0.0289
6 1 31 -0.2353 0.0688
6 2 0 0.8922 -0.1056
6 2 1 4.7670 0.0777
6 2 2 3.4324 -0.0595
6 2 3 10.8921 0.1170
6 2 4 8.6467 0.0078
6 2 5 10.5910 0.0696
6 2 6 12.0058 0.0394
6 2 7 6.1563 0.0300
6 2 8 10.7315 0.0368
6 2 9 1.1870 -0.0298
6 2 10 5.3756 0.0368
6 2 11 -1.4440 -0.0756
6 2 12 -0.2564 0.0364
6 2 13 -1.3846 -0.0162
6 2 14 -2.5572 -0.0177
6 2 15 -0.8284 0.0503
6 2 16 -1.9720 -0.0711
6 2 17 -0.8804 0.0304
6 2 18 -0.8735 -0.0319
6 2 19 -0.7708 0.0055
6 2 20 0.0842 0.0194
6 2 21 -0.2920 0.0060
6 2 22 0.7892 0.0069
6 2 23 -0.0669 -0.0148
6 2 24 0.5274 0.0018
6 2 25 -0.3954 -0.0235
6 2 26 -0.3049 0.0228
6 2 27 -0.7135 0.0050
6 2 28 -0.6096 0.0272
6 2 29 -0.2605 0.0109
6 2 30 -0.5046 0.0242
6 2 31 0.4211 -0.0182
6 3 0 0.5173 0.0772
6 3 1 3.0636 0.0524
6 3 2 -1.2850 -0.0693
6 3 3 8.1758 -0.1007
6 3 4 -4.0583 -0.1097
6 3 5 11.5521 -0.0638
6 3 6 -3.3228 0.0027
6 3 7 13.2753 0.0578
6 3 8 1.7319 0.1041
6 3 9 12.5382 0.0329
6 3 10 7.1684 0.0696
6 3 11 9.5276 -0.0342
6 3 12 8.8331 -0.0157
6 3 13 6.1346 -0.0001
6 3 14 7.1724 -0.0449
6 3 15 3.8181 0.0272
6 3 16 4.8128 -0.0340
6 3 17 2.9575 -0.0008
6 3 18 1.9377 -0.0206
6 3 19 2.8493 0.0090
6 3 20 -1.2356 -0.0074
6 3 21 2.0605 0.0258
6 3 22 -2.3816 -0.0065
6 3 23 0.8102 -0.0137
6 3 24 -1.2059 -0.0229
6 3 25 0.7079 -0.0361
6 3 26 0.0819 -0.0301
6 3 27 1.3810 -0.0030
6 3 28 0.5935 -0.0151
6 3 29 1.2624 0.0143
6 3 30 0.6178 -0.0022
6 3 31 0.5736 -0.0070
6 4 0 -6.7416 0.1397
6 4 1 -1.7395 -0.0642
6 4 2 -9.0795 0.0893
6 4 3 -5.1757 0.0075
6 4 4 -13.2717 -0.0158
6 4 5 -6.1816 0.0429
6 4 6 -14.8016 -0.0245
6 4 7 -2.7543 0.0206
6 4 8 -12.0639 -0.0128
6 4 9 1.5786 -0.0005
6 4 10 -6.4249 -0.0353
6 4 11 3.1693 -0.0035
6 4 12 -1.1363 -0.0213
6 4 13 3.0688 -0.0333
6 4 14 1.5323 0.0209
6 4 15 2.8207 -0.0426
6 4 16 2.3254 0.0403
6 4 17 2.2005 0.0077
6 4 18 2.1865 0.0347
6 4 19 1.3425 0.0228
6 4 20 1.0552 0.0067
6 4 21 0.6097 -0.0070
6 4 22 0.1817 -0.0193
6 4 23 -0.0317 0.0018
6 4 24 0.8795 -0.0144
6 4 25 -0.2924 0.0147
6 4 26 1.9951 -0.0011
6 4 27 -0.1594 -0.0009
6 4 28 1.8834 -0.0015
6 4 29 -0.2713 0.0082
6 4 30 0.8846 -0.0024
6 4 31 -0.5502 0.0247
6 5 0 11.2299 -0.4550
6 5 1 -2.6059 0.1703
6 5 2 9.8354 -0.1868
6 5 3 -6.1420 0.1139
6 5 4 8.5302 0.0518
6 5 5 -5.9460 -0.0014
6 5 6 8.1362 0.0630
6 5 7 -2.7264 -0.0572
6 5 8 4.2880 -0.0238
6 5 9 0.7005 0.0094
6 5 10 -1.7710 -0.0232
6 5 11 2.3584 0.0624
6 5 12 -3.9251 0.0243
6 5 13 3.0291 0.0036
6 5 14 -1.8230 0.0136
6 5 15 3.1798 -0.0491
6 5 16 0.7482 -0.0131
6 5 17 1.4859 -0.0154
6 5 18 2.5649 -0.0029
6 5 19 -1.0829 0.0129
6 5 20 3.7064 0.0068
6 5 21 -1.6761 0.0012
6 5 22 3.4547 0.0034
6 5 23 -0.5778 0.0080
6 5 24 1.7783 0.0007
6 5 25 0.0620 0.0145
6 5 26 -0.0459 -0.0093
6 5 27 0.0565 -0.0097
6 5 28 -0.7143 -0.0098
6 5 29 0.0083 -0.0181
6 5 30 -0.2692 0.0095
6 5 31 -0.1450 -0.0060
6 6 0 1.5872 -0.1482
6 6 1 -0.2636 0.0942
6 6 2 3.5990 -0.0925
6 6 3 0.2068 -0.0132
6 6 4 8.0881 0.0078
6 6 5 0.9420 -0.0420
6 6 6 10.1731 0.0487
6 6 7 -0.1080 -0.0370
6 6 8 6.5704 0.0148
6 6 9 -1.4548 -0.0362
6 6 10 1.3329 -0.0068
6 6 11 -1.2042 -0.0278
6 6 12 -0.5734 -0.0096
6 6 13 -0.3257 -0.0266
6 6 14 -0.5418 -0.0115
6 6 15 0.0782 -0.0170
6 6 16 -1.1352 -0.0030
6 6 17 0.1546 0.0081
6 6 18 -1.3431 -0.0038
6 6 19 0.0983 0.0121
6 6 20 -0.5062 -0.0078
6 6 21 0.1092 0.0028
6 6 22 -0.1492 -0.0001
6 6 23 0.4236 0.0058
6 6 24 -0.8246 -0.0057
6 6 25 0.8465 0.0104
6 6 26 -1.3819 -0.0096
6 6 27 1.0175 0.0127
6 6 28 -1.1722 0.0121
6 6 29 0.8837 0.0114
6 6 30 -0.6691 0.0258
6 7 0 -10.7646 0.1456
6 7 1 2.5418 -0.2892
6 7 2 -10.9245 0.0631
6 7 3 6.2888 -0.1456
6 7 4 -11.8324 -0.0189
6 7 5 4.6762 0.0292
6 7 6 -11.9904 -0.0274
6 7 7 -2.5627 0.1033
6 7 8 -8.2710 0.0072
6 7 9 -8.3806 0.0565
6 7 10 -2.2116 0.0056
6 7 11 -9.2181 0.0019
6 7 12 0.7653 -0.0204
6 7 13 -8.5225 0.0091
6 7 14 -0.8725 -0.0080
6 7 15 -7.5927 0.0318
6 7 16 -3.4556 0.0151
6 7 17 -4.9177 0.0272
6 7 18 -4.1003 -0.0052
6 7 19 -1.4023 0.0172
6 7 20 -3.4296 -0.0271
6 7 21 0.9950 0.0116
6 7 22 -2.4504 -0.0069
6 7 23 1.5716 -0.0075
6 7 24 -1.0474 0.0157
6 7 25 0.6449 -0.0185
6 7 26 0.1590 0.0126
6 7 27 -0.4879 -0.0072
6 7 28 0.3374 -0.0029
6 7 29 -0.7211 -0.0120
6 7 30 0.0395 -0.0245
6 8 0 2.3225 0.2244
6 8 1 -0.6680 -0.1323
6 8 2 -0.0199 0.1246
6 8 3 -1.1022 -0.0438
6 8 4 -4.7215 -0.0166
6 8 5 -0.8094 0.0295
6 8 6 -7.1129 -0.0899
6 8 7 -1.2950 0.0209
6 8 8 -5.5054 -0.0340
6 8 9 -2.4156 -0.0126
6 8 10 -2.6132 0.0271
6 8 11 -3.5804 -0.0187
6 8 12 -0.5972 0.0039
6 8 13 -4.2658 0.0086
6 8 14 0.9279 -0.0150
6 8 15 -3.4773 0.0203
6 8 16 1.8282 0.0045
6 8 17 -1.8002 -0.0079
6 8 18 1.5079 0.0094
6 8 19 -1.0400 -0.0092
6 8 20 0.8972 0.0116
6 8 21 -1.1578 0.0239
6 8 22 0.9266 0.0141
6 8 23 -0.9881 0.0202
6 8 24 1.0731 -0.0124
6 8 25 -0.5464 -0.0065
6 8 26 0.9174 -0.0344
6 8 27 -0.3448 -0.0100
6 8 28 0.8807 -0.0270
6 8 29 -0.2374 -0.0037
6 8 30 0.9069 -0.0214
6 9 0 0.8779 0.0925
6 9 1 -2.1425 0.0495
6 9 2 3.4579 0.0109
6 9 3 -4.7341 0.0212
6 9 4 7.4875 -0.0266
6 9 5 -3.2640 0.0139
6 9 6 8.3442 -0.0141
6 9 7 1.5383 0.0027
6 9 8 6.0531 0.0044
6 9 9 6.1949 -0.0261
6 9 10 2.4143 0.0191
6 9 11 8.2421 -0.0444
6 9 12 0.2534 0.0240
6 9 13 8.2000 -0.0322
6 9 14 1.4149 0.0113
6 9 15 7.3137 -0.0191
6 9 16 3.2827 -0.0029
6 9 17 5.5479 -0.0246
6 9 18 3.2958 -0.0010
6 9 19 2.7983 -0.0174
6 9 20 2.4571 0.0069
6 9 21 0.2721 0.0123
6 9 22 1.3783 0.0058
6 9 23 -0.7549 0.0299
6 9 24 0.0526 0.0024
6 9 25 -0.3257 0.0279
6 9 26 -0.2596 0.0019
6 9 27 0.6542 0.0255
6 9 28 0.3090 0.0043
6 9 29 1.0603 0.0243
6 10 0 -1.4077 -0.2983
6 10 1 -0.6885 0.0757
6 10 2 0.6805 -0.1544
6 10 3 -1.7461 0.0320
6 10 4 4.1799 0.0270
6 10 5 -1.9618 -0.0401
6 10 6 5.8215 0.0950
6 10 7 -1.2544 -0.0299
6 10 8 5.5993 0.0417
6 10 9 0.0716 0.0327
6 10 10 3.1964 -0.0175
6 10 11 1.3822 0.0486
6 10 12 -1.4066 -0.0149
6 10 13 1.5385 0.0219
6 10 14 -4.9650 -0.0067
6 10 15 0.2381 -0.0003
6 10 16 -4.7777 -0.0174
6 10 17 -1.0033 -0.0062
6 10 18 -2.5690 -0.0011
6 10 19 -1.0848 -0.0083
6 10 20 -1.4090 0.0161
6 10 21 -0.7955 -0.0200
6 10 22 -1.6241 0.0062
6 10 23 -0.8272 -0.0203
6 10 24 -1.6758 0.0162
6 10 25 -0.6780 -0.0001
6 10 26 -1.1997 0.0328
6 10 27 -0.1127 0.0034
6 10 28 -0.8588 0.0142
6 10 29 0.2228 -0.0038
6 11 0 5.0368 0.1585
6 11 1 0.1464 0.1074
6 11 2 3.2073 0.0746
6 11 3 -0.1534 0.0454
6 11 4 -0.7753 -0.0213
6 11 5 -0.8157 -0.0249
6 11 6 -3.6775 -0.0627
6 11 7 -1.7297 -0.0496
6 11 8 -3.7865 -0.0348
6 11 9 -3.9347 -0.0262
6 11 10 -2.4479 0.0089
6 11 11 -5.8719 -0.0044
6 11 12 -1.4895 0.0085
6 11 13 -5.7504 -0.0008
6 11 14 -1.2004 -0.0208
6 11 15 -5.1153 0.0048
6 11 16 -1.4524 -0.0150
6 11 17 -4.7245 0.0068
6 11 18 -2.0071 0.0244
6 11 19 -3.4585 -0.0079
6 11 20 -1.9834 0.0283
6 11 21 -1.7830 -0.0178
6 11 22 -1.1127 -0.0058
6 11 23 -0.6662 -0.0064
6 11 24 -0.2889 -0.0116
6 11 25 -0.1734 0.0017
6 11 26 -0.1827 0.0078
6 11 27 -0.3732 -0.0079
6 11 28 -0.5431 0.0023
6 11 29 -0.6492 -0.0166
6 12 0 -1.3401 0.1180
6 12 1 1.7119 -0.0377
6 12 2 -2.0698 0.0356
6 12 3 3.8198 -0.0318
6 12 4 -3.2639 -0.0612
6 12 5 4.4742 -0.0023
6 12 6 -3.2635 -0.0698
6 12 7 5.1952 0.0218
6 12 8 -1.3817 -0.0063
6 12 9 5.3762 0.0113
6 12 10 1.8677 0.0298
6 12 11 4.5914 0.0005
6 12 12 4.7935 0.0194
6 12 13 4.1032 0.0011
6 12 14 5.4706 0.0042
6 12 15 4.1643 -0.0063
6 12 16 3.7513 -0.0009
6 12 17 4.0996 -0.0122
6 12 18 1.5843 -0.0066
6 12 19 3.9783 -0.0063
6 12 20 0.6825 -0.0072
6 12 21 3.7966 0.0058
6 12 22 0.6230 0.0117
6 12 23 2.9736 0.0111
6 12 24 0.2324 0.0224
6 12 25 1.4734 -0.0033
6 12 26 -0.2318 0.0009
6 12 27 0.1775 -0.0149
6 12 28 -0.0826 -0.0133
6 13 0 2.5258 -0.2653
6 13 1 1.7694 -0.0085
6 13 2 2.8256 -0.0967
6 13 3 3.5168 0.0165
6 13 4 3.9988 0.0669
6 13 5 2.7588 -0.0166
6 13 6 4.8519 0.0881
6 13 7 1.7531 -0.0409
6 13 8 3.6371 0.0103
6 13 9 1.3033 -0.0091
6 13 10 1.5511 -0.0435
6 13 11 0.7819 0.0273
6 13 12 0.1622 -0.0242
6 13 13 0.1373 0.0203
6 13 14 -0.4820 0.0063
6 13 15 -0.1389 -0.0033
6 13 16 0.1316 -0.0123
6 13 17 0.4586 -0.0069
6 13 18 1.5618 -0.0381
6 13 19 1.4706 0.0016
6 13 20 1.9365 -0.0141
6 13 21 1.6140 0.0082
6 13 22 1.2040 0.0172
6 13 23 0.9549 0.0099
6 13 24 0.6302 0.0017
6 13 25 0.5883 -0.0039
6 13 26 0.4723 -0.0155
6 13 27 0.4664 -0.0179
6 13 28 0.5017 0.0072
6 14 0 -1.1932 -0.1190
6 14 1 -0.8232 -0.1198
6 14 2 -1.1359 -0.0639
6 14 3 -2.4233 -0.0592
6 14 4 -0.6554 0.0219
6 14 5 -3.8570 0.0104
6 14 6 -0.5898 0.0497
6 14 7 -4.6789 0.0236
6 14 8 -2.2288 -0.0014
6 14 9 -4.3767 0.0079
6 14 10 -3.8758 -0.0322
6 14 11 -3.2820 0.0104
6 14 12 -3.3003 -0.0048
6 14 13 -2.3335 0.0143
6 14 14 -1.3904 0.0168
6 14 15 -2.1214 0.0055
6 14 16 0.0575 0.0030
6 14 17 -2.5423 -0.0022
6 14 18 0.6547 -0.0116
6 14 19 -2.8204 -0.0038
6 14 20 0.6889 -0.0046
6 14 21 -2.2078 0.0033
6 14 22 0.6638 0.0032
6 14 23 -1.0103 0.0089
6 14 24 0.9168 -0.0040
6 14 25 -0.1889 0.0010
6 14 26 1.0236 -0.0089
6 14 27 -0.0588 -0.0049
6 15 0 -1.8353 0.1074
6 15 1 -1.1110 -0.0194
6 15 2 -1.8310 0.0538
6 15 3 -2.0846 -0.0222
6 15 4 -1.3333 -0.0411
6 15 5 -1.5409 -0.0167
6 15 6 -0.2349 -0.0586
6 15 7 -0.7531 0.0057
6 15 8 0.9384 -0.0135
6 15 9 0.5189 0.0170
6 15 10 2.1595 0.0019
6 15 11 2.2311 0.0084
6 15 12 2.7201 -0.0153
6 15 13 3.4834 -0.0033
6 15 14 1.6278 -0.0053
6 15 15 4.1340 -0.0088
6 15 16 -0.1789 0.0251
6 15 17 4.0216 -0.0058
6 15 18 -1.2630 0.0205
6 15 19 2.9888 0.0021
6 15 20 -1.5023 -0.0093
6 15 21 1.8045 -0.0008
6 15 22 -1.0642 -0.0117
6 15 23 0.9839 -0.0133
6 15 24 -0.3583 0.0056
6 15 25 0.4011 -0.0112
6 15 26 -0.1294 0.0040
6 16 0 -0.2726 0.1204
6 16 1 0.4980 0.1143
6 16 2 0.0784 0.0667
6 16 3 1.9041 0.0473
6 16 4 0.4044 -0.0094
6 16 5 2.8954 -0.0189
6 16 6 0.2169 -0.0546
6 16 7 2.1101 -0.0285
6 16 8 0.2432 -0.0340
6 16 9 0.5442 -0.0070
6 16 10 0.5340 0.0080
6 16 11 -0.6473 -0.0054
6 16 12 0.2928 0.0121
6 16 13 -1.5464 -0.0117
6 16 14 -0.5209 0.0026
6 16 15 -1.7359 0.0054
6 16 16 -1.2391 0.0092
6 16 17 -0.9443 0.0234
6 16 18 -1.3210 0.0113
6 16 19 -0.2009 0.0104
6 16 20 -0.6108 0.0045
6 16 21 -0.2408 -0.0184
6 16 22 0.4337 0.0001
6 16 23 -0.4722 -0.0232
6 16 24 0.9944 0.0009
6 16 25 -0.1844 0.0011
6 16 26 0.7864 0.0116
6 17 0 -2.1532 0.0436
6 17 1 -0.8844 -0.0162
6 17 2 -1.8605 -0.0194
6 17 3 -1.8163 -0.0341
6 17 4 -1.7859 -0.0457
6 17 5 -1.1962 0.0022
6 17 6 -2.3933 -0.0145
6 17 7 0.4091 0.0264
6 17 8 -2.8972 0.0148
6 17 9 1.6887 0.0042
6 17 10 -3.0693 0.0176
6 17 11 1.2010 -0.0098
6 17 12 -2.8109 0.0135
6 17 13 -0.6252 0.0070
6 17 14 -1.6420 0.0015
6 17 15 -1.9390 0.0115
6 17 16 -0.0925 -0.0145
6 17 17 -2.3062 -0.0057
6 17 18 0.7938 -0.0094
6 17 19 -2.1288 -0.0076
6 17 20 0.9162 0.0072
6 17 21 -1.3483 0.0081
6 17 22 0.7348 0.0051
6 17 23 -0.6235 0.0149
6 17 24 0.4916 -0.0027
6 17 25 -0.5508 0.0178
6 18 0 1.3355 -0.0394
6 18 1 -0.2638 -0.0296
6 18 2 1.0152 -0.0438
6 18 3 -0.8270 -0.0044
6 18 4 0.6290 -0.0265
6 18 5 -0.7686 0.0071
6 18 6 1.2884 0.0092
6 18 7 0.4646 0.0066
6 18 8 2.5555 0.0301
6 18 9 1.8228 0.0013
6 18 10 2.4442 0.0110
6 18 11 2.3814 -0.0078
6 18 12 1.0594 -0.0186
6 18 13 2.5613 -0.0066
6 18 14 0.5719 -0.0214
6 18 15 2.6777 -0.0033
6 18 16 1.1860 -0.0043
6 18 17 2.4363 -0.0067
6 18 18 1.2361 0.0068
6 18 19 1.7816 -0.0004
6 18 20 0.2091 0.0014
6 18 21 1.0324 0.0043
6 18 22 -1.0138 -0.0105
6 18 23 0.5322 -0.0098
6 18 24 -1.4680 -0.0164
6 19 0 0.3688 -0.0130
6 19 1 1.1470 0.0251
6 19 2 -0.1795 0.0300
6 19 3 2.5982 0.0339
6 19 4 -0.8425 0.0568
6 19 5 2.4396 0.0307
6 19 6 -0.3852 0.0141
6 19 7 1.0642 0.0028
6 19 8 0.4225 -0.0365
6 19 9 -0.6958 -0.0073
6 19 10 0.3715 -0.0266
6 19 11 -1.5361 0.0015
6 19 12 0.1536 0.0062
6 19 13 -0.7496 -0.0001
6 19 14 0.3583 0.0103
6 19 15 0.5601 0.0017
6 19 16 0.1278 0.0017
6 19 17 0.8474 0.0119
6 19 18 -0.3688 0.0002
6 19 19 0.1081 -0.0007
6 19 20 -0.1853 -0.0055
6 19 21 -0.4312 -0.0263
6 19 22 0.1581 -0.0090
6 19 23 -0.1503 -0.0253
6 20 0 0.1153 0.0259
6 20 1 -0.4631 0.0500
6 20 2 -0.1906 0.0402
6 20 3 -1.3112 0.0355
6 20 4 -1.1275 0.0370
6 20 5 -1.7418 0.0184
6 20 6 -2.5777 0.0148
6 20 7 -1.8997 -0.0093
6 20 8 -3.6062 -0.0171
6 20 9 -2.3334 -0.0223
6 20 10 -2.9996 -0.0181
6 20 11 -2.5290 -0.0070
6 20 12 -1.4012 0.0133
6 20 13 -2.0044 0.0047
6 20 14 -0.6945 0.0188
6 20 15 -1.6037 -0.0036
6 20 16 -1.0231 -0.0071
6 20 17 -1.6936 -0.0095
6 20 18 -1.0701 -0.0200
6 20 19 -1.5607 -0.0051
6 20 20 -0.4461 -0.0210
6 20 21 -1.0571 -0.0008
6 20 22 0.2804 -0.0173
6 21 0 0.6206 -0.0355
6 21 1 -0.2796 -0.0015
6 21 2 0.9845 -0.0117
6 21 3 -0.6004 -0.0038
6 21 4 1.5045 0.0224
6 21 5 -0.8025 -0.0036
6 21 6 1.5750 0.0401
6 21 7 -1.2312 0.0057
6 21 8 1.6238 0.0314
6 21 9 -1.1069 0.0072
6 21 10 1.8984 -0.0021
6 21 11 0.0960 0.0005
6 21 12 1.5245 -0.0248
6 21 13 0.9422 0.0024
6 21 14 0.0845 -0.0154
6 21 15 0.5638 0.0099
6 21 16 -1.2871 -0.0099
6 21 17 0.3898 0.0098
6 21 18 -1.5467 -0.0198
6 21 19 1.0095 0.0089
6 21 20 -1.1237 -0.0057
6 21 21 1.0988 0.0185
6 22 0 1.5333 -0.0021
6 22 1 0.5219 -0.0438
6 22 2 1.7902 -0.0078
6 22 3 1.6242 -0.0271
6 22 4 2.2908 -0.0153
6 22 5 2.2904 -0.0066
6 22 6 2.2343 -0.0075
6 22 7 1.9729 0.0033
6 22 8 1.3782 0.0178
6 22 9 1.2986 0.0154
6 22 10 0.6642 0.0204
6 22 11 0.9796 0.0267
6 22 12 0.5651 -0.0018
6 22 13 0.9121 0.0144
6 22 14 0.7159 -0.0069
6 22 15 0.9170 -0.0097
6 22 16 1.0362 0.0065
6 22 17 0.9076 -0.0223
6 22 18 1.2421 0.0142
6 22 19 0.7300 -0.0206
6 22 20 0.7807 0.0198
6 23 0 -0.2615 0.0508
6 23 1 -0.3067 -0.0672
6 23 2 -0.8184 0.0316
6 23 3 -1.1305 -0.0260
6 23 4 -2.0515 -0.0060
6 23 5 -1.5806 0.0001
6 23 6 -2.9897 -0.0293
6 23 7 -0.7057 0.0113
6 23 8 -2.9943 -0.0103
6 23 9 0.5494 0.0118
6 23 10 -2.3049 0.0175
6 23 11 0.6274 0.0082
6 23 12 -1.3303 0.0080
6 23 13 -0.1843 0.0024
6 23 14 -0.0380 -0.0083
6 23 15 -0.7036 -0.0042
6 23 16 1.1132 0.0145
6 23 17 -0.7873 0.0048
6 23 18 1.2049 0.0413
6 24 0 -1.8115 0.0118
6 24 1 -0.3125 0.0254
6 24 2 -1.7337 0.0232
6 24 3 -1.1627 0.0065
6 24 4 -1.1358 0.0145
6 24 5 -1.9966 -0.0012
6 24 6 0.2103 -0.0116
6 24 7 -1.7197 0.0183
6 24 8 1.3215 -0.0220
6 24 9 -0.3730 0.0129
6 24 10 1.0526 -0.0107
6 24 11 0.3424 -0.0115
6 24 12 -0.0933 -0.0056
6 24 13 -0.0800 0.0010
6 24 14 -0.7733 -0.0059
6 24 15 -0.3413 0.0412
6 24 16 -0.7665 0.0053
6 24 17 -0.0317 0.0535
6 25 0 -0.7945 0.0001
6 25 1 0.4978 0.1102
6 25 2 -0.5310 -0.0136
6 25 3 1.5785 0.0613
6 25 4 0.2145 -0.0050
6 25 5 2.2502 -0.0083
6 25 6 0.7691 0.0112
6 25 7 1.6463 -0.0409
6 25 8 0.3448 0.0024
6 25 9 0.2761 -0.0273
6 25 10 -0.3829 -0.0006
6 25 11 -0.2817 -0.0011
6 25 12 -0.2646 0.0165
6 25 13 0.2919 0.0194
6 25 14 0.3437 0.0096
6 25 15 0.6982 0.0226
6 26 0 0.3658 -0.0353
6 26 1 0.5061 0.0312
6 26 2 0.5044 -0.0200
6 26 3 1.1929 0.0058
6 26 4 0.4925 0.0116
6 26 5 1.1630 -0.0163
6 26 6 0.1116 0.0345
6 26 7 0.5920 -0.0312
6 26 8 -0.0652 0.0281
6 26 9 0.0489 -0.0301
6 26 10 0.2389 0.0167
6 26 11 -0.1212 -0.0236
6 26 12 0.6701 0.0212
6 27 0 -1.1717 -0.0216
6 27 1 -0.2320 -0.0547
6 27 2 -0.5732 0.0095
6 27 3 -0.4333 -0.0338
6 27 4 0.1822 0.0146
6 27 5 -0.3593 -0.0126
6 27 6 0.0935 0.0084
6 27 7 -0.3830 -0.0077
6 27 8 0.0257 0.0075
6 27 9 -0.4615 -0.0135
6 27 10 0.4722 -0.0044
6 28 0 3.9550 0.0233
6 28 1 -0.6791 -0.0886
6 28 2 3.4299 -0.0142
6 28 3 -1.1747 -0.0367
6 28 4 2.3018 -0.0174
6 28 5 -0.4040 0.0001
7 0 2 3.5465 0.0968
7 0 4 9.1062 0.0744
7 0 6 14.5753 0.0741
7 0 8 14.5077 0.1529
7 0 10 7.9346 0.1275
7 0 12 0.1924 -0.0056
7 0 14 -5.3297 -0.0565
7 0 16 -8.9388 0.0280
7 0 18 -9.4305 0.1134
7 0 20 -6.1339 0.0752
7 0 22 -2.6717 -0.0358
7 0 24 -2.1890 -0.0814
7 0 26 -2.8973 -0.0492
7 0 28 -2.0422 -0.0239
7 0 30 -0.3496 -0.0239
7 1 1 2.4666 0.0445
7 1 2 6.1107 0.0450
7 1 3 4.5852 -0.0165
7 1 4 12.1619 0.0874
7 1 5 6.2837 0.0011
7 1 6 17.6127 0.1010
7 1 7 5.8569 0.1246
7 1 8 21.1609 0.0134
7 1 9 4.2557 0.1426
7 1 10 21.1064 -0.0709
7 1 11 2.4499 -0.0050
7 1 12 17.1596 -0.0765
7 1 13 0.1542 -0.1001
7 1 14 11.5540 -0.0455
7 1 15 -1.9371 -0.0589
7 1 16 7.0894 -0.0163
7 1 17 -2.7132 -0.0490
7 1 18 4.7459 0.0090
7 1 19 -2.6190 -0.1104
7 1 20 3.7073 0.0235
7 1 21 -2.2797 -0.1031
7 1 22 2.8433 0.0337
7 1 23 -1.6805 -0.0366
7 1 24 1.8645 0.0374
7 1 25 -1.2234 -0.0228
7 1 26 1.0811 0.0170
7 1 27 -1.1799 -0.0129
7 1 28 0.5772 0.0029
7 1 29 -1.0848 0.0550
7 1 30 0.2710 0.0200
7 1 31 -0.6362 0.0849
7 2 1 -6.2315 0.1706
7 2 2 -0.1825 0.0167
7 2 3 -2.3849 0.0673
7 2 4 -4.9431 0.0388
7 2 5 3.1392 -0.1344
7 2 6 -11.1879 -0.0005
7 2 7 6.2177 -0.0919
7 2 8 -12.7520 -0.0712
7 2 9 5.4725 0.0319
7 2 10 -8.5276 -0.0727
7 2 11 3.3053 0.0316
7 2 12 -2.0445 -0.0264
7 2 13 1.3745 0.0030
7 2 14 3.6498 -0.0130
7 2 15 0.0735 0.0343
7 2 16 7.2349 -0.0114
7 2 17 0.0043 0.0507
7 2 18 7.6280 -0.0031
7 2 19 0.5976 0.0339
7 2 20 4.8316 0.0030
7 2 21 0.7374 0.0490
7 2 22 1.3993 0.0290
7 2 23 0.8398 0.0492
7 2 24 0.0442 0.0387
7 2 25 1.5590 -0.0260
7 2 26 0.4187 0.0047
7 2 27 2.1312 -0.0660
7 2 28 0.6089 -0.0011
7 2 29 1.6565 -0.0066
7 2 30 0.2702 0.0250
7 2 31 0.6328 0.0264
7 3 1 1.5405 -0.1515
7 3 2 0.4338 -0.0249
7 3 3 -2.8654 0.0080
7 3 4 -0.1007 -0.0929
7 3 5 -5.3062 0.0909
7 3 6 -1.9091 -0.0776
7 3 7 -3.5884 -0.0112
7 3 8 -3.8490 0.0399
7 3 9 -0.8991 -0.0979
7 3 10 -4.5486 0.1166
7 3 11 1.2719 -0.0362
7 3 12 -3.5002 0.0656
7 3 13 3.5857 0.0262
7 3 14 -1.1950 -0.0167
7 3 15 5.3007 -0.0030
7 3 16 0.4427 -0.0182
7 3 17 5.2919 -0.0185
7 3 18 0.0574 0.0243
7 3 19 4.1670 0.0159
7 3 20 -1.0753 0.0253
7 3 21 3.1886 0.0225
7 3 22 -1.4530 -0.0123
7 3 23 2.6391 -0.0007
7 3 24 -1.0945 -0.0341
7 3 25 2.1814 0.0015
7 3 26 -0.3108 -0.0211
7 3 27 1.8595 0.0159
7 3 28 0.2725 -0.0018
7 3 29 1.5914 0.0047
7 3 30 0.0686 -0.0018
7 3 31 0.8011 -0.0090
7 4 1 -0.8467 -0.1773
7 4 2 -2.8197 -0.0238
7 4 3 -4.9163 -0.0655
7 4 4 -0.3637 -0.0206
7 4 5 -9.8388 0.0856
7 4 6 5.4846 0.0481
7 4 7 -12.7302 0.0369
7 4 8 9.3519 0.0335
7 4 9 -12.0577 -0.0604
7 4 10 8.4720 -0.0087
7 4 11 -7.7814 -0.0266
7 4 12 4.0986 -0.0002
7 4 13 -2.5086 0.0300
7 4 14 -0.2971 0.0237
7 4 15 0.5225 0.0267
7 4 16 -2.6558 0.0221
7 4 17 0.8525 0.0229
7 4 18 -3.2451 0.0043
7 4 19 0.1080 0.0314
7 4 20 -2.1574 -0.0011
7 4 21 -0.5578 0.0180
7 4 22 0.3399 0.0024
7 4 23 -0.9404 -0.0004
7 4 24 2.3233 -0.0063
7 4 25 -1.1515 0.0133
7 4 26 2.3957 -0.0096
7 4 27 -1.1581 0.0280
7 4 28 1.2673 0.0035
7 4 29 -0.7257 0.0018
7 4 30 0.1948 0.0089
7 5 1 -6.0341 0.0458
7 5 2 -2.1850 -0.0948
7 5 3 -4.9248 -0.0254
7 5 4 -3.1975 0.0006
7 5 5 -4.8515 -0.0917
7 5 6 -4.2556 0.0558
7 5 7 -5.9609 -0.0444
7 5 8 -4.8657 -0.0172
7 5 9 -6.4737 0.0525
7 5 10 -3.5561 -0.1007
7 5 11 -5.7736 0.0521
7 5 12 -1.9709 -0.0706
7 5 13 -4.9656 -0.0044
7 5 14 -1.8544 0.0069
7 5 15 -4.8294 -0.0101
7 5 16 -2.1601 0.0174
7 5 17 -4.3381 -0.0015
7 5 18 -1.6888 -0.0101
7 5 19 -2.7454 -0.0175
7 5 20 -0.2842 0.0005
7 5 21 -1.4222 -0.0081
7 5 22 1.3447 0.0251
7 5 23 -1.1400 0.0175
7 5 24 1.5516 0.0228
7 5 25 -0.9780 0.0050
7 5 26 0.1894 0.0116
7 5 27 -0.8008 -0.0170
7 5 28 -0.7452 -0.0065
7 5 29 -0.7351 -0.0111
7 5 30 -0.4566 -0.0351
7 6 1 12.3776 -0.1464
7 6 2 2.0613 -0.1211
7 6 3 13.5846 -0.0861
7 6 4 2.3187 -0.0511
7 6 5 15.4019 -0.0380
7 6 6 -1.4659 -0.0227
7 6 7 16.5223 0.0175
7 6 8 -6.5466 0.0206
7 6 9 14.7599 0.0650
7 6 10 -7.3475 0.0425
7 6 11 9.8525 0.0274
7 6 12 -4.1536 0.0022
7 6 13 4.7988 -0.0326
7 6 14 -1.4398 -0.0239
7 6 15 1.7358 -0.0335
7 6 16 -0.4048 -0.0089
7 6 17 0.3670 -0.0263
7 6 18 0.0461 -0.0005
7 6 19 0.5044 -0.0252
7 6 20 -0.5059 -0.0015
7 6 21 1.5153 0.0020
7 6 22 -2.2041 0.0000
7 6 23 1.6064 0.0101
7 6 24 -3.3303 0.0046
7 6 25 0.5539 -0.0189
7 6 26 -2.7547 0.0113
7 6 27 -0.0966 -0.0329
7 6 28 -1.2691 0.0099
7 6 29 0.0777 -0.0275
7 6 30 -0.0455 0.0086
7 7 1 0.9845 0.1269
7 7 2 2.1805 -0.0169
7 7 3 4.4898 0.0463
7 7 4 3.2705 -0.0039
7 7 5 6.1234 0.0310
7 7 6 2.7358 -0.0478
7 7 7 5.1650 0.0146
7 7 8 0.7946 -0.0334
7 7 9 3.8558 -0.0282
7 7 10 -1.3160 0.0156
7 7 11 2.3518 -0.0391
7 7 12 -2.2436 0.0266
7 7 13 1.6037 -0.0140
7 7 14 -1.5858 0.0105
7 7 15 2.4772 0.0018
7 7 16 0.2784 -0.0026
7 7 17 2.9676 0.0066
7 7 18 1.8227 -0.0146
7 7 19 2.0067 0.0087
7 7 20 1.2690 -0.0235
7 7 21 0.8604 -0.0050
7 7 22 -0.4998 -0.0206
7 7 23 0.1296 -0.0107
7 7 24 -0.9610 -0.0086
7 7 25 -0.0548 0.0132
7 7 26 0.1215 0.0061
7 7 27 0.3691 0.0282
7 7 28 1.0317 0.0197
7 7 29 0.4263 0.0198
7 7 30 0.9027 0.0304
7 8 1 -11.9965 0.0408
7 8 2 -2.4891 0.0275
7 8 3 -11.0281 -0.0243
7 8 4 -3.8698 0.0022
7 8 5 -11.5552 -0.0516
7 8 6 -1.5436 -0.0255
7 8 7 -12.0760 -0.0147
7 8 8 2.7815 -0.0155
7 8 9 -10.1960 0.0211
7 8 10 3.9869 0.0025
7 8 11 -7.8515 0.0220
7 8 12 1.5805 0.0116
7 8 13 -6.6248 0.0066
7 8 14 -0.7024 0.0036
7 8 15 -4.7163 -0.0210
7 8 16 -1.0510 -0.0160
7 8 17 -1.9209 -0.0321
7 8 18 -0.1751 -0.0062
7 8 19 -0.6062 -0.0118
7 8 20 1.2285 0.0174
7 8 21 -1.0479 0.0002
7 8 22 2.7402 0.0098
7 8 23 -1.2274 0.0027
7 8 24 3.5499 -0.0032
7 8 25 -0.5507 0.0138
7 8 26 3.0381 -0.0055
7 8 27 -0.0344 0.0124
7 8 28 1.6593 -0.0194
7 8 29 0.0415 0.0072
7 9 1 0.9926 0.0304
7 9 2 -4.1961 0.1369
7 9 3 -1.6944 0.0298
7 9 4 -5.9344 0.0143
7 9 5 -3.5981 0.0010
7 9 6 -2.7230 0.0009
7 9 7 -3.3736 -0.0116
7 9 8 2.3332 0.0099
7 9 9 -2.6259 0.0061
7 9 10 4.4196 -0.0069
7 9 11 -2.2441 0.0283
7 9 12 4.1005 -0.0129
7 9 13 -1.7806 0.0120
7 9 14 2.9249 -0.0035
7 9 15 -1.2932 -0.0307
7 9 16 0.5157 -0.0073
7 9 17 -1.2070 -0.0325
7 9 18 -1.6451 -0.0117
7 9 19 -1.1417 0.0065
7 9 20 -1.8323 0.0078
7 9 21 -0.6266 0.0157
7 9 22 -0.9154 0.0287
7 9 23 -0.1566 -0.0090
7 9 24 -0.0631 0.0154
7 9 25 -0.2197 -0.0165
7 9 26 0.3198 -0.0137
7 9 27 -0.4850 -0.0088
7 9 28 0.0639 -0.0118
7 9 29 -0.5178 -0.0086
7 10 1 5.6079 0.1073
7 10 2 2.6301 -0.0022
7 10 3 5.2985 0.0993
7 10 4 3.3809 -0.0209
7 10 5 6.3052 0.0341
7 10 6 2.1174 -0.0011
7 10 7 7.6394 -0.0199
7 10 8 0.1373 0.0126
7 10 9 7.6323 -0.0315
7 10 10 -0.4715 0.0167
7 10 11 6.8002 -0.0063
7 10 12 1.1438 0.0314
7 10 13 5.4480 0.0127
7 10 14 2.7297 0.0303
7 10 15 3.1536 0.0056
7 10 16 2.1137 0.0059
7 10 17 0.8123 0.0014
7 10 18 0.4903 -0.0176
7 10 19 -0.3970 0.0016
7 10 20 -0.4291 -0.0237
7 10 21 -0.6056 -0.0031
7 10 22 -1.0471 -0.0042
7 10 23 -0.4180 0.0023
7 10 24 -1.8068 0.0152
7 10 25 -0.0980 0.0057
7 10 26 -2.0079 0.0094
7 10 27 0.1521 -0.0021
7 10 28 -1.3378 -0.0011
7 10 29 0.1259 -0.0011
7 11 1 2.2617 -0.1398
7 11 2 4.3809 -0.0718
7 11 3 2.0118 -0.0601
7 11 4 5.0102 0.0072
7 11 5 2.3100 -0.0149
7 11 6 1.7756 -0.0399
7 11 7 2.3898 -0.0039
7 11 8 -2.3362 -0.0518
7 11 9 2.1105 -0.0077
7 11 10 -4.6643 0.0140
7 11 11 1.8774 -0.0196
7 11 12 -4.9192 0.0302
7 11 13 0.6168 -0.0084
7 11 14 -4.0840 -0.0127
7 11 15 -0.9815 0.0255
7 11 16 -2.5702 -0.0110
7 11 17 -0.6843 0.0278
7 11 18 -0.6064 0.0126
7 11 19 0.4960 0.0012
7 11 20 0.7083 -0.0120
7 11 21 0.5392 0.0021
7 11 22 0.6325 -0.0292
7 11 23 0.0423 0.0167
7 11 24 -0.1294 0.0015
7 11 25 -0.2010 0.0059
7 11 26 -0.7326 0.0108
7 11 27 -0.2247 -0.0022
7 11 28 -0.8321 -0.0189
7 12 1 -0.2683 -0.0629
7 12 2 -1.4133 0.0212
7 12 3 -0.8171 -0.0784
7 12 4 -1.9882 0.0253
7 12 5 -1.5912 -0.0178
7 12 6 -1.5350 0.0362
7 12 7 -2.8730 0.0161
7 12 8 -0.3050 0.0118
7 12 9 -3.8516 -0.0012
7 12 10 0.4821 -0.0199
7 12 11 -2.7489 -0.0163
7 12 12 -0.1934 -0.0269
7 12 13 -0.0148 -0.0046
7 12 14 -1.0948 -0.0104
7 12 15 2.0485 0.0182
7 12 16 -0.8482 0.0119
7 12 17 2.4659 0.0208
7 12 18 -0.1881 0.0128
7 12 19 2.0033 0.0047
7 12 20 0.1892 -0.0008
7 12 21 1.5499 0.0028
7 12 22 0.6496 -0.0066
7 12 23 1.2019 0.0117
7 12 24 1.0062 -0.0159
7 12 25 0.6490 0.0122
7 12 26 0.7796 -0.0224
7 12 27 0.0697 0.0070
7 12 28 0.2218 -0.0052
7 13 1 -1.2448 -0.0304
7 13 2 -1.1012 0.0124
7 13 3 -0.4571 -0.0007
7 13 4 -0.5262 -0.0501
7 13 5 0.9275 0.0194
7 13 6 1.3310 -0.0115
7 13 7 1.7286 0.0082
7 13 8 4.0244 0.0141
7 13 9 1.5339 -0.0194
7 13 10 6.5522 -0.0208
7 13 11 1.3785 -0.0263
7 13 12 7.1132 -0.0214
7 13 13 1.6022 -0.0087
7 13 14 6.2058 0.0195
7 13 15 1.5902 0.0039
7 13 16 5.3792 0.0175
7 13 17 1.1243 -0.0024
7 13 18 4.3745 -0.0020
7 13 19 0.4516 -0.0082
7 13 20 3.0221 0.0157
7 13 21 0.0780 0.0002
7 13 22 2.0131 0.0159
7 13 23 0.2722 0.0069
7 13 24 1.3585 -0.0201
7 13 25 0.4709 0.0006
7 13 26 0.8637 -0.0174
7 13 27 0.2438 -0.0072
7 14 1 0.7288 -0.0179
7 14 2 1.4139 0.0386
7 14 3 0.9113 -0.0189
7 14 4 2.1030 0.0187
7 14 5 0.5390 -0.0310
7 14 6 1.0533 -0.0319
7 14 7 -0.2663 -0.0403
7 14 8 -0.9537 -0.0278
7 14 9 -1.2687 -0.0165
7 14 10 -2.2192 0.0119
7 14 11 -2.5828 0.0132
7 14 12 -2.5729 0.0127
7 14 13 -3.6885 0.0127
7 14 14 -2.4244 -0.0140
7 14 15 -4.0484 -0.0020
7 14 16 -1.7978 -0.0162
7 14 17 -3.6667 -0.0053
7 14 18 -1.1349 0.0053
7 14 19 -2.5073 0.0044
7 14 20 -0.8326 0.0116
7 14 21 -0.9193 0.0028
7 14 22 -0.6281 -0.0027
7 14 23 0.3102 -0.0209
7 14 24 -0.3104 0.0047
7 14 25 0.8746 -0.0242
7 14 26 -0.0234 0.0310
7 14 27 0.8261 0.0096
7 15 1 -5.6042 0.0718
7 15 2 -2.2615 -0.0616
7 15 3 -4.9557 -0.0187
7 15 4 -3.1181 -0.0088
7 15 5 -4.4836 -0.0470
7 15 6 -3.1975 0.0207
7 15 7 -3.7295 -0.0011
7 15 8 -3.1374 0.0241
7 15 9 -2.5136 0.0287
7 15 10 -2.7430 0.0276
7 15 11 -1.6362 0.0151
7 15 12 -2.1880 0.0267
7 15 13 -1.0470 -0.0034
7 15 14 -1.8853 0.0087
7 15 15 -0.6438 -0.0065
7 15 16 -2.1619 -0.0104
7 15 17 -0.8588 0.0022
7 15 18 -2.7928 -0.0163
7 15 19 -1.1464 0.0056
7 15 20 -2.6256 -0.0170
7 15 21 -0.7021 -0.0086
7 15 22 -1.4917 -0.0138
7 15 23 0.1188 -0.0189
7 15 24 -0.7204 0.0010
7 15 25 0.5136 -0.0081
7 15 26 -0.4994 0.0145
7 16 1 1.6293 0.0732
7 16 2 -1.9737 0.0395
7 16 3 2.0045 0.0764
7 16 4 -1.6757 -0.0005
7 16 5 2.4053 0.0370
7 16 6 0.4244 -0.0183
7 16 7 3.3436 0.0243
7 16 8 2.0457 -0.0165
7 16 9 4.4478 0.0192
7 16 10 2.5805 -0.0180
7 16 11 4.3339 -0.0097
7 16 12 2.9991 -0.0081
7 16 13 3.3314 -0.0227
7 16 14 3.1617 0.0147
7 16 15 2.6911 -0.0006
7 16 16 2.6340 0.0104
7 16 17 2.2191 0.0127
7 16 18 1.9933 -0.0103
7 16 19 1.2449 -0.0063
7 16 20 1.2856 -0.0049
7 16 21 -0.0160 -0.0210
7 16 22 0.1946 0.0090
7 16 23 -0.9064 -0.0030
7 16 24 -0.5342 -0.0018
7 16 25 -0.9972 0.0095
7 17 1 2.0918 0.0050
7 17 2 1.9878 -0.0101
7 17 3 0.9578 0.0492
7 17 4 2.8849 0.0402
7 17 5 -0.7387 0.0581
7 17 6 2.7133 0.0701
7 17 7 -1.9997 0.0080
7 17 8 1.4114 0.0413
7 17 9 -2.4732 -0.0181
7 17 10 -0.7004 -0.0052
7 17 11 -2.2590 0.0080
7 17 12 -2.0812 -0.0314
7 17 13 -1.4349 0.0232
7 17 14 -1.8853 -0.0208
7 17 15 -0.6787 0.0028
7 17 16 -0.9450 0.0143
7 17 17 -0.3048 -0.0140
7 17 18 -0.3187 0.0214
7 17 19 0.2816 -0.0088
7 17 20 -0.2580 -0.0098
7 17 21 0.6906 0.0082
7 17 22 -0.3274 -0.0213
7 17 23 0.1902 0.0318
7 17 24 -0.2227 0.0004
7 18 1 -2.0877 0.0071
7 18 2 1.2998 -0.0752
7 18 3 -3.2617 0.0149
7 18 4 0.0396 -0.0081
7 18 5 -4.0566 0.0304
7 18 6 -1.4622 0.0307
7 18 7 -3.8560 0.0111
7 18 8 -1.2285 0.0135
7 18 9 -3.1075 -0.0191
7 18 10 -0.7611 -0.0008
7 18 11 -2.3272 -0.0060
7 18 12 -0.9197 0.0071
7 18 13 -1.8582 0.0173
7 18 14 -0.7681 0.0036
7 18 15 -1.3537 0.0013
7 18 16 -0.1216 -0.0051
7 18 17 -0.4404 -0.0133
7 18 18 0.3303 -0.0018
7 18 19 0.2157 0.0032
7 18 20 0.4052 -0.0052
7 18 21 0.1364 0.0138
7 18 22 0.4648 -0.0133
7 18 23 -0.1438 0.0103
7 18 24 0.5274 -0.0016
7 19 1 2.6006 -0.0277
7 19 2 0.1137 0.0607
7 19 3 2.8236 -0.0268
7 19 4 -0.3373 -0.0081
7 19 5 3.6430 -0.0307
7 19 6 -1.0987 -0.0550
7 19 7 4.4729 -0.0164
7 19 8 -1.3628 -0.0342
7 19 9 4.3482 0.0099
7 19 10 -0.5630 0.0173
7 19 11 3.2601 0.0069
7 19 12 0.6252 0.0440
7 19 13 1.9318 -0.0099
7 19 14 0.9207 0.0270
7 19 15 0.9256 -0.0034
7 19 16 0.5068 -0.0064
7 19 17 0.1971 0.0124
7 19 18 0.2979 -0.0141
7 19 19 -0.5212 0.0175
7 19 20 0.1134 0.0054
7 19 21 -1.0282 0.0127
7 19 22 -0.0937 0.0144
7 19 23 -0.9242 -0.0066
7 20 1 1.1446 -0.0193
7 20 2 -1.4991 0.0386
7 20 3 1.8341 -0.0327
7 20 4 -0.5565 0.0063
7 20 5 2.0806 -0.0438
7 20 6 0.6447 0.0022
7 20 7 0.7109 -0.0261
7 20 8 0.0008 0.0191
7 20 9 -0.8663 0.0069
7 20 10 -0.8501 0.0178
7 20 11 -0.4472 0.0123
7 20 12 -0.3881 -0.0051
7 20 13 0.8100 -0.0046
7 20 14 0.2158 -0.0123
7 20 15 0.5178 -0.0085
7 20 16 -0.2629 0.0031
7 20 17 -0.8206 -0.0028
7 20 18 -1.0312 0.0069
7 20 19 -1.2477 -0.0026
7 20 20 -0.8666 0.0062
7 20 21 -0.4013 0.0017
7 20 22 -0.1771 0.0219
7 21 1 -1.2275 0.0067
7 21 2 -0.9801 -0.0071
7 21 3 -1.5913 0.0099
7 21 4 -0.9074 0.0099
7 21 5 -2.5587 0.0172
7 21 6 -0.0948 0.0075
7 21 7 -3.4064 0.0188
7 21 8 0.6475 -0.0080
7 21 9 -3.0081 0.0073
7 21 10 1.0407 -0.0282
7 21 11 -1.6651 -0.0081
7 21 12 0.9720 -0.0330
7 21 13 -0.5153 -0.0141
7 21 14 0.4200 -0.0120
7 21 15 0.2068 -0.0084
7 21 16 0.0053 0.0177
7 21 17 0.6673 -0.0056
7 21 18 0.3183 0.0360
7 21 19 0.7766 -0.0160
7 21 20 0.7476 0.0358
7 22 1 0.7013 -0.0135
7 22 2 1.3634 -0.0091
7 22 3 0.6779 0.0016
7 22 4 0.9170 -0.0101
7 22 5 1.0399 0.0192
7 22 6 -0.4270 -0.0252
7 22 7 2.0507 0.0218
7 22 8 -0.3397 -0.0288
7 22 9 2.5356 0.0050
7 22 10 0.8011 -0.0138
7 22 11 1.2288 -0.0145
7 22 12 0.7408 0.0060
7 22 13 -0.6142 -0.0093
7 22 14 -0.1480 0.0122
7 22 15 -0.8819 0.0146
7 22 16 -0.0594 0.0097
7 22 17 0.1431 0.0227
7 22 18 0.5593 0.0117
7 22 19 0.6793 0.0164
7 23 1 0.3229 0.0311
7 23 2 0.7707 -0.0067
7 23 3 0.6383 0.0407
7 23 4 0.7846 -0.0310
7 23 5 1.0332 0.0248
7 23 6 0.5348 -0.0462
7 23 7 1.1344 -0.0056
7 23 8 0.3127 -0.0266
7 23 9 0.8320 -0.0221
7 23 10 -0.2860 0.0026
7 23 11 0.3787 -0.0063
7 23 12 -0.7820 0.0184
7 23 13 0.0924 0.0162
7 23 14 -0.4520 0.0144
7 23 15 0.1470 0.0224
7 23 16 -0.0517 -0.0118
7 23 17 0.3419 0.0215
7 23 18 -0.3417 -0.0406
7 24 1 -1.4666 0.0515
7 24 2 0.1148 -0.0050
7 24 3 -1.7460 0.0509
7 24 4 -0.2379 -0.0103
7 24 5 -1.9903 0.0225
7 24 6 -0.3686 0.0084
7 24 7 -1.6783 -0.0073
7 24 8 -0.0477 0.0109
7 24 9 -0.9376 -0.0062
7 24 10 0.0011 -0.0183
7 24 11 -0.1910 0.0138
7 24 12 -0.2845 -0.0315
7 24 13 0.4329 0.0133
7 24 14 -0.3505 -0.0088
7 24 15 0.5197 -0.0021
7 24 16 -0.2362 0.0079
7 25 1 -2.4719 0.0045
7 25 2 -0.0764 -0.0161
7 25 3 -0.9919 -0.0316
7 25 4 0.1191 0.0125
7 25 5 0.6327 -0.0175
7 25 6 0.0217 0.0313
7 25 7 1.1845 0.0256
7 25 8 -0.4496 0.0128
7 25 9 0.8159 0.0331
7 25 10 -0.5755 -0.0234
7 25 11 0.3607 0.0094
7 25 12 -0.2803 -0.0514
7 25 13 0.0118 -0.0083
7 25 14 -0.1191 -0.0448
7 26 1 2.0040 -0.0200
7 26 2 -0.7885 -0.0212
7 26 3 2.2332 -0.0358
7 26 4 0.2396 0.0114
7 26 5 2.0694 0.0022
7 26 6 1.2414 0.0005
7 26 7 1.2415 0.0279
7 26 8 0.1875 -0.0128
7 26 9 0.3413 0.0064
7 26 10 -1.1460 0.0088
7 26 11 0.0555 -0.0163
7 26 12 -0.7069 0.0251
7 27 1 3.2577 -0.0276
7 27 2 -0.1076 0.0059
7 27 3 1.5393 -0.0171
7 27 4 -0.5131 -0.0084
7 27 5 -0.1346 -0.0237
7 27 6 -0.6570 -0.0049
7 27 7 -0.4587 -0.0250
7 27 8 -0.1620 0.0080
7 27 9 0.0132 -0.0093
7 28 1 -0.7302 -0.0216
7 28 2 0.7095 0.0375
7 28 3 -0.8780 -0.0057
8 0 0 -11.4355 0.1782
8 0 2 -8.6520 0.0038
8 0 4 -1.5877 -0.2304
8 0 6 5.1094 -0.2276
8 0 8 7.2169 -0.1064
8 0 10 6.4642 -0.0386
8 0 12 5.9459 -0.0018
8 0 14 4.7924 0.0476
8 0 16 2.3628 0.0844
8 0 18 0.5440 0.0819
8 0 20 -0.0383 0.0693
8 0 22 -0.2276 0.0773
8 0 24 0.0457 0.0543
8 0 26 0.8353 -0.0293
8 0 28 1.2149 -0.0913
8 0 30 0.8297 -0.0782
8 1 0 -3.1235 -0.1869
8 1 1 1.2024 -0.6291
8 1 2 -1.9358 -0.0901
8 1 3 3.3038 -0.3428
8 1 4 0.2645 0.0421
8 1 5 4.4310 -0.1262
8 1 6 0.7850 0.0874
8 1 7 4.7303 -0.0122
8 1 8 -1.3932 0.0269
8 1 9 5.1359 0.1171
8 1 10 -4.2076 -0.0444
8 1 11 5.5591 0.1422
8 1 12 -4.9837 -0.0438
8 1 13 5.2422 0.0139
8 1 14 -3.3493 0.0206
8 1 15 4.0930 -0.0406
8 1 16 -0.1382 0.0626
8 1 17 2.4565 0.0458
8 1 18 3.9397 0.0281
8 1 19 0.9149 0.0855
8 1 20 6.7569 -0.0259
8 1 21 -0.1545 0.0261
8 1 22 6.1094 -0.0365
8 1 23 -0.9523 -0.0327
8 1 24 3.4450 -0.0206
8 1 25 -1.2848 -0.0671
8 1 26 1.8727 0.0032
8 1 27 -0.8232 -0.0799
8 1 28 1.5918 0.0349
8 1 29 -0.2203 -0.0347
8 1 30 1.0304 0.0465
8 2 0 7.7563 -0.2197
8 2 1 -1.3962 0.0058
8 2 2 5.7829 -0.1402
8 2 3 -3.6057 -0.0674
8 2 4 1.3360 0.0316
8 2 5 -5.1030 -0.0089
8 2 6 -2.5091 0.0983
8 2 7 -5.6331 0.0298
8 2 8 -3.9635 0.0807
8 2 9 -3.8740 -0.0567
8 2 10 -3.8210 0.0625
8 2 11 -0.6339 -0.0911
8 2 12 -3.5378 0.0083
8 2 13 1.9321 0.0022
8 2 14 -3.1972 -0.0737
8 2 15 3.5536 0.0409
8 2 16 -2.2803 -0.1042
8 2 17 4.0973 -0.0351
8 2 18 -1.0611 -0.0711
8 2 19 2.8907 -0.0447
8 2 20 -0.1619 -0.0217
8 2 21 1.4013 0.0450
8 2 22 0.2344 -0.0067
8 2 23 1.4322 0.0614
8 2 24 0.1889 -0.0202
8 2 25 1.8246 0.0087
8 2 26 -0.1351 0.0013
8 2 27 0.9287 0.0154
8 2 28 -0.3689 0.0450
8 2 29 -0.3527 0.0284
8 2 30 -0.2847 0.0451
8 3 0 -4.9697 0.0636
8 3 1 -0.8868 0.2796
8 3 2 -6.6246 -0.0103
8 3 3 -2.1601 0.0972
8 3 4 -9.7733 -0.0895
8 3 5 -3.0768 0.0302
8 3 6 -10.2728 -0.1208
8 3 7 -4.6630 0.0337
8 3 8 -6.3072 -0.0384
8 3 9 -6.7228 -0.0397
8 3 10 -0.9823 0.0531
8 3 11 -8.0254 -0.0769
8 3 12 2.1682 0.0461
8 3 13 -7.5128 0.0083
8 3 14 2.6431 -0.0109
8 3 15 -5.0859 0.0418
8 3 16 1.2549 -0.0429
8 3 17 -2.1756 -0.0309
8 3 18 -0.8861 -0.0310
8 3 19 -0.2322 -0.0395
8 3 20 -2.3202 0.0150
8 3 21 1.0636 0.0204
8 3 22 -2.1867 0.0490
8 3 23 2.1624 0.0208
8 3 24 -0.8206 0.0304
8 3 25 2.2912 0.0047
8 3 26 0.4483 -0.0132
8 3 27 1.3658 0.0255
8 3 28 0.6976 -0.0357
8 3 29 0.4966 0.0034
8 3 30 0.4915 -0.0330
8 4 0 0.0481 0.0104
8 4 1 2.5522 -0.0583
8 4 2 -0.0086 -0.0222
8 4 3 7.5582 -0.0268
8 4 4 -0.5095 -0.0213
8 4 5 10.9134 -0.0505
8 4 6 -0.9781 -0.0173
8 4 7 10.5768 -0.0638
8 4 8 -0.3268 -0.0113
8 4 9 7.4406 0.0089
8 4 10 1.0197 -0.0077
8 4 11 4.0088 0.0272
8 4 12 2.4062 -0.0035
8 4 13 0.8288 -0.0501
8 4 14 3.6697 0.0092
8 4 15 -2.3159 -0.0695
8 4 16 3.7253 0.0032
8 4 17 -3.9475 -0.0065
8 4 18 2.2280 -0.0155
8 4 19 -3.1377 0.0168
8 4 20 0.8121 -0.0078
8 4 21 -1.7141 -0.0108
8 4 22 0.3550 0.0117
8 4 23 -1.3317 0.0014
8 4 24 0.1169 0.0170
8 4 25 -1.0743 0.0397
8 4 26 -0.2260 0.0088
8 4 27 -0.0564 0.0240
8 4 28 -0.3208 -0.0162
8 4 29 0.6873 -0.0028
8 4 30 -0.1764 -0.0327
8 5 0 1.9116 0.0085
8 5 1 -0.5851 -0.2386
8 5 2 4.7232 -0.0072
8 5 3 -1.9355 -0.0717
8 5 4 8.9590 0.0002
8 5 5 -2.9331 -0.0031
8 5 6 8.5731 0.0193
8 5 7 -2.5354 -0.0095
8 5 8 3.4677 0.0082
8 5 9 -0.7459 0.0102
8 5 10 -2.2251 -0.0086
8 5 11 1.3403 0.0264
8 5 12 -4.7141 -0.0088
8 5 13 2.0523 0.0110
8 5 14 -3.4089 -0.0140
8 5 15 0.9760 0.0106
8 5 16 -1.0062 -0.0082
8 5 17 -0.2504 0.0250
8 5 18 0.4444 0.0201
8 5 19 -0.7982 0.0060
8 5 20 1.1790 0.0176
8 5 21 -1.3647 -0.0276
8 5 22 1.0601 -0.0124
8 5 23 -1.7205 -0.0270
8 5 24 -0.1828 -0.0064
8 5 25 -1.2273 -0.0105
8 5 26 -1.2877 0.0089
8 5 27 -0.3557 -0.0037
8 5 28 -1.3327 -0.0132
8 5 29 0.2570 0.0152
8 5 30 -0.8110 -0.0278
8 6 0 -1.0550 -0.0740
8 6 1 -1.8453 -0.0350
8 6 2 0.6229 -0.0041
8 6 3 -5.9333 -0.0327
8 6 4 3.8463 0.0344
8 6 5 -8.9590 -0.0278
8 6 6 5.8354 0.0257
8 6 7 -8.7327 0.0032
8 6 8 5.5959 0.0162
8 6 9 -6.7142 0.0115
8 6 10 3.0019 0.0132
8 6 11 -5.0029 0.0117
8 6 12 -1.1639 0.0063
8 6 13 -3.0645 0.0319
8 6 14 -4.2372 -0.0161
8 6 15 -0.3030 0.0185
8 6 16 -4.1491 -0.0400
8 6 17 2.0473 -0.0178
8 6 18 -2.0651 -0.0320
8 6 19 2.6310 -0.0114
8 6 20 -0.4340 -0.0112
8 6 21 1.8673 0.0034
8 6 22 -0.0366 -0.0074
8 6 23 1.2310 -0.0095
8 6 24 -0.1494 -0.0041
8 6 25 0.9588 -0.0090
8 6 26 -0.0421 0.0094
8 6 27 0.4215 0.0058
8 6 28 0.3385 0.0279
8 6 29 -0.0282 -0.0006
8 6 30 0.5200 0.0402
8 7 0 4.9722 -0.1188
8 7 1 0.2692 0.2787
8 7 2 3.4122 -0.0440
8 7 3 0.8485 0.1073
8 7 4 0.7224 0.0085
8 7 5 2.1927 -0.0404
8 7 6 0.3019 0.0326
8 7 7 3.5557 -0.0605
8 7 8 2.8676 0.0137
8 7 9 2.4083 -0.0138
8 7 10 5.6193 -0.0095
8 7 11 -0.2782 0.0198
8 7 12 5.5212 0.0076
8 7 13 -1.3553 0.0191
8 7 14 3.1634 0.0253
8 7 15 -0.9534 0.0019
8 7 16 1.2422 0.0067
8 7 17 -0.4968 -0.0108
8 7 18 0.3129 -0.0076
8 7 19 -0.0332 -0.0114
8 7 20 -0.4409 0.0043
8 7 21 0.2245 0.0042
8 7 22 -0.7395 0.0073
8 7 23 0.2552 0.0191
8 7 24 -0.3185 -0.0060
8 7 25 0.5445 0.0047
8 7 26 0.2798 -0.0052
8 7 27 0.5969 -0.0175
8 7 28 0.6153 0.0095
8 7 29 0.0156 -0.0114
8 8 0 -1.7404 0.4881
8 8 1 0.5151 0.0885
8 8 2 -3.2714 0.2504
8 8 3 1.2369 0.0504
8 8 4 -6.3994 -0.0517
8 8 5 1.8021 0.0065
8 8 6 -8.9424 -0.1353
8 8 7 2.5030 -0.0210
8 8 8 -9.5446 -0.0509
8 8 9 2.7122 -0.0318
8 8 10 -7.2203 0.0050
8 8 11 2.4200 -0.0133
8 8 12 -3.0998 -0.0006
8 8 13 2.0280 0.0124
8 8 14 0.0027 0.0037
8 8 15 0.7397 0.0164
8 8 16 0.9669 0.0299
8 8 17 -1.3946 0.0039
8 8 18 0.3487 0.0259
8 8 19 -2.2022 -0.0138
8 8 20 -0.9054 -0.0102
8 8 21 -1.0483 -0.0138
8 8 22 -1.3177 -0.0191
8 8 23 -0.0540 0.0065
8 8 24 -0.4553 -0.0074
8 8 25 -0.2929 0.0057
8 8 26 0.2646 -0.0207
8 8 27 -0.7344 -0.0173
8 8 28 0.0158 -0.0325
8 8 29 -0.7285 -0.0282
8 9 0 -5.1812 0.0580
8 9 1 0.0828 -0.2936
8 9 2 -5.6085 0.0021
8 9 3 -0.4201 -0.1380
8 9 4 -5.0251 -0.0488
8 9 5 -1.3079 0.0188
8 9 6 -3.0138 -0.0507
8 9 7 -0.5943 0.0483
8 9 8 -2.4968 -0.0013
8 9 9 1.8394 0.0156
8 9 10 -3.4493 0.0201
8 9 11 3.6099 -0.0013
8 9 12 -3.8603 -0.0147
8 9 13 3.2904 -0.0116
8 9 14 -3.6815 -0.0261
8 9 15 1.7549 -0.0118
8 9 16 -2.7987 0.0075
8 9 17 0.4393 0.0079
8 9 18 -0.9890 0.0165
8 9 19 0.1680 0.0130
8 9 20 0.4111 0.0010
8 9 21 0.6358 -0.0036
8 9 22 0.6431 0.0055
8 9 23 0.6742 -0.0065
8 9 24 0.2164 0.0080
8 9 25 -0.0682 0.0012
8 9 26 -0.4809 -0.0082
8 9 27 -0.6407 -0.0052
8 9 28 -0.8317 -0.0135
8 9 29 -0.3325 -0.0136
8 10 0 1.7923 -0.3956
8 10 1 -0.4749 0.1242
8 10 2 2.2537 -0.2124
8 10 3 -0.3721 0.0814
8 10 4 4.3694 0.0527
8 10 5 0.3331 0.0299
8 10 6 7.4423 0.1178
8 10 7 -0.1228 -0.0185
8 10 8 8.4669 0.0020
8 10 9 -0.7416 -0.0323
8 10 10 6.9145 -0.0477
8 10 11 -0.5383 -0.0113
8 10 12 5.0293 0.0013
8 10 13 -0.1555 0.0034
8 10 14 3.6209 0.0148
8 10 15 0.5105 0.0093
8 10 16 2.2888 -0.0118
8 10 17 1.3993 0.0130
8 10 18 1.5615 -0.0102
8 10 19 1.2775 0.0032
8 10 20 1.5818 0.0083
8 10 21 -0.0101 -0.0068
8 10 22 1.3139 0.0078
8 10 23 -1.1452 -0.0077
8 10 24 0.4184 0.0118
8 10 25 -1.1743 -0.0046
8 10 26 -0.2902 0.0431
8 10 27 -0.3272 0.0131
8 10 28 -0.3528 0.0545
8 11 0 6.0129 -0.0927
8 11 1 0.0232 0.2078
8 11 2 6.2282 -0.0413
8 11 3 0.7525 0.0893
8 11 4 5.9715 0.0160
8 11 5 1.0651 -0.0111
8 11 6 4.5296 0.0163
8 11 7 -0.5411 -0.0154
8 11 8 3.3178 -0.0147
8 11 9 -1.9581 0.0079
8 11 10 3.7045 -0.0159
8 11 11 -1.8849 0.0014
8 11 12 4.6595 0.0116
8 11 13 -1.4313 -0.0053
8 11 14 4.4141 0.0226
8 11 15 -0.6637 -0.0037
8 11 16 2.8342 0.0039
8 11 17 0.3441 -0.0100
8 11 18 0.8630 -0.0122
8 11 19 0.5258 -0.0079
8 11 20 -0.6399 -0.0059
8 11 21 0.0820 -0.0020
8 11 22 -0.9904 0.0009
8 11 23 -0.0693 -0.0082
8 11 24 -0.2622 -0.0036
8 11 25 0.0663 0.0032
8 11 26 0.5926 -0.0015
8 11 27 0.0833 0.0306
8 11 28 0.9311 0.0047
8 12 0 -1.5360 0.1398
8 12 1 1.0284 -0.0192
8 12 2 -1.3288 0.1119
8 12 3 2.0681 -0.0149
8 12 4 -2.2049 0.0277
8 12 5 1.5948 -0.0176
8 12 6 -4.6112 -0.0111
8 12 7 1.0997 -0.0076
8 12 8 -6.0435 0.0100
8 12 9 0.9827 0.0147
8 12 10 -5.7968 0.0042
8 12 11 -0.1479 0.0159
8 12 12 -5.1295 -0.0281
8 12 13 -2.0661 -0.0018
8 12 14 -4.3160 -0.0041
8 12 15 -2.6903 -0.0170
8 12 16 -3.3258 0.0412
8 12 17 -1.7771 -0.0195
8 12 18 -2.3007 0.0300
8 12 19 -0.7487 -0.0019
8 12 20 -1.1269 0.0034
8 12 21 0.1465 0.0110
8 12 22 -0.2010 0.0016
8 12 23 1.0604 -0.0013
8 12 24 0.0731 -0.0091
8 12 25 1.2032 -0.0065
8 12 26 0.0601 -0.0260
8 12 27 0.4216 0.0024
8 13 0 -5.8504 0.0961
8 13 1 -0.0719 0.0009
8 13 2 -4.8584 0.0506
8 13 3 -0.2326 -0.0102
8 13 4 -3.0016 0.0166
8 13 5 -0.1066 0.0083
8 13 6 -1.5863 0.0342
8 13 7 0.7336 0.0116
8 13 8 -1.0952 0.0392
8 13 9 1.8337 -0.0118
8 13 10 -1.9370 0.0098
8 13 11 2.3383 -0.0111
8 13 12 -2.8538 -0.0084
8 13 13 2.3094 0.0201
8 13 14 -2.2116 -0.0116
8 13 15 1.9706 0.0240
8 13 16 -1.0657 -0.0144
8 13 17 0.9957 -0.0065
8 13 18 -0.6375 -0.0054
8 13 19 0.0053 -0.0175
8 13 20 -0.0512 0.0052
8 13 21 0.0352 -0.0008
8 13 22 1.0493 0.0046
8 13 23 0.3277 0.0029
8 13 24 1.6395 0.0097
8 13 25 -0.0652 -0.0145
8 13 26 1.1279 0.0171
8 13 27 -0.3466 -0.0252
8 14 0 1.1739 -0.1214
8 14 1 -1.1864 -0.1797
8 14 2 1.2762 -0.0713
8 14 3 -2.3071 -0.0894
8 14 4 1.7108 -0.0124
8 14 5 -1.3236 -0.0032
8 14 6 2.7541 0.0140
8 14 7 0.0048 0.0379
8 14 8 3.9683 0.0142
8 14 9 0.7730 0.0308
8 14 10 4.2194 0.0140
8 14 11 2.4510 -0.0055
8 14 12 3.4860 0.0157
8 14 13 4.6318 -0.0196
8 14 14 2.6419 -0.0033
8 14 15 4.8119 0.0011
8 14 16 1.7046 -0.0251
8 14 17 3.2993 0.0141
8 14 18 0.5394 -0.0147
8 14 19 2.0004 -0.0001
8 14 20 -0.2311 0.0016
8 14 21 0.7352 -0.0169
8 14 22 -0.3256 0.0037
8 14 23 -0.6501 -0.0121
8 14 24 -0.1225 0.0144
8 14 25 -1.0893 -0.0006
8 14 26 0.0727 0.0132
8 15 0 2.5794 0.0070
8 15 1 -0.7003 -0.1632
8 15 2 0.9594 0.0074
8 15 3 -1.5241 -0.0545
8 15 4 -2.3216 -0.0001
8 15 5 -1.4506 0.0267
8 15 6 -4.3936 -0.0178
8 15 7 -1.8825 0.0365
8 15 8 -4.2522 -0.0200
8 15 9 -3.8025 0.0352
8 15 10 -2.9027 -0.0073
8 15 11 -5.5471 0.0284
8 15 12 -1.3796 -0.0008
8 15 13 -5.4594 -0.0067
8 15 14 -0.4652 0.0041
8 15 15 -4.1958 -0.0137
8 15 16 -0.4880 0.0147
8 15 17 -2.7953 0.0232
8 15 18 -0.4784 0.0077
8 15 19 -1.6784 0.0222
8 15 20 0.0308 -0.0165
8 15 21 -1.0785 -0.0181
8 15 22 -0.0881 -0.0159
8 15 23 -0.6569 -0.0150
8 15 24 -0.8046 0.0099
8 15 25 -0.0895 0.0227
8 16 0 -2.7134 0.1149
8 16 1 0.4720 0.1021
8 16 2 -3.4696 0.0496
8 16 3 0.3094 0.0454
8 16 4 -4.5798 -0.0239
8 16 5 -0.9178 0.0044
8 16 6 -4.5660 -0.0474
8 16 7 -1.4762 -0.0266
8 16 8 -3.4281 -0.0326
8 16 9 -1.5940 -0.0400
8 16 10 -1.9747 -0.0160
8 16 11 -2.0099 -0.0096
8 16 12 -1.1622 -0.0025
8 16 13 -2.1249 0.0228
8 16 14 -0.8324 0.0076
8 16 15 -1.6679 0.0132
8 16 16 0.1184 0.0105
8 16 17 -1.1288 -0.0046
8 16 18 1.1334 0.0056
8 16 19 -0.5854 0.0008
8 16 20 0.8659 -0.0085
8 16 21 0.1515 0.0140
8 16 22 0.0050 -0.0192
8 16 23 0.8714 0.0190
8 16 24 -0.3156 -0.0133
8 16 25 1.1303 0.0145
8 17 0 3.9835 0.0044
8 17 1 0.9140 0.1854
8 17 2 5.1319 0.0058
8 17 3 1.7219 0.0856
8 17 4 6.9780 0.0059
8 17 5 1.0648 -0.0058
8 17 6 7.2017 -0.0216
8 17 7 0.5634 -0.0309
8 17 8 6.0603 -0.0273
8 17 9 1.3284 -0.0232
8 17 10 4.9466 0.0053
8 17 11 2.5092 -0.0084
8 17 12 3.6428 0.0241
8 17 13 2.5644 0.0092
8 17 14 1.8582 0.0098
8 17 15 1.6126 0.0077
8 17 16 0.6319 -0.0053
8 17 17 1.0616 -0.0115
8 17 18 0.1211 0.0039
8 17 19 0.9163 -0.0065
8 17 20 -0.6491 0.0215
8 17 21 0.3647 0.0229
8 17 22 -1.4752 0.0086
8 17 23 -0.0350 0.0229
8 17 24 -1.3276 -0.0246
8 18 0 1.7934 -0.0477
8 18 1 0.1375 -0.0395
8 18 2 2.3430 -0.0037
8 18 3 0.7311 -0.0356
8 18 4 3.0222 0.0448
8 18 5 1.4644 -0.0291
8 18 6 1.9060 0.0548
8 18 7 1.6958 -0.0111
8 18 8 -0.7325 0.0363
8 18 9 1.3577 0.0053
8 18 10 -1.9495 0.0185
8 18 11 0.4405 -0.0011
8 18 12 -1.0181 0.0013
8 18 13 -0.5970 -0.0146
8 18 14 -0.4261 -0.0179
8 18 15 -0.8802 -0.0012
8 18 16 -1.0294 -0.0266
8 18 17 -0.6424 0.0192
8 18 18 -1.3088 -0.0111
8 18 19 -0.5722 0.0116
8 18 20 -0.7128 0.0298
8 18 21 -0.5464 -0.0028
8 18 22 -0.0393 0.0572
8 18 23 -0.4757 -0.0044
8 19 0 -2.0516 0.0023
8 19 1 -0.4670 -0.0397
8 19 2 -3.0468 0.0232
8 19 3 -0.5892 -0.0121
8 19 4 -4.2618 0.0179
8 19 5 0.4921 -0.0136
8 19 6 -3.7249 0.0153
8 19 7 1.5409 -0.0220
8 19 8 -2.6160 0.0225
8 19 9 1.6947 -0.0178
8 19 10 -2.5196 0.0116
8 19 11 1.4367 -0.0136
8 19 12 -2.4500 -0.0136
8 19 13 1.5178 -0.0141
8 19 14 -0.9623 -0.0135
8 19 15 1.8698 -0.0127
8 19 16 0.8902 0.0088
8 19 17 2.0015 0.0001
8 19 18 1.3161 0.0113
8 19 19 1.7324 0.0181
8 19 20 0.9646 -0.0028
8 19 21 1.0575 0.0165
8 19 22 1.1490 -0.0012
8 20 0 0.5007 0.0087
8 20 1 -0.4721 0.0023
8 20 2 0.2883 0.0013
8 20 3 -1.0159 0.0079
8 20 4 0.5029 -0.0110
8 20 5 -1.5050 0.0124
8 20 6 2.0111 -0.0110
8 20 7 -2.3215 0.0181
8 20 8 3.3734 -0.0081
8 20 9 -2.1460 0.0084
8 20 10 2.6918 -0.0173
8 20 11 -0.6771 -0.0103
8 20 12 1.0003 -0.0212
8 20 13 0.5210 -0.0166
8 20 14 0.2810 0.0069
8 20 15 0.6110 -0.0148
8 20 16 0.1355 0.0390
8 20 17 -0.0298 -0.0154
8 20 18 -0.3116 0.0244
8 20 19 -0.6653 -0.0132
8 20 20 -0.5151 -0.0270
8 20 21 -0.6470 -0.0103
8 21 0 -1.2674 -0.0087
8 21 1 0.1038 -0.0369
8 21 2 -0.4156 0.0009
8 21 3 -0.0700 -0.0318
8 21 4 0.5368 0.0329
8 21 5 -0.7716 -0.0237
8 21 6 0.0165 0.0504
8 21 7 -1.3801 -0.0013
8 21 8 -0.3579 0.0050
8 21 9 -1.5871 0.0071
8 21 10 0.9003 -0.0375
8 21 11 -1.6433 -0.0071
8 21 12 1.9512 -0.0128
8 21 13 -1.7498 -0.0060
8 21 14 0.9196 0.0178
8 21 15 -1.9990 0.0126
8 21 16 -0.7409 -0.0009
8 21 17 -2.1689 0.0080
8 21 18 -0.9846 -0.0278
8 21 19 -1.6328 -0.0176
8 21 20 -0.3041 -0.0273
8 22 0 -0.1244 -0.0104
8 22 1 1.1235 -0.0090
8 22 2 -0.0958 -0.0245
8 22 3 2.1402 -0.0021
8 22 4 -0.7232 -0.0198
8 22 5 1.7037 0.0097
8 22 6 -1.7598 -0.0151
8 22 7 1.6620 0.0124
8 22 8 -1.5223 -0.0066
8 22 9 2.0060 0.0091
8 22 10 -0.4071 0.0116
8 22 11 1.3455 0.0101
8 22 12 -0.0153 0.0162
8 22 13 -0.0680 0.0127
8 22 14 -0.0646 -0.0095
8 22 15 -0.6186 0.0056
8 22 16 0.4215 -0.0357
8 22 17 0.1547 -0.0024
8 22 18 1.0758 -0.0229
8 23 0 0.2655 0.0527
8 23 1 0.3432 -0.0114
8 23 2 0.4784 0.0060
8 23 3 0.5336 0.0047
8 23 4 1.1801 -0.0550
8 23 5 0.0404 0.0239
8 23 6 1.9124 -0.0550
8 23 7 -0.3752 0.0100
8 23 8 1.6104 0.0013
8 23 9 -0.3908 -0.0035
8 23 10 0.1518 0.0319
8 23 11 -0.2648 0.0057
8 23 12 -1.1937 0.0092
8 23 13 0.0883 0.0040
8 23 14 -1.3202 -0.0145
8 23 15 0.6761 -0.0154
8 23 16 -0.4077 0.0003
8 23 17 0.8175 -0.0204
8 24 0 -0.5889 0.1005
8 24 1 -0.9316 0.0345
8 24 2 -0.3952 0.0567
8 24 3 -1.4932 0.0282
8 24 4 0.2217 0.0233
8 24 5 -0.3130 -0.0022
8 24 6 0.7453 0.0205
8 24 7 0.0727 -0.0306
8 24 8 0.4977 0.0115
8 24 9 -1.3158 -0.0268
8 24 10 0.1169 -0.0016
8 24 11 -2.0199 -0.0075
8 24 12 0.4726 0.0031
8 24 13 -0.9303 0.0015
8 24 14 0.8839 0.0100
8 24 15 -0.1221 -0.0004
8 25 0 2.5504 -0.0171
8 25 1 -0.5176 0.0248
8 25 2 1.5071 -0.0067
8 25 3 -0.9223 0.0094
8 25 4 -0.1139 0.0152
8 25 5 -0.4181 0.0136
8 25 6 -0.4270 0.0180
8 25 7 0.2092 0.0132
8 25 8 -0.0130 0.0078
8 25 9 0.5313 -0.0048
8 25 10 0.0255 0.0013
8 25 11 0.4751 -0.0230
8 25 12 0.0827 0.0010
8 25 13 0.0368 -0.0253
8 26 0 -1.1101 -0.1445
8 26 1 0.4821 -0.0058
8 26 2 -0.9618 -0.0425
8 26 3 0.7867 0.0049
8 26 4 -0.4924 0.0294
8 26 5 0.2514 0.0224
8 26 6 -0.0234 0.0326
8 26 7 0.0476 0.0233
8 26 8 -0.0470 0.0099
8 26 9 0.5641 0.0179
8 26 10 -0.4797 -0.0115
8 26 11 0.8747 0.0126
8 27 0 -0.3688 -0.0536
8 27 1 0.3918 0.0510
8 27 2 0.3044 0.0033
8 27 3 0.7484 0.0319
8 27 4 0.9551 0.0363
8 27 5 0.4520 0.0122
8 27 6 0.2873 0.0160
8 27 7 0.0467 0.0099
9 0 2 -6.1546 0.0593
9 0 4 -8.9011 0.0556
9 0 6 -9.3662 -0.0411
9 0 8 -9.0833 -0.1443
9 0 10 -7.7294 -0.1699
9 0 12 -5.9981 -0.1364
9 0 14 -5.2328 -0.0883
9 0 16 -5.3758 -0.0580
9 0 18 -5.3345 -0.0463
9 0 20 -3.7731 -0.0053
9 0 22 -0.7546 0.0574
9 0 24 1.1806 0.0776
9 0 26 0.3369 0.0592
9 0 28 -1.3991 0.0343
9 0 30 -1.7019 -0.0004
9 1 1 -5.8418 -0.0273
9 1 2 2.9457 -0.1374
9 1 3 -5.5428 0.0524
9 1 4 3.7709 -0.0948
9 1 5 -5.1735 -0.0513
9 1 6 1.7427 0.0247
9 1 7 -4.3809 -0.0372
9 1 8 -1.8957 0.0672
9 1 9 -3.1159 0.0566
9 1 10 -5.0990 0.0291
9 1 11 -1.9347 -0.0068
9 1 12 -6.8436 0.0058
9 1 13 -1.1154 -0.1131
9 1 14 -6.8985 -0.0021
9 1 15 -0.5648 -0.1135
9 1 16 -5.0049 -0.0295
9 1 17 0.2148 -0.1153
9 1 18 -2.0701 -0.0145
9 1 19 1.4401 -0.1192
9 1 20 -0.0125 0.0526
9 1 21 2.1207 -0.0138
9 1 22 0.7377 0.0572
9 1 23 1.7487 0.0818
9 1 24 1.0306 -0.0144
9 1 25 1.3161 0.0168
9 1 26 1.0472 -0.0525
9 1 27 1.1786 -0.0809
9 1 28 0.7634 -0.0323
9 1 29 0.7474 -0.0678
9 1 30 0.4894 -0.0042
9 2 1 2.1608 0.0113
9 2 2 7.8185 0.0161
9 2 3 -0.4263 0.0834
9 2 4 11.3981 -0.0162
9 2 5 -4.1377 0.0331
9 2 6 10.4855 -0.0176
9 2 7 -5.6622 0.0001
9 2 8 8.2551 0.0198
9 2 9 -4.4428 0.0123
9 2 10 7.3296 0.0490
9 2 11 -3.3226 -0.0143
9 2 12 7.5062 0.0359
9 2 13 -2.6702 -0.0363
9 2 14 7.5962 0.0189
9 2 15 -0.8109 -0.0174
9 2 16 7.4914 0.0197
9 2 17 1.1081 -0.0146
9 2 18 6.8924 0.0123
9 2 19 1.1424 -0.0194
9 2 20 4.5386 -0.0169
9 2 21 0.2143 -0.0040
9 2 22 0.9257 -0.0390
9 2 23 -0.0925 -0.0043
9 2 24 -1.1166 -0.0253
9 2 25 0.0225 -0.0133
9 2 26 -0.4593 -0.0058
9 2 27 -0.0831 0.0046
9 2 28 0.8384 -0.0066
9 2 29 -0.2429 0.0245
9 2 30 1.0221 0.0040
9 3 1 10.4024 -0.0205
9 3 2 -4.0860 -0.0661
9 3 3 10.1564 -0.1064
9 3 4 -6.4686 -0.0075
9 3 5 9.0010 -0.0671
9 3 6 -6.2666 -0.0032
9 3 7 7.1742 -0.0431
9 3 8 -4.7466 -0.0113
9 3 9 5.2856 -0.0268
9 3 10 -3.2101 -0.0218
9 3 11 3.6605 0.0558
9 3 12 -1.4405 0.0048
9 3 13 2.8810 0.0711
9 3 14 0.2065 0.0506
9 3 15 2.6277 -0.0295
9 3 16 0.8388 0.0431
9 3 17 1.3473 -0.0490
9 3 18 0.6276 -0.0103
9 3 19 -0.8149 0.0273
9 3 20 0.0889 -0.0409
9 3 21 -1.8979 0.0209
9 3 22 -0.3654 -0.0218
9 3 23 -1.7194 -0.0234
9 3 24 -0.3317 0.0167
9 3 25 -1.6605 0.0074
9 3 26 -0.0972 0.0313
9 3 27 -1.6573 0.0156
9 3 28 -0.1080 0.0122
9 3 29 -0.9053 -0.0346
9 3 30 -0.1847 -0.0095
9 4 1 -6.0291 0.0682
9 4 2 -4.4629 -0.0158
9 4 3 -2.3667 0.0759
9 4 4 -6.0666 -0.0297
9 4 5 1.7377 0.0702
9 4 6 -3.6552 -0.0289
9 4 7 3.1280 0.0187
9 4 8 -1.0363 -0.0092
9 4 9 2.1059 -0.0211
9 4 10 -2.4397 0.0128
9 4 11 1.1568 0.0050
9 4 12 -6.0078 0.0359
9 4 13 1.0731 0.0353
9 4 14 -7.8115 0.0250
9 4 15 0.9136 0.0136
9 4 16 -7.4997 -0.0145
9 4 17 0.5854 -0.0071
9 4 18 -6.0430 -0.0179
9 4 19 0.7279 -0.0016
9 4 20 -3.4173 0.0004
9 4 21 1.0189 -0.0079
9 4 22 -0.2996 -0.0066
9 4 23 0.6677 -0.0153
9 4 24 1.6919 -0.0100
9 4 25 0.0054 -0.0076
9 4 26 1.9255 0.0046
9 4 27 -0.0143 -0.0021
9 4 28 1.2295 0.0090
9 4 29 0.4280 0.0101
9 4 30 0.5150 0.0050
9 5 1 -3.2292 -0.0132
9 5 2 2.0194 0.1512
9 5 3 -2.8447 -0.0481
9 5 4 3.0607 0.0426
9 5 5 -2.1132 -0.0449
9 5 6 4.2101 -0.0134
9 5 7 -1.8577 0.0061
9 5 8 5.7718 -0.0330
9 5 9 -2.1943 0.0027
9 5 10 6.4445 -0.0359
9 5 11 -2.6478 -0.0504
9 5 12 5.5993 -0.0463
9 5 13 -3.3621 -0.0417
9 5 14 3.4257 -0.0471
9 5 15 -3.6697 0.0273
9 5 16 0.7214 -0.0080
9 5 17 -2.5334 0.0486
9 5 18 -0.9411 0.0217
9 5 19 -0.9181 0.0144
9 5 20 -0.9641 0.0090
9 5 21 -0.2051 0.0031
9 5 22 -0.2404 0.0067
9 5 23 -0.0023 0.0089
9 5 24 0.4766 0.0184
9 5 25 0.3632 -0.0061
9 5 26 0.7743 0.0078
9 5 27 0.5422 -0.0053
9 5 28 0.4134 0.0070
9 5 29 0.1766 0.0154
9 6 1 4.6024 0.0915
9 6 2 -2.1133 0.0995
9 6 3 2.5261 -0.0298
9 6 4 -4.8838 0.0385
9 6 5 0.7917 -0.1048
9 6 6 -7.7690 0.0038
9 6 7 0.0285 -0.0512
9 6 8 -8.6100 -0.0100
9 6 9 -0.7031 0.0098
9 6 10 -5.7984 -0.0165
9 6 11 -1.8391 -0.0015
9 6 12 -0.7762 -0.0027
9 6 13 -3.2751 -0.0180
9 6 14 3.0601 0.0236
9 6 15 -4.0384 0.0157
9 6 16 3.7737 0.0309
9 6 17 -3.3767 0.0448
9 6 18 2.3209 0.0048
9 6 19 -2.3632 0.0195
9 6 20 0.6294 -0.0184
9 6 21 -1.8440 -0.0040
9 6 22 -0.7135 -0.0085
9 6 23 -1.1648 0.0116
9 6 24 -1.9901 -0.0019
9 6 25 -0.3699 0.0164
9 6 26 -2.7830 -0.0164
9 6 27 -0.2202 0.0005
9 6 28 -2.4376 -0.0175
9 6 29 -0.3765 -0.0076
9 7 1 -0.6551 0.0627
9 7 2 0.3551 -0.0136
9 7 3 -1.4780 0.0656
9 7 4 0.4820 -0.0275
9 7 5 -0.9270 0.0453
9 7 6 -0.3100 -0.0622
9 7 7 0.8705 0.0174
9 7 8 -1.9832 -0.0439
9 7 9 2.4428 0.0172
9 7 10 -3.6899 0.0297
9 7 11 3.4711 0.0149
9 7 12 -4.4134 0.0598
9 7 13 3.7294 -0.0118
9 7 14 -3.4089 0.0164
9 7 15 3.1500 -0.0216
9 7 16 -1.3680 -0.0265
9 7 17 2.2845 -0.0090
9 7 18 0.1183 -0.0309
9 7 19 1.2850 -0.0064
9 7 20 0.5411 -0.0221
9 7 21 0.3783 -0.0100
9 7 22 0.1931 -0.0117
9 7 23 0.0680 -0.0087
9 7 24 -0.6351 0.0051
9 7 25 0.1051 -0.0024
9 7 26 -1.2300 0.0124
9 7 27 0.2287 0.0142
9 7 28 -1.0169 -0.0043
9 7 29 0.5065 0.0319
9 8 1 -2.2924 -0.0885
9 8 2 1.7758 -0.0554
9 8 3 -1.7915 -0.0142
9 8 4 4.8592 -0.0003
9 8 5 -1.0211 0.0710
9 8 6 7.8201 0.0028
9 8 7 -0.3931 0.0477
9 8 8 9.1253 -0.0104
9 8 9 0.4345 -0.0140
9 8 10 8.1499 0.0041
9 8 11 2.3421 -0.0104
9 8 12 4.7175 0.0115
9 8 13 4.7079 0.0145
9 8 14 0.7525 -0.0019
9 8 15 5.5992 0.0067
9 8 16 -1.1641 0.0014
9 8 17 4.5977 -0.0058
9 8 18 -1.0058 0.0128
9 8 19 3.0128 -0.0008
9 8 20 -0.2111 0.0031
9 8 21 1.5941 0.0014
9 8 22 0.3997 -0.0136
9 8 23 0.3801 -0.0097
9 8 24 0.7535 -0.0144
9 8 25 -0.3392 -0.0116
9 8 26 1.1803 -0.0024
9 8 27 -0.4909 -0.0021
9 8 28 1.4234 0.0003
9 8 29 -0.3953 -0.0016
9 9 1 -0.7859 0.0645
9 9 2 -1.1298 0.0177
9 9 3 -0.7857 0.0938
9 9 4 -1.4428 0.0438
9 9 5 -1.1675 0.0755
9 9 6 -1.3515 0.0886
9 9 7 -2.1633 0.0215
9 9 8 -0.1248 0.0512
9 9 9 -3.4356 -0.0102
9 9 10 2.3999 -0.0393
9 9 11 -4.1877 0.0003
9 9 12 3.7991 -0.0602
9 9 13 -4.0836 0.0172
9 9 14 3.0593 -0.0110
9 9 15 -3.5518 0.0024
9 9 16 1.8321 0.0060
9 9 17 -2.7432 -0.0286
9 9 18 1.0757 -0.0024
9 9 19 -1.5835 -0.0317
9 9 20 0.7030 0.0182
9 9 21 -0.6199 -0.0095
9 9 22 0.5810 0.0245
9 9 23 -0.2806 0.0046
9 9 24 0.3961 -0.0028
9 9 25 -0.3159 0.0078
9 9 26 0.2153 -0.0059
9 9 27 -0.4570 0.0054
9 9 28 0.2180 0.0126
9 10 1 1.4003 -0.0559
9 10 2 0.7594 0.0148
9 10 3 1.3674 0.0584
9 10 4 0.3558 -0.0068
9 10 5 1.0422 0.0607
9 10 6 -1.3232 0.0010
9 10 7 1.0814 0.0065
9 10 8 -3.0893 0.0086
9 10 9 0.8896 -0.0121
9 10 10 -3.8397 0.0061
9 10 11 -0.8310 -0.0066
9 10 12 -3.4653 0.0081
9 10 13 -2.9631 -0.0014
9 10 14 -2.0425 0.0126
9 10 15 -3.8556 0.0062
9 10 16 -0.0058 -0.0083
9 10 17 -3.4423 0.0064
9 10 18 1.1591 -0.0292
9 10 19 -1.9339 0.0044
9 10 20 0.7549 -0.0091
9 10 21 -0.1568 0.0107
9 10 22 0.0844 0.0102
9 10 23 0.5668 0.0124
9 10 24 0.0168 -0.0044
9 10 25 0.4937 0.0079
9 10 26 -0.0723 -0.0086
9 10 27 0.4859 0.0047
9 10 28 -0.2299 0.0161
9 11 1 0.8957 -0.0191
9 11 2 0.1744 0.0088
9 11 3 2.6054 -0.0496
9 11 4 0.7852 -0.0264
9 11 5 3.2590 -0.0453
9 11 6 1.0663 -0.0575
9 11 7 3.0847 -0.0233
9 11 8 0.1444 -0.0132
9 11 9 3.5003 -0.0194
9 11 10 -1.4053 0.0486
9 11 11 3.8376 -0.0143
9 11 12 -2.2073 0.0513
9 11 13 3.6839 0.0069
9 11 14 -1.8935 0.0169
9 11 15 3.1610 0.0150
9 11 16 -1.3900 -0.0003
9 11 17 1.7727 0.0078
9 11 18 -1.4259 -0.0083
9 11 19 0.1734 0.0021
9 11 20 -1.5497 -0.0266
9 11 21 -0.1350 -0.0051
9 11 22 -1.2023 -0.0238
9 11 23 0.7561 -0.0040
9 11 24 -0.7610 0.0095
9 11 25 1.4407 0.0129
9 11 26 -0.6131 0.0212
9 11 27 1.0602 0.0263
9 12 1 -0.1597 -0.0117
9 12 2 -1.2699 -0.0918
9 12 3 0.9857 -0.0967
9 12 4 -1.9835 -0.0201
9 12 5 1.2106 -0.0837
9 12 6 -1.0726 0.0261
9 12 7 0.5434 0.0046
9 12 8 0.7798 0.0434
9 12 9 0.6518 0.0441
9 12 10 2.3413 0.0147
9 12 11 1.5963 0.0094
9 12 12 3.3317 -0.0292
9 12 13 2.2923 -0.0212
9 12 14 2.7996 -0.0275
9 12 15 2.1790 -0.0172
9 12 16 0.7568 0.0144
9 12 17 1.1865 -0.0001
9 12 18 -0.4794 0.0352
9 12 19 -0.1125 0.0096
9 12 20 -0.1513 0.0092
9 12 21 -0.7122 0.0041
9 12 22 0.2687 -0.0161
9 12 23 -0.5149 0.0008
9 12 24 0.2649 -0.0037
9 12 25 -0.2654 0.0036
9 12 26 -0.0042 0.0058
9 12 27 -0.1947 -0.0055
9 13 1 0.0581 0.0020
9 13 2 -0.2430 0.0246
9 13 3 -2.5602 -0.0134
9 13 4 -1.1337 0.0382
9 13 5 -4.5426 -0.0176
9 13 6 -1.4666 0.0249
9 13 7 -4.8082 -0.0020
9 13 8 -1.2390 -0.0337
9 13 9 -4.7862 0.0110
9 13 10 -1.3954 -0.0611
9 13 11 -4.4416 0.0017
9 13 12 -1.2026 -0.0352
9 13 13 -2.9420 -0.0135
9 13 14 -0.0987 -0.0089
9 13 15 -1.2594 -0.0019
9 13 16 0.9281 0.0055
9 13 17 -0.2588 0.0224
9 13 18 1.2519 0.0211
9 13 19 0.5894 0.0168
9 13 20 1.1240 0.0230
9 13 21 0.8437 -0.0053
9 13 22 0.8773 0.0040
9 13 23 -0.2288 -0.0066
9 13 24 0.6512 -0.0156
9 13 25 -1.1819 -0.0062
9 13 26 0.4050 -0.0123
9 14 1 1.5579 0.0048
9 14 2 0.6434 0.0076
9 14 3 -1.4097 0.0513
9 14 4 0.4483 -0.0157
9 14 5 -3.1731 0.0547
9 14 6 -0.3568 -0.0229
9 14 7 -2.7334 0.0095
9 14 8 -1.4115 -0.0278
9 14 9 -1.9726 -0.0282
9 14 10 -2.1124 -0.0122
9 14 11 -1.5305 -0.0158
9 14 12 -1.4493 0.0119
9 14 13 -1.1514 0.0119
9 14 14 0.2271 0.0068
9 14 15 -0.4667 0.0127
9 14 16 1.3612 -0.0089
9 14 17 0.5115 0.0036
9 14 18 1.4923 -0.0064
9 14 19 0.8869 0.0026
9 14 20 1.2256 0.0032
9 14 21 0.6762 0.0011
9 14 22 0.8513 0.0127
9 14 23 0.8177 -0.0034
9 14 24 0.4942 0.0161
9 14 25 0.9991 -0.0059
9 14 26 0.4140 0.0048
9 15 1 1.7796 -0.0157
9 15 2 0.5871 -0.0812
9 15 3 2.7805 0.0703
9 15 4 1.1349 -0.0476
9 15 5 3.2728 0.0745
9 15 6 0.9044 -0.0315
9 15 7 3.0368 0.0108
9 15 8 0.2453 -0.0039
9 15 9 3.2870 -0.0221
9 15 10 0.3995 0.0201
9 15 11 3.4949 -0.0095
9 15 12 0.7669 0.0150
9 15 13 1.9981 0.0070
9 15 14 0.0664 0.0009
9 15 15 -0.2740 0.0106
9 15 16 -0.5652 -0.0002
9 15 17 -1.2986 0.0035
9 15 18 0.0570 -0.0004
9 15 19 -1.3799 0.0025
9 15 20 0.4553 -0.0015
9 15 21 -1.4810 0.0092
9 15 22 -0.1743 0.0043
9 15 23 -1.3192 -0.0002
9 15 24 -0.3644 0.0010
9 15 25 -0.7347 -0.0123
9 16 1 0.2218 0.0862
9 16 2 -0.9147 0.0330
9 16 3 2.1116 0.0057
9 16 4 -0.5305 -0.0038
9 16 5 2.9048 -0.0481
9 16 6 0.2340 -0.0215
9 16 7 1.1670 -0.0254
9 16 8 0.3790 -0.0129
9 16 9 -0.7391 0.0287
9 16 10 -0.4601 -0.0014
9 16 11 -0.8538 0.0345
9 16 12 -2.2958 0.0017
9 16 13 -0.4966 -0.0036
9 16 14 -3.7508 -0.0042
9 16 15 -0.7131 -0.0216
9 16 16 -3.7483 -0.0151
9 16 17 -0.6487 -0.0124
9 16 18 -3.0728 -0.0154
9 16 19 -0.3695 -0.0011
9 16 20 -2.2987 0.0061
9 16 21 -0.7095 0.0096
9 16 22 -1.3234 0.0216
9 16 23 -1.1480 0.0050
9 16 24 -0.4953 0.0064
9 17 1 -4.0975 0.0261
9 17 2 -0.1146 0.0275
9 17 3 -3.2955 -0.0063
9 17 4 0.4073 0.0063
9 17 5 -1.8006 -0.0243
9 17 6 1.5000 0.0294
9 17 7 -0.3719 -0.0111
9 17 8 2.4229 0.0429
9 17 9 0.0413 0.0115
9 17 10 2.5989 0.0068
9 17 11 -0.3740 0.0098
9 17 12 2.3482 -0.0251
9 17 13 -0.1523 -0.0127
9 17 14 2.0885 -0.0166
9 17 15 1.2960 -0.0210
9 17 16 1.4860 -0.0062
9 17 17 2.3540 -0.0059
9 17 18 0.6227 -0.0059
9 17 19 1.8431 0.0102
9 17 20 0.3343 0.0027
9 17 21 1.0071 0.0144
9 17 22 0.5353 0.0112
9 17 23 0.8026 0.0124
9 18 1 1.4937 0.0019
9 18 2 1.1382 -0.0111
9 18 3 1.2846 0.0298
9 18 4 0.8417 0.0271
9 18 5 2.1176 0.0486
9 18 6 -0.3835 0.0472
9 18 7 3.8718 0.0188
9 18 8 -0.5756 0.0361
9 18 9 4.3249 -0.0263
9 18 10 0.4364 0.0080
9 18 11 2.8499 -0.0309
9 18 12 1.0637 -0.0117
9 18 13 1.3794 -0.0015
9 18 14 1.2229 -0.0037
9 18 15 0.4472 0.0143
9 18 16 1.5573 0.0132
9 18 17 -0.6778 -0.0009
9 18 18 1.3926 0.0051
9 18 19 -1.1322 -0.0246
9 18 20 0.5378 -0.0284
9 18 21 -0.3913 -0.0373
9 18 22 -0.0525 -0.0507
9 19 1 1.4468 -0.0026
9 19 2 0.1319 -0.0208
9 19 3 0.1012 -0.0594
9 19 4 -0.8785 -0.0041
9 19 5 -1.6880 -0.0365
9 19 6 -1.9315 -0.0265
9 19 7 -2.9773 0.0114
9 19 8 -1.9462 -0.0284
9 19 9 -3.2037 0.0059
9 19 10 -1.7001 -0.0059
9 19 11 -2.4101 -0.0086
9 19 12 -1.6911 0.0076
9 19 13 -1.5025 0.0102
9 19 14 -1.2587 0.0053
9 19 15 -1.2833 0.0177
9 19 16 -0.5957 0.0007
9 19 17 -1.3195 -0.0039
9 19 18 -0.5435 0.0001
9 19 19 -0.8940 -0.0178
9 19 20 -0.8615 -0.0056
9 19 21 -0.2052 -0.0120
9 20 1 -1.1086 -0.0288
9 20 2 -0.4930 0.0550
9 20 3 -1.5017 -0.0146
9 20 4 -0.1473 0.0058
9 20 5 -2.3782 -0.0106
9 20 6 0.4162 -0.0152
9 20 7 -2.6141 -0.0051
9 20 8 0.2627 -0.0062
9 20 9 -1.8135 0.0084
9 20 10 0.1458 0.0079
9 20 11 -0.9654 0.0139
9 20 12 0.9164 0.0163
9 20 13 -0.2137 0.0030
9 20 14 1.4829 0.0112
9 20 15 0.7263 -0.0082
9 20 16 1.1372 -0.0070
9 20 17 1.3097 -0.0020
9 20 18 0.8376 -0.0090
9 20 19 1.1967 0.0148
9 20 20 0.7962 0.0179
9 21 1 0.4555 0.0123
9 21 2 0.4002 0.0545
9 21 3 2.0212 0.0465
9 21 4 0.8639 0.0150
9 21 5 3.1997 0.0404
9 21 6 0.5927 0.0020
9 21 7 3.0271 0.0209
9 21 8 -0.4695 -0.0161
9 21 9 2.4123 0.0095
9 21 10 -1.1586 -0.0186
9 21 11 1.9194 0.0043
9 21 12 -1.0828 -0.0052
9 21 13 0.9551 -0.0038
9 21 14 -1.0328 -0.0011
9 21 15 -0.2543 -0.0076
9 21 16 -1.2335 -0.0097
9 21 17 -0.4473 0.0033
9 21 18 -1.0121 -0.0215
9 21 19 0.2182 0.0120
9 22 1 -0.5057 0.0087
9 22 2 1.1173 -0.0111
9 22 3 0.1914 -0.0229
9 22 4 1.6487 0.0385
9 22 5 0.4265 -0.0137
9 22 6 1.8732 0.0297
9 22 7 -0.0088 0.0033
9 22 8 1.4240 0.0041
9 22 9 -0.0171 -0.0004
9 22 10 -0.0461 0.0045
9 22 11 0.4738 0.0007
9 22 12 -1.5500 0.0026
9 22 13 0.3316 0.0141
9 22 14 -2.2313 -0.0181
9 22 15 -0.2891 0.0112
9 22 16 -2.0365 -0.0211
9 22 17 -0.3061 -0.0052
9 22 18 -1.1388 0.0011
9 23 1 0.3732 -0.0110
9 23 2 -0.1748 -0.0610
9 23 3 -0.8834 0.0074
9 23 4 -0.2146 -0.0047
9 23 5 -0.8381 0.0013
9 23 6 0.2673 0.0254
9 23 7 0.5128 -0.0094
9 23 8 1.2537 0.0181
9 23 9 0.6272 -0.0035
9 23 10 1.9140 0.0006
9 23 11 -0.6222 -0.0106
9 23 12 1.7488 -0.0079
9 23 13 -0.9362 -0.0338
9 23 14 1.3938 -0.0048
9 23 15 -0.0429 -0.0399
9 23 16 1.2165 0.0123
9 24 1 -1.1049 -0.0029
9 24 2 -1.3674 -0.0236
9 24 3 -1.5432 0.0485
9 24 4 -2.4123 -0.0361
9 24 5 -0.8308 0.0456
9 24 6 -2.7861 -0.0262
9 24 7 0.2785 0.0257
9 24 8 -2.3041 -0.0148
9 24 9 0.1082 0.0170
9 24 10 -1.1529 -0.0093
9 24 11 -0.6583 0.0010
9 24 12 0.2309 0.0032
9 24 13 -0.6094 -0.0190
9 24 14 1.1947 0.0236
9 25 1 -0.1054 -0.0201
9 25 2 -0.2140 0.0312
9 25 3 0.3688 -0.0173
9 25 4 -0.0127 0.0202
9 25 5 -0.0584 0.0012
9 25 6 0.1061 0.0269
9 25 7 -1.0362 0.0016
9 25 8 -0.2095 0.0347
9 25 9 -0.9861 -0.0032
9 25 10 -0.5423 0.0292
9 25 11 0.0306 0.0100
9 25 12 -0.7105 0.0136
9 26 1 2.2616 -0.0030
9 26 2 0.1773 -0.0312
9 26 3 2.5872 -0.0240
9 26 4 0.7308 -0.0263
9 26 5 1.9956 -0.0364
9 26 6 1.2743 0.0012
9 26 7 0.6052 -0.0212
9 26 8 1.5945 0.0201
9 26 9 -0.0976 0.0059
9 27 1 -1.4319 -0.0068
9 27 2 0.2355 -0.0005
9 27 3 -0.8902 -0.0234
9 27 4 0.4121 -0.0389
9 27 5 -0.2952 -0.0264
10 0 0 -11.6397 0.0681
10 0 2 -10.3412 0.0339
10 0 4 -7.8866 -0.0076
10 0 6 -5.7779 0.0253
10 0 8 -3.7681 0.0674
10 0 10 -2.2242 0.0407
10 0 12 -1.6253 0.0194
10 0 14 -0.9801 0.0582
10 0 16 -0.0287 0.0717
10 0 18 0.1022 0.0274
10 0 20 -0.5023 -0.0057
10 0 22 -0.7637 -0.0060
10 0 24 -0.7818 0.0039
10 0 26 -1.1140 0.0111
10 0 28 -1.2374 -0.0009
10 1 0 4.5151 0.2159
10 1 1 0.1634 0.3137
10 1 2 5.0107 0.1104
10 1 3 -0.1549 0.2384
10 1 4 5.6754 -0.0498
10 1 5 -1.4504 0.0978
10 1 6 5.0900 -0.1065
10 1 7 -2.9076 -0.0320
10 1 8 2.9993 -0.0455
10 1 9 -3.6869 -0.0737
10 1 10 0.4805 0.0349
10 1 11 -3.4824 -0.0076
10 1 12 -1.0676 0.0461
10 1 13 -2.8319 0.0761
10 1 14 -0.5794 -0.0266
10 1 15 -2.2022 0.0593
10 1 16 1.7247 -0.0820
10 1 17 -1.3353 -0.0381
10 1 18 3.9244 -0.0424
10 1 19 -0.6601 -0.0962
10 1 20 4.1312 0.0181
10 1 21 -0.9264 -0.0643
10 1 22 2.0389 0.0310
10 1 23 -1.3472 -0.0020
10 1 24 -1.1011 0.0208
10 1 25 -0.9720 0.0203
10 1 26 -3.0246 -0.0072
10 1 27 -0.3642 0.0107
10 1 28 -2.4029 -0.0443
10 1 29 -0.1919 0.0121
10 2 0 7.4434 -0.1115
10 2 1 0.5549 0.2507
10 2 2 6.3914 -0.0487
10 2 3 1.0878 0.0172
10 2 4 4.1294 0.0164
10 2 5 1.5021 -0.0310
10 2 6 2.1106 0.0054
10 2 7 2.7080 0.0632
10 2 8 0.8498 -0.0144
10 2 9 3.1916 0.0312
10 2 10 0.1788 -0.0059
10 2 11 1.8628 -0.0322
10 2 12 -0.0069 -0.0093
10 2 13 0.2551 0.0151
10 2 14 0.3933 -0.0343
10 2 15 -0.2900 0.0237
10 2 16 1.2921 -0.0392
10 2 17 -0.0776 -0.0349
10 2 18 2.1074 -0.0112
10 2 19 0.2045 -0.0060
10 2 20 2.2785 0.0189
10 2 21 0.1482 0.0517
10 2 22 1.8270 0.0274
10 2 23 -0.0544 0.0081
10 2 24 1.1850 0.0081
10 2 25 0.1518 -0.0410
10 2 26 0.8383 -0.0152
10 2 27 0.6005 -0.0048
10 2 28 0.8138 -0.0007
10 2 29 0.6522 0.0239
10 3 0 3.4388 0.0351
10 3 1 -0.2135 0.0869
10 3 2 1.8403 0.0044
10 3 3 0.0506 0.0064
10 3 4 -0.9652 0.0313
10 3 5 1.9288 -0.0375
10 3 6 -2.1467 0.0766
10 3 7 4.5957 -0.0288
10 3 8 -1.3810 0.0260
10 3 9 6.0303 -0.0150
10 3 10 0.0044 -0.0628
10 3 11 5.9960 -0.0070
10 3 12 0.4901 -0.0666
10 3 13 5.8128 -0.0030
10 3 14 -0.4095 0.0033
10 3 15 5.2711 0.0070
10 3 16 -2.0335 0.0541
10 3 17 3.6130 0.0134
10 3 18 -3.9519 0.0376
10 3 19 2.1891 -0.0087
10 3 20 -5.2588 -0.0153
10 3 21 2.3463 -0.0251
10 3 22 -4.1790 -0.0458
10 3 23 2.9188 -0.0025
10 3 24 -1.1189 -0.0321
10 3 25 2.4087 0.0167
10 3 26 1.0978 0.0103
10 3 27 1.2163 0.0112
10 3 28 1.1888 0.0444
10 3 29 0.4318 0.0070
10 4 0 -2.4348 0.0950
10 4 1 -3.0146 -0.0062
10 4 2 -1.7465 0.0672
10 4 3 -7.3141 0.0346
10 4 4 0.2199 0.0089
10 4 5 -8.4582 -0.0226
10 4 6 2.0613 0.0147
10 4 7 -7.8719 -0.0773
10 4 8 2.1751 0.0308
10 4 9 -6.9289 -0.0204
10 4 10 1.3837 0.0169
10 4 11 -5.5837 0.0439
10 4 12 0.6056 -0.0049
10 4 13 -3.8627 0.0205
10 4 14 -0.9224 -0.0118
10 4 15 -2.9735 -0.0038
10 4 16 -2.7386 0.0022
10 4 17 -3.5341 0.0090
10 4 18 -3.2271 0.0048
10 4 19 -3.8471 -0.0074
10 4 20 -2.5402 -0.0192
10 4 21 -2.4652 -0.0207
10 4 22 -1.7375 -0.0248
10 4 23 -0.8114 0.0140
10 4 24 -0.9981 -0.0045
10 4 25 -0.5184 0.0226
10 4 26 -0.4053 0.0015
10 4 27 -0.8696 -0.0132
10 4 28 -0.1965 -0.0038
10 4 29 -0.8181 -0.0185
10 5 0 -13.4750 0.1210
10 5 1 0.9752 -0.0056
10 5 2 -11.0746 0.1148
10 5 3 2.1470 0.0087
10 5 4 -5.6255 0.0763
10 5 5 1.3559 0.0175
10 5 6 -1.3678 0.0173
10 5 7 -0.6639 -0.0064
10 5 8 -0.9351 0.0009
10 5 9 -2.0502 -0.0094
10 5 10 -2.3327 0.0191
10 5 11 -2.9616 -0.0014
10 5 12 -2.5755 0.0100
10 5 13 -4.2120 -0.0153
10 5 14 -1.4570 -0.0045
10 5 15 -4.8048 -0.0189
10 5 16 0.3264 0.0036
10 5 17 -4.1949 -0.0010
10 5 18 2.5347 0.0007
10 5 19 -3.5096 0.0074
10 5 20 4.0073 -0.0092
10 5 21 -3.3070 0.0027
10 5 22 3.5263 -0.0025
10 5 23 -3.0149 0.0002
10 5 24 1.7791 0.0020
10 5 25 -2.2398 0.0063
10 5 26 0.4356 0.0037
10 5 27 -1.2815 0.0161
10 5 28 0.0637 0.0162
10 5 29 -0.6148 0.0143
10 6 0 3.8722 -0.0322
10 6 1 1.6443 -0.2533
10 6 2 3.5926 -0.0165
10 6 3 4.4126 -0.1357
10 6 4 2.8630 0.0337
10 6 5 5.2392 0.0077
10 6 6 2.1040 0.0438
10 6 7 4.3728 0.0622
10 6 8 1.5489 0.0078
10 6 9 4.2923 0.0293
10 6 10 1.0413 -0.0118
10 6 11 5.1106 -0.0121
10 6 12 0.9342 -0.0004
10 6 13 4.9241 -0.0209
10 6 14 1.5309 0.0061
10 6 15 4.1917 -0.0126
10 6 16 1.9698 -0.0078
10 6 17 4.0372 -0.0078
10 6 18 1.4914 -0.0152
10 6 19 3.4976 -0.0034
10 6 20 0.5890 0.0051
10 6 21 1.8851 -0.0031
10 6 22 0.0264 0.0236
10 6 23 0.2114 -0.0114
10 6 24 -0.0322 0.0150
10 6 25 -0.5725 -0.0017
10 6 26 0.0575 0.0001
10 6 27 -0.4792 0.0147
10 6 28 -0.0271 -0.0119
10 6 29 -0.0090 -0.0089
10 7 0 7.5198 -0.1466
10 7 1 -2.0428 0.0490
10 7 2 6.1567 -0.0374
10 7 3 -4.5372 0.0373
10 7 4 3.0289 0.0522
10 7 5 -4.5575 0.0058
10 7 6 0.8333 0.0425
10 7 7 -3.6237 -0.0044
10 7 8 1.3858 -0.0108
10 7 9 -2.3887 0.0035
10 7 10 3.0980 -0.0206
10 7 11 -0.8182 0.0125
10 7 12 3.5808 0.0182
10 7 13 0.7191 0.0192
10 7 14 2.5004 0.0356
10 7 15 1.9230 0.0022
10 7 16 0.6125 0.0040
10 7 17 2.6540 -0.0261
10 7 18 -1.2367 -0.0145
10 7 19 2.9466 -0.0166
10 7 20 -2.2939 0.0045
10 7 21 2.7870 0.0063
10 7 22 -2.4896 0.0098
10 7 23 1.7922 -0.0022
10 7 24 -2.1973 -0.0007
10 7 25 0.3713 -0.0136
10 7 26 -1.5796 0.0087
10 7 27 -0.2267 -0.0122
10 7 28 -0.7364 0.0183
10 8 0 -3.1151 -0.0255
10 8 1 0.7598 0.1434
10 8 2 -2.9482 -0.0334
10 8 3 1.6967 0.0755
10 8 4 -3.1009 -0.0495
10 8 5 1.9653 0.0150
10 8 6 -3.3885 -0.0669
10 8 7 2.0801 -0.0170
10 8 8 -2.5085 -0.0507
10 8 9 1.3470 -0.0214
10 8 10 -0.8700 -0.0240
10 8 11 -0.7545 -0.0088
10 8 12 0.4201 -0.0129
10 8 13 -3.0063 0.0156
10 8 14 1.1052 0.0019
10 8 15 -3.8085 0.0284
10 8 16 1.0231 0.0187
10 8 17 -2.9144 0.0117
10 8 18 0.7443 0.0141
10 8 19 -1.3246 -0.0015
10 8 20 1.0262 -0.0077
10 8 21 0.0455 0.0076
10 8 22 1.0451 -0.0219
10 8 23 0.9880 0.0097
10 8 24 0.2826 -0.0140
10 8 25 1.3526 -0.0028
10 8 26 -0.1842 -0.0014
10 8 27 0.9675 -0.0022
10 8 28 -0.0724 -0.0022
10 9 0 1.4884 0.1021
10 9 1 1.2436 -0.1061
10 9 2 1.6279 0.0579
10 9 3 2.8954 -0.0392
10 9 4 1.3814 -0.0096
10 9 5 3.3593 -0.0025
10 9 6 0.2893 -0.0193
10 9 7 3.6217 -0.0025
10 9 8 -1.2415 0.0033
10 9 9 3.8572 -0.0106
10 9 10 -2.9912 0.0012
10 9 11 3.3763 -0.0064
10 9 12 -4.1013 -0.0082
10 9 13 1.9796 0.0063
10 9 14 -3.4760 -0.0008
10 9 15 0.3474 0.0158
10 9 16 -1.7901 0.0094
10 9 17 -0.7527 0.0163
10 9 18 -0.3486 0.0049
10 9 19 -1.2588 -0.0003
10 9 20 0.7086 -0.0118
10 9 21 -1.3566 -0.0218
10 9 22 1.5471 -0.0129
10 9 23 -0.9517 -0.0191
10 9 24 1.8111 0.0045
10 9 25 -0.2328 -0.0021
10 9 26 1.0409 0.0029
10 9 27 0.2321 0.0038
10 9 28 -0.3286 -0.0116
10 10 0 2.8794 0.0085
10 10 1 -1.1449 0.0890
10 10 2 2.6168 0.0089
10 10 3 -2.9655 0.0335
10 10 4 2.0242 0.0143
10 10 5 -3.5482 -0.0273
10 10 6 1.4896 0.0355
10 10 7 -3.2404 -0.0379
10 10 8 1.0310 0.0544
10 10 9 -2.5533 -0.0145
10 10 10 0.0493 0.0461
10 10 11 -0.6238 -0.0050
10 10 12 -1.6645 0.0136
10 10 13 2.0576 -0.0159
10 10 14 -3.0797 -0.0290
10 10 15 3.1756 -0.0216
10 10 16 -3.2748 -0.0455
10 10 17 2.5883 -0.0068
10 10 18 -2.6636 -0.0109
10 10 19 1.6430 0.0087
10 10 20 -1.7659 0.0222
10 10 21 0.4979 0.0072
10 10 22 -0.5478 0.0086
10 10 23 -0.4511 0.0045
10 10 24 0.5333 -0.0081
10 10 25 -0.6102 0.0054
10 10 26 0.8526 0.0041
10 10 27 -0.5674 0.0013
10 11 0 0.3236 -0.1504
10 11 1 -0.5106 0.0028
10 11 2 0.3936 -0.0945
10 11 3 -1.2562 -0.0269
10 11 4 0.7213 -0.0208
10 11 5 -1.3157 -0.0111
10 11 6 1.2761 0.0182
10 11 7 -1.4397 0.0166
10 11 8 1.9867 0.0180
10 11 9 -2.6362 0.0115
10 11 10 3.2322 0.0027
10 11 11 -3.5604 -0.0077
10 11 12 4.8202 -0.0108
10 11 13 -2.5315 -0.0169
10 11 14 5.3141 -0.0090
10 11 15 -0.6900 -0.0089
10 11 16 3.9680 0.0114
10 11 17 0.1646 0.0101
10 11 18 2.0376 0.0233
10 11 19 0.1821 0.0175
10 11 20 0.7331 0.0128
10 11 21 0.3452 0.0082
10 11 22 -0.2410 0.0011
10 11 23 0.7618 -0.0056
10 11 24 -0.8623 -0.0072
10 11 25 0.6770 -0.0157
10 11 26 -0.3264 -0.0221
10 11 27 -0.0156 -0.0115
10 12 0 -1.5787 0.0066
10 12 1 0.4896 -0.1660
10 12 2 -1.5502 0.0514
10 12 3 0.7473 -0.0777
10 12 4 -1.2122 0.0591
10 12 5 0.2868 0.0040
10 12 6 -0.9895 0.0357
10 12 7 0.1138 0.0331
10 12 8 -1.1923 -0.0149
10 12 9 -0.1557 0.0169
10 12 10 -0.4942 -0.0544
10 12 11 -0.9582 -0.0052
10 12 12 1.2429 -0.0321
10 12 13 -1.4777 -0.0200
10 12 14 2.4754 0.0283
10 12 15 -1.5225 -0.0214
10 12 16 2.7631 0.0469
10 12 17 -1.6241 -0.0060
10 12 18 2.1225 0.0065
10 12 19 -1.3615 -0.0006
10 12 20 0.6571 -0.0203
10 12 21 -0.4524 -0.0068
10 12 22 -0.2924 0.0013
10 12 23 0.1423 0.0042
10 12 24 -0.2404 0.0140
10 12 25 0.0280 0.0159
10 12 26 -0.2477 -0.0033
10 13 0 -1.0601 0.0516
10 13 1 0.5366 -0.0736
10 13 2 -1.3532 0.0227
10 13 3 0.9729 -0.0282
10 13 4 -1.8560 0.0047
10 13 5 0.3421 0.0032
10 13 6 -2.1878 -0.0134
10 13 7 -0.1412 0.0033
10 13 8 -2.3311 -0.0180
10 13 9 0.8167 0.0066
10 13 10 -2.4248 -0.0058
10 13 11 2.3121 0.0114
10 13 12 -3.0267 -0.0032
10 13 13 2.4436 0.0013
10 13 14 -3.9841 -0.0057
10 13 15 1.5562 -0.0079
10 13 16 -3.9283 0.0047
10 13 17 1.4077 -0.0067
10 13 18 -2.5678 0.0188
10 13 19 1.7379 -0.0051
10 13 20 -1.1785 0.0249
10 13 21 1.1911 -0.0032
10 13 22 -0.4936 0.0181
10 13 23 0.3758 -0.0016
10 13 24 -0.3420 0.0057
10 13 25 0.4751 -0.0027
10 13 26 -0.3918 0.0076
10 14 0 1.3249 0.0658
10 14 1 -0.3265 0.1198
10 14 2 0.7405 0.0010
10 14 3 -0.1073 0.0444
10 14 4 -0.0463 -0.0438
10 14 5 0.5652 0.0020
10 14 6 -0.1931 -0.0452
10 14 7 0.2540 0.0055
10 14 8 -0.2837 -0.0029
10 14 9 -0.2903 0.0215
10 14 10 -0.4955 0.0405
10 14 11 -0.4926 0.0289
10 14 12 -0.6197 0.0252
10 14 13 -0.6170 0.0221
10 14 14 -0.9617 -0.0248
10 14 15 -0.2432 -0.0005
10 14 16 -1.2717 -0.0386
10 14 17 0.2573 -0.0229
10 14 18 -0.9808 -0.0197
10 14 19 -0.0118 -0.0138
10 14 20 -0.6006 -0.0099
10 14 21 -0.5256 0.0163
10 14 22 -0.6740 -0.0117
10 14 23 -0.5346 0.0166
10 14 24 -0.6362 -0.0120
10 14 25 -0.1248 -0.0045
10 15 0 0.1623 -0.0977
10 15 1 -0.1472 -0.0021
10 15 2 0.2363 -0.0508
10 15 3 0.4911 -0.0081
10 15 4 0.3014 -0.0011
10 15 5 1.9593 -0.0089
10 15 6 0.3791 0.0181
10 15 7 2.2670 0.0124
10 15 8 0.6568 0.0214
10 15 9 1.1034 0.0135
10 15 10 0.8266 0.0176
10 15 11 -0.1079 -0.0123
10 15 12 0.9258 0.0049
10 15 13 -0.7264 -0.0148
10 15 14 1.7599 -0.0091
10 15 15 -1.1733 0.0005
10 15 16 2.8657 -0.0164
10 15 17 -1.4036 0.0003
10 15 18 2.5409 -0.0114
10 15 19 -0.8988 -0.0006
10 15 20 1.0907 0.0035
10 15 21 -0.1183 0.0055
10 15 22 0.4721 0.0090
10 15 23 -0.0045 0.0034
10 15 24 0.6909 -0.0026
10 16 0 -0.8670 0.1380
10 16 1 0.2466 -0.0930
10 16 2 0.0156 0.0845
10 16 3 0.3993 -0.0234
10 16 4 1.4865 0.0153
10 16 5 0.0399 0.0155
10 16 6 2.4005 -0.0308
10 16 7 0.0016 0.0039
10 16 8 2.7286 -0.0386
10 16 9 0.6506 -0.0223
10 16 10 1.9647 -0.0195
10 16 11 0.7737 -0.0301
10 16 12 0.5182 0.0048
10 16 13 -0.0459 -0.0097
10 16 14 -0.2671 0.0175
10 16 15 -0.4421 0.0190
10 16 16 -0.4984 0.0148
10 16 17 -0.0053 0.0268
10 16 18 -0.6081 0.0082
10 16 19 0.3663 0.0071
10 16 20 -0.2750 -0.0028
10 16 21 0.4513 -0.0271
10 16 22 0.1064 -0.0237
10 16 23 0.3871 -0.0452
10 16 24 0.0462 -0.0266
10 17 0 -1.0371 0.2410
10 17 1 -0.0837 0.0793
10 17 2 -0.5412 0.1171
10 17 3 -1.4242 0.0476
10 17 4 0.3518 -0.0065
10 17 5 -3.3907 0.0098
10 17 6 0.6391 -0.0198
10 17 7 -3.2602 0.0033
10 17 8 0.1488 0.0008
10 17 9 -1.7297 0.0162
10 17 10 -0.4853 -0.0019
10 17 11 -1.1584 0.0206
10 17 12 -0.9551 0.0032
10 17 13 -1.0451 0.0133
10 17 14 -1.5000 0.0116
10 17 15 -0.4660 0.0012
10 17 16 -1.8853 0.0033
10 17 17 -0.6083 -0.0094
10 17 18 -1.5945 -0.0066
10 17 19 -1.6077 -0.0112
10 17 20 -0.9703 -0.0133
10 17 21 -1.7321 -0.0067
10 17 22 -0.5549 -0.0166
10 17 23 -0.7578 -0.0005
10 18 0 -1.3282 -0.2588
10 18 1 0.7206 0.1806
10 18 2 -1.7398 -0.1360
10 18 3 1.7312 0.0968
10 18 4 -2.7085 0.0228
10 18 5 2.0482 0.0111
10 18 6 -3.2460 0.0855
10 18 7 1.7279 -0.0250
10 18 8 -2.6416 0.0405
10 18 9 0.9948 -0.0143
10 18 10 -1.4206 -0.0116
10 18 11 0.9004 0.0062
10 18 12 -0.0908 -0.0057
10 18 13 1.5665 0.0126
10 18 14 1.0729 0.0148
10 18 15 1.7222 0.0032
10 18 16 1.4393 0.0016
10 18 17 1.1868 -0.0128
10 18 18 1.1883 -0.0140
10 18 19 0.6103 -0.0169
10 18 20 1.0473 0.0119
10 18 21 0.0197 0.0052
10 18 22 0.7628 0.0605
10 19 0 4.1995 -0.1220
10 19 1 0.4595 -0.0269
10 19 2 3.3748 -0.0549
10 19 3 1.7051 -0.0083
10 19 4 1.8996 0.0008
10 19 5 2.7473 0.0184
10 19 6 0.9488 0.0133
10 19 7 2.3392 0.0012
10 19 8 0.4074 0.0073
10 19 9 0.9563 -0.0140
10 19 10 0.2525 0.0042
10 19 11 -0.0432 0.0039
10 19 12 0.5924 0.0010
10 19 13 -0.3970 0.0071
10 19 14 0.6567 -0.0095
10 19 15 -0.2879 -0.0097
10 19 16 0.2175 -0.0193
10 19 17 0.3253 -0.0117
10 19 18 0.2573 -0.0200
10 19 19 0.9597 -0.0040
10 19 20 0.8229 -0.0132
10 19 21 0.9338 0.0017
10 20 0 -1.4263 0.1566
10 20 1 -0.7322 -0.1649
10 20 2 -1.1959 0.0903
10 20 3 -1.5146 -0.0818
10 20 4 -0.6919 -0.0073
10 20 5 -1.0494 -0.0019
10 20 6 -0.3529 -0.0341
10 20 7 -0.4016 0.0289
10 20 8 -0.2439 0.0005
10 20 9 -0.5389 0.0268
10 20 10 -0.1747 0.0151
10 20 11 -0.7308 0.0132
10 20 12 -0.4482 -0.0116
10 20 13 -0.5604 -0.0105
10 20 14 -0.9074 -0.0288
10 20 15 -0.6944 -0.0197
10 20 16 -0.7228 -0.0057
10 20 17 -0.8614 0.0102
10 20 18 -0.1761 0.0209
10 20 19 -0.4908 0.0414
10 20 20 -0.0667 0.0058
10 21 0 -3.0620 -0.0299
10 21 1 -0.4459 0.0412
10 21 2 -2.2083 -0.0108
10 21 3 -0.9014 0.0143
10 21 4 -0.2970 0.0120
10 21 5 -0.9193 0.0014
10 21 6 1.4889 0.0007
10 21 7 -0.9509 0.0045
10 21 8 2.3606 -0.0071
10 21 9 -0.4635 0.0004
10 21 10 2.0922 0.0018
10 21 11 0.7361 -0.0104
10 21 12 1.1949 -0.0007
10 21 13 1.4824 -0.0084
10 21 14 0.5074 -0.0102
10 21 15 1.0667 0.0107
10 21 16 0.1705 -0.0108
10 21 17 0.1785 0.0237
10 21 18 -0.1838 -0.0057
10 22 0 0.8823 -0.1065
10 22 1 0.4172 -0.0276
10 22 2 0.8271 -0.0792
10 22 3 0.3632 -0.0235
10 22 4 0.8469 -0.0329
10 22 5 -0.8274 -0.0158
10 22 6 0.7025 -0.0101
10 22 7 -1.5411 -0.0087
10 22 8 0.0245 0.0015
10 22 9 -1.1473 -0.0067
10 22 10 -0.5672 0.0113
10 22 11 -0.6409 -0.0037
10 22 12 -0.6139 0.0100
10 22 13 -0.5102 0.0054
10 22 14 -0.4010 0.0036
10 22 15 -0.5255 0.0098
10 22 16 -0.0926 -0.0008
10 22 17 -0.7115 -0.0064
10 23 0 1.3317 0.0139
10 23 1 0.4544 -0.0496
10 23 2 0.5733 0.0055
10 23 3 0.8845 -0.0134
10 23 4 -0.9310 0.0049
10 23 5 0.7563 0.0048
10 23 6 -1.7287 0.0068
10 23 7 0.7162 0.0089
10 23 8 -1.4574 0.0043
10 23 9 0.5224 0.0130
10 23 10 -0.9920 0.0014
10 23 11 -0.3828 0.0196
10 23 12 -0.6478 0.0028
10 23 13 -1.2856 0.0166
10 23 14 -0.0575 0.0122
10 23 15 -1.0629 -0.0046
10 24 0 0.7871 0.0825
10 24 1 -0.4088 0.1116
10 24 2 0.8824 0.0590
10 24 3 -0.5162 0.0407
10 24 4 1.2939 0.0238
10 24 5 0.2572 -0.0176
10 24 6 1.7977 0.0045
10 24 7 1.0071 -0.0285
10 24 8 1.7222 0.0041
10 24 9 1.4153 -0.0233
10 24 10 1.1285 0.0083
10 24 11 1.3698 -0.0161
10 24 12 0.6871 0.0073
10 24 13 0.9585 0.0043
10 25 0 -1.6583 0.0316
10 25 1 -0.7886 -0.0115
10 25 2 -0.9342 -0.0070
10 25 3 -1.5239 -0.0262
10 25 4 0.1265 -0.0314
10 25 5 -0.9538 -0.0316
10 25 6 0.1175 -0.0221
10 25 7 -0.3075 -0.0006
10 25 8 -0.4361 -0.0011
10 25 9 -0.2382 0.0267
10 25 10 -0.3856 0.0157
10 25 11 -0.0025 0.0166
10 26 0 -0.2270 -0.0311
10 26 1 0.0771 -0.0692
10 26 2 -0.1720 -0.0019
10 26 3 0.2935 -0.0244
10 26 4 -0.6510 0.0105
10 26 5 0.5560 0.0091
10 26 6 -1.6634 -0.0052
10 26 7 0.7272 0.0158
11 0 2 0.3693 -0.1198
11 0 4 0.2154 -0.1524
11 0 6 0.5805 -0.1313
11 0 8 1.6572 -0.1351
11 0 10 1.6851 -0.1375
11 0 12 -0.4998 -0.0888
11 0 14 -3.9907 -0.0463
11 0 16 -6.6699 -0.0479
11 0 18 -6.6412 -0.0242
11 0 20 -4.0018 0.0413
11 0 22 -1.0801 0.0663
11 0 24 0.1234 0.0254
11 0 26 -0.1861 -0.0179
11 0 28 -0.7315 -0.0232
11 1 1 0.1728 0.2782
11 1 2 3.3991 0.2083
11 1 3 -0.0563 0.3124
11 1 4 5.0893 0.0705
11 1 5 0.0818 0.1654
11 1 6 4.5710 -0.0062
11 1 7 0.3753 0.0894
11 1 8 2.7827 -0.0602
11 1 9 0.2993 0.0543
11 1 10 1.0308 -0.0312
11 1 11 -0.1590 -0.0318
11 1 12 0.1026 0.0470
11 1 13 -0.6444 -0.0384
11 1 14 0.0203 0.0601
11 1 15 -0.5531 0.0745
11 1 16 0.2029 0.0095
11 1 17 0.1060 0.1032
11 1 18 0.5388 -0.0336
11 1 19 0.4637 0.0042
11 1 20 1.4236 -0.0356
11 1 21 0.2351 -0.0445
11 1 22 2.1622 -0.0072
11 1 23 -0.1791 -0.0235
11 1 24 1.6399 0.0096
11 1 25 -0.6199 -0.0184
11 1 26 0.5197 0.0050
11 1 27 -0.8023 0.0199
11 1 28 0.1830 0.0156
11 1 29 -0.4339 0.0909
11 2 1 3.5579 0.0764
11 2 2 -0.1672 0.0444
11 2 3 2.4187 0.0408
11 2 4 -0.4229 -0.0014
11 2 5 1.6830 0.0276
11 2 6 -1.1036 0.0116
11 2 7 1.3371 0.0124
11 2 8 -2.0126 0.0564
11 2 9 0.3735 0.0072
11 2 10 -2.0638 0.0537
11 2 11 -0.9709 0.0066
11 2 12 -0.2561 0.0181
11 2 13 -1.9437 -0.0291
11 2 14 2.8306 0.0014
11 2 15 -2.3117 -0.0662
11 2 16 4.8724 -0.0129
11 2 17 -2.0966 -0.0487
11 2 18 4.1580 -0.0433
11 2 19 -1.6754 -0.0159
11 2 20 1.5782 -0.0468
11 2 21 -1.3915 -0.0119
11 2 22 -0.7177 -0.0126
11 2 23 -0.8677 -0.0070
11 2 24 -1.5041 0.0120
11 2 25 0.0652 0.0117
11 2 26 -0.9252 0.0157
11 2 27 0.6191 0.0147
11 2 28 -0.0220 0.0171
11 2 29 0.3164 0.0010
11 3 1 -3.0911 -0.1375
11 3 2 -2.4502 -0.2247
11 3 3 -2.5139 -0.0871
11 3 4 -2.9512 -0.0267
11 3 5 -1.7838 0.0372
11 3 6 -1.8353 0.0841
11 3 7 -1.3589 0.0067
11 3 8 -0.3620 0.0768
11 3 9 -1.1209 -0.0527
11 3 10 0.4816 0.0049
11 3 11 -0.5907 0.0021
11 3 12 0.3225 -0.0568
11 3 13 0.0750 0.0415
11 3 14 -0.1530 -0.0496
11 3 15 0.2028 -0.0030
11 3 16 -0.4381 -0.0011
11 3 17 -0.2592 -0.0165
11 3 18 -0.8362 0.0258
11 3 19 -0.7243 0.0191
11 3 20 -1.1430 0.0242
11 3 21 -0.6977 0.0126
11 3 22 -0.9282 0.0062
11 3 23 0.0355 -0.0158
11 3 24 -0.5316 -0.0187
11 3 25 1.1008 0.0026
11 3 26 -0.3407 -0.0283
11 3 27 1.5416 0.0146
11 3 28 -0.3232 -0.0263
11 3 29 0.9981 -0.0232
11 4 1 -2.9372 0.0570
11 4 2 -3.1895 -0.0325
11 4 3 -0.7216 -0.0272
11 4 4 -3.5130 0.0358
11 4 5 1.1529 -0.0624
11 4 6 -1.8386 -0.0060
11 4 7 1.4202 -0.0344
11 4 8 -0.0559 -0.0386
11 4 9 1.2276 -0.0181
11 4 10 0.9820 0.0083
11 4 11 1.7401 -0.0358
11 4 12 0.5299 0.0421
11 4 13 2.3911 -0.0298
11 4 14 -1.1437 0.0233
11 4 15 1.9604 0.0069
11 4 16 -2.3527 0.0088
11 4 17 0.7809 0.0137
11 4 18 -2.0423 0.0091
11 4 19 0.1546 -0.0139
11 4 20 -0.4887 -0.0023
11 4 21 0.0878 -0.0255
11 4 22 1.3155 -0.0140
11 4 23 -0.0457 -0.0142
11 4 24 2.0606 -0.0011
11 4 25 -0.0552 -0.0054
11 4 26 1.3898 0.0196
11 4 27 0.1165 -0.0033
11 4 28 0.3725 0.0071
11 5 1 -0.7225 -0.0671
11 5 2 -1.3420 0.0074
11 5 3 0.9506 0.0160
11 5 4 -2.3496 -0.0234
11 5 5 2.2757 0.0172
11 5 6 -2.9762 -0.0541
11 5 7 2.4373 0.0224
11 5 8 -2.8619 -0.0270
11 5 9 1.9529 0.0227
11 5 10 -1.9900 0.0159
11 5 11 1.2691 -0.0169
11 5 12 -1.3624 0.0169
11 5 13 0.7018 -0.0254
11 5 14 -1.4995 0.0020
11 5 15 0.3436 0.0003
11 5 16 -1.7250 0.0036
11 5 17 0.3557 -0.0075
11 5 18 -1.6119 0.0082
11 5 19 0.8946 -0.0168
11 5 20 -1.4030 -0.0020
11 5 21 1.0757 0.0069
11 5 22 -1.1618 -0.0136
11 5 23 0.1201 0.0078
11 5 24 -0.7709 -0.0010
11 5 25 -0.9511 -0.0170
11 5 26 -0.3021 0.0176
11 5 27 -1.0054 -0.0082
11 5 28 0.0616 0.0106
11 6 1 0.0270 -0.0173
11 6 2 6.2212 0.0460
11 6 3 -1.4836 0.0715
11 6 4 7.6075 0.0071
11 6 5 -3.4710 0.0653
11 6 6 4.7622 0.0076
11 6 7 -4.0558 -0.0070
11 6 8 1.3925 -0.0086
11 6 9 -3.3161 -0.0354
11 6 10 -0.3059 -0.0474
11 6 11 -2.6866 0.0033
11 6 12 -0.4832 -0.0474
11 6 13 -1.7678 0.0418
11 6 14 0.1072 -0.0063
11 6 15 -0.1924 0.0314
11 6 16 1.2580 0.0103
11 6 17 0.5904 0.0079
11 6 18 2.2910 -0.0027
11 6 19 0.2640 0.0095
11 6 20 1.8178 -0.0008
11 6 21 -0.0683 0.0058
11 6 22 0.0683 0.0084
11 6 23 -0.3916 -0.0120
11 6 24 -1.1396 -0.0023
11 6 25 -0.9740 -0.0089
11 6 26 -1.2126 -0.0152
11 6 27 -1.1547 0.0011
11 6 28 -0.7892 -0.0061
11 7 1 11.6469 0.0393
11 7 2 0.7876 -0.0192
11 7 3 8.1130 0.0072
11 7 4 1.1405 -0.0229
11 7 5 3.6969 -0.0221
11 7 6 1.3972 -0.0327
11 7 7 1.2921 -0.0014
11 7 8 1.4142 -0.0165
11 7 9 0.9564 0.0320
11 7 10 0.9985 0.0217
11 7 11 0.9028 0.0365
11 7 12 0.8065 0.0409
11 7 13 0.6630 0.0111
11 7 14 1.1173 0.0071
11 7 15 0.4793 -0.0125
11 7 16 1.6698 -0.0283
11 7 17 -0.2249 -0.0043
11 7 18 2.4432 -0.0094
11 7 19 -1.3278 0.0087
11 7 20 2.9292 0.0170
11 7 21 -1.5650 0.0018
11 7 22 2.2710 0.0064
11 7 23 -0.7989 0.0058
11 7 24 0.7644 -0.0110
11 7 25 -0.3728 0.0149
11 7 26 -0.3654 -0.0181
11 7 27 -0.7631 -0.0019
11 7 28 -0.5544 -0.0195
11 8 1 -0.9789 -0.0208
11 8 2 -4.5078 0.0614
11 8 3 -0.1128 -0.0279
11 8 4 -5.9680 -0.0136
11 8 5 1.4033 -0.0119
11 8 6 -3.4678 -0.0528
11 8 7 2.7676 0.0100
11 8 8 -0.0043 -0.0267
11 8 9 3.3226 0.0041
11 8 10 1.3879 0.0192
11 8 11 2.6803 -0.0169
11 8 12 1.0248 0.0342
11 8 13 0.7845 -0.0184
11 8 14 -0.0874 0.0061
11 8 15 -1.0228 0.0019
11 8 16 -1.3208 -0.0225
11 8 17 -1.1594 0.0238
11 8 18 -1.4547 -0.0203
11 8 19 -0.0673 0.0267
11 8 20 -0.4864 -0.0112
11 8 21 0.8223 0.0081
11 8 22 0.4001 -0.0074
11 8 23 1.0532 -0.0060
11 8 24 1.0112 0.0015
11 8 25 0.9019 -0.0005
11 8 26 1.3360 0.0090
11 8 27 0.6333 0.0115
11 9 1 -6.1045 -0.0061
11 9 2 1.8251 -0.0644
11 9 3 -5.4094 0.0041
11 9 4 2.6785 0.0024
11 9 5 -3.8420 0.0267
11 9 6 2.8403 0.0878
11 9 7 -2.5105 0.0186
11 9 8 2.6703 0.0614
11 9 9 -1.9795 -0.0113
11 9 10 2.1422 -0.0315
11 9 11 -1.2232 -0.0247
11 9 12 1.5251 -0.0504
11 9 13 -0.0620 -0.0102
11 9 14 1.0228 0.0042
11 9 15 0.7274 0.0179
11 9 16 0.3949 0.0271
11 9 17 1.4345 0.0266
11 9 18 -0.5248 -0.0042
11 9 19 2.4532 0.0055
11 9 20 -1.2197 -0.0191
11 9 21 2.8603 -0.0049
11 9 22 -0.7552 0.0006
11 9 23 2.1794 0.0060
11 9 24 0.6481 0.0033
11 9 25 1.4914 -0.0025
11 9 26 1.3932 -0.0057
11 9 27 1.3010 -0.0271
11 10 1 0.5659 0.0369
11 10 2 0.0967 -0.0782
11 10 3 -0.5510 0.0081
11 10 4 -0.0465 0.0213
11 10 5 -1.7065 -0.0165
11 10 6 -0.9251 0.0800
11 10 7 -2.8495 -0.0020
11 10 8 -2.2129 0.0634
11 10 9 -3.6324 0.0208
11 10 10 -2.5470 0.0093
11 10 11 -3.1998 0.0185
11 10 12 -1.0412 -0.0290
11 10 13 -2.0002 0.0018
11 10 14 1.3010 -0.0251
11 10 15 -0.7868 -0.0100
11 10 16 2.3015 0.0105
11 10 17 -0.1402 -0.0248
11 10 18 1.3434 0.0304
11 10 19 -0.7690 -0.0338
11 10 20 0.0191 0.0127
11 10 21 -1.6200 -0.0105
11 10 22 -0.6494 -0.0047
11 10 23 -1.1114 0.0157
11 10 24 -1.0911 -0.0027
11 10 25 -0.2016 0.0080
11 10 26 -1.2195 -0.0071
11 10 27 -0.1281 0.0003
11 11 1 -1.1297 -0.0612
11 11 2 -2.3038 -0.0046
11 11 3 0.3050 -0.0583
11 11 4 -3.1070 -0.0340
11 11 5 1.1062 -0.0276
11 11 6 -3.2748 -0.0455
11 11 7 0.7472 -0.0042
11 11 8 -3.5978 -0.0006
11 11 9 0.5712 0.0116
11 11 10 -3.2847 0.0489
11 11 11 0.6313 0.0080
11 11 12 -2.1174 0.0267
11 11 13 -0.1600 -0.0179
11 11 14 -1.0248 -0.0181
11 11 15 -1.4674 -0.0305
11 11 16 -0.3519 -0.0096
11 11 17 -2.3671 -0.0131
11 11 18 0.2277 0.0154
11 11 19 -2.8664 0.0096
11 11 20 0.5819 0.0064
11 11 21 -2.8444 0.0082
11 11 22 0.4230 -0.0090
11 11 23 -2.0085 -0.0124
11 11 24 0.0528 -0.0025
11 11 25 -0.8559 -0.0104
11 11 26 -0.1436 0.0041
11 12 1 1.9333 0.0057
11 12 2 1.7492 0.0114
11 12 3 2.1858 0.0385
11 12 4 2.8195 -0.0255
11 12 5 2.4518 0.0633
11 12 6 2.6323 -0.0428
11 12 7 2.5372 0.0244
11 12 8 1.9629 -0.0291
11 12 9 2.9102 -0.0219
11 12 10 1.0838 -0.0001
11 12 11 3.9383 -0.0175
11 12 12 -0.6869 0.0212
11 12 13 4.5607 0.0036
11 12 14 -2.3179 0.0157
11 12 15 3.7087 0.0088
11 12 16 -2.6275 -0.0156
11 12 17 2.2712 0.0084
11 12 18 -2.3181 -0.0355
11 12 19 1.3894 0.0065
11 12 20 -1.6600 -0.0199
11 12 21 0.6228 0.0006
11 12 22 -0.4140 -0.0040
11 12 23 -0.3216 -0.0022
11 12 24 0.5865 -0.0070
11 12 25 -0.6422 -0.0011
11 12 26 0.7884 -0.0005
11 13 1 1.7250 0.0393
11 13 2 1.4015 0.0513
11 13 3 -0.0104 0.0047
11 13 4 1.7035 0.0420
11 13 5 -1.6222 -0.0270
11 13 6 1.3665 0.0147
11 13 7 -2.0314 -0.0236
11 13 8 1.3432 0.0026
11 13 9 -2.0565 0.0025
11 13 10 1.3881 -0.0043
11 13 11 -2.2863 0.0172
11 13 12 0.8343 -0.0060
11 13 13 -1.8017 0.0095
11 13 14 -0.0015 -0.0056
11 13 15 -0.2148 -0.0073
11 13 16 -0.4079 -0.0155
11 13 17 1.1477 -0.0115
11 13 18 -0.2801 -0.0099
11 13 19 1.3630 0.0032
11 13 20 -0.1523 0.0170
11 13 21 1.1472 0.0116
11 13 22 -0.5328 0.0195
11 13 23 1.0647 -0.0016
11 13 24 -0.9649 -0.0021
11 13 25 0.6476 -0.0144
11 14 1 -3.6977 -0.0143
11 14 2 0.6431 -0.0313
11 14 3 -3.1205 -0.0396
11 14 4 1.2354 0.0211
11 14 5 -2.2048 -0.0512
11 14 6 1.4678 0.0533
11 14 7 -1.1103 -0.0140
11 14 8 1.7661 0.0363
11 14 9 -1.1855 0.0275
11 14 10 2.4495 -0.0029
11 14 11 -2.9558 0.0205
11 14 12 2.7820 -0.0256
11 14 13 -4.2349 -0.0046
11 14 14 2.7333 -0.0110
11 14 15 -3.8904 -0.0038
11 14 16 3.1950 0.0170
11 14 17 -2.9698 0.0144
11 14 18 3.7437 0.0231
11 14 19 -1.6809 0.0238
11 14 20 3.1623 0.0048
11 14 21 -0.1321 0.0145
11 14 22 1.6759 -0.0188
11 14 23 0.6218 0.0008
11 14 24 0.4668 -0.0288
11 15 1 -2.7578 0.1163
11 15 2 -0.0411 0.0017
11 15 3 -1.1089 0.0789
11 15 4 -0.3881 -0.0172
11 15 5 0.8926 0.0354
11 15 6 -0.6023 -0.0186
11 15 7 2.1715 0.0040
11 15 8 -0.7429 -0.0123
11 15 9 2.6097 -0.0269
11 15 10 -1.2680 -0.0036
11 15 11 2.4587 -0.0217
11 15 12 -1.6379 0.0151
11 15 13 1.8152 0.0196
11 15 14 -1.3226 0.0279
11 15 15 0.8272 0.0296
11 15 16 -1.0800 0.0123
11 15 17 -0.1573 -0.0078
11 15 18 -1.2838 -0.0127
11 15 19 -0.9105 -0.0415
11 15 20 -0.9679 -0.0103
11 15 21 -1.2409 -0.0351
11 15 22 0.1340 0.0171
11 15 23 -0.8847 0.0015
11 15 24 0.8618 0.0330
11 16 1 2.4645 -0.0547
11 16 2 -1.2757 0.0157
11 16 3 1.9465 -0.0011
11 16 4 -2.1201 -0.0053
11 16 5 0.3101 0.0350
11 16 6 -1.9785 -0.0306
11 16 7 -1.2972 0.0110
11 16 8 -1.6391 -0.0200
11 16 9 -1.4498 -0.0229
11 16 10 -1.6404 0.0138
11 16 11 -0.4961 -0.0114
11 16 12 -1.3935 0.0337
11 16 13 0.7245 0.0155
11 16 14 -1.4570 0.0232
11 16 15 1.7614 0.0075
11 16 16 -2.3937 0.0026
11 16 17 2.2341 -0.0122
11 16 18 -2.9312 -0.0044
11 16 19 2.0835 -0.0051
11 16 20 -2.3291 0.0017
11 16 21 1.4354 0.0131
11 16 22 -1.3226 0.0162
11 16 23 0.5308 0.0178
11 17 1 2.8218 -0.0041
11 17 2 -0.1053 0.0405
11 17 3 2.0336 -0.0181
11 17 4 0.0001 0.0375
11 17 5 1.2784 -0.0171
11 17 6 0.5299 0.0339
11 17 7 0.5808 0.0011
11 17 8 1.1679 0.0112
11 17 9 -0.1135 0.0209
11 17 10 1.2091 -0.0001
11 17 11 -0.3599 0.0190
11 17 12 0.7315 -0.0073
11 17 13 -0.5987 -0.0084
11 17 14 0.6643 -0.0143
11 17 15 -1.2809 -0.0277
11 17 16 1.1240 0.0044
11 17 17 -1.2073 -0.0144
11 17 18 1.0821 0.0202
11 17 19 0.1932 0.0048
11 17 20 0.2187 -0.0010
11 17 21 1.1705 0.0049
11 17 22 -0.6361 -0.0205
11 18 1 -1.6759 0.0234
11 18 2 0.9110 0.0256
11 18 3 -1.7326 -0.0375
11 18 4 1.2760 -0.0022
11 18 5 -0.9088 -0.0477
11 18 6 1.2217 -0.0101
11 18 7 0.3974 0.0012
11 18 8 0.6571 -0.0126
11 18 9 1.3301 0.0312
11 18 10 -0.1983 -0.0127
11 18 11 1.6514 0.0098
11 18 12 -0.4498 -0.0140
11 18 13 1.1740 -0.0146
11 18 14 -0.0156 -0.0161
11 18 15 0.2949 -0.0077
11 18 16 0.4442 -0.0062
11 18 17 -0.3040 0.0061
11 18 18 0.5598 0.0108
11 18 19 -0.6474 0.0041
11 18 20 0.2115 0.0135
11 18 21 -0.6948 -0.0005
11 19 1 -2.0236 -0.1215
11 19 2 0.4965 -0.0504
11 19 3 -1.9497 -0.0496
11 19 4 1.2009 -0.0163
11 19 5 -1.6507 -0.0014
11 19 6 0.7846 -0.0138
11 19 7 -1.0986 -0.0007
11 19 8 -0.2848 -0.0142
11 19 9 -0.5277 -0.0014
11 19 10 0.1286 0.0050
11 19 11 0.0553 0.0014
11 19 12 1.4837 0.0211
11 19 13 0.9118 0.0012
11 19 14 1.5830 0.0083
11 19 15 1.6666 0.0017
11 19 16 0.6122 -0.0155
11 19 17 1.5507 -0.0026
11 19 18 0.0702 -0.0195
11 19 19 0.7468 0.0012
11 19 20 0.1185 -0.0078
11 20 1 1.6214 0.0067
11 20 2 -0.9454 -0.0481
11 20 3 2.5051 0.0432
11 20 4 -1.3212 -0.0048
11 20 5 3.1153 0.0187
11 20 6 -1.4261 0.0177
11 20 7 2.2779 -0.0116
11 20 8 -1.2810 0.0241
11 20 9 0.5095 0.0022
11 20 10 -0.6338 0.0172
11 20 11 -0.9188 0.0173
11 20 12 0.0869 0.0044
11 20 13 -1.6352 0.0018
11 20 14 0.2411 -0.0034
11 20 15 -1.5627 -0.0088
11 20 16 -0.1890 -0.0072
11 20 17 -0.9232 -0.0027
11 20 18 -0.4517 -0.0116
11 20 19 -0.4800 -0.0116
11 21 1 -0.5059 0.0192
11 21 2 -0.5088 0.0315
11 21 3 -0.3413 0.0185
11 21 4 -0.6653 -0.0091
11 21 5 -0.1748 0.0053
11 21 6 -0.2622 -0.0228
11 21 7 0.2727 -0.0080
11 21 8 0.0791 -0.0172
11 21 9 0.6250 -0.0114
11 21 10 -0.4009 -0.0238
11 21 11 0.1254 -0.0064
11 21 12 -1.2259 -0.0196
11 21 13 -0.5373 0.0086
11 21 14 -1.3222 0.0126
11 21 15 -0.4859 0.0295
11 21 16 -0.6117 0.0380
11 21 17 -0.3445 0.0282
11 22 1 0.2571 -0.0090
11 22 2 0.9937 0.0388
11 22 3 -0.0292 -0.0109
11 22 4 0.9165 -0.0013
11 22 5 -0.0938 0.0125
11 22 6 0.5125 -0.0088
11 22 7 0.3166 0.0128
11 22 8 0.9941 -0.0031
11 22 9 1.0114 -0.0142
11 22 10 1.5348 -0.0039
11 22 11 1.7226 -0.0206
11 22 12 0.9379 0.0067
11 22 13 1.9583 0.0027
11 22 14 0.1615 0.0268
11 22 15 1.3491 0.0135
11 22 16 0.1036 0.0247
11 23 1 -0.4565 0.0543
11 23 2 0.0544 -0.0564
11 23 3 -0.1210 0.0120
11 23 4 -0.4590 -0.0319
11 23 5 -0.2406 0.0015
11 23 6 -0.7924 0.0003
11 23 7 -0.8856 0.0124
11 23 8 -0.5072 0.0243
11 23 9 -1.1385 0.0103
11 23 10 -0.0385 0.0214
11 23 11 -0.6666 0.0002
11 23 12 0.3488 0.0063
11 23 13 -0.1704 -0.0076
11 23 14 0.3710 -0.0019
11 24 1 0.2540 0.0177
11 24 2 -1.2494 -0.0254
11 24 3 -0.3023 -0.0236
11 24 4 -0.7096 -0.0020
11 24 5 -1.0869 -0.0427
11 24 6 0.5212 0.0051
11 24 7 -1.4051 -0.0316
11 24 8 0.6907 0.0027
11 24 9 -1.3336 -0.0099
11 24 10 -0.0079 -0.0012
11 24 11 -1.3101 0.0067
11 24 12 -0.5632 -0.0120
11 25 1 -0.0278 -0.0209
11 25 2 -0.4201 0.0322
11 25 3 0.0625 -0.0227
11 25 4 -0.3266 0.0433
11 25 5 0.0304 -0.0203
11 25 6 0.0467 0.0182
11 25 7 -0.3594 -0.0213
11 25 8 0.3176 -0.0207
11 25 9 -0.7527 -0.0262
11 26 1 -1.0173 -0.0137
11 26 2 0.8815 0.0365
11 26 3 -0.5368 0.0047
11 26 4 0.6748 0.0190
11 26 5 -0.1871 0.0133
12 0 0 -7.0289 0.3013
12 0 2 -5.6784 0.2208
12 0 4 -2.3867 0.0803
12 0 6 0.6288 -0.0051
12 0 8 1.1624 -0.0575
12 0 10 -0.6403 -0.0921
12 0 12 -2.7470 -0.0649
12 0 14 -3.9231 -0.0060
12 0 16 -4.3110 0.0039
12 0 18 -4.0603 -0.0263
12 0 20 -3.0356 -0.0262
12 0 22 -1.3839 0.0087
12 0 24 0.3346 0.0208
12 0 26 1.3174 -0.0109
12 0 28 1.1334 -0.0486
12 1 0 -1.8547 0.0801
12 1 1 0.3085 -0.3173
12 1 2 -1.3991 0.1011
12 1 3 0.7648 -0.2340
12 1 4 -0.6397 0.0989
12 1 5 0.6021 -0.0581
12 1 6 -0.3847 0.0333
12 1 7 -0.2320 0.0299
12 1 8 -0.8334 0.0033
12 1 9 -1.1693 -0.0002
12 1 10 -1.8974 0.0298
12 1 11 -1.9283 -0.0165
12 1 12 -2.8378 0.0107
12 1 13 -2.3513 0.0213
12 1 14 -2.4732 -0.0509
12 1 15 -2.1411 0.0195
12 1 16 -0.6793 -0.0534
12 1 17 -1.5388 -0.0265
12 1 18 1.1978 0.0087
12 1 19 -0.9663 -0.0165
12 1 20 1.6368 0.0370
12 1 21 -0.5056 0.0226
12 1 22 0.5705 -0.0092
12 1 23 -0.3459 -0.0044
12 1 24 -0.4545 -0.0468
12 1 25 -0.4850 -0.0408
12 1 26 -0.3594 -0.0167
12 1 27 -0.4357 -0.0123
12 1 28 0.1499 0.0173
12 2 0 5.6296 -0.0239
12 2 1 -0.9355 0.1197
12 2 2 4.8004 -0.0175
12 2 3 -1.9778 0.0465
12 2 4 2.6869 -0.0071
12 2 5 -1.7935 0.0213
12 2 6 0.5048 0.0084
12 2 7 -1.2990 0.0537
12 2 8 -0.3976 0.0362
12 2 9 -0.7535 0.0222
12 2 10 0.2114 0.0286
12 2 11 0.1020 -0.0141
12 2 12 1.4879 -0.0034
12 2 13 1.0391 0.0225
12 2 14 2.4556 0.0160
12 2 15 1.7859 0.0380
12 2 16 2.7533 0.0692
12 2 17 2.2482 -0.0070
12 2 18 2.6014 0.0635
12 2 19 2.1278 -0.0225
12 2 20 1.9550 -0.0023
12 2 21 1.3924 -0.0159
12 2 22 0.6500 -0.0383
12 2 23 0.6169 -0.0390
12 2 24 -0.5869 -0.0107
12 2 25 0.2843 -0.0253
12 2 26 -0.9072 0.0229
12 2 27 0.3375 0.0340
12 2 28 -0.5883 0.0243
12 3 0 3.1463 -0.2344
12 3 1 -1.4029 -0.1558
12 3 2 2.9142 -0.1285
12 3 3 -3.2581 -0.0565
12 3 4 2.0396 -0.0050
12 3 5 -3.0120 -0.0603
12 3 6 0.9660 0.0479
12 3 7 -1.0633 -0.0419
12 3 8 0.8904 0.0163
12 3 9 1.3857 0.0514
12 3 10 2.0752 -0.0231
12 3 11 3.3920 0.0603
12 3 12 3.4308 0.0016
12 3 13 4.2141 -0.0303
12 3 14 3.3898 0.0359
12 3 15 3.4125 -0.0506
12 3 16 1.3221 0.0031
12 3 17 1.6133 0.0153
12 3 18 -1.3150 -0.0371
12 3 19 0.1219 0.0271
12 3 20 -2.4952 -0.0127
12 3 21 -0.3460 -0.0169
12 3 22 -1.8802 0.0280
12 3 23 -0.0452 -0.0078
12 3 24 -0.4356 0.0280
12 3 25 0.2770 0.0208
12 3 26 0.7409 0.0011
12 3 27 0.0979 -0.0166
12 3 28 0.9271 -0.0165
12 4 0 -4.4994 -0.0956
12 4 1 0.7466 0.0434
12 4 2 -3.7111 -0.0039
12 4 3 1.5771 0.0776
12 4 4 -2.2171 0.0356
12 4 5 1.4556 0.0296
12 4 6 -1.0432 0.0029
12 4 7 1.0667 -0.0199
12 4 8 -0.2379 -0.0393
12 4 9 0.5275 0.0261
12 4 10 0.0827 -0.0264
12 4 11 -0.4849 0.0642
12 4 12 -0.0594 0.0154
12 4 13 -1.9508 0.0171
12 4 14 -0.1624 0.0106
12 4 15 -3.0649 -0.0140
12 4 16 -0.3005 -0.0214
12 4 17 -2.7352 0.0117
12 4 18 -0.7309 -0.0049
12 4 19 -1.1762 0.0075
12 4 20 -0.9141 0.0273
12 4 21 0.3078 -0.0233
12 4 22 -0.5778 0.0081
12 4 23 1.0697 -0.0152
12 4 24 -0.3115 -0.0177
12 4 25 1.0738 -0.0021
12 4 26 -0.3489 -0.0008
12 4 27 0.4851 -0.0123
12 4 28 -0.2840 0.0213
12 5 0 -0.4820 0.1990
12 5 1 0.9419 0.1426
12 5 2 -0.0699 0.1097
12 5 3 1.8111 0.0486
12 5 4 0.7814 -0.0490
12 5 5 0.9848 0.0004
12 5 6 1.1274 -0.0990
12 5 7 -0.6916 -0.0072
12 5 8 0.1593 -0.0200
12 5 9 -2.5260 -0.0239
12 5 10 -1.8446 0.0301
12 5 11 -3.9520 -0.0104
12 5 12 -3.3661 0.0031
12 5 13 -4.2522 0.0209
12 5 14 -3.0543 -0.0126
12 5 15 -3.0614 -0.0001
12 5 16 -1.2090 0.0085
12 5 17 -0.8378 -0.0319
12 5 18 0.7315 0.0069
12 5 19 0.9740 -0.0112
12 5 20 1.7261 -0.0228
12 5 21 1.2452 0.0119
12 5 22 1.4664 -0.0236
12 5 23 0.5617 -0.0017
12 5 24 0.0923 0.0037
12 5 25 0.0738 -0.0082
12 5 26 -1.5090 0.0136
12 5 27 0.0352 0.0105
12 5 28 -2.0306 0.0084
12 6 0 1.8449 -0.0962
12 6 1 -0.0734 -0.0957
12 6 2 1.2808 -0.0640
12 6 3 -0.5221 -0.0872
12 6 4 0.5241 0.0053
12 6 5 -0.8912 -0.0068
12 6 6 0.5586 0.0481
12 6 7 -0.5021 0.0452
12 6 8 0.8711 0.0242
12 6 9 0.1129 -0.0025
12 6 10 0.6422 -0.0160
12 6 11 0.5786 -0.0341
12 6 12 -0.2659 -0.0111
12 6 13 0.9825 0.0052
12 6 14 -1.1051 0.0170
12 6 15 0.9786 0.0222
12 6 16 -0.9808 0.0172
12 6 17 0.5406 0.0004
12 6 18 -0.1966 -0.0009
12 6 19 -0.0864 0.0040
12 6 20 0.4436 -0.0022
12 6 21 -0.9743 0.0237
12 6 22 0.7752 0.0039
12 6 23 -1.5734 0.0159
12 6 24 0.6603 -0.0070
12 6 25 -1.2105 -0.0087
12 6 26 0.1695 -0.0223
12 6 27 -0.5238 -0.0179
12 7 0 3.7272 -0.0300
12 7 1 0.4285 -0.1177
12 7 2 1.8738 -0.0423
12 7 3 1.3871 -0.0787
12 7 4 -1.5198 0.0085
12 7 5 2.5559 -0.0030
12 7 6 -3.0987 0.0492
12 7 7 3.6889 0.0305
12 7 8 -2.0204 0.0353
12 7 9 4.3610 -0.0006
12 7 10 0.5063 0.0100
12 7 11 4.5134 -0.0181
12 7 12 2.5154 -0.0099
12 7 13 4.2594 0.0129
12 7 14 2.5606 -0.0289
12 7 15 3.5267 0.0361
12 7 16 1.1627 -0.0221
12 7 17 2.4669 0.0125
12 7 18 -0.0704 0.0015
12 7 19 1.5421 -0.0188
12 7 20 -0.4448 0.0095
12 7 21 0.9608 -0.0126
12 7 22 -0.2586 0.0065
12 7 23 0.6354 0.0048
12 7 24 0.2023 -0.0028
12 7 25 0.4991 0.0010
12 7 26 0.8114 -0.0196
12 7 27 0.4312 0.0006
12 8 0 3.0741 0.1061
12 8 1 -0.7806 -0.0200
12 8 2 2.8546 0.0529
12 8 3 -1.6139 -0.0143
12 8 4 2.4932 -0.0169
12 8 5 -1.3471 -0.0002
12 8 6 1.9497 -0.0187
12 8 7 -0.8345 0.0193
12 8 8 1.2439 0.0365
12 8 9 -0.6154 0.0261
12 8 10 1.2891 0.0523
12 8 11 -0.4724 -0.0036
12 8 12 1.8263 0.0024
12 8 13 0.0535 -0.0414
12 8 14 1.7319 -0.0215
12 8 15 0.7119 -0.0329
12 8 16 1.3662 0.0094
12 8 17 0.8370 0.0041
12 8 18 1.0474 0.0141
12 8 19 0.9043 0.0089
12 8 20 0.2035 -0.0087
12 8 21 1.4899 -0.0120
12 8 22 -0.5195 0.0071
12 8 23 1.6377 -0.0131
12 8 24 -0.2709 0.0340
12 8 25 0.9285 0.0016
12 8 26 0.1789 0.0292
12 8 27 0.4717 0.0062
12 9 0 -11.7554 0.0301
12 9 1 -0.4105 0.1313
12 9 2 -9.3490 0.0223
12 9 3 -0.7919 0.0950
12 9 4 -4.5028 0.0186
12 9 5 -1.0078 0.0225
12 9 6 -1.2067 -0.0144
12 9 7 -1.7985 -0.0174
12 9 8 -0.6965 -0.0526
12 9 9 -2.4137 0.0072
12 9 10 -1.7692 -0.0412
12 9 11 -2.2380 0.0216
12 9 12 -3.0665 0.0032
12 9 13 -1.9634 -0.0044
12 9 14 -3.4686 0.0315
12 9 15 -2.0206 -0.0159
12 9 16 -2.4360 0.0296
12 9 17 -2.1795 -0.0033
12 9 18 -0.8587 0.0130
12 9 19 -2.2526 0.0032
12 9 20 0.0604 -0.0020
12 9 21 -1.9126 0.0053
12 9 22 0.3668 -0.0118
12 9 23 -0.9785 0.0072
12 9 24 0.6034 -0.0070
12 9 25 -0.0924 0.0032
12 9 26 0.6615 0.0129
12 10 0 -0.3545 -0.0680
12 10 1 0.8464 -0.0254
12 10 2 -1.0576 -0.0553
12 10 3 2.6840 0.0041
12 10 4 -2.6056 0.0086
12 10 5 3.7270 0.0111
12 10 6 -3.8820 0.0376
12 10 7 3.1017 -0.0010
12 10 8 -4.2888 0.0094
12 10 9 1.9666 0.0071
12 10 10 -3.7791 0.0030
12 10 11 1.1446 0.0257
12 10 12 -2.3970 0.0207
12 10 13 0.6306 0.0286
12 10 14 -0.8831 -0.0020
12 10 15 0.5420 0.0123
12 10 16 -0.2678 -0.0340
12 10 17 0.0649 -0.0081
12 10 18 -0.2539 -0.0083
12 10 19 -1.1911 -0.0088
12 10 20 0.0147 0.0323
12 10 21 -1.7734 0.0020
12 10 22 0.3637 0.0198
12 10 23 -1.1234 -0.0028
12 10 24 0.3923 -0.0129
12 10 25 -0.4174 -0.0100
12 10 26 0.2319 -0.0173
12 11 0 9.1453 -0.0415
12 11 1 -0.5314 -0.0422
12 11 2 7.8560 -0.0257
12 11 3 -1.7166 -0.0425
12 11 4 4.6379 -0.0285
12 11 5 -2.6008 -0.0284
12 11 6 1.4953 -0.0183
12 11 7 -2.5545 0.0022
12 11 8 0.2509 0.0097
12 11 9 -2.0516 0.0131
12 11 10 0.5921 0.0189
12 11 11 -1.6333 -0.0028
12 11 12 1.2989 0.0053
12 11 13 -1.0268 -0.0079
12 11 14 1.8043 -0.0136
12 11 15 -0.2780 0.0021
12 11 16 1.4626 -0.0265
12 11 17 0.2414 0.0081
12 11 18 -0.1190 -0.0145
12 11 19 0.6602 0.0093
12 11 20 -1.7969 0.0108
12 11 21 0.7926 0.0007
12 11 22 -2.1915 0.0062
12 11 23 0.1641 -0.0111
12 11 24 -1.5580 -0.0198
12 11 25 -0.5493 -0.0072
12 12 0 -2.3830 -0.0332
12 12 1 0.7527 -0.0045
12 12 2 -1.1226 0.0000
12 12 3 1.3378 -0.0090
12 12 4 1.0861 0.0079
12 12 5 0.6337 0.0082
12 12 6 2.5010 0.0009
12 12 7 0.0771 0.0217
12 12 8 3.1022 0.0039
12 12 9 0.2627 0.0165
12 12 10 2.7110 -0.0042
12 12 11 0.1433 0.0028
12 12 12 1.5305 -0.0098
12 12 13 -0.7662 -0.0004
12 12 14 0.4046 0.0097
12 12 15 -1.2565 0.0074
12 12 16 -0.4958 0.0168
12 12 17 -0.3938 0.0120
12 12 18 -0.8550 -0.0100
12 12 19 0.8986 0.0094
12 12 20 -0.4225 -0.0298
12 12 21 1.3322 0.0042
12 12 22 -0.0735 -0.0158
12 12 23 0.9457 -0.0018
12 12 24 -0.0769 0.0049
12 12 25 0.4842 -0.0075
12 13 0 -5.1257 0.1113
12 13 1 1.3170 -0.0339
12 13 2 -4.6025 0.0641
12 13 3 3.2250 0.0079
12 13 4 -2.6751 0.0039
12 13 5 3.9780 0.0236
12 13 6 0.0768 -0.0187
12 13 7 4.0651 0.0053
12 13 8 1.6289 -0.0230
12 13 9 3.4435 -0.0102
12 13 10 1.3926 -0.0214
12 13 11 2.2011 -0.0058
12 13 12 0.6395 0.0023
12 13 13 1.2012 0.0008
12 13 14 0.1425 0.0273
12 13 15 0.8667 0.0016
12 13 16 0.0509 0.0232
12 13 17 0.6769 0.0041
12 13 18 0.6432 -0.0044
12 13 19 0.2299 0.0038
12 13 20 1.5154 -0.0249
12 13 21 -0.1438 0.0023
12 13 22 1.7649 -0.0018
12 13 23 -0.0479 0.0095
12 13 24 1.2185 0.0468
12 14 0 0.5074 0.0510
12 14 1 -1.5115 -0.0609
12 14 2 -0.0847 0.0007
12 14 3 -3.7228 -0.0433
12 14 4 -1.1712 -0.0364
12 14 5 -4.0433 -0.0274
12 14 6 -1.7797 -0.0338
12 14 7 -3.1007 -0.0108
12 14 8 -2.1461 -0.0094
12 14 9 -2.0276 0.0022
12 14 10 -2.7951 0.0042
12 14 11 -0.6214 0.0048
12 14 12 -2.9094 0.0008
12 14 13 0.7548 -0.0056
12 14 14 -1.7388 -0.0044
12 14 15 0.9382 -0.0139
12 14 16 -0.3272 0.0032
12 14 17 0.4863 -0.0055
12 14 18 0.2917 0.0187
12 14 19 0.2277 0.0030
12 14 20 0.5354 0.0181
12 14 21 -0.2341 0.0001
12 14 22 0.6876 -0.0017
12 14 23 -0.5991 0.0045
12 14 24 0.4269 -0.0159
12 15 0 0.7467 -0.1098
12 15 1 -0.3011 0.1148
12 15 2 0.5454 -0.0622
12 15 3 -0.7364 0.0490
12 15 4 0.0524 -0.0024
12 15 5 -0.8731 0.0054
12 15 6 -0.5615 0.0239
12 15 7 -0.6991 -0.0236
12 15 8 -0.8976 0.0237
12 15 9 -0.2617 -0.0332
12 15 10 -0.4890 0.0180
12 15 11 -0.0305 -0.0054
12 15 12 0.1283 0.0066
12 15 13 -0.3447 0.0179
12 15 14 -0.0051 -0.0129
12 15 15 -0.7671 0.0048
12 15 16 -0.5179 -0.0240
12 15 17 -0.8116 -0.0166
12 15 18 -0.5078 -0.0094
12 15 19 -0.4608 -0.0183
12 15 20 -0.2665 0.0223
12 15 21 0.0849 -0.0009
12 15 22 -0.4191 0.0343
12 15 23 0.3320 0.0126
12 16 0 1.8128 0.0943
12 16 1 0.8445 0.1500
12 16 2 1.6936 0.0313
12 16 3 1.9315 0.0789
12 16 4 1.4221 -0.0281
12 16 5 2.0320 0.0053
12 16 6 1.2332 -0.0474
12 16 7 1.2860 -0.0255
12 16 8 1.7626 -0.0260
12 16 9 -0.3337 -0.0164
12 16 10 2.9587 0.0123
12 16 11 -1.8970 0.0105
12 16 12 3.0666 0.0273
12 16 13 -2.3740 0.0215
12 16 14 1.6362 0.0094
12 16 15 -2.3260 0.0051
12 16 16 0.6383 -0.0083
12 16 17 -2.4361 -0.0062
12 16 18 0.5347 -0.0052
12 16 19 -2.2284 0.0126
12 16 20 0.1645 0.0047
12 16 21 -1.3684 0.0377
12 16 22 -0.2371 0.0061
12 17 0 1.0591 0.0328
12 17 1 -0.3263 -0.1006
12 17 2 0.9433 0.0167
12 17 3 -0.4177 -0.0470
12 17 4 0.5308 0.0071
12 17 5 -0.1683 -0.0093
12 17 6 -0.0983 -0.0024
12 17 7 -0.4825 0.0078
12 17 8 -0.6347 -0.0016
12 17 9 -0.6048 0.0151
12 17 10 -0.8447 -0.0024
12 17 11 0.2433 0.0024
12 17 12 -0.5842 -0.0169
12 17 13 1.2343 -0.0129
12 17 14 0.0862 -0.0088
12 17 15 1.5136 0.0018
12 17 16 0.8044 0.0258
12 17 17 0.9924 0.0238
12 17 18 1.2926 0.0354
12 17 19 -0.1390 0.0074
12 17 20 1.3411 0.0060
12 17 21 -1.1214 -0.0347
12 18 0 -1.5002 -0.0929
12 18 1 -0.2183 -0.0163
12 18 2 -0.6506 -0.0149
12 18 3 -0.2995 0.0022
12 18 4 1.3880 0.0359
12 18 5 -0.0628 -0.0021
12 18 6 2.7977 0.0350
12 18 7 0.1752 -0.0122
12 18 8 2.1761 0.0120
12 18 9 0.6988 -0.0142
12 18 10 0.7057 -0.0086
12 18 11 1.3621 -0.0131
12 18 12 -0.0248 -0.0133
12 18 13 1.7650 0.0012
12 18 14 -0.2304 0.0009
12 18 15 1.9625 0.0266
12 18 16 -0.5597 0.0005
12 18 17 1.9073 0.0252
12 18 18 -1.0084 -0.0354
12 18 19 1.4931 -0.0092
12 18 20 -1.1662 -0.0587
12 19 0 0.2605 -0.1167
12 19 1 -0.1536 -0.0026
12 19 2 0.1074 -0.0558
12 19 3 -0.1019 -0.0094
12 19 4 -0.1203 0.0089
12 19 5 0.3826 -0.0030
12 19 6 0.1533 0.0258
12 19 7 0.6094 0.0088
12 19 8 0.6966 0.0060
12 19 9 0.3369 0.0038
12 19 10 0.3926 -0.0067
12 19 11 -0.0508 -0.0042
12 19 12 -0.3595 0.0028
12 19 13 -0.4585 0.0066
12 19 14 -0.2183 0.0123
12 19 15 -0.7936 0.0131
12 19 16 0.0815 0.0006
12 19 17 -0.4682 0.0115
12 19 18 -0.5907 -0.0177
12 19 19 0.4541 0.0283
12 20 0 0.5384 -0.0371
12 20 1 0.3582 -0.0709
12 20 2 -0.2589 -0.0178
12 20 3 0.4932 -0.0404
12 20 4 -1.8955 0.0018
12 20 5 -0.1666 0.0046
12 20 6 -2.7458 0.0015
12 20 7 -0.3326 0.0281
12 20 8 -2.0569 -0.0120
12 20 9 0.5455 0.0174
12 20 10 -0.6951 -0.0142
12 20 11 1.1191 -0.0016
12 20 12 0.2080 -0.0084
12 20 13 0.8200 -0.0094
12 20 14 0.3248 -0.0106
12 20 15 0.5314 -0.0154
12 20 16 0.1665 -0.0030
12 20 17 0.3229 -0.0178
12 20 18 0.4159 0.0276
12 21 0 -1.8351 0.1550
12 21 1 0.3948 0.0319
12 21 2 -0.8350 0.0489
12 21 3 0.2321 0.0094
12 21 4 0.5897 -0.0524
12 21 5 -0.7068 -0.0100
12 21 6 0.5771 -0.0636
12 21 7 -0.8253 0.0012
12 21 8 0.0513 -0.0204
12 21 9 -0.5374 0.0106
12 21 10 0.3396 0.0073
12 21 11 -0.6304 -0.0056
12 21 12 0.5987 0.0036
12 21 13 -0.5566 -0.0210
12 21 14 0.0690 -0.0086
12 21 15 -0.2505 -0.0225
12 21 16 -0.2491 -0.0020
12 22 0 -0.9605 0.1031
12 22 1 -0.6432 0.0127
12 22 2 -0.5989 0.0215
12 22 3 -1.0367 0.0043
12 22 4 0.0268 -0.0299
12 22 5 -0.2167 0.0091
12 22 6 0.3103 -0.0212
12 22 7 0.3002 0.0129
12 22 8 -0.0408 -0.0095
12 22 9 -0.2605 0.0063
12 22 10 -0.8982 -0.0163
12 22 11 -1.1265 -0.0026
12 22 12 -1.1656 -0.0098
12 22 13 -1.5310 -0.0033
12 22 14 -0.2620 0.0085
12 22 15 -1.2761 0.0029
12 23 0 1.7573 -0.0654
12 23 1 -0.1866 -0.0157
12 23 2 1.0413 -0.0123
12 23 3 -0.4719 0.0115
12 23 4 0.0478 0.0378
12 23 5 -0.5373 0.0149
12 23 6 -0.1984 0.0466
12 23 7 -0.2092 -0.0182
12 23 8 -0.3981 0.0123
12 23 9 0.5229 -0.0291
12 23 10 -0.7219 -0.0158
12 23 11 1.0565 -0.0028
12 23 12 -0.6441 -0.0083
12 24 0 -0.0826 -0.0386
12 24 1 0.2426 0.0402
12 24 2 -0.2300 -0.0137
12 24 3 0.3921 0.0114
12 24 4 -0.6431 0.0070
12 24 5 0.0997 -0.0321
12 24 6 -0.9433 0.0039
12 24 7 -0.2125 -0.0564
12 24 8 -0.6240 0.0012
12 24 9 -0.1902 -0.0382
12 24 10 0.0417 0.0143
12 25 0 0.3185 -0.0034
12 25 1 -0.2924 0.0400
12 25 2 0.1951 0.0143
12 25 3 -0.1687 0.0314
12 25 4 -0.0133 0.0025
12 25 5 0.7757 0.0262
12 25 6 -0.0656 -0.0197
12 25 7 1.1744 0.0237
13 0 2 -1.0926 0.0903
13 0 4 -1.4361 0.1910
13 0 6 -1.1753 0.1992
13 0 8 -0.7837 0.0808
13 0 10 -0.6237 -0.0229
13 0 12 -1.3741 -0.0257
13 0 14 -3.1628 -0.0100
13 0 16 -4.2542 -0.0245
13 0 18 -2.9026 -0.0099
13 0 20 -0.1723 0.0328
13 0 22 1.3200 0.0312
13 0 24 0.7964 -0.0074
13 0 26 -0.2450 -0.0210
13 1 1 -0.3870 0.1339
13 1 2 1.3134 -0.0600
13 1 3 0.2413 0.0851
13 1 4 1.3178 -0.0237
13 1 5 0.5790 -0.0937
13 1 6 0.6908 -0.0223
13 1 7 0.4703 -0.1176
13 1 8 0.4810 0.0056
13 1 9 0.3727 -0.0134
13 1 10 0.6457 0.0503
13 1 11 0.4326 0.0434
13 1 12 0.7412 0.0349
13 1 13 0.5980 0.0894
13 1 14 0.5531 -0.0270
13 1 15 0.6735 0.1350
13 1 16 0.2770 -0.0372
13 1 17 0.4224 0.0774
13 1 18 0.2956 0.0034
13 1 19 -0.0583 -0.0133
13 1 20 0.5154 0.0025
13 1 21 -0.4730 0.0003
13 1 22 0.6164 -0.0289
13 1 23 -0.5160 0.0475
13 1 24 0.6792 -0.0228
13 1 25 -0.0818 0.0222
13 1 26 0.7584 -0.0125
13 1 27 0.3319 -0.0099
13 2 1 0.9388 -0.1559
13 2 2 0.4772 0.0557
13 2 3 0.0666 -0.0196
13 2 4 0.3737 -0.0471
13 2 5 -0.9743 0.0972
13 2 6 -0.0468 -0.0695
13 2 7 -1.3796 0.0564
13 2 8 -0.3265 -0.0099
13 2 9 -1.0241 -0.0051
13 2 10 -0.1112 0.0259
13 2 11 -0.3360 0.0185
13 2 12 0.8791 0.0142
13 2 13 0.5211 0.0069
13 2 14 2.2266 0.0155
13 2 15 1.4652 -0.0541
13 2 16 2.8763 0.0435
13 2 17 1.8359 -0.0149
13 2 18 2.1072 0.0347
13 2 19 1.1958 0.0699
13 2 20 0.3586 -0.0258
13 2 21 0.1932 0.0281
13 2 22 -0.8233 -0.0547
13 2 23 -0.4251 -0.0538
13 2 24 -0.4961 -0.0127
13 2 25 -0.6396 -0.0204
13 2 26 0.3762 0.0361
13 2 27 -0.5549 0.0365
13 3 1 1.6736 -0.0624
13 3 2 -1.4592 0.0730
13 3 3 0.8205 -0.0021
13 3 4 -1.7925 -0.0070
13 3 5 0.0944 0.0731
13 3 6 -0.8510 -0.0311
13 3 7 -0.3229 0.0440
13 3 8 0.3752 -0.0252
13 3 9 -0.7541 -0.0195
13 3 10 1.0970 -0.0268
13 3 11 -0.9905 -0.0121
13 3 12 1.4582 -0.0073
13 3 13 -0.9062 0.0060
13 3 14 1.7423 0.0178
13 3 15 -0.8017 -0.0120
13 3 16 1.9777 0.0134
13 3 17 -0.7508 -0.0096
13 3 18 1.9940 0.0021
13 3 19 -0.5453 0.0063
13 3 20 1.5087 0.0030
13 3 21 -0.2360 -0.0037
13 3 22 0.7540 0.0036
13 3 23 -0.2656 -0.0058
13 3 24 0.3515 0.0039
13 3 25 -0.8039 0.0095
13 3 26 0.3296 0.0098
13 3 27 -1.1641 0.0027
13 4 1 -1.2526 -0.0122
13 4 2 -0.7866 -0.1953
13 4 3 -0.4838 -0.0659
13 4 4 -0.9363 -0.0626
13 4 5 0.7531 -0.0360
13 4 6 -0.1779 0.0363
13 4 7 1.6110 0.0554
13 4 8 0.6242 0.0553
13 4 9 1.6272 0.0773
13 4 10 0.2621 0.0353
13 4 11 0.8667 0.0212
13 4 12 -1.2167 0.0044
13 4 13 -0.4777 -0.0052
13 4 14 -2.6702 -0.0353
13 4 15 -1.5592 0.0075
13 4 16 -3.0448 -0.0484
13 4 17 -1.5983 -0.0113
13 4 18 -2.0696 -0.0153
13 4 19 -0.9585 -0.0285
13 4 20 -0.4744 0.0273
13 4 21 -0.1543 0.0078
13 4 22 0.6080 0.0366
13 4 23 0.6142 0.0227
13 4 24 0.6874 -0.0012
13 4 25 0.8768 -0.0197
13 4 26 0.1131 -0.0507
13 4 27 0.5571 -0.0244
13 5 1 -2.4401 -0.0131
13 5 2 1.2450 0.0040
13 5 3 -2.5540 -0.1035
13 5 4 2.0499 0.0214
13 5 5 -2.1185 -0.1034
13 5 6 1.9203 0.0405
13 5 7 -1.2728 -0.0131
13 5 8 0.9188 0.0200
13 5 9 -0.7431 0.0392
13 5 10 -0.4392 -0.0090
13 5 11 -0.7517 -0.0032
13 5 12 -1.7018 0.0066
13 5 13 -0.8881 -0.0448
13 5 14 -2.3828 0.0396
13 5 15 -0.5311 -0.0127
13 5 16 -2.1787 0.0286
13 5 17 0.3937 0.0278
13 5 18 -1.4126 -0.0149
13 5 19 1.1791 0.0186
13 5 20 -0.6210 -0.0287
13 5 21 1.2893 0.0031
13 5 22 -0.0577 -0.0123
13 5 23 0.9311 0.0046
13 5 24 0.2272 -0.0038
13 5 25 0.5771 0.0023
13 5 26 0.3317 0.0075
13 5 27 0.4195 0.0102
13 6 1 2.9198 0.0211
13 6 2 1.6701 -0.0037
13 6 3 1.6671 0.0292
13 6 4 2.1722 -0.0329
13 6 5 0.0548 0.0108
13 6 6 1.0718 -0.0127
13 6 7 -1.2066 -0.0290
13 6 8 -0.3968 -0.0062
13 6 9 -1.4967 -0.0337
13 6 10 -0.5837 -0.0159
13 6 11 -0.6480 -0.0114
13 6 12 0.8379 -0.0004
13 6 13 0.4185 -0.0068
13 6 14 2.8072 0.0275
13 6 15 0.9346 -0.0057
13 6 16 3.5736 0.0225
13 6 17 0.9856 -0.0006
13 6 18 2.4917 -0.0008
13 6 19 0.6354 -0.0107
13 6 20 0.8840 -0.0025
13 6 21 -0.0031 -0.0097
13 6 22 -0.1713 0.0086
13 6 23 -0.5365 0.0192
13 6 24 -0.7343 0.0125
13 6 25 -0.8125 0.0274
13 6 26 -0.6167 0.0102
13 6 27 -0.7756 -0.0071
13 7 1 -1.7799 0.0162
13 7 2 -0.4636 -0.0024
13 7 3 -0.6052 0.1030
13 7 4 -0.5272 0.0392
13 7 5 0.2975 0.0978
13 7 6 -0.4648 0.0190
13 7 7 0.8222 -0.0041
13 7 8 -0.1428 -0.0035
13 7 9 1.7543 -0.0590
13 7 10 0.7607 0.0046
13 7 11 2.4928 -0.0127
13 7 12 1.5626 -0.0038
13 7 13 1.9160 0.0299
13 7 14 1.4128 -0.0237
13 7 15 0.3325 0.0142
13 7 16 0.5477 -0.0157
13 7 17 -1.0316 -0.0035
13 7 18 -0.2088 0.0077
13 7 19 -1.4721 0.0030
13 7 20 -0.4545 0.0202
13 7 21 -1.0595 -0.0032
13 7 22 -0.3965 0.0176
13 7 23 -0.2394 -0.0209
13 7 24 -0.3480 0.0035
13 7 25 0.4074 -0.0200
13 7 26 -0.3608 -0.0121
13 8 1 -2.5065 0.0109
13 8 2 -1.9350 -0.0370
13 8 3 -2.5234 -0.0091
13 8 4 -1.7339 -0.0137
13 8 5 -2.4166 -0.0114
13 8 6 0.0599 -0.0384
13 8 7 -2.0748 -0.0085
13 8 8 1.9245 -0.0225
13 8 9 -1.7128 0.0053
13 8 10 2.6542 0.0228
13 8 11 -1.3455 0.0259
13 8 12 1.7211 0.0210
13 8 13 -0.8319 0.0235
13 8 14 0.2451 -0.0066
13 8 15 -0.5481 -0.0045
13 8 16 -0.5134 -0.0090
13 8 17 -0.4988 -0.0177
13 8 18 -0.7168 0.0012
13 8 19 -0.1092 -0.0055
13 8 20 -0.5070 0.0001
13 8 21 0.4026 -0.0018
13 8 22 0.2112 -0.0047
13 8 23 0.6318 -0.0099
13 8 24 0.7266 0.0055
13 8 25 0.8165 -0.0021
13 8 26 0.5517 0.0234
13 9 1 4.9002 -0.0306
13 9 2 0.0786 0.0509
13 9 3 3.6634 -0.0430
13 9 4 -0.5593 -0.0211
13 9 5 1.7353 -0.0304
13 9 6 -1.2065 -0.0231
13 9 7 -0.1088 0.0057
13 9 8 -1.4962 0.0182
13 9 9 -1.6014 0.0200
13 9 10 -1.8573 0.0231
13 9 11 -2.4022 0.0131
13 9 12 -1.9237 0.0070
13 9 13 -1.6095 0.0173
13 9 14 -1.2479 0.0137
13 9 15 0.4627 0.0160
13 9 16 -0.5872 0.0198
13 9 17 1.7918 0.0021
13 9 18 -0.5337 0.0068
13 9 19 1.2929 0.0104
13 9 20 -0.5450 -0.0067
13 9 21 0.0575 0.0300
13 9 22 -0.2621 -0.0142
13 9 23 -0.5551 0.0270
13 9 24 -0.0861 -0.0160
13 9 25 -0.4236 0.0156
13 9 26 -0.1765 -0.0089
13 10 1 -2.8955 0.0120
13 10 2 2.8255 0.0269
13 10 3 -1.8802 -0.0167
13 10 4 3.3346 0.0294
13 10 5 -1.4160 -0.0357
13 10 6 1.5780 0.0328
13 10 7 -1.3832 -0.0058
13 10 8 -0.7147 0.0114
13 10 9 -1.2031 0.0185
13 10 10 -2.0126 -0.0221
13 10 11 -1.1884 0.0028
13 10 12 -2.0504 -0.0337
13 10 13 -1.0992 -0.0052
13 10 14 -1.5312 -0.0142
13 10 15 -0.8578 0.0091
13 10 16 -0.9556 0.0103
13 10 17 -0.9631 0.0163
13 10 18 -0.5266 0.0139
13 10 19 -1.0162 0.0109
13 10 20 -0.5323 0.0020
13 10 21 -0.5968 -0.0001
13 10 22 -0.7718 -0.0075
13 10 23 -0.1920 -0.0110
13 10 24 -0.7491 -0.0144
13 10 25 0.0043 -0.0156
13 11 1 -2.5676 -0.0387
13 11 2 0.5999 -0.0704
13 11 3 -2.0249 -0.0527
13 11 4 1.5567 0.0290
13 11 5 -0.7318 -0.0433
13 11 6 2.5925 0.0651
13 11 7 0.5775 -0.0041
13 11 8 2.8454 0.0281
13 11 9 1.2923 0.0142
13 11 10 2.2365 -0.0108
13 11 11 1.6180 -0.0025
13 11 12 1.6557 -0.0264
13 11 13 1.2658 -0.0165
13 11 14 1.4557 -0.0262
13 11 15 -0.0141 -0.0063
13 11 16 1.4301 -0.0025
13 11 17 -1.0354 0.0094
13 11 18 1.5559 0.0161
13 11 19 -0.6879 0.0035
13 11 20 1.4873 -0.0020
13 11 21 0.3498 -0.0079
13 11 22 0.8518 -0.0107
13 11 23 0.7668 0.0086
13 11 24 0.2227 0.0160
13 11 25 0.3117 0.0308
13 12 1 2.5746 0.0072
13 12 2 -3.0185 0.0350
13 12 3 2.3599 0.0005
13 12 4 -4.8130 -0.0306
13 12 5 3.0131 -0.0133
13 12 6 -4.3021 -0.0612
13 12 7 3.9900 -0.0375
13 12 8 -2.3931 -0.0365
13 12 9 3.7522 -0.0407
13 12 10 -0.7369 0.0166
13 12 11 2.4730 -0.0137
13 12 12 0.0779 0.0541
13 12 13 1.4736 0.0106
13 12 14 -0.0935 0.0342
13 12 15 1.0417 0.0081
13 12 16 -0.4860 -0.0098
13 12 17 0.6946 -0.0076
13 12 18 -0.0359 -0.0151
13 12 19 0.4103 -0.0146
13 12 20 0.5091 0.0063
13 12 21 0.2395 -0.0067
13 12 22 0.3158 0.0141
13 12 23 -0.0754 0.0049
13 12 24 0.1494 0.0142
13 13 1 -0.9839 -0.0156
13 13 2 0.6287 0.0515
13 13 3 -1.1380 0.0063
13 13 4 0.1981 -0.0223
13 13 5 -0.8432 0.0249
13 13 6 -0.6759 -0.0628
13 13 7 -0.3972 0.0147
13 13 8 -0.6282 -0.0487
13 13 9 -0.1775 0.0036
13 13 10 -0.0408 0.0011
13 13 11 0.0780 0.0054
13 13 12 -0.3259 0.0345
13 13 13 0.1858 0.0015
13 13 14 -1.1437 0.0137
13 13 15 -0.0655 -0.0116
13 13 16 -1.4090 -0.0221
13 13 17 -0.1042 -0.0183
13 13 18 -1.4139 -0.0170
13 13 19 0.2120 -0.0029
13 13 20 -1.3906 0.0155
13 13 21 0.2832 0.0244
13 13 22 -0.8153 0.0214
13 13 23 0.1029 0.0204
13 14 1 -0.3329 0.0503
13 14 2 1.7620 0.0462
13 14 3 0.0248 0.0214
13 14 4 2.9482 0.0374
13 14 5 -0.1184 -0.0102
13 14 6 2.8527 0.0270
13 14 7 -0.7565 -0.0187
13 14 8 1.4391 -0.0078
13 14 9 -0.6067 -0.0117
13 14 10 0.0183 -0.0458
13 14 11 0.1859 -0.0092
13 14 12 -0.1421 -0.0470
13 14 13 0.1302 -0.0124
13 14 14 0.4350 -0.0108
13 14 15 -0.3472 -0.0060
13 14 16 0.4990 0.0184
13 14 17 -0.2265 0.0034
13 14 18 -0.0161 0.0174
13 14 19 -0.1617 0.0004
13 14 20 -0.3898 0.0158
13 14 21 -0.3010 -0.0067
13 14 22 -0.3155 0.0286
13 14 23 -0.1116 -0.0041
13 15 1 3.1155 0.0756
13 15 2 -1.6199 -0.0173
13 15 3 2.3793 0.0502
13 15 4 -1.5706 0.0126
13 15 5 0.7396 0.0126
13 15 6 -1.1907 0.0329
13 15 7 -0.7748 0.0008
13 15 8 -1.3389 0.0190
13 15 9 -1.3237 0.0122
13 15 10 -0.8156 -0.0088
13 15 11 -1.3181 0.0074
13 15 12 0.3979 -0.0146
13 15 13 -0.8841 -0.0059
13 15 14 0.9150 0.0039
13 15 15 0.1246 0.0047
13 15 16 0.5333 0.0134
13 15 17 0.9975 0.0162
13 15 18 0.0931 0.0044
13 15 19 1.0779 -0.0036
13 15 20 -0.0797 -0.0003
13 15 21 0.5758 -0.0375
13 15 22 -0.1673 0.0023
13 16 1 -0.5156 -0.0627
13 16 2 -0.1562 -0.0318
13 16 3 -0.3941 -0.0225
13 16 4 -0.0739 -0.0189
13 16 5 0.1565 0.0045
13 16 6 0.2887 -0.0272
13 16 7 0.7098 0.0012
13 16 8 0.8534 -0.0094
13 16 9 0.7854 -0.0046
13 16 10 1.0375 0.0185
13 16 11 0.4701 -0.0010
13 16 12 0.5717 0.0183
13 16 13 0.0235 0.0002
13 16 14 0.1423 0.0025
13 16 15 -0.0241 0.0032
13 16 16 -0.0487 -0.0027
13 16 17 0.4707 0.0135
13 16 18 -0.1990 -0.0062
13 16 19 0.6362 0.0206
13 16 20 -0.0424 -0.0246
13 16 21 0.1671 0.0200
13 17 1 -0.1181 -0.0443
13 17 2 0.5060 -0.0179
13 17 3 0.3867 -0.0264
13 17 4 0.9399 -0.0139
13 17 5 1.1937 -0.0054
13 17 6 1.0255 0.0031
13 17 7 1.9568 -0.0115
13 17 8 0.2302 0.0314
13 17 9 1.8721 -0.0213
13 17 10 -1.1133 0.0239
13 17 11 0.8453 -0.0098
13 17 12 -1.7171 -0.0082
13 17 13 0.0731 0.0075
13 17 14 -1.1896 -0.0096
13 17 15 -0.1533 0.0119
13 17 16 -0.3428 0.0147
13 17 17 -0.6441 0.0100
13 17 18 0.1662 0.0192
13 17 19 -1.0125 0.0067
13 17 20 0.2128 -0.0056
13 18 1 0.0522 -0.0405
13 18 2 0.1852 0.0198
13 18 3 -0.6533 -0.0201
13 18 4 -0.1855 0.0227
13 18 5 -1.4298 0.0044
13 18 6 -0.7054 0.0324
13 18 7 -1.8517 0.0141
13 18 8 -0.2791 0.0136
13 18 9 -1.7721 -0.0002
13 18 10 0.8042 -0.0200
13 18 11 -0.7969 -0.0095
13 18 12 1.2931 -0.0232
13 18 13 0.5749 -0.0018
13 18 14 1.3887 0.0028
13 18 15 0.7353 -0.0081
13 18 16 1.5613 0.0109
13 18 17 -0.1728 -0.0310
13 18 18 1.1068 -0.0049
13 18 19 -0.4093 -0.0331
13 19 1 -1.2496 -0.0056
13 19 2 0.4174 0.0453
13 19 3 0.0486 -0.0323
13 19 4 -0.3389 0.0117
13 19 5 0.6972 -0.0382
13 19 6 -0.7498 -0.0178
13 19 7 0.3594 -0.0151
13 19 8 0.1922 -0.0264
13 19 9 0.4797 0.0037
13 19 10 1.3193 -0.0053
13 19 11 1.0550 0.0127
13 19 12 1.6521 0.0253
13 19 13 0.8726 0.0116
13 19 14 1.1843 0.0193
13 19 15 0.2473 -0.0105
13 19 16 0.4467 -0.0196
13 19 17 0.0489 -0.0313
13 19 18 0.2697 -0.0264
13 20 1 -0.8770 0.0573
13 20 2 -0.8231 -0.0628
13 20 3 -0.5335 0.0330
13 20 4 -0.4571 -0.0211
13 20 5 -0.2179 0.0195
13 20 6 0.1924 0.0009
13 20 7 0.1783 0.0126
13 20 8 -0.1394 -0.0028
13 20 9 0.1743 -0.0010
13 20 10 -0.9319 -0.0059
13 20 11 -0.6997 -0.0137
13 20 12 -1.3081 -0.0070
13 20 13 -1.2109 -0.0134
13 20 14 -1.4257 -0.0147
13 20 15 -0.4309 0.0040
13 20 16 -1.2578 -0.0130
13 20 17 0.5468 0.0295
13 21 1 1.1117 0.0323
13 21 2 -0.4403 -0.0147
13 21 3 -0.1873 0.0281
13 21 4 -0.8278 0.0093
13 21 5 -0.7340 0.0117
13 21 6 -0.7711 0.0017
13 21 7 -0.5087 0.0025
13 21 8 -0.2955 -0.0141
13 21 9 -0.6129 -0.0005
13 21 10 -0.1483 -0.0172
13 21 11 -0.7438 -0.0034
13 21 12 -0.5296 -0.0248
13 21 13 -0.5747 -0.0024
13 21 14 -0.6920 -0.0301
13 21 15 -0.3809 0.0113
13 22 1 0.3383 0.0220
13 22 2 0.4452 0.0478
13 22 3 0.5471 0.0169
13 22 4 0.0725 0.0047
13 22 5 0.4641 0.0067
13 22 6 -0.3684 -0.0067
13 22 7 -0.0717 -0.0065
13 22 8 -0.2739 0.0101
13 22 9 -0.5095 -0.0116
13 22 10 0.0326 0.0207
13 22 11 -0.3629 -0.0068
13 22 12 0.1759 0.0037
13 22 13 0.1236 0.0027
13 23 1 -0.6541 0.0030
13 23 2 -0.0128 0.0075
13 23 3 -0.5130 0.0344
13 23 4 0.7947 0.0095
13 23 5 -0.2968 0.0386
13 23 6 1.1236 0.0253
13 23 7 -0.1947 0.0098
13 23 8 0.2903 0.0203
13 23 9 -0.2384 -0.0139
13 23 10 -0.5134 0.0063
13 23 11 -0.1046 -0.0127
13 24 1 1.0817 -0.0265
13 24 2 0.0633 0.0019
13 24 3 0.7099 -0.0123
13 24 4 0.3131 0.0129
13 24 5 0.3248 -0.0022
13 24 6 0.6741 0.0007
13 24 7 0.2541 0.0258
13 24 8 0.7507 -0.0053
13 25 1 0.5620 -0.0166
13 25 2 -0.1927 -0.0311
13 25 3 0.3602 -0.0438
14 0 0 -3.1496 -0.2171
14 0 2 -2.3908 -0.1629
14 0 4 -0.8743 -0.0444
14 0 6 0.1659 0.0539
14 0 8 0.4079 0.1059
14 0 10 0.0928 0.1317
14 0 12 -0.5596 0.0922
14 0 14 -0.8313 -0.0427
14 0 16 -0.1139 -0.1555
14 0 18 0.7354 -0.1270
14 0 20 0.5592 -0.0366
14 0 22 -0.3041 -0.0138
14 0 24 -0.8388 -0.0370
14 0 26 -0.6733 -0.0330
14 1 0 -1.0598 -0.1704
14 1 1 0.0778 0.0798
14 1 2 -1.5123 -0.1051
14 1 3 0.0287 -0.0569
14 1 4 -2.5383 -0.0215
14 1 5 -0.0940 -0.0915
14 1 6 -3.7989 -0.0225
14 1 7 0.1349 -0.0462
14 1 8 -5.1037 -0.0156
14 1 9 0.4022 -0.0885
14 1 10 -5.6800 0.0412
14 1 11 0.1749 -0.1255
14 1 12 -4.7908 0.0521
14 1 13 -0.3569 -0.0670
14 1 14 -2.6451 0.0117
14 1 15 -0.5836 -0.0271
14 1 16 -0.0339 0.0083
14 1 17 -0.3271 -0.0194
14 1 18 1.9272 0.0280
14 1 19 -0.0509 0.0345
14 1 20 2.0260 0.0183
14 1 21 -0.1283 0.0539
14 1 22 0.2439 0.0074
14 1 23 -0.2480 -0.0123
14 1 24 -1.6723 0.0125
14 1 25 -0.0144 -0.0207
14 1 26 -1.9405 0.0154
14 1 27 0.3573 0.0670
14 2 0 2.0251 0.2026
14 2 1 -0.0981 -0.0587
14 2 2 1.3108 0.0460
14 2 3 -0.3415 -0.1080
14 2 4 0.0417 -0.0459
14 2 5 -0.3823 -0.0475
14 2 6 -0.6650 -0.0616
14 2 7 0.0788 0.0545
14 2 8 -0.7792 -0.0734
14 2 9 0.5048 0.0599
14 2 10 -0.4927 -0.0861
14 2 11 0.3803 0.0256
14 2 12 0.1107 -0.0689
14 2 13 0.4175 0.0312
14 2 14 0.6667 -0.0048
14 2 15 1.1133 0.0195
14 2 16 0.7793 0.0699
14 2 17 1.3794 -0.0269
14 2 18 0.3783 0.0856
14 2 19 0.5198 -0.0280
14 2 20 -0.0803 0.0432
14 2 21 -0.3092 0.0122
14 2 22 -0.0307 0.0026
14 2 23 -0.1137 0.0097
14 2 24 0.2568 -0.0042
14 2 25 0.4347 -0.0235
14 2 26 0.1103 0.0206
14 2 27 0.3982 -0.0166
14 3 0 1.5396 -0.1514
14 3 1 -0.5295 -0.0339
14 3 2 0.8487 -0.0818
14 3 3 -0.8055 0.0135
14 3 4 -0.1565 0.0294
14 3 5 -0.1600 -0.0072
14 3 6 0.0331 0.0990
14 3 7 0.2494 -0.0248
14 3 8 1.2546 0.0558
14 3 9 0.3652 0.0225
14 3 10 2.2673 -0.0148
14 3 11 0.8051 0.0367
14 3 12 2.3259 -0.0345
14 3 13 1.3235 -0.0071
14 3 14 1.5109 -0.0311
14 3 15 1.3344 -0.0117
14 3 16 0.2807 -0.0204
14 3 17 0.9125 0.0103
14 3 18 -0.6485 0.0052
14 3 19 0.6369 -0.0048
14 3 20 -0.4651 0.0185
14 3 21 0.7937 -0.0096
14 3 22 0.7601 -0.0015
14 3 23 0.9846 0.0200
14 3 24 1.7086 -0.0341
14 3 25 0.7644 0.0189
14 3 26 1.4119 -0.0481
14 4 0 -0.5565 -0.1273
14 4 1 0.3031 -0.0725
14 4 2 -0.0959 -0.0455
14 4 3 1.1536 -0.0284
14 4 4 0.6982 0.0291
14 4 5 1.8662 -0.0149
14 4 6 0.9736 0.0412
14 4 7 1.7181 -0.0203
14 4 8 0.7622 0.0309
14 4 9 1.1441 0.0100
14 4 10 0.5057 0.0431
14 4 11 0.7534 0.0250
14 4 12 0.1298 0.0499
14 4 13 0.5422 0.0052
14 4 14 -0.5604 0.0216
14 4 15 0.4747 0.0065
14 4 16 -1.1472 -0.0238
14 4 17 0.6574 0.0223
14 4 18 -1.1073 -0.0462
14 4 19 1.1677 0.0102
14 4 20 -0.6402 -0.0196
14 4 21 1.5582 -0.0106
14 4 22 -0.3394 0.0235
14 4 23 1.0602 -0.0082
14 4 24 -0.3423 0.0202
14 4 25 0.1156 0.0024
14 4 26 -0.3278 -0.0244
14 5 0 -4.3843 0.1378
14 5 1 0.9350 -0.1482
14 5 2 -2.8594 0.0649
14 5 3 2.0616 -0.0739
14 5 4 -0.0527 -0.0324
14 5 5 1.6733 0.0376
14 5 6 1.6089 -0.0720
14 5 7 0.3083 0.0672
14 5 8 1.9068 -0.0443
14 5 9 -1.1328 0.0227
14 5 10 1.3465 -0.0093
14 5 11 -2.3285 0.0054
14 5 12 0.2149 0.0101
14 5 13 -3.1085 0.0328
14 5 14 -0.6333 0.0268
14 5 15 -3.1082 0.0313
14 5 16 -0.5083 0.0259
14 5 17 -2.3745 -0.0085
14 5 18 0.0791 0.0033
14 5 19 -1.4576 -0.0175
14 5 20 0.2078 -0.0116
14 5 21 -0.7948 0.0054
14 5 22 -0.2088 -0.0009
14 5 23 -0.5186 0.0056
14 5 24 -0.4814 0.0303
14 5 25 -0.5796 -0.0032
14 5 26 -0.3030 0.0518
14 6 0 -2.7372 0.0872
14 6 1 -0.7978 0.0104
14 6 2 -3.0995 0.0417
14 6 3 -2.0074 0.0376
14 6 4 -3.8368 -0.0239
14 6 5 -2.4216 0.0222
14 6 6 -4.1462 -0.0609
14 6 7 -2.0373 -0.0288
14 6 8 -3.7202 -0.0541
14 6 9 -1.0614 -0.0426
14 6 10 -2.9214 -0.0260
14 6 11 -0.0664 -0.0107
14 6 12 -1.8717 0.0096
14 6 13 0.4327 0.0094
14 6 14 -0.8549 0.0370
14 6 15 0.2379 -0.0087
14 6 16 -0.4154 0.0396
14 6 17 -0.7290 -0.0253
14 6 18 -0.1609 0.0230
14 6 19 -1.9432 -0.0076
14 6 20 0.3468 0.0018
14 6 21 -2.3769 0.0162
14 6 22 0.5253 -0.0018
14 6 23 -1.7753 0.0238
14 6 24 0.3093 0.0223
14 6 25 -0.8184 0.0290
14 6 26 0.2956 0.0369
14 7 0 7.2889 -0.1180
14 7 1 -0.8704 0.1466
14 7 2 5.6622 -0.0796
14 7 3 -2.4621 0.0747
14 7 4 1.7976 -0.0243
14 7 5 -2.9087 0.0078
14 7 6 -1.9514 0.0020
14 7 7 -1.5322 0.0006
14 7 8 -3.5953 0.0081
14 7 9 0.5105 0.0162
14 7 10 -2.7975 0.0122
14 7 11 2.1170 -0.0034
14 7 12 -0.7242 0.0086
14 7 13 3.2045 -0.0331
14 7 14 0.9235 -0.0150
14 7 15 3.3477 -0.0196
14 7 16 1.1260 -0.0340
14 7 17 2.2815 0.0179
14 7 18 0.3339 -0.0118
14 7 19 0.8912 0.0239
14 7 20 -0.2727 0.0211
14 7 21 -0.0049 0.0014
14 7 22 -0.1894 0.0134
14 7 23 -0.4528 -0.0094
14 7 24 0.1841 -0.0161
14 7 25 -0.5766 -0.0120
14 8 0 1.9667 -0.0039
14 8 1 1.0482 0.0562
14 8 2 2.5201 -0.0273
14 8 3 2.4245 0.0158
14 8 4 3.3819 -0.0599
14 8 5 2.6254 -0.0259
14 8 6 3.7760 -0.0536
14 8 7 2.1761 -0.0206
14 8 8 3.8212 -0.0014
14 8 9 1.2463 -0.0068
14 8 10 3.3151 0.0145
14 8 11 -0.1676 -0.0140
14 8 12 2.3190 -0.0162
14 8 13 -1.6266 -0.0062
14 8 14 1.5890 -0.0309
14 8 15 -2.1907 0.0329
14 8 16 1.2321 -0.0146
14 8 17 -1.2287 0.0488
14 8 18 0.8216 0.0045
14 8 19 0.4189 0.0084
14 8 20 0.4107 0.0064
14 8 21 1.3948 -0.0353
14 8 22 0.3082 -0.0109
14 8 23 1.4386 -0.0353
14 8 24 0.5073 -0.0294
14 8 25 0.8436 -0.0126
14 9 0 -6.1756 0.1016
14 9 1 0.8828 -0.0461
14 9 2 -5.2498 0.0490
14 9 3 2.5825 -0.0280
14 9 4 -2.4615 -0.0066
14 9 5 3.5566 -0.0254
14 9 6 0.7867 -0.0086
14 9 7 2.9012 -0.0335
14 9 8 1.9690 0.0096
14 9 9 1.0612 -0.0244
14 9 10 0.8144 0.0055
14 9 11 -0.3977 -0.0041
14 9 12 -0.7243 -0.0035
14 9 13 -0.7953 -0.0055
14 9 14 -1.3213 0.0034
14 9 15 -0.5856 -0.0155
14 9 16 -0.9365 0.0110
14 9 17 -0.1315 -0.0030
14 9 18 -0.1091 0.0009
14 9 19 0.3216 0.0095
14 9 20 0.4936 -0.0142
14 9 21 0.4835 0.0068
14 9 22 0.5617 -0.0078
14 9 23 0.5300 0.0139
14 9 24 0.1839 0.0136
14 9 25 0.6686 0.0214
14 10 0 -0.1606 -0.0012
14 10 1 -0.6736 0.1389
14 10 2 -0.5847 0.0299
14 10 3 -1.7534 0.0837
14 10 4 -0.9544 0.0625
14 10 5 -2.1838 0.0386
14 10 6 -0.6050 0.0532
14 10 7 -2.2117 0.0031
14 10 8 -0.4887 -0.0091
14 10 9 -1.9579 -0.0313
14 10 10 -0.9480 -0.0462
14 10 11 -0.7791 -0.0258
14 10 12 -1.0814 -0.0192
14 10 13 0.8035 -0.0051
14 10 14 -0.7379 0.0195
14 10 15 1.2877 -0.0188
14 10 16 -0.7373 0.0286
14 10 17 0.8199 -0.0290
14 10 18 -1.1104 0.0187
14 10 19 0.2376 0.0012
14 10 20 -1.0166 0.0074
14 10 21 -0.5081 0.0258
14 10 22 -0.5073 0.0062
14 10 23 -0.9876 0.0096
14 10 24 -0.3471 0.0184
14 11 0 1.1064 -0.1003
14 11 1 -0.1075 -0.0260
14 11 2 0.5562 -0.0433
14 11 3 -0.8277 -0.0406
14 11 4 -0.6301 0.0250
14 11 5 -2.0085 -0.0215
14 11 6 -1.5587 0.0407
14 11 7 -2.1496 -0.0023
14 11 8 -1.4045 0.0198
14 11 9 -0.8620 -0.0003
14 11 10 -0.0209 0.0028
14 11 11 0.0094 0.0097
14 11 12 1.1850 -0.0042
14 11 13 -0.4398 0.0196
14 11 14 0.7140 -0.0045
14 11 15 -0.8831 0.0067
14 11 16 -0.6826 -0.0065
14 11 17 -0.6845 -0.0093
14 11 18 -1.2854 -0.0135
14 11 19 -0.5134 -0.0021
14 11 20 -0.9678 -0.0016
14 11 21 -0.4977 0.0141
14 11 22 -0.5681 0.0184
14 11 23 -0.4620 0.0163
14 11 24 -0.2623 0.0010
14 12 0 2.3485 -0.1057
14 12 1 0.4024 -0.0362
14 12 2 2.7451 -0.0644
14 12 3 1.0105 -0.0240
14 12 4 3.1112 -0.0205
14 12 5 1.2949 -0.0001
14 12 6 2.4984 0.0018
14 12 7 1.4052 0.0229
14 12 8 1.8420 0.0183
14 12 9 1.2719 0.0296
14 12 10 2.0784 0.0320
14 12 11 0.7405 0.0154
14 12 12 1.8773 0.0148
14 12 13 0.1126 0.0021
14 12 14 0.7543 -0.0183
14 12 15 -0.1548 0.0036
14 12 16 0.5205 -0.0254
14 12 17 -0.0568 0.0028
14 12 18 1.1991 -0.0039
14 12 19 0.1096 -0.0046
14 12 20 1.0683 0.0254
14 12 21 0.1760 0.0039
14 12 22 0.2962 0.0385
14 12 23 0.2144 0.0214
14 13 0 1.8410 0.2223
14 13 1 -1.0519 0.0060
14 13 2 2.0151 0.0981
14 13 3 -1.7647 0.0156
14 13 4 2.1839 -0.0373
14 13 5 -0.9796 0.0091
14 13 6 2.1046 -0.0923
14 13 7 -0.8607 0.0037
14 13 8 1.7233 -0.0557
14 13 9 -1.2601 0.0044
14 13 10 0.6936 -0.0005
14 13 11 -0.8087 -0.0031
14 13 12 -0.2992 0.0101
14 13 13 0.0880 -0.0091
14 13 14 0.0236 0.0023
14 13 15 0.4035 -0.0053
14 13 16 1.0879 0.0139
14 13 17 0.0740 -0.0003
14 13 18 1.3747 0.0154
14 13 19 -0.3728 0.0076
14 13 20 0.8391 -0.0227
14 13 21 -0.3660 0.0084
14 13 22 0.3349 -0.0615
14 13 23 0.1413 -0.0127
14 14 0 -2.2873 0.0975
14 14 1 0.1712 -0.1077
14 14 2 -2.5342 0.0387
14 14 3 0.5741 -0.0316
14 14 4 -2.7333 -0.0207
14 14 5 0.8544 0.0123
14 14 6 -2.3306 -0.0355
14 14 7 0.8621 0.0162
14 14 8 -1.6767 -0.0291
14 14 9 0.7258 0.0144
14 14 10 -1.1741 -0.0297
14 14 11 0.4540 0.0031
14 14 12 -0.7511 -0.0256
14 14 13 0.3134 -0.0092
14 14 14 -0.3272 -0.0035
14 14 15 0.3008 0.0005
14 14 16 -0.1031 0.0147
14 14 17 -0.1243 0.0164
14 14 18 -0.3166 -0.0008
14 14 19 -0.4411 0.0072
14 14 20 -0.6534 -0.0396
14 14 21 0.0383 -0.0211
14 14 22 -0.4387 -0.0569
14 15 0 0.1623 -0.1344
14 15 1 0.7635 0.0755
14 15 2 0.4042 -0.0630
14 15 3 1.5305 0.0440
14 15 4 0.5084 0.0194
14 15 5 1.2744 -0.0050
14 15 6 0.1981 0.0408
14 15 7 0.7873 -0.0327
14 15 8 0.1082 0.0097
14 15 9 0.2283 -0.0330
14 15 10 0.1107 -0.0075
14 15 11 -0.2517 -0.0156
14 15 12 -0.0572 0.0100
14 15 13 -0.3351 0.0115
14 15 14 -0.0332 0.0093
14 15 15 -0.1896 0.0211
14 15 16 -0.0005 -0.0245
14 15 17 0.1396 -0.0001
14 15 18 -0.2164 -0.0339
14 15 19 0.5463 -0.0214
14 15 20 -0.2225 -0.0023
14 15 21 0.3764 -0.0153
14 16 0 1.2285 -0.1062
14 16 1 -0.4970 0.1303
14 16 2 0.8615 -0.0478
14 16 3 -1.4540 0.0602
14 16 4 0.1718 0.0169
14 16 5 -2.0918 0.0103
14 16 6 -0.3077 0.0332
14 16 7 -1.8782 -0.0096
14 16 8 -0.7146 0.0171
14 16 9 -0.9756 -0.0200
14 16 10 -1.0008 0.0115
14 16 11 -0.3851 -0.0192
14 16 12 -0.6182 0.0185
14 16 13 -0.1957 -0.0091
14 16 14 -0.0510 0.0069
14 16 15 0.2964 -0.0112
14 16 16 -0.0284 -0.0119
14 16 17 0.6515 -0.0251
14 16 18 0.1808 0.0033
14 16 19 0.1967 -0.0238
14 16 20 0.7534 0.0374
14 17 0 -2.1317 -0.0060
14 17 1 0.2389 -0.0198
14 17 2 -1.4532 0.0313
14 17 3 0.3423 -0.0106
14 17 4 -0.0904 0.0311
14 17 5 0.3573 -0.0033
14 17 6 0.6812 0.0140
14 17 7 0.7920 0.0030
14 17 8 0.6782 -0.0087
14 17 9 0.8923 0.0015
14 17 10 0.7423 -0.0278
14 17 11 0.5772 -0.0089
14 17 12 0.7711 -0.0220
14 17 13 0.6198 -0.0139
14 17 14 0.2218 0.0089
14 17 15 0.6963 -0.0010
14 17 16 -0.2872 0.0379
14 17 17 0.3267 0.0131
14 17 18 -0.3437 0.0387
14 17 19 0.0387 0.0050
14 18 0 0.0803 0.1389
14 18 1 0.1958 -0.0880
14 18 2 0.3513 0.0826
14 18 3 0.9325 -0.0455
14 18 4 0.6725 0.0310
14 18 5 1.5612 0.0079
14 18 6 0.7023 0.0264
14 18 7 0.9416 0.0280
14 18 8 0.6751 0.0288
14 18 9 -0.2098 0.0160
14 18 10 0.5262 0.0068
14 18 11 -0.5092 0.0003
14 18 12 0.4524 -0.0091
14 18 13 -0.4571 -0.0045
14 18 14 0.7258 -0.0007
14 18 15 -0.7093 0.0026
14 18 16 0.7223 0.0027
14 18 17 -0.5811 0.0108
14 18 18 0.1381 -0.0136
14 19 0 1.1092 -0.0061
14 19 1 -0.3160 -0.0811
14 19 2 0.1938 -0.0281
14 19 3 -1.0401 -0.0385
14 19 4 -1.0615 -0.0312
14 19 5 -1.5322 0.0073
14 19 6 -1.1254 -0.0093
14 19 7 -0.9038 0.0157
14 19 8 -0.7133 0.0113
14 19 9 0.6607 0.0144
14 19 10 -0.5057 0.0119
14 19 11 1.4510 0.0227
14 19 12 -0.3467 -0.0038
14 19 13 0.8070 0.0103
14 19 14 -0.2128 -0.0225
14 19 15 0.0845 -0.0190
14 19 16 -0.0029 -0.0281
14 19 17 0.0901 -0.0227
14 20 0 0.6299 -0.0843
14 20 1 0.1690 0.0057
14 20 2 0.6991 -0.0371
14 20 3 -0.0763 0.0054
14 20 4 0.7246 -0.0004
14 20 5 -0.5451 -0.0075
14 20 6 0.6041 -0.0011
14 20 7 -0.0833 -0.0066
14 20 8 0.4611 -0.0030
14 20 9 0.6301 0.0250
14 20 10 0.0270 0.0115
14 20 11 0.5648 0.0437
14 20 12 -0.8013 0.0155
14 20 13 -0.0458 0.0094
14 20 14 -1.1160 0.0060
14 20 15 -0.5561 -0.0322
14 21 0 -0.5291 0.0682
14 21 1 -0.1133 0.0483
14 21 2 -0.5102 0.0387
14 21 3 0.1643 0.0213
14 21 4 -0.4437 0.0063
14 21 5 0.5605 0.0052
14 21 6 -0.4135 -0.0137
14 21 7 -0.1589 -0.0030
14 21 8 -0.5547 -0.0088
14 21 9 -1.4872 -0.0200
14 21 10 -0.6270 0.0043
14 21 11 -2.0410 -0.0367
14 21 12 -0.2185 0.0040
14 21 13 -1.4705 -0.0275
14 22 0 -1.0278 0.0664
14 22 1 -0.3219 0.0553
14 22 2 -0.7160 0.0209
14 22 3 -0.5741 0.0195
14 22 4 -0.0130 -0.0273
14 22 5 -0.3092 -0.0061
14 22 6 0.3533 -0.0338
14 22 7 -0.2357 -0.0010
14 22 8 0.1966 0.0031
14 22 9 -0.5971 0.0042
14 22 10 0.3456 0.0264
14 22 11 -0.6553 0.0032
14 23 0 -0.5821 -0.0525
14 23 1 -0.0531 0.0175
14 23 2 -0.3654 -0.0172
14 23 3 0.2959 -0.0119
14 23 4 -0.2839 0.0210
14 23 5 0.9818 -0.0330
14 23 6 -0.6286 0.0252
14 23 7 1.0555 -0.0152
14 23 8 -0.7410 0.0050
14 23 9 0.6515 0.0129
14 24 0 1.2493 -0.0747
14 24 1 0.0993 -0.0536
14 24 2 0.6914 -0.0328
14 24 3 0.2673 -0.0142
14 24 4 -0.2295 0.0130
14 24 5 0.2426 0.0039
15 0 2 -0.9868 -0.0314
15 0 4 -0.8296 0.0160
15 0 6 0.4880 0.0392
15 0 8 1.5649 0.0205
15 0 10 0.9861 0.0881
15 0 12 -0.5467 0.2109
15 0 14 -1.0194 0.2114
15 0 16 -0.2583 0.0805
15 0 18 0.3767 -0.0237
15 0 20 0.7725 -0.0355
15 0 22 1.4522 -0.0273
15 0 24 1.8494 -0.0487
15 0 26 1.4917 -0.0661
15 1 1 -1.1612 -0.0761
15 1 2 1.1233 -0.0534
15 1 3 -1.7731 -0.0303
15 1 4 1.3979 -0.0545
15 1 5 -2.5821 -0.0603
15 1 6 0.6672 -0.0587
15 1 7 -3.0377 -0.0887
15 1 8 -0.5514 0.0001
15 1 9 -2.7930 -0.0550
15 1 10 -1.5086 0.0432
15 1 11 -1.8513 -0.0132
15 1 12 -1.5518 -0.0016
15 1 13 -0.5152 -0.0095
15 1 14 -0.6444 -0.0521
15 1 15 0.7324 -0.0055
15 1 16 0.2795 -0.0234
15 1 17 1.4323 0.0259
15 1 18 0.3543 0.0349
15 1 19 1.3925 0.0510
15 1 20 0.0530 0.0376
15 1 21 0.7763 0.0405
15 1 22 0.3247 -0.0159
15 1 23 0.0198 -0.0025
15 1 24 0.9185 -0.0467
15 1 25 -0.3984 -0.0473
15 1 26 0.8423 -0.0114
15 2 1 1.0867 -0.0991
15 2 2 1.0630 -0.0173
15 2 3 0.4215 -0.0942
15 2 4 1.2458 0.0254
15 2 5 -0.6264 -0.0433
15 2 6 0.4565 0.0605
15 2 7 -1.5941 -0.0849
15 2 8 -0.1983 0.0708
15 2 9 -2.0870 -0.0902
15 2 10 0.1622 -0.0174
15 2 11 -1.8266 0.0244
15 2 12 1.0230 -0.1228
15 2 13 -1.0113 0.0935
15 2 14 1.5211 -0.1010
15 2 15 -0.4753 0.0467
15 2 16 1.3268 -0.0104
15 2 17 -0.4298 0.0123
15 2 18 0.4603 0.0222
15 2 19 -0.0594 0.0243
15 2 20 -0.5999 0.0122
15 2 21 0.7182 0.0140
15 2 22 -1.1112 0.0175
15 2 23 0.9770 0.0072
15 2 24 -0.8612 0.0403
15 2 25 0.5563 0.0331
15 2 26 -0.3401 0.0561
15 3 1 0.9509 0.0346
15 3 2 -1.0452 -0.0046
15 3 3 2.0986 -0.0119
15 3 4 -1.1010 0.0149
15 3 5 3.8943 -0.0176
15 3 6 -0.3953 0.0330
15 3 7 5.4704 -0.0110
15 3 8 0.3674 0.0045
15 3 9 5.6472 -0.0117
15 3 10 1.0045 -0.0286
15 3 11 3.9743 0.0066
15 3 12 1.4196 -0.0151
15 3 13 1.5332 0.0219
15 3 14 1.3057 0.0190
15 3 15 -0.3753 -0.0062
15 3 16 0.9012 0.0044
15 3 17 -1.3827 -0.0330
15 3 18 0.8817 -0.0396
15 3 19 -1.4291 -0.0170
15 3 20 1.1933 -0.0208
15 3 21 -0.5562 -0.0005
15 3 22 1.1103 0.0471
15 3 23 0.5239 0.0064
15 3 24 0.4440 0.0579
15 3 25 0.8777 0.0287
15 4 1 -4.3238 -0.0250
15 4 2 -1.9005 0.0002
15 4 3 -3.2982 -0.0252
15 4 4 -2.3074 -0.0121
15 4 5 -1.7946 -0.0590
15 4 6 -1.3921 -0.0813
15 4 7 -0.0965 -0.0036
15 4 8 -0.3884 -0.0885
15 4 9 1.2733 0.0311
15 4 10 -0.0294 -0.0016
15 4 11 1.5847 -0.0271
15 4 12 -0.4056 0.0509
15 4 13 0.9147 -0.0431
15 4 14 -1.3644 0.0198
15 4 15 -0.0543 0.0135
15 4 16 -2.0417 -0.0087
15 4 17 -0.6626 0.0281
15 4 18 -1.3797 0.0006
15 4 19 -0.6406 0.0016
15 4 20 0.0406 0.0012
15 4 21 -0.4209 0.0098
15 4 22 0.4565 -0.0082
15 4 23 -0.2879 0.0280
15 4 24 -0.3603 0.0061
15 4 25 0.1018 0.0091
15 5 1 -1.0103 0.0350
15 5 2 0.5418 0.0058
15 5 3 -1.4203 -0.0304
15 5 4 0.0677 -0.0205
15 5 5 -2.9617 -0.0494
15 5 6 -0.4847 -0.0328
15 5 7 -4.9583 -0.0088
15 5 8 -0.5413 -0.0090
15 5 9 -5.4660 0.0111
15 5 10 -0.7002 0.0263
15 5 11 -3.9702 -0.0154
15 5 12 -0.8574 0.0364
15 5 13 -1.9917 -0.0202
15 5 14 -0.6243 0.0190
15 5 15 -0.7288 0.0029
15 5 16 -0.4640 0.0116
15 5 17 -0.0618 0.0015
15 5 18 -0.7458 0.0146
15 5 19 0.1324 -0.0164
15 5 20 -1.1753 -0.0069
15 5 21 -0.3010 -0.0140
15 5 22 -1.4159 -0.0277
15 5 23 -0.8660 0.0020
15 5 24 -1.2869 -0.0077
15 5 25 -0.8169 0.0075
15 6 1 6.9012 0.0263
15 6 2 2.2012 0.1579
15 6 3 5.2716 0.0333
15 6 4 2.4060 0.0713
15 6 5 2.9250 0.0289
15 6 6 1.0272 0.0174
15 6 7 0.9519 0.0309
15 6 8 -0.6348 -0.0304
15 6 9 -0.1715 0.0345
15 6 10 -1.7910 -0.0664
15 6 11 -0.4002 0.0219
15 6 12 -1.9440 -0.0513
15 6 13 0.2001 -0.0054
15 6 14 -1.2076 -0.0152
15 6 15 1.0786 -0.0194
15 6 16 -0.3672 -0.0008
15 6 17 1.4566 -0.0040
15 6 18 -0.1672 0.0034
15 6 19 1.2411 0.0081
15 6 20 -0.5293 0.0101
15 6 21 0.9434 -0.0075
15 6 22 -0.4621 0.0052
15 6 23 0.8123 -0.0188
15 6 24 0.2969 -0.0185
15 6 25 0.5892 -0.0057
15 7 1 0.3194 0.0323
15 7 2 -0.5165 0.0385
15 7 3 -0.1779 0.0622
15 7 4 -0.1413 0.0461
15 7 5 0.3317 0.0391
15 7 6 0.6262 0.0358
15 7 7 1.3713 -0.0091
15 7 8 1.2057 0.0001
15 7 9 1.5271 -0.0160
15 7 10 1.8145 -0.0245
15 7 11 1.0202 0.0070
15 7 12 2.2973 -0.0282
15 7 13 0.5136 0.0076
15 7 14 2.0281 -0.0205
15 7 15 0.0005 -0.0014
15 7 16 1.1571 0.0040
15 7 17 -0.4551 0.0057
15 7 18 0.3899 0.0238
15 7 19 -0.5870 0.0085
15 7 20 -0.0179 0.0104
15 7 21 -0.2599 -0.0024
15 7 22 -0.0762 -0.0117
15 7 23 0.2511 -0.0127
15 7 24 0.1941 -0.0213
15 7 25 0.3593 -0.0172
15 8 1 -3.9641 -0.0387
15 8 2 -1.0746 -0.1245
15 8 3 -2.5096 0.0035
15 8 4 -0.8929 -0.0680
15 8 5 -0.0814 0.0418
15 8 6 0.3918 0.0293
15 8 7 1.7623 0.0068
15 8 8 1.7512 0.0668
15 8 9 1.9909 -0.0449
15 8 10 2.6912 0.0211
15 8 11 1.1982 -0.0368
15 8 12 2.9533 -0.0107
15 8 13 0.3060 0.0001
15 8 14 2.1884 0.0034
15 8 15 -0.3180 0.0121
15 8 16 1.1506 0.0071
15 8 17 -0.6582 0.0063
15 8 18 0.9721 -0.0128
15 8 19 -0.7455 0.0064
15 8 20 1.2015 -0.0170
15 8 21 -0.5334 0.0096
15 8 22 0.8969 0.0017
15 8 23 -0.2452 0.0055
15 8 24 0.2842 0.0222
15 9 1 0.9738 0.0016
15 9 2 1.2349 0.0282
15 9 3 1.1957 -0.0283
15 9 4 1.3979 -0.0295
15 9 5 1.6269 -0.0110
15 9 6 0.4615 -0.0536
15 9 7 2.0183 0.0045
15 9 8 -0.6331 -0.0286
15 9 9 2.0404 -0.0053
15 9 10 -1.6875 0.0067
15 9 11 1.5731 -0.0128
15 9 12 -2.8884 0.0242
15 9 13 0.8133 0.0007
15 9 14 -3.0893 0.0135
15 9 15 0.2552 0.0134
15 9 16 -1.6144 -0.0148
15 9 17 0.2992 0.0024
15 9 18 0.1277 -0.0199
15 9 19 0.7240 -0.0063
15 9 20 1.0061 0.0104
15 9 21 0.8567 0.0115
15 9 22 1.2088 0.0339
15 9 23 0.4149 0.0178
15 9 24 0.9055 0.0389
15 10 1 1.3254 -0.0015
15 10 2 0.7849 0.1032
15 10 3 0.7131 -0.0487
15 10 4 0.6431 0.0494
15 10 5 -0.9668 -0.0568
15 10 6 -0.5440 0.0015
15 10 7 -2.7289 -0.0222
15 10 8 -1.8654 -0.0070
15 10 9 -2.7796 0.0154
15 10 10 -2.2996 0.0171
15 10 11 -1.5613 0.0169
15 10 12 -1.6056 0.0128
15 10 13 -0.9320 -0.0124
15 10 14 -0.3722 -0.0161
15 10 15 -0.8031 -0.0277
15 10 16 0.4372 -0.0118
15 10 17 -0.2987 -0.0164
15 10 18 0.3771 0.0217
15 10 19 0.0293 -0.0054
15 10 20 -0.1629 0.0346
15 10 21 -0.1927 -0.0071
15 10 22 -0.6186 0.0156
15 10 23 -0.4260 -0.0125
15 11 1 -0.9903 0.0020
15 11 2 -2.0398 -0.0086
15 11 3 -0.7764 0.0053
15 11 4 -2.5140 0.0202
15 11 5 -1.2023 -0.0215
15 11 6 -2.1738 0.0268
15 11 7 -1.7157 -0.0267
15 11 8 -1.6385 0.0002
15 11 9 -1.5076 0.0058
15 11 10 -0.2716 -0.0263
15 11 11 -0.9305 0.0216
15 11 12 1.3839 -0.0247
15 11 13 -0.3333 0.0004
15 11 14 1.6560 -0.0003
15 11 15 0.0513 -0.0105
15 11 16 0.3765 0.0122
15 11 17 -0.1974 0.0052
15 11 18 -1.0188 0.0020
15 11 19 -0.8120 0.0031
15 11 20 -1.5457 -0.0124
15 11 21 -1.0555 -0.0270
15 11 22 -1.3206 -0.0296
15 11 23 -0.6027 -0.0359
15 12 1 0.8295 0.0357
15 12 2 -0.4139 -0.0751
15 12 3 0.3751 0.0266
15 12 4 -0.4639 0.0032
15 12 5 0.6571 0.0123
15 12 6 0.2854 0.0074
15 12 7 1.6754 0.0081
15 12 8 1.4614 0.0017
15 12 9 2.1631 0.0123
15 12 10 1.6158 0.0074
15 12 11 1.6805 0.0137
15 12 12 0.4683 -0.0012
15 12 13 0.9649 0.0116
15 12 14 -0.4873 -0.0178
15 12 15 0.6111 0.0109
15 12 16 -0.8326 -0.0238
15 12 17 0.4640 0.0096
15 12 18 -1.1833 -0.0197
15 12 19 0.0920 0.0035
15 12 20 -1.0167 -0.0146
15 12 21 -0.3451 -0.0067
15 12 22 -0.1186 -0.0097
15 13 1 3.4647 -0.0269
15 13 2 1.1899 0.0391
15 13 3 3.5048 0.0132
15 13 4 1.5565 0.0128
15 13 5 3.3243 0.0377
15 13 6 1.5688 -0.0263
15 13 7 3.0789 0.0206
15 13 8 1.1211 -0.0203
15 13 9 2.5117 -0.0214
15 13 10 -0.1453 0.0048
15 13 11 1.3325 -0.0301
15 13 12 -1.1228 0.0167
15 13 13 0.5313 0.0011
15 13 14 -0.7788 0.0166
15 13 15 0.8083 0.0152
15 13 16 0.3741 0.0051
15 13 17 1.2453 0.0032
15 13 18 1.2491 -0.0159
15 13 19 1.1364 0.0043
15 13 20 1.1926 -0.0273
15 13 21 0.7586 0.0198
15 14 1 -2.3077 0.0288
15 14 2 -0.2928 0.0117
15 14 3 -1.7149 0.0661
15 14 4 -0.4743 -0.0220
15 14 5 -1.3274 0.0627
15 14 6 -0.9650 0.0006
15 14 7 -1.5536 0.0231
15 14 8 -1.5384 0.0077
15 14 9 -1.8863 -0.0182
15 14 10 -1.3663 -0.0134
15 14 11 -1.4007 -0.0210
15 14 12 -0.4131 -0.0099
15 14 13 -0.2918 0.0059
15 14 14 0.6120 0.0220
15 14 15 0.0182 0.0069
15 14 16 1.0946 0.0268
15 14 17 -0.4416 -0.0263
15 14 18 0.8885 -0.0049
15 14 19 -0.2418 -0.0456
15 14 20 0.4447 -0.0195
15 14 21 0.3921 -0.0277
15 15 1 -4.2006 -0.0009
15 15 2 0.6881 -0.0310
15 15 3 -3.3810 0.0120
15 15 4 0.7561 0.0125
15 15 5 -2.5732 0.0100
15 15 6 0.9682 0.0617
15 15 7 -2.4020 0.0028
15 15 8 1.4758 0.0479
15 15 9 -2.0256 -0.0048
15 15 10 1.6920 0.0006
15 15 11 -0.8705 -0.0072
15 15 12 1.6202 -0.0250
15 15 13 -0.2213 -0.0065
15 15 14 0.9937 -0.0222
15 15 15 -0.6681 -0.0050
15 15 16 -0.3531 -0.0045
15 15 17 -1.0026 0.0010
15 15 18 -1.1799 0.0111
15 15 19 -0.7272 0.0072
15 15 20 -0.7164 0.0121
15 16 1 2.2790 0.0067
15 16 2 0.1614 -0.0217
15 16 3 2.0311 -0.0494
15 16 4 0.3646 -0.0187
15 16 5 1.9877 -0.0580
15 16 6 0.3096 -0.0232
15 16 7 2.1567 -0.0236
15 16 8 -0.1005 -0.0138
15 16 9 1.6839 0.0134
15 16 10 -0.4779 0.0148
15 16 11 0.5103 0.0183
15 16 12 -0.8479 0.0239
15 16 13 -0.0335 -0.0044
15 16 14 -1.3368 -0.0024
15 16 15 0.4361 -0.0152
15 16 16 -1.1747 -0.0148
15 16 17 0.8478 0.0103
15 16 18 -0.2911 0.0079
15 16 19 0.7044 0.0433
15 17 1 1.7385 0.0053
15 17 2 -0.6943 -0.0194
15 17 3 0.4836 -0.0110
15 17 4 -1.0634 -0.0195
15 17 5 0.0739 -0.0104
15 17 6 -1.2172 -0.0261
15 17 7 0.4451 0.0043
15 17 8 -1.0688 -0.0115
15 17 9 0.3021 0.0151
15 17 10 -0.8100 0.0114
15 17 11 -0.0999 0.0020
15 17 12 -0.8703 0.0076
15 17 13 -0.1627 -0.0205
15 17 14 -0.6660 -0.0100
15 17 15 0.0321 -0.0173
15 17 16 0.2452 -0.0078
15 17 17 0.2751 0.0047
15 17 18 0.8227 0.0028
15 18 1 -0.4248 -0.0120
15 18 2 0.3953 0.0113
15 18 3 -0.0628 0.0151
15 18 4 0.5160 0.0180
15 18 5 -0.2458 0.0219
15 18 6 0.8553 0.0052
15 18 7 -0.6533 0.0147
15 18 8 1.4734 -0.0079
15 18 9 -0.3728 0.0113
15 18 10 1.9234 -0.0142
15 18 11 0.0230 0.0170
15 18 12 1.9689 -0.0227
15 18 13 -0.2352 0.0329
15 18 14 1.3848 -0.0317
15 18 15 -0.5261 0.0404
15 18 16 0.4581 -0.0282
15 18 17 -0.4913 0.0129
15 19 1 0.6267 0.0191
15 19 2 0.2415 0.0186
15 19 3 0.2258 -0.0040
15 19 4 0.3025 0.0126
15 19 5 -0.4911 0.0003
15 19 6 -0.1355 0.0165
15 19 7 -0.8466 0.0119
15 19 8 -0.4260 0.0114
15 19 9 -0.5983 0.0123
15 19 10 -0.0465 0.0071
15 19 11 -0.2842 0.0076
15 19 12 0.2628 0.0152
15 19 13 -0.1021 0.0038
15 19 14 0.1002 0.0182
15 19 15 0.0211 -0.0105
15 20 1 -1.5436 0.0018
15 20 2 -0.5419 -0.0077
15 20 3 -1.0510 0.0212
15 20 4 -0.9039 -0.0323
15 20 5 -0.2292 0.0150
15 20 6 -0.8505 -0.0293
15 20 7 0.1734 0.0043
15 20 8 -0.7819 -0.0007
15 20 9 0.0155 -0.0019
15 20 10 -1.1456 0.0279
15 20 11 -0.1035 -0.0214
15 20 12 -1.2724 0.0517
15 20 13 -0.1053 -0.0446
15 20 14 -0.5796 0.0654
15 21 1 -1.6424 -0.0061
15 21 2 -0.7472 0.0024
15 21 3 -0.5957 0.0060
15 21 4 -0.0413 -0.0051
15 21 5 0.2381 -0.0041
15 21 6 0.9606 -0.0018
15 21 7 0.2678 -0.0091
15 21 8 0.5255 0.0135
15 21 9 -0.1374 0.0047
15 21 10 -0.7136 0.0047
15 21 11 -0.3584 0.0138
15 21 12 -1.1182 -0.0240
15 22 1 0.0030 -0.0085
15 22 2 -0.3188 -0.0307
15 22 3 -0.6356 -0.0244
15 22 4 -0.2166 0.0068
15 22 5 -0.9323 -0.0248
15 22 6 -0.2530 0.0183
15 22 7 -0.6423 -0.0240
15 22 8 -0.4886 -0.0258
15 22 9 -0.1711 -0.0222
15 23 1 0.1488 -0.0201
15 23 2 0.5858 0.0096
15 23 3 0.2475 -0.0047
15 23 4 -0.0937 0.0036
15 23 5 0.0024 0.0241
15 23 6 -0.9038 -0.0112
16 0 0 0.1035 -0.0988
16 0 2 0.3574 -0.0370
16 0 4 0.1262 0.0094
16 0 6 -1.3031 -0.0808
16 0 8 -2.6004 -0.1518
16 0 10 -2.6767 -0.0619
16 0 12 -2.0564 0.0675
16 0 14 -1.4531 0.0796
16 0 16 -0.7486 0.0249
16 0 18 0.3442 0.0243
16 0 20 1.2129 0.0562
16 0 22 0.9676 0.0422
16 0 24 0.1352 0.0068
16 1 0 0.0241 -0.0542
16 1 1 0.1442 0.2653
16 1 2 0.4970 -0.0468
16 1 3 0.4284 0.0779
16 1 4 1.5858 -0.0574
16 1 5 0.7396 -0.0266
16 1 6 2.4157 -0.0926
16 1 7 0.8856 -0.0071
16 1 8 2.2703 -0.0663
16 1 9 0.5569 -0.0283
16 1 10 1.3299 0.0097
16 1 11 0.0694 -0.0536
16 1 12 0.2453 0.0362
16 1 13 -0.0104 -0.0043
16 1 14 -0.5723 -0.0028
16 1 15 0.2093 0.0091
16 1 16 -0.9117 -0.0225
16 1 17 0.3558 -0.0537
16 1 18 -0.8270 0.0169
16 1 19 0.5100 -0.0569
16 1 20 -0.7433 0.0511
16 1 21 0.8908 0.0165
16 1 22 -0.7634 0.0365
16 1 23 1.2856 0.0454
16 1 24 -0.4507 0.0141
16 1 25 1.1681 0.0270
16 2 0 -1.0998 -0.0084
16 2 1 -0.0259 0.0158
16 2 2 -1.5266 0.0113
16 2 3 -0.3812 0.0175
16 2 4 -1.9234 -0.0479
16 2 5 -0.9966 -0.0094
16 2 6 -1.2168 -0.0293
16 2 7 -1.2055 -0.0344
16 2 8 -0.0060 0.0502
16 2 9 -0.7787 -0.0483
16 2 10 0.6608 0.0483
16 2 11 -0.1352 -0.0597
16 2 12 0.9484 -0.0118
16 2 13 0.0397 -0.0471
16 2 14 1.0989 -0.0278
16 2 15 -0.3701 -0.0039
16 2 16 0.6012 -0.0159
16 2 17 -0.5674 0.0291
16 2 18 -0.3042 -0.0293
16 2 19 -0.2895 0.0207
16 2 20 -0.5437 -0.0400
16 2 21 -0.4065 -0.0035
16 2 22 -0.0154 -0.0046
16 2 23 -1.1437 -0.0032
16 2 24 0.4246 0.0383
16 2 25 -1.5655 0.0127
16 3 0 -0.6388 0.0473
16 3 1 -0.8363 0.0311
16 3 2 -0.8715 0.0300
16 3 3 -2.1870 0.0655
16 3 4 -1.4216 0.0350
16 3 5 -2.6246 0.0325
16 3 6 -1.8961 0.0802
16 3 7 -1.9406 -0.0233
16 3 8 -1.7518 0.0653
16 3 9 -0.5241 -0.0034
16 3 10 -0.8993 -0.0100
16 3 11 0.8578 0.0287
16 3 12 -0.2552 -0.0337
16 3 13 1.3963 -0.0026
16 3 14 -0.6042 0.0073
16 3 15 0.9311 -0.0187
16 3 16 -1.3484 0.0258
16 3 17 0.1952 0.0141
16 3 18 -1.4302 -0.0025
16 3 19 -0.3874 0.0082
16 3 20 -0.6363 -0.0333
16 3 21 -1.2326 -0.0211
16 3 22 0.4036 -0.0376
16 3 23 -2.1672 -0.0007
16 3 24 0.8305 -0.0172
16 3 25 -2.0781 0.0085
16 4 0 1.6523 -0.0528
16 4 1 -0.0984 0.0022
16 4 2 2.2032 -0.0288
16 4 3 0.0965 -0.0250
16 4 4 3.2724 0.0182
16 4 5 0.7515 -0.0254
16 4 6 3.8210 0.0450
16 4 7 0.8874 -0.0162
16 4 8 3.4770 0.0222
16 4 9 0.1160 -0.0142
16 4 10 2.5526 -0.0304
16 4 11 -0.5206 -0.0080
16 4 12 1.4669 -0.0486
16 4 13 -0.3466 -0.0168
16 4 14 0.7516 -0.0178
16 4 15 0.1631 -0.0408
16 4 16 0.7552 0.0145
16 4 17 0.7378 -0.0364
16 4 18 0.9279 0.0223
16 4 19 1.3620 -0.0056
16 4 20 0.5852 0.0151
16 4 21 1.6236 0.0112
16 4 22 0.0978 -0.0054
16 4 23 1.3484 0.0060
16 4 24 0.0106 -0.0319
16 5 0 1.1627 0.0543
16 5 1 1.0105 -0.1097
16 5 2 1.0544 0.0256
16 5 3 2.4928 -0.0633
16 5 4 0.9298 0.0038
16 5 5 2.7021 0.0208
16 5 6 0.6736 -0.0213
16 5 7 1.7929 0.0458
16 5 8 -0.0442 -0.0240
16 5 9 0.4457 0.0028
16 5 10 -0.7077 -0.0066
16 5 11 -0.8848 -0.0139
16 5 12 -0.7361 0.0003
16 5 13 -1.7467 0.0123
16 5 14 -0.2958 0.0060
16 5 15 -1.7489 0.0259
16 5 16 0.3104 0.0136
16 5 17 -1.2690 0.0230
16 5 18 0.6074 -0.0003
16 5 19 -0.7938 0.0131
16 5 20 0.0533 -0.0100
16 5 21 -0.0961 -0.0146
16 5 22 -0.8880 0.0070
16 5 23 0.7537 -0.0267
16 5 24 -1.1450 0.0089
16 6 0 -0.0603 0.1155
16 6 1 0.2264 -0.0474
16 6 2 -0.6730 0.0260
16 6 3 0.2196 -0.0422
16 6 4 -1.9763 -0.0239
16 6 5 -0.3479 0.0007
16 6 6 -3.1801 -0.0391
16 6 7 -0.5282 0.0311
16 6 8 -3.7648 -0.0357
16 6 9 0.1514 0.0027
16 6 10 -3.3369 -0.0008
16 6 11 0.9717 -0.0174
16 6 12 -2.3124 0.0220
16 6 13 1.1253 0.0149
16 6 14 -1.5945 0.0015
16 6 15 0.6408 0.0377
16 6 16 -1.2955 -0.0172
16 6 17 -0.1770 0.0158
16 6 18 -1.0592 -0.0151
16 6 19 -1.0956 -0.0020
16 6 20 -0.8241 -0.0204
16 6 21 -1.4174 0.0078
16 6 22 -0.6335 -0.0273
16 6 23 -0.6602 0.0102
16 6 24 -0.5140 -0.0148
16 7 0 2.7377 -0.1073
16 7 1 -0.5782 0.2131
16 7 2 2.0616 -0.0683
16 7 3 -1.2889 0.1137
16 7 4 0.9344 -0.0125
16 7 5 -1.4176 0.0108
16 7 6 0.7304 0.0040
16 7 7 -1.2458 -0.0236
16 7 8 1.3420 0.0010
16 7 9 -0.6895 -0.0109
16 7 10 1.6790 0.0089
16 7 11 -0.1880 -0.0048
16 7 12 1.4833 0.0053
16 7 13 -0.1291 -0.0025
16 7 14 1.1462 -0.0103
16 7 15 0.0532 0.0020
16 7 16 0.7013 -0.0054
16 7 17 0.5486 -0.0051
16 7 18 0.4012 0.0127
16 7 19 0.8117 -0.0031
16 7 20 0.8445 0.0149
16 7 21 0.6983 0.0120
16 7 22 1.6761 -0.0015
16 7 23 0.4127 0.0020
16 7 24 1.7887 -0.0178
16 8 0 -1.1921 -0.0199
16 8 1 -0.0099 0.1206
16 8 2 -0.4854 0.0254
16 8 3 0.2587 0.0731
16 8 4 0.8743 0.0525
16 8 5 0.6935 0.0159
16 8 6 1.8715 0.0373
16 8 7 0.6789 -0.0020
16 8 8 2.4299 0.0067
16 8 9 0.3016 0.0207
16 8 10 2.3825 0.0034
16 8 11 0.0464 0.0198
16 8 12 1.3168 0.0126
16 8 13 0.1238 -0.0135
16 8 14 0.0821 0.0042
16 8 15 0.4600 -0.0268
16 8 16 -0.1142 -0.0108
16 8 17 0.8903 -0.0145
16 8 18 0.2682 -0.0057
16 8 19 1.2788 -0.0072
16 8 20 0.3027 0.0156
16 8 21 1.2562 -0.0083
16 8 22 0.1120 0.0233
16 8 23 0.5423 -0.0108
16 9 0 -3.6110 0.0674
16 9 1 0.2339 -0.0288
16 9 2 -2.3906 0.0753
16 9 3 0.7798 0.0012
16 9 4 -0.3564 0.0424
16 9 5 1.0975 -0.0042
16 9 6 0.5625 0.0165
16 9 7 0.6863 -0.0196
16 9 8 0.5819 0.0046
16 9 9 -0.0379 -0.0140
16 9 10 0.2480 0.0017
16 9 11 -0.2405 -0.0072
16 9 12 -0.1479 0.0063
16 9 13 0.0227 -0.0143
16 9 14 -0.1964 0.0025
16 9 15 0.1170 -0.0220
16 9 16 -0.0968 -0.0019
16 9 17 -0.0654 -0.0149
16 9 18 -0.2239 0.0156
16 9 19 -0.2177 0.0067
16 9 20 -0.5269 0.0281
16 9 21 -0.2573 0.0173
16 9 22 -0.8878 0.0133
16 9 23 -0.2453 0.0064
16 10 0 1.3633 0.1676
16 10 1 -0.0226 -0.0947
16 10 2 0.7208 0.0921
16 10 3 -0.4221 -0.0216
16 10 4 -0.4667 -0.0059
16 10 5 -0.9825 0.0060
16 10 6 -1.2374 -0.0338
16 10 7 -0.8665 -0.0132
16 10 8 -1.5700 -0.0106
16 10 9 -0.5211 0.0001
16 10 10 -1.3813 -0.0065
16 10 11 -0.8038 0.0299
16 10 12 -0.3423 -0.0187
16 10 13 -1.0420 0.0199
16 10 14 0.7561 -0.0099
16 10 15 -0.6965 -0.0054
16 10 16 0.7316 0.0077
16 10 17 -0.7479 -0.0011
16 10 18 -0.0993 0.0005
16 10 19 -1.4021 0.0114
16 10 20 -0.6496 -0.0284
16 10 21 -1.5632 0.0017
16 10 22 -0.5841 -0.0474
16 11 0 2.0730 -0.1577
16 11 1 -0.0143 -0.1538
16 11 2 1.3563 -0.0765
16 11 3 -0.5901 -0.0905
16 11 4 -0.2991 0.0042
16 11 5 -1.3739 -0.0098
16 11 6 -1.5605 0.0396
16 11 7 -1.2668 0.0360
16 11 8 -1.5065 0.0258
16 11 9 -0.6555 0.0289
16 11 10 -0.7723 -0.0168
16 11 11 -0.1013 0.0057
16 11 12 -0.2809 -0.0290
16 11 13 0.3478 0.0021
16 11 14 0.0552 0.0038
16 11 15 0.3548 0.0104
16 11 16 0.3906 0.0192
16 11 17 -0.0074 0.0009
16 11 18 0.3295 -0.0103
16 11 19 -0.2863 -0.0296
16 11 20 -0.1381 -0.0351
16 11 21 -0.4297 -0.0437
16 11 22 -0.4111 -0.0174
16 12 0 -1.0561 -0.2417
16 12 1 -0.1688 -0.0165
16 12 2 -0.7186 -0.1249
16 12 3 -0.1358 -0.0305
16 12 4 0.0798 0.0038
16 12 5 0.1462 -0.0137
16 12 6 0.9693 0.0353
16 12 7 0.0254 0.0146
16 12 8 1.5535 0.0093
16 12 9 -0.1396 0.0011
16 12 10 1.4955 -0.0019
16 12 11 0.1414 -0.0248
16 12 12 0.8736 0.0124
16 12 13 0.3933 -0.0045
16 12 14 0.0550 0.0131
16 12 15 0.2255 0.0309
16 12 16 -0.3834 -0.0142
16 12 17 -0.0313 0.0186
16 12 18 -0.0078 -0.0307
16 12 19 -0.0042 -0.0162
16 12 20 0.5254 -0.0058
16 12 21 0.3329 -0.0146
16 13 0 0.0578 0.1778
16 13 1 0.4978 0.0634
16 13 2 0.4435 0.0717
16 13 3 1.5000 0.0309
16 13 4 1.4098 -0.0344
16 13 5 2.4457 0.0163
16 13 6 1.8710 -0.0674
16 13 7 2.7152 0.0137
16 13 8 1.0753 -0.0346
16 13 9 1.7592 0.0069
16 13 10 0.2073 0.0125
16 13 11 0.5004 -0.0022
16 13 12 0.0957 0.0203
16 13 13 0.0628 -0.0118
16 13 14 -0.0393 -0.0105
16 13 15 0.0742 -0.0130
16 13 16 -0.3988 -0.0235
16 13 17 -0.0128 0.0039
16 13 18 -0.4011 -0.0007
16 13 19 0.0753 0.0245
16 13 20 -0.0447 0.0150
16 14 0 1.7628 0.1949
16 14 1 -0.2002 0.0750
16 14 2 1.6583 0.1023
16 14 3 -0.4018 0.0278
16 14 4 1.3167 0.0051
16 14 5 -0.3561 -0.0138
16 14 6 0.7200 -0.0162
16 14 7 -0.4023 -0.0362
16 14 8 -0.1966 0.0005
16 14 9 -0.5285 -0.0344
16 14 10 -1.1546 0.0043
16 14 11 -0.5214 -0.0081
16 14 12 -1.1710 0.0033
16 14 13 -0.5675 0.0038
16 14 14 -0.1039 0.0133
16 14 15 -0.4545 -0.0159
16 14 16 0.5768 0.0247
16 14 17 0.3171 -0.0274
16 14 18 0.2729 0.0299
16 14 19 0.9993 -0.0125
16 15 0 -3.7139 -0.0365
16 15 1 -0.2776 0.0109
16 15 2 -3.8346 -0.0107
16 15 3 -0.9261 0.0156
16 15 4 -3.5738 0.0340
16 15 5 -1.5970 0.0106
16 15 6 -2.5955 0.0444
16 15 7 -1.5207 -0.0002
16 15 8 -1.5747 0.0211
16 15 9 -0.4070 -0.0013
16 15 10 -0.7732 0.0053
16 15 11 0.3880 0.0043
16 15 12 -0.2873 0.0034
16 15 13 0.1215 0.0005
16 15 14 -0.3348 -0.0029
16 15 15 -0.1182 -0.0061
16 15 16 -0.3961 -0.0154
16 15 17 0.1228 -0.0005
16 15 18 -0.0651 -0.0185
16 15 19 0.2120 0.0119
16 16 0 -2.0884 -0.1162
16 16 1 0.6050 -0.1285
16 16 2 -1.7147 -0.0530
16 16 3 1.3166 -0.0557
16 16 4 -1.0696 0.0062
16 16 5 1.4231 -0.0025
16 16 6 -0.5973 0.0136
16 16 7 1.4662 0.0135
16 16 8 0.0208 0.0051
16 16 9 1.3623 0.0234
16 16 10 0.5825 0.0059
16 16 11 0.9701 0.0239
16 16 12 0.2731 -0.0054
16 16 13 0.4051 0.0036
16 16 14 -0.4156 -0.0171
16 16 15 -0.2768 -0.0076
16 16 16 -0.3179 -0.0037
16 16 17 -0.6920 0.0113
16 16 18 0.1955 0.0097
16 17 0 5.8044 -0.0075
16 17 1 -0.1236 0.0183
16 17 2 4.9218 0.0025
16 17 3 -0.0322 -0.0026
16 17 4 3.1026 -0.0002
16 17 5 -0.0109 -0.0222
16 17 6 1.8540 0.0026
16 17 7 -0.6907 -0.0143
16 17 8 1.3155 0.0096
16 17 9 -1.1542 0.0093
16 17 10 0.4886 -0.0006
16 17 11 -0.8292 0.0145
16 17 12 -0.2938 -0.0122
16 17 13 -0.3327 0.0032
16 17 14 0.0109 0.0045
16 17 15 0.0331 -0.0063
16 17 16 0.7473 0.0268
16 18 0 -0.2986 0.0290
16 18 1 -0.3703 0.0750
16 18 2 -0.2603 0.0087
16 18 3 -0.9134 0.0314
16 18 4 -0.2261 -0.0106
16 18 5 -0.9505 0.0038
16 18 6 -0.4176 -0.0094
16 18 7 -0.5198 0.0099
16 18 8 -0.6589 -0.0059
16 18 9 -0.0081 0.0041
16 18 10 -0.4295 -0.0209
16 18 11 0.4066 -0.0143
16 18 12 -0.0048 -0.0364
16 18 13 0.7955 0.0029
16 18 14 -0.0325 -0.0321
16 18 15 0.8673 0.0396
16 19 0 -4.7514 0.0225
16 19 1 -0.0747 -0.0776
16 19 2 -3.4057 -0.0062
16 19 3 0.0127 -0.0491
16 19 4 -1.2493 -0.0237
16 19 5 0.5422 -0.0128
16 19 6 -0.4847 -0.0197
16 19 7 0.9929 0.0025
16 19 8 -0.4666 -0.0018
16 19 9 0.7699 -0.0097
16 19 10 -0.0863 0.0168
16 19 11 0.2889 -0.0177
16 19 12 0.3416 0.0219
16 19 13 0.1529 -0.0062
16 20 0 0.5642 -0.0077
16 20 1 -0.0345 0.0003
16 20 2 -0.2485 -0.0146
16 20 3 -0.0843 0.0126
16 20 4 -1.4843 -0.0085
16 20 5 -0.2343 0.0131
16 20 6 -1.6796 -0.0006
16 20 7 -0.6055 -0.0122
16 20 8 -1.1795 0.0017
16 20 9 -1.1053 -0.0364
16 20 10 -0.6840 0.0113
16 20 11 -1.4420 -0.0290
16 20 12 -0.2407 0.0226
16 21 0 -0.0090 -0.0290
16 21 1 -0.3380 0.0650
16 21 2 -0.0752 -0.0120
16 21 3 -0.9110 0.0472
16 21 4 -0.1414 0.0141
16 21 5 -1.0557 0.0149
16 21 6 -0.0992 0.0225
16 21 7 -0.7846 -0.0135
16 21 8 -0.1281 0.0063
16 21 9 -0.5233 -0.0168
16 22 0 -1.0838 -0.0094
16 22 1 -0.0939 0.0299
16 22 2 -0.3709 0.0026
16 22 3 -0.0287 0.0187
16 22 4 0.8545 0.0166
16 22 5 0.1346 0.0089
16 22 6 1.3179 0.0201
17 0 2 -0.8536 0.0113
17 0 4 -1.2611 0.0447
17 0 6 -0.6593 0.0382
17 0 8 0.5066 -0.0328
17 0 10 1.2655 -0.0789
17 0 12 1.3572 -0.0540
17 0 14 0.8763 -0.0213
17 0 16 0.2300 -0.0161
17 0 18 0.2000 -0.0193
17 0 20 0.5609 -0.0247
17 0 22 0.2581 -0.0155
17 0 24 -0.4839 0.0156
17 1 1 -0.8652 -0.0496
17 1 2 -0.9663 0.0852
17 1 3 -0.9189 -0.0296
17 1 4 -2.7366 -0.0103
17 1 5 -1.2163 0.0541
17 1 6 -4.2159 -0.0687
17 1 7 -1.6263 0.0974
17 1 8 -3.9323 -0.0312
17 1 9 -1.4496 0.0632
17 1 10 -2.4547 0.0207
17 1 11 -0.6560 -0.0068
17 1 12 -1.3552 0.0123
17 1 13 -0.2633 -0.0554
17 1 14 -0.7973 -0.0250
17 1 15 -0.4700 -0.0429
17 1 16 -0.2272 -0.0249
17 1 17 -0.4802 -0.0027
17 1 18 -0.0247 -0.0020
17 1 19 -0.2884 -0.0103
17 1 20 -0.5752 0.0002
17 1 21 -0.3406 -0.0594
17 1 22 -1.1623 0.0017
17 1 23 -0.3534 -0.0728
17 1 24 -0.9932 0.0157
17 2 1 0.2590 -0.0843
17 2 2 0.2991 0.0006
17 2 3 -0.0458 -0.0825
17 2 4 0.4500 0.0076
17 2 5 0.2384 0.0492
17 2 6 0.0941 0.0127
17 2 7 0.7242 0.0788
17 2 8 -0.6752 0.0013
17 2 9 0.4783 -0.0202
17 2 10 -1.1058 -0.0180
17 2 11 -0.1278 -0.0702
17 2 12 -0.8263 -0.0040
17 2 13 -0.2677 -0.0410
17 2 14 -0.2422 0.0320
17 2 15 0.0226 -0.0084
17 2 16 0.2925 0.0394
17 2 17 0.2070 0.0229
17 2 18 0.6290 0.0144
17 2 19 0.1053 0.0416
17 2 20 0.5707 -0.0061
17 2 21 0.0754 0.0136
17 2 22 0.2997 -0.0128
17 2 23 0.2508 -0.0241
17 2 24 0.1510 -0.0182
17 3 1 2.0989 0.0056
17 3 2 0.0356 -0.0188
17 3 3 1.6830 -0.0430
17 3 4 0.6993 0.0398
17 3 5 1.7639 -0.0597
17 3 6 1.3039 0.0782
17 3 7 2.1408 -0.0322
17 3 8 1.3686 0.0329
17 3 9 1.8094 -0.0037
17 3 10 1.1206 -0.0261
17 3 11 0.9112 -0.0010
17 3 12 0.5734 -0.0393
17 3 13 0.3718 0.0025
17 3 14 -0.0846 -0.0108
17 3 15 0.2432 0.0188
17 3 16 -0.3486 0.0281
17 3 17 0.0615 0.0116
17 3 18 -0.1405 0.0352
17 3 19 0.0752 -0.0089
17 3 20 0.2473 -0.0034
17 3 21 0.5853 -0.0003
17 3 22 0.4189 -0.0434
17 3 23 0.9243 0.0039
17 4 1 -0.0341 0.0605
17 4 2 -0.5581 0.0016
17 4 3 0.6761 0.0395
17 4 4 -0.6432 -0.0142
17 4 5 0.6378 0.0107
17 4 6 -0.1498 0.0047
17 4 7 -0.1518 0.0094
17 4 8 0.7104 0.0281
17 4 9 -0.2852 0.0197
17 4 10 1.3985 0.0293
17 4 11 0.0710 0.0044
17 4 12 1.3715 0.0038
17 4 13 -0.4090 -0.0127
17 4 14 0.7065 -0.0258
17 4 15 -1.2682 0.0000
17 4 16 -0.1335 -0.0272
17 4 17 -1.2352 0.0111
17 4 18 -0.7905 -0.0055
17 4 19 -0.7669 -0.0023
17 4 20 -0.8891 0.0075
17 4 21 -0.7257 -0.0161
17 4 22 -0.3390 -0.0013
17 4 23 -0.6362 -0.0186
17 5 1 -0.2571 -0.0396
17 5 2 1.6210 -0.0660
17 5 3 -0.1362 0.0844
17 5 4 2.1389 -0.0451
17 5 5 -0.3781 0.1143
17 5 6 1.2184 -0.0428
17 5 7 -0.6452 0.0278
17 5 8 -0.3376 -0.0137
17 5 9 -0.5434 -0.0341
17 5 10 -1.5280 0.0220
17 5 11 -0.3507 -0.0127
17 5 12 -1.8714 0.0285
17 5 13 -0.0823 0.0154
17 5 14 -1.2558 0.0062
17 5 15 0.4314 0.0060
17 5 16 -0.2681 -0.0227
17 5 17 0.8480 -0.0083
17 5 18 0.1595 -0.0154
17 5 19 0.7482 -0.0037
17 5 20 0.0343 0.0286
17 5 21 0.1902 0.0090
17 5 22 -0.0298 0.0497
17 5 23 -0.2718 0.0140
17 6 1 0.4068 0.1066
17 6 2 1.0458 0.0328
17 6 3 -0.7671 0.0826
17 6 4 1.1961 0.0257
17 6 5 -1.8323 0.0263
17 6 6 0.3466 -0.0073
17 6 7 -1.9446 -0.0295
17 6 8 -0.8600 -0.0186
17 6 9 -1.5496 -0.0259
17 6 10 -1.8740 0.0118
17 6 11 -1.2021 0.0135
17 6 12 -2.3311 0.0409
17 6 13 -0.6553 0.0140
17 6 14 -1.8559 0.0319
17 6 15 0.1613 -0.0148
17 6 16 -0.8230 -0.0061
17 6 17 0.6250 -0.0175
17 6 18 -0.1895 -0.0308
17 6 19 0.5897 -0.0005
17 6 20 -0.1195 -0.0151
17 6 21 0.4919 0.0056
17 6 22 -0.0945 0.0153
17 6 23 0.2527 0.0088
17 7 1 -1.4360 0.0676
17 7 2 -1.8526 0.0549
17 7 3 -1.0512 0.0032
17 7 4 -2.3852 -0.0024
17 7 5 -0.3934 -0.0526
17 7 6 -1.4019 -0.0162
17 7 7 0.5133 -0.0233
17 7 8 0.2592 -0.0048
17 7 9 1.0616 0.0249
17 7 10 1.7711 -0.0116
17 7 11 0.7981 0.0184
17 7 12 2.5448 -0.0215
17 7 13 0.3306 -0.0191
17 7 14 2.1482 -0.0034
17 7 15 -0.0860 -0.0312
17 7 16 1.0818 0.0128
17 7 17 -0.7398 -0.0015
17 7 18 0.4150 0.0044
17 7 19 -1.0674 0.0212
17 7 20 0.3120 -0.0016
17 7 21 -0.5842 -0.0020
17 7 22 0.3348 -0.0054
17 8 1 -0.5166 -0.0364
17 8 2 -0.7117 0.0341
17 8 3 0.4352 -0.0359
17 8 4 -1.0097 0.0261
17 8 5 1.8792 -0.0136
17 8 6 -0.3726 0.0173
17 8 7 2.8953 0.0117
17 8 8 0.8482 0.0104
17 8 9 2.8559 0.0096
17 8 10 1.5838 -0.0026
17 8 11 2.1704 0.0036
17 8 12 1.6247 -0.0146
17 8 13 1.4394 0.0204
17 8 14 1.4750 0.0020
17 8 15 0.5343 0.0257
17 8 16 1.0945 0.0363
17 8 17 -0.4884 0.0018
17 8 18 0.4489 0.0404
17 8 19 -0.9246 -0.0138
17 8 20 -0.0033 -0.0005
17 8 21 -0.5736 -0.0089
17 8 22 -0.2504 -0.0426
17 9 1 1.0909 0.0296
17 9 2 1.7479 -0.1047
17 9 3 1.3674 -0.0158
17 9 4 1.9977 -0.0213
17 9 5 0.8976 -0.0178
17 9 6 1.2542 0.0081
17 9 7 -0.2478 0.0013
17 9 8 0.0147 0.0092
17 9 9 -0.8493 -0.0127
17 9 10 -1.3826 0.0127
17 9 11 -0.5711 -0.0291
17 9 12 -1.7338 0.0045
17 9 13 -0.0979 -0.0022
17 9 14 -0.9163 -0.0224
17 9 15 0.3517 0.0237
17 9 16 -0.2532 -0.0286
17 9 17 0.8154 0.0076
17 9 18 -0.2527 -0.0126
17 9 19 0.7498 -0.0130
17 9 20 -0.4445 -0.0106
17 9 21 -0.0538 -0.0070
17 10 1 0.8383 -0.1169
17 10 2 0.5316 -0.0227
17 10 3 0.0516 -0.0315
17 10 4 0.7745 -0.0064
17 10 5 -1.2248 0.0106
17 10 6 0.1697 -0.0018
17 10 7 -2.3743 0.0214
17 10 8 -0.9519 0.0013
17 10 9 -2.6326 0.0198
17 10 10 -1.4612 0.0021
17 10 11 -1.6934 -0.0006
17 10 12 -1.1954 -0.0092
17 10 13 -0.3487 -0.0185
17 10 14 -0.9232 -0.0211
17 10 15 0.3326 -0.0099
17 10 16 -0.8418 -0.0182
17 10 17 0.4228 0.0103
17 10 18 -0.6650 -0.0137
17 10 19 0.3902 0.0188
17 10 20 -0.3658 -0.0105
17 10 21 0.0826 0.0191
17 11 1 -1.2629 0.0005
17 11 2 -0.6493 0.0506
17 11 3 -1.6597 0.0475
17 11 4 -0.8570 0.0007
17 11 5 -1.2261 0.0513
17 11 6 -0.5999 0.0021
17 11 7 -0.4956 0.0148
17 11 8 -0.0181 -0.0079
17 11 9 -0.3294 0.0047
17 11 10 0.7649 -0.0251
17 11 11 -0.2572 0.0200
17 11 12 1.2137 -0.0152
17 11 13 -0.2220 0.0116
17 11 14 0.7422 0.0045
17 11 15 -0.5366 -0.0118
17 11 16 -0.1190 0.0084
17 11 17 -0.8010 -0.0222
17 11 18 -0.3052 0.0043
17 11 19 -0.6868 -0.0236
17 11 20 0.0659 0.0112
17 12 1 -0.9860 0.0423
17 12 2 -0.3120 -0.0359
17 12 3 -0.6052 0.0089
17 12 4 -0.0692 -0.0298
17 12 5 0.3214 0.0016
17 12 6 0.3809 -0.0074
17 12 7 1.4386 0.0001
17 12 8 0.5152 -0.0053
17 12 9 1.5907 -0.0118
17 12 10 0.3720 -0.0083
17 12 11 0.3902 -0.0129
17 12 12 -0.0030 0.0189
17 12 13 -0.7541 0.0010
17 12 14 -0.4919 0.0329
17 12 15 -0.7159 0.0025
17 12 16 -0.4239 0.0048
17 12 17 -0.1334 -0.0154
17 12 18 0.2675 -0.0066
17 12 19 0.2583 -0.0220
17 12 20 0.6604 0.0192
17 13 1 0.6759 0.0183
17 13 2 -0.0380 -0.0385
17 13 3 0.9174 -0.0328
17 13 4 0.2313 -0.0091
17 13 5 0.9690 -0.0464
17 13 6 0.5498 -0.0039
17 13 7 0.5824 -0.0278
17 13 8 0.7294 0.0157
17 13 9 0.2174 0.0012
17 13 10 0.4119 0.0338
17 13 11 0.1817 0.0159
17 13 12 -0.3755 0.0244
17 13 13 0.0952 0.0021
17 13 14 -0.4025 0.0097
17 13 15 -0.0360 -0.0216
17 13 16 0.5061 0.0087
17 13 17 0.2018 -0.0245
17 13 18 0.8141 0.0090
17 13 19 0.5527 -0.0023
17 14 1 0.4522 0.0590
17 14 2 0.0500 -0.0145
17 14 3 0.8846 0.0237
17 14 4 -0.1748 -0.0061
17 14 5 0.5168 -0.0091
17 14 6 -0.2022 0.0038
17 14 7 -0.4872 -0.0144
17 14 8 0.0470 0.0119
17 14 9 -0.6828 0.0028
17 14 10 0.2217 0.0085
17 14 11 0.0105 0.0089
17 14 12 0.3876 -0.0129
17 14 13 0.4307 -0.0029
17 14 14 0.4859 -0.0219
17 14 15 0.2648 0.0040
17 14 16 0.2599 0.0019
17 14 17 -0.0488 0.0329
17 14 18 -0.0405 0.0226
17 15 1 -0.0033 -0.0200
17 15 2 -0.8850 0.0375
17 15 3 -0.5636 0.0097
17 15 4 -1.2646 0.0196
17 15 5 -0.5871 0.0308
17 15 6 -1.3842 0.0086
17 15 7 0.3322 0.0203
17 15 8 -1.0744 -0.0030
17 15 9 0.7987 -0.0173
17 15 10 -0.2164 -0.0113
17 15 11 0.0685 -0.0377
17 15 12 0.2558 -0.0185
17 15 13 -0.4310 -0.0065
17 15 14 -0.1418 -0.0300
17 15 15 0.0359 0.0395
17 15 16 -0.6089 -0.0373
17 15 17 0.4471 0.0456
17 16 1 -2.0773 -0.0430
17 16 2 1.2037 0.0294
17 16 3 -1.9704 -0.0132
17 16 4 1.4749 0.0261
17 16 5 -1.3090 0.0076
17 16 6 1.1757 0.0049
17 16 7 -0.5802 0.0089
17 16 8 1.0537 -0.0052
17 16 9 -0.4050 0.0068
17 16 10 1.1272 -0.0048
17 16 11 -0.4960 -0.0005
17 16 12 1.1649 -0.0089
17 16 13 -0.4119 -0.0205
17 16 14 1.0753 -0.0106
17 16 15 -0.0527 -0.0368
17 16 16 0.7235 -0.0042
17 17 1 -0.0496 0.0083
17 17 2 0.8844 -0.0209
17 17 3 0.7639 -0.0052
17 17 4 1.2229 -0.0243
17 17 5 0.6173 -0.0240
17 17 6 0.8487 -0.0342
17 17 7 -0.4932 -0.0060
17 17 8 -0.0821 -0.0353
17 17 9 -1.0102 0.0275
17 17 10 -0.8141 -0.0251
17 17 11 -0.4422 0.0239
17 17 12 -0.6254 0.0054
17 17 13 0.3129 -0.0152
17 17 14 0.0256 0.0433
17 17 15 0.3137 -0.0397
17 18 1 2.0318 -0.0009
17 18 2 -1.3818 0.0333
17 18 3 1.0508 -0.0169
17 18 4 -1.5972 0.0137
17 18 5 0.0071 -0.0158
17 18 6 -1.2143 0.0171
17 18 7 -0.3373 -0.0068
17 18 8 -1.2128 0.0141
17 18 9 0.0193 -0.0129
17 18 10 -1.5677 -0.0033
17 18 11 0.4414 -0.0103
17 18 12 -1.5982 -0.0002
17 18 13 0.2538 0.0176
17 19 1 -2.0880 -0.0277
17 19 2 -0.5009 -0.0156
17 19 3 -1.5475 -0.0042
17 19 4 -0.5984 0.0034
17 19 5 -0.9969 0.0358
17 19 6 -0.0325 0.0144
17 19 7 -0.5570 0.0308
17 19 8 0.4968 0.0034
17 19 9 -0.1108 -0.0056
17 19 10 0.4123 -0.0033
17 19 11 -0.0474 -0.0091
17 20 1 -1.4378 0.0006
17 20 2 -0.0262 0.0034
17 20 3 -0.9121 0.0108
17 20 4 -0.2589 -0.0072
17 20 5 -0.1164 0.0173
17 20 6 -0.5414 -0.0224
17 20 7 0.3322 0.0124
17 20 8 -0.2687 -0.0157
17 20 9 0.0134 0.0186
17 21 1 1.5792 -0.0070
17 21 2 -0.6174 0.0134
17 21 3 0.1095 0.0003
17 21 4 -1.2017 0.0004
17 21 5 -0.6451 -0.0277
17 21 6 -1.0965 -0.0073
18 0 0 -0.3340 -0.0909
18 0 2 -0.2877 -0.0296
18 0 4 -0.2084 0.0614
18 0 6 -0.4517 0.0618
18 0 8 -1.1348 0.0134
18 0 10 -1.5261 0.0009
18 0 12 -1.1108 0.0117
18 0 14 -0.2366 0.0214
18 0 16 0.6822 0.0414
18 0 18 1.2589 0.0505
18 0 20 1.1394 0.0329
18 0 22 0.7100 0.0155
18 1 0 2.2126 -0.0022
18 1 1 0.0176 -0.1256
18 1 2 2.2808 -0.0055
18 1 3 -0.3253 -0.1425
18 1 4 2.7496 0.0086
18 1 5 -1.2030 -0.0247
18 1 6 3.4457 0.0340
18 1 7 -1.6394 0.1265
18 1 8 3.1419 0.0548
18 1 9 -1.0162 0.1265
18 1 10 1.4968 0.0327
18 1 11 -0.3486 0.0363
18 1 12 0.1309 -0.0296
18 1 13 -0.3476 0.0213
18 1 14 0.0815 -0.0423
18 1 15 -0.2717 0.0544
18 1 16 0.3965 0.0048
18 1 17 0.1121 0.0483
18 1 18 0.4343 0.0150
18 1 19 0.2258 0.0346
18 1 20 0.6313 -0.0144
18 1 21 0.1300 0.0311
18 1 22 0.7772 -0.0216
18 2 0 0.2898 0.0424
18 2 1 -0.0497 -0.0133
18 2 2 0.1257 0.0353
18 2 3 -0.3899 -0.0257
18 2 4 -0.2534 0.0094
18 2 5 -0.9890 -0.0493
18 2 6 -0.4915 0.0096
18 2 7 -1.1461 -0.0186
18 2 8 -0.2730 -0.0058
18 2 9 -0.5774 0.0504
18 2 10 0.1051 -0.0372
18 2 11 -0.0690 0.0412
18 2 12 -0.0401 -0.0413
18 2 13 -0.0656 -0.0321
18 2 14 -0.7218 -0.0144
18 2 15 -0.1481 -0.0410
18 2 16 -1.2282 0.0116
18 2 17 -0.3957 0.0110
18 2 18 -1.1933 0.0125
18 2 19 -1.0041 0.0255
18 2 20 -0.8516 -0.0104
18 2 21 -1.1169 -0.0037
18 2 22 -0.4542 -0.0277
18 3 0 -0.8762 -0.0112
18 3 1 -0.1497 -0.1367
18 3 2 -1.0270 0.0279
18 3 3 0.4471 -0.0070
18 3 4 -1.5016 0.0326
18 3 5 1.9696 0.0162
18 3 6 -1.7155 -0.0283
18 3 7 2.4552 -0.0324
18 3 8 -1.1088 -0.0777
18 3 9 1.3322 -0.0042
18 3 10 -0.4518 -0.0328
18 3 11 0.1705 0.0372
18 3 12 -0.3086 0.0500
18 3 13 -0.0584 0.0055
18 3 14 -0.2037 0.0466
18 3 15 0.0432 -0.0332
18 3 16 -0.1140 -0.0264
18 3 17 0.0241 -0.0262
18 3 18 -0.1943 -0.0439
18 3 19 0.0895 -0.0120
18 3 20 -0.0248 0.0089
18 3 21 0.1196 -0.0159
18 3 22 0.3289 0.0405
18 4 0 -0.4130 0.0012
18 4 1 0.2770 0.0250
18 4 2 -0.2277 0.0131
18 4 3 0.9493 -0.0166
18 4 4 0.0023 0.0320
18 4 5 1.4371 -0.0054
18 4 6 0.0559 0.0261
18 4 7 1.0215 0.0003
18 4 8 0.2066 0.0233
18 4 9 -0.1952 -0.0260
18 4 10 0.4315 0.0274
18 4 11 -1.2233 -0.0252
18 4 12 0.5254 0.0130
18 4 13 -1.3960 0.0111
18 4 14 0.6156 -0.0088
18 4 15 -0.9566 0.0215
18 4 16 0.7234 -0.0116
18 4 17 -0.3439 -0.0019
18 4 18 0.6803 0.0056
18 4 19 0.2925 -0.0083
18 4 20 0.5348 0.0201
18 4 21 0.6066 0.0099
18 4 22 0.3327 0.0136
18 5 0 -1.6562 0.0182
18 5 1 0.4015 0.0932
18 5 2 -1.2173 0.0110
18 5 3 0.3858 0.0256
18 5 4 -0.3575 -0.0079
18 5 5 -0.4466 -0.0164
18 5 6 0.2924 -0.0033
18 5 7 -0.7065 -0.0071
18 5 8 0.5401 0.0096
18 5 9 -0.2557 -0.0134
18 5 10 0.3281 -0.0134
18 5 11 0.2628 -0.0253
18 5 12 -0.1897 -0.0382
18 5 13 0.5767 -0.0030
18 5 14 -0.6300 -0.0200
18 5 15 0.5244 0.0163
18 5 16 -0.8335 0.0162
18 5 17 0.1533 0.0060
18 5 18 -0.9699 0.0184
18 5 19 -0.2551 0.0043
18 5 20 -1.2339 -0.0229
18 5 21 -0.4095 0.0161
18 5 22 -1.3830 -0.0485
18 6 0 0.6911 0.1019
18 6 1 0.4870 -0.0339
18 6 2 0.1439 0.0544
18 6 3 0.6106 0.0186
18 6 4 -0.4849 -0.0197
18 6 5 -0.2302 0.0262
18 6 6 -0.1777 -0.0512
18 6 7 -0.5554 0.0041
18 6 8 0.2443 -0.0306
18 6 9 -0.1114 0.0029
18 6 10 0.1270 0.0029
18 6 11 0.2377 0.0050
18 6 12 0.2348 0.0203
18 6 13 0.4550 -0.0114
18 6 14 0.6638 0.0173
18 6 15 0.8327 -0.0199
18 6 16 0.3811 0.0022
18 6 17 0.8992 -0.0016
18 6 18 -0.5461 -0.0135
18 6 19 0.3210 0.0171
18 6 20 -0.9448 -0.0207
18 6 21 -0.3311 0.0136
18 6 22 -0.5755 -0.0156
18 7 0 1.7988 0.2771
18 7 1 -0.5052 0.0030
18 7 2 1.5877 0.1591
18 7 3 -1.1738 -0.0076
18 7 4 0.9062 0.0025
18 7 5 -1.0215 -0.0169
18 7 6 -0.2634 -0.0267
18 7 7 -0.4200 -0.0159
18 7 8 -1.3214 0.0358
18 7 9 -0.0618 -0.0127
18 7 10 -1.3054 0.0485
18 7 11 0.2208 -0.0047
18 7 12 -0.3524 -0.0011
18 7 13 0.4729 0.0013
18 7 14 0.5293 -0.0305
18 7 15 0.1353 0.0033
18 7 16 0.9322 -0.0150
18 7 17 -0.3947 0.0024
18 7 18 0.9769 0.0133
18 7 19 -0.2517 -0.0059
18 7 20 0.8159 0.0319
18 7 21 0.2248 -0.0038
18 8 0 -0.9711 -0.2701
18 8 1 -0.5268 0.0735
18 8 2 -0.2037 -0.1471
18 8 3 -0.5418 0.0187
18 8 4 1.0623 0.0030
18 8 5 0.6475 -0.0279
18 8 6 1.3628 0.0629
18 8 7 1.2533 -0.0192
18 8 8 0.8232 0.0349
18 8 9 0.9951 0.0028
18 8 10 0.3033 -0.0050
18 8 11 0.9860 0.0042
18 8 12 -0.2174 -0.0097
18 8 13 1.0743 0.0090
18 8 14 -0.9932 -0.0049
18 8 15 0.4708 0.0260
18 8 16 -1.3264 -0.0175
18 8 17 -0.2718 0.0183
18 8 18 -0.7002 -0.0223
18 8 19 -0.2213 -0.0189
18 8 20 -0.0087 -0.0011
18 8 21 0.3264 -0.0323
18 9 0 -1.1438 -0.3308
18 9 1 0.6266 0.0033
18 9 2 -1.2095 -0.1973
18 9 3 1.4765 0.0248
18 9 4 -0.8155 0.0143
18 9 5 1.3855 0.0441
18 9 6 0.1431 0.0697
18 9 7 0.5399 0.0259
18 9 8 0.7722 -0.0200
18 9 9 -0.4029 0.0073
18 9 10 0.9691 -0.0477
18 9 11 -1.0150 0.0150
18 9 12 0.8195 0.0163
18 9 13 -1.0978 0.0119
18 9 14 0.0886 0.0410
18 9 15 -0.6116 -0.0086
18 9 16 -0.5725 -0.0057
18 9 17 -0.0000 -0.0122
18 9 18 -0.5088 -0.0488
18 9 19 0.1946 -0.0079
18 9 20 -0.1963 -0.0463
18 10 0 0.4464 0.2040
18 10 1 0.2814 -0.1499
18 10 2 -0.0334 0.1197
18 10 3 0.3524 -0.0807
18 10 4 -1.0051 0.0033
18 10 5 -0.3081 0.0108
18 10 6 -1.6356 -0.0414
18 10 7 -0.8810 0.0378
18 10 8 -1.6687 -0.0201
18 10 9 -0.8055 0.0045
18 10 10 -1.3059 -0.0050
18 10 11 -0.6219 -0.0177
18 10 12 -0.4403 -0.0084
18 10 13 -0.9001 -0.0219
18 10 14 0.8904 0.0097
18 10 15 -1.0741 -0.0345
18 10 16 1.7858 0.0386
18 10 17 -0.5582 -0.0219
18 10 18 1.5985 0.0333
18 10 19 -0.0090 0.0332
18 10 20 0.9321 0.0050
18 11 0 -0.2839 0.1350
18 11 1 -0.7128 0.0025
18 11 2 -0.3392 0.0634
18 11 3 -1.5165 -0.0137
18 11 4 -0.5510 -0.0304
18 11 5 -1.3665 -0.0111
18 11 6 -0.8539 -0.0598
18 11 7 -0.5922 0.0166
18 11 8 -1.0012 -0.0118
18 11 9 0.5185 0.0263
18 11 10 -0.9470 0.0257
18 11 11 0.9686 -0.0018
18 11 12 -0.8595 0.0083
18 11 13 0.3958 -0.0134
18 11 14 -0.6952 -0.0055
18 11 15 -0.0770 0.0106
18 11 16 -0.3510 0.0146
18 11 17 -0.0788 0.0214
18 11 18 -0.0429 0.0332
18 11 19 -0.1748 0.0082
18 12 0 -0.5004 0.0176
18 12 1 -0.0145 0.0376
18 12 2 0.0549 -0.0092
18 12 3 0.0651 0.0146
18 12 4 1.0629 -0.0034
18 12 5 0.3753 -0.0220
18 12 6 1.7365 0.0067
18 12 7 0.6179 -0.0303
18 12 8 2.0642 0.0029
18 12 9 0.4389 -0.0080
18 12 10 1.7447 0.0029
18 12 11 0.2566 0.0088
18 12 12 0.4128 -0.0055
18 12 13 0.5567 0.0080
18 12 14 -0.9254 -0.0333
18 12 15 0.9300 0.0065
18 12 16 -1.0879 -0.0427
18 12 17 0.8888 0.0062
18 12 18 -0.5375 -0.0185
18 13 0 1.3029 -0.0398
18 13 1 0.2420 -0.0555
18 13 2 1.0470 -0.0194
18 13 3 0.6516 -0.0182
18 13 4 0.5819 -0.0048
18 13 5 0.7129 -0.0068
18 13 6 0.6663 0.0187
18 13 7 0.3374 -0.0178
18 13 8 1.1947 0.0297
18 13 9 -0.0824 -0.0144
18 13 10 1.0149 0.0078
18 13 11 -0.1978 0.0004
18 13 12 0.3093 -0.0222
18 13 13 -0.0201 -0.0015
18 13 14 0.2192 -0.0335
18 13 15 0.1905 -0.0214
18 13 16 0.4564 -0.0261
18 13 17 0.1944 -0.0272
18 14 0 0.2062 0.0049
18 14 1 0.0115 0.0471
18 14 2 0.0814 0.0283
18 14 3 -0.1896 0.0293
18 14 4 -0.1128 0.0149
18 14 5 -0.3228 0.0074
18 14 6 -0.4428 -0.0175
18 14 7 0.2575 -0.0022
18 14 8 -0.9911 -0.0264
18 14 9 1.0313 -0.0015
18 14 10 -0.9653 -0.0093
18 14 11 1.1875 -0.0094
18 14 12 -0.0146 0.0084
18 14 13 0.9037 -0.0218
18 14 14 0.8114 0.0132
18 14 15 0.4745 -0.0215
18 14 16 0.7714 0.0097
18 15 0 -2.0366 0.0383
18 15 1 0.0948 0.1063
18 15 2 -1.2037 0.0154
18 15 3 0.0730 0.0548
18 15 4 0.0678 0.0096
18 15 5 -0.0852 0.0166
18 15 6 0.1146 0.0015
18 15 7 -0.1490 -0.0008
18 15 8 -0.8100 -0.0221
18 15 9 -0.3202 -0.0128
18 15 10 -1.3253 -0.0332
18 15 11 -0.5325 -0.0036
18 15 12 -0.8395 -0.0092
18 15 13 -0.5801 0.0300
18 15 14 -0.1642 0.0207
18 15 15 -0.4878 0.0528
18 16 0 -0.3078 -0.0756
18 16 1 -0.2655 -0.0438
18 16 2 -0.5730 -0.0501
18 16 3 -0.4997 -0.0106
18 16 4 -0.8429 0.0022
18 16 5 -0.5693 0.0171
18 16 6 -0.5045 0.0412
18 16 7 -0.9818 0.0105
18 16 8 0.1411 0.0407
18 16 9 -1.4209 -0.0145
18 16 10 0.4348 0.0180
18 16 11 -1.4329 -0.0152
18 16 12 0.1092 0.0097
18 16 13 -1.0384 0.0091
18 16 14 -0.4533 0.0170
18 17 0 0.5866 -0.0614
18 17 1 0.2398 -0.0725
18 17 2 0.2534 -0.0227
18 17 3 0.6845 -0.0371
18 17 4 -0.4531 0.0046
18 17 5 0.8968 -0.0196
18 17 6 -0.7487 0.0194
18 17 7 0.5390 -0.0208
18 17 8 -0.0276 0.0407
18 17 9 -0.0262 -0.0128
18 17 10 1.0377 0.0549
18 17 11 0.1879 -0.0010
18 17 12 1.0967 0.0393
18 17 13 0.8456 -0.0034
18 18 0 0.4183 0.0561
18 18 1 -0.1894 0.0635
18 18 2 0.2957 0.0143
18 18 3 -0.3735 0.0168
18 18 4 -0.0208 -0.0262
18 18 5 -0.3622 -0.0169
18 18 6 -0.2925 -0.0357
18 18 7 -0.2687 -0.0056
18 18 8 -0.4019 -0.0283
18 18 9 0.0739 0.0169
18 18 10 -0.4501 -0.0162
18 18 11 0.3097 0.0161
18 19 0 0.2690 -0.0097
18 19 1 -0.5379 0.0288
18 19 2 -0.0880 -0.0005
18 19 3 -1.6557 0.0185
18 19 4 -0.4477 0.0008
18 19 5 -2.0431 0.0249
18 19 6 -0.3688 -0.0175
18 19 7 -0.8747 0.0426
18 19 8 -0.4957 -0.0401
18 20 0 -0.6502 -0.0477
18 20 1 -0.1144 -0.0664
18 20 2 -0.1953 -0.0236
18 20 3 -0.3434 -0.0270
18 20 4 0.4299 0.0079
18 20 5 -0.2910 -0.0083
19 0 2 -0.0267 -0.1244
19 0 4 -0.6593 -0.2208
19 0 6 -0.8582 -0.1980
19 0 8 0.3386 -0.0582
19 0 10 1.8297 0.0304
19 0 12 2.1257 -0.0298
19 0 14 1.5181 -0.1025
19 0 16 0.7898 -0.0582
19 0 18 -0.1343 0.0249
19 0 20 -0.9303 0.0353
19 1 1 0.4372 -0.0397
19 1 2 0.0690 -0.0574
19 1 3 -0.0337 -0.0383
19 1 4 0.5397 -0.0148
19 1 5 -0.6066 -0.0088
19 1 6 1.0068 -0.0238
19 1 7 -0.7331 -0.0278
19 1 8 0.7996 0.0233
19 1 9 -0.6435 -0.0392
19 1 10 0.3348 0.0496
19 1 11 -0.6632 0.0103
19 1 12 0.3927 0.0082
19 1 13 -0.3235 0.0369
19 1 14 0.4501 -0.0155
19 1 15 0.2394 0.0011
19 1 16 -0.2007 -0.0019
19 1 17 0.2895 -0.0023
19 1 18 -0.9590 -0.0004
19 1 19 0.1317 0.0411
19 1 20 -1.1056 -0.0173
19 1 21 0.2411 0.0382
19 2 1 1.0867 0.0182
19 2 2 0.6502 -0.0119
19 2 3 0.2632 -0.0216
19 2 4 1.1320 0.0139
19 2 5 -0.2358 0.0175
19 2 6 0.6614 0.0602
19 2 7 0.1684 0.0118
19 2 8 -0.9035 0.0528
19 2 9 0.6646 -0.0219
19 2 10 -2.3413 0.0018
19 2 11 0.5318 -0.0031
19 2 12 -2.5401 -0.0080
19 2 13 0.1800 0.0113
19 2 14 -1.7173 0.0176
19 2 15 -0.0243 -0.0366
19 2 16 -0.6989 0.0068
19 2 17 -0.2719 -0.0594
19 2 18 0.0772 -0.0265
19 2 19 -0.3749 -0.0133
19 2 20 0.4994 -0.0178
19 2 21 -0.1492 0.0058
19 3 1 -2.5865 0.0535
19 3 2 -0.3857 0.1310
19 3 3 -1.8341 0.0117
19 3 4 -0.3149 0.0201
19 3 5 -0.7402 -0.0260
19 3 6 0.1873 -0.0424
19 3 7 0.1941 0.0246
19 3 8 0.1721 -0.0473
19 3 9 0.6167 0.0527
19 3 10 -0.4745 -0.0149
19 3 11 0.3305 0.0049
19 3 12 -0.6206 0.0094
19 3 13 -0.5052 -0.0242
19 3 14 -0.2277 0.0021
19 3 15 -1.2269 -0.0090
19 3 16 -0.0608 -0.0036
19 3 17 -1.3385 -0.0010
19 3 18 0.0098 0.0146
19 3 19 -1.0651 -0.0068
19 3 20 0.1085 0.0376
19 3 21 -0.7098 -0.0020
19 4 1 -1.8564 0.0176
19 4 2 -0.2076 0.0142
19 4 3 -1.0800 -0.0201
19 4 4 -0.3370 0.0556
19 4 5 -0.1357 -0.0486
19 4 6 0.1497 0.0398
19 4 7 0.2582 -0.0110
19 4 8 1.0676 -0.0058
19 4 9 0.0574 0.0362
19 4 10 1.4823 -0.0194
19 4 11 -0.1093 0.0161
19 4 12 1.1982 -0.0048
19 4 13 0.0622 -0.0270
19 4 14 0.7536 0.0052
19 4 15 0.1607 -0.0256
19 4 16 0.4481 0.0192
19 4 17 -0.1491 -0.0053
19 4 18 0.3135 0.0411
19 4 19 -0.6133 -0.0020
19 4 20 0.2027 0.0385
19 4 21 -0.7701 -0.0015
19 5 1 2.2114 0.0344
19 5 2 1.0762 -0.0119
19 5 3 1.9568 -0.0187
19 5 4 0.5791 0.0023
19 5 5 1.0610 -0.0330
19 5 6 -0.6108 0.0228
19 5 7 -0.4710 -0.0263
19 5 8 -0.8972 0.0088
19 5 9 -1.3040 -0.0231
19 5 10 -0.2543 -0.0058
19 5 11 -0.6205 -0.0190
19 5 12 0.3285 0.0176
19 5 13 0.3474 -0.0048
19 5 14 0.3597 0.0302
19 5 15 0.7137 0.0128
19 5 16 0.1721 0.0045
19 5 17 0.9053 0.0127
19 5 18 0.1617 -0.0252
19 5 19 0.7963 -0.0074
19 5 20 0.2687 -0.0353
19 6 1 0.8994 0.0096
19 6 2 -0.2102 -0.0127
19 6 3 0.9897 0.0638
19 6 4 0.0086 -0.0120
19 6 5 1.0212 0.0673
19 6 6 0.0747 -0.0238
19 6 7 0.6984 0.0113
19 6 8 -0.1735 0.0041
19 6 9 0.0911 -0.0308
19 6 10 -0.0299 0.0305
19 6 11 -0.3610 -0.0066
19 6 12 0.4608 0.0142
19 6 13 -0.6035 0.0366
19 6 14 0.5115 -0.0132
19 6 15 -0.8072 0.0328
19 6 16 0.0706 -0.0262
19 6 17 -0.6960 -0.0117
19 6 18 -0.2971 -0.0366
19 6 19 -0.1366 -0.0448
19 6 20 -0.3042 -0.0352
19 7 1 -0.8774 -0.0842
19 7 2 -0.8569 0.0221
19 7 3 -1.4282 0.0085
19 7 4 -0.4401 0.0223
19 7 5 -1.1331 0.0637
19 7 6 0.3442 0.0269
19 7 7 -0.0604 0.0295
19 7 8 0.5077 0.0094
19 7 9 0.6700 -0.0037
19 7 10 0.2955 -0.0212
19 7 11 0.7932 0.0115
19 7 12 0.0079 -0.0379
19 7 13 0.5561 0.0171
19 7 14 -0.2740 -0.0194
19 7 15 0.1518 -0.0023
19 7 16 -0.4740 0.0197
19 7 17 -0.1532 -0.0082
19 7 18 -0.5597 0.0383
19 7 19 -0.1599 0.0049
19 7 20 -0.3599 0.0279
19 8 1 -0.3263 0.0059
19 8 2 -0.3379 0.0136
19 8 3 -0.1430 -0.0468
19 8 4 -0.3157 -0.0149
19 8 5 -0.4990 -0.0478
19 8 6 0.0884 0.0186
19 8 7 -0.9641 -0.0105
19 8 8 0.6431 0.0189
19 8 9 -0.7281 0.0048
19 8 10 1.0679 -0.0146
19 8 11 -0.2465 -0.0123
19 8 12 1.0473 -0.0112
19 8 13 -0.0865 -0.0246
19 8 14 0.4937 0.0162
19 8 15 0.1833 -0.0150
19 8 16 -0.1224 0.0176
19 8 17 0.7450 0.0077
19 8 18 -0.2579 0.0116
19 8 19 0.9511 0.0307
19 9 1 0.2715 -0.0572
19 9 2 0.8702 -0.0363
19 9 3 1.0704 -0.0396
19 9 4 1.1263 -0.0306
19 9 5 1.2220 -0.0124
19 9 6 0.7228 -0.0433
19 9 7 0.6106 0.0039
19 9 8 0.2867 -0.0184
19 9 9 0.2387 0.0086
19 9 10 -0.1198 0.0240
19 9 11 0.2138 0.0059
19 9 12 -0.6563 0.0227
19 9 13 0.0513 0.0026
19 9 14 -0.4432 -0.0079
19 9 15 -0.2168 -0.0019
19 9 16 0.6594 -0.0238
19 9 17 -0.2360 -0.0099
19 9 18 1.0970 -0.0222
19 9 19 0.0097 -0.0051
19 10 1 0.8049 0.0255
19 10 2 0.5101 -0.0428
19 10 3 0.2288 0.0062
19 10 4 0.1892 0.0100
19 10 5 0.0397 -0.0145
19 10 6 -0.5626 -0.0159
19 10 7 0.4359 -0.0161
19 10 8 -1.1776 -0.0274
19 10 9 0.6509 0.0027
19 10 10 -1.6515 0.0049
19 10 11 0.5120 0.0121
19 10 12 -1.8066 0.0047
19 10 13 0.7027 0.0007
19 10 14 -1.2637 -0.0326
19 10 15 1.2358 -0.0019
19 10 16 -0.2289 -0.0324
19 10 17 1.2181 0.0117
19 10 18 0.4627 0.0020
19 11 1 -0.4847 0.0959
19 11 2 -0.2801 0.0113
19 11 3 -1.0117 0.0244
19 11 4 -0.4610 0.0256
19 11 5 -0.9858 -0.0447
19 11 6 -0.3586 0.0454
19 11 7 -0.1270 -0.0288
19 11 8 0.2420 0.0352
19 11 9 0.0359 0.0134
19 11 10 1.1678 -0.0056
19 11 11 -1.0171 0.0103
19 11 12 1.6017 -0.0260
19 11 13 -1.4124 -0.0063
19 11 14 0.9122 -0.0164
19 11 15 -0.4559 0.0074
19 11 16 -0.2511 -0.0103
19 11 17 0.3005 0.0289
19 12 1 -1.7660 -0.0167
19 12 2 -0.6075 0.0507
19 12 3 -0.7177 0.0289
19 12 4 -0.6858 0.0108
19 12 5 0.2841 0.0468
19 12 6 -0.0052 0.0059
19 12 7 0.4500 0.0217
19 12 8 0.8374 -0.0003
19 12 9 0.2295 -0.0090
19 12 10 1.1026 -0.0171
19 12 11 0.0895 -0.0141
19 12 12 0.9499 -0.0103
19 12 13 -0.4100 -0.0092
19 12 14 0.7253 0.0151
19 12 15 -1.2555 -0.0178
19 12 16 0.2407 0.0118
19 12 17 -1.5312 -0.0277
19 13 1 1.2182 0.0143
19 13 2 0.0931 -0.0158
19 13 3 1.9490 0.0315
19 13 4 0.1815 -0.0299
19 13 5 2.0999 0.0493
19 13 6 0.3308 -0.0412
19 13 7 1.3382 0.0298
19 13 8 -0.0235 -0.0366
19 13 9 0.7515 -0.0097
19 13 10 -0.8538 -0.0069
19 13 11 1.0344 -0.0179
19 13 12 -0.9745 0.0276
19 13 13 1.4978 -0.0037
19 13 14 -0.1575 0.0406
19 13 15 1.2223 -0.0077
19 13 16 0.5513 0.0328
19 14 1 2.3743 -0.0217
19 14 2 -0.3695 -0.0299
19 14 3 0.6698 -0.0340
19 14 4 -0.4691 -0.0163
19 14 5 -0.9121 -0.0351
19 14 6 -0.5988 0.0103
19 14 7 -1.2803 -0.0077
19 14 8 -0.7920 0.0244
19 14 9 -0.7964 0.0211
19 14 10 -0.7515 0.0119
19 14 11 -0.1398 0.0246
19 14 12 -0.4860 0.0046
19 14 13 0.2160 0.0197
19 14 14 -0.1422 0.0212
19 14 15 0.2581 0.0229
19 15 1 -0.9121 -0.0404
19 15 2 -0.2619 0.0319
19 15 3 -0.7192 -0.0198
19 15 4 -0.1316 0.0283
19 15 5 -0.6167 0.0010
19 15 6 0.1427 0.0172
19 15 7 -0.6773 -0.0019
19 15 8 0.1773 0.0022
19 15 9 -0.5076 -0.0075
19 15 10 0.2732 -0.0066
19 15 11 -0.2116 0.0015
19 15 12 0.5698 -0.0130
19 15 13 -0.3516 0.0166
19 16 1 -2.7854 -0.0365
19 16 2 0.8679 0.0359
19 16 3 -1.6868 -0.0368
19 16 4 1.0757 0.0262
19 16 5 -0.3284 -0.0004
19 16 6 0.3847 -0.0070
19 16 7 0.4031 0.0136
19 16 8 -0.2735 -0.0201
19 16 9 0.1332 -0.0022
19 16 10 -0.1663 0.0040
19 16 11 -0.4701 -0.0064
19 16 12 -0.0563 0.0203
19 17 1 0.7724 -0.0034
19 17 2 -0.4597 -0.0185
19 17 3 -0.4521 0.0115
19 17 4 -1.4317 -0.0046
19 17 5 -1.1012 -0.0132
19 17 6 -1.8524 -0.0045
19 17 7 -0.6029 -0.0152
19 17 8 -0.9677 0.0028
19 17 9 0.1262 0.0177
19 17 10 -0.0114 0.0108
19 18 1 1.6201 0.0028
19 18 2 -0.9255 0.0160
19 18 3 1.6125 0.0114
19 18 4 -0.9006 -0.0055
19 18 5 0.7436 -0.0046
19 18 6 0.1178 -0.0107
19 18 7 -0.2790 -0.0048
19 18 8 0.8261 0.0024
19 19 1 -0.4811 -0.0027
19 19 2 0.0229 0.0201
19 19 3 -0.0327 -0.0315
19 19 4 0.6262 -0.0037
20 0 0 -2.0319 -0.0320
20 0 2 -2.1928 0.0061
20 0 4 -2.3463 0.0320
20 0 6 -2.2473 -0.0191
20 0 8 -2.2742 -0.0291
20 0 10 -2.4472 0.0434
20 0 12 -2.0441 0.0624
20 0 14 -0.9447 -0.0271
20 0 16 -0.1221 -0.1062
20 0 18 -0.0975 -0.0883
20 0 20 -0.2815 -0.0303
20 1 0 -1.3895 -0.0405
20 1 1 0.0234 0.2819
20 1 2 -1.1685 -0.0599
20 1 3 0.1124 0.1601
20 1 4 -0.2685 -0.0807
20 1 5 0.3498 0.0678
20 1 6 1.1395 -0.0239
20 1 7 0.3785 0.0704
20 1 8 2.1554 0.0231
20 1 9 -0.1348 0.0677
20 1 10 2.1983 -0.0124
20 1 11 -0.4147 0.0302
20 1 12 1.2532 -0.0491
20 1 13 -0.1100 0.0046
20 1 14 -0.0211 -0.0309
20 1 15 -0.1429 -0.0171
20 1 16 -0.5179 -0.0014
20 1 17 -0.5889 -0.0510
20 1 18 -0.2256 0.0062
20 1 19 -0.6178 -0.0580
20 1 20 -0.1022 0.0021
20 2 0 1.3427 0.1182
20 2 1 -0.6928 -0.1025
20 2 2 0.9844 0.0297
20 2 3 -1.5349 0.0758
20 2 4 0.3908 -0.0131
20 2 5 -1.4269 0.1086
20 2 6 0.2937 0.0124
20 2 7 -0.9958 0.0019
20 2 8 0.6736 0.0191
20 2 9 -0.8182 -0.0505
20 2 10 0.9190 0.0063
20 2 11 -0.7118 -0.0072
20 2 12 0.6762 0.0133
20 2 13 -0.4172 0.0330
20 2 14 0.1249 0.0187
20 2 15 -0.1528 0.0396
20 2 16 -0.3986 0.0101
20 2 17 -0.0265 0.0336
20 2 18 -0.6588 0.0118
20 2 19 0.1657 0.0082
20 3 0 0.9590 0.0662
20 3 1 0.2469 -0.0925
20 3 2 0.9762 0.0283
20 3 3 0.3751 -0.0482
20 3 4 0.8072 0.0108
20 3 5 -0.1106 0.0026
20 3 6 -0.0119 0.0106
20 3 7 -0.6313 -0.0174
20 3 8 -1.0443 0.0112
20 3 9 -0.6542 -0.0318
20 3 10 -1.1126 0.0179
20 3 11 -0.4243 0.0090
20 3 12 -0.5359 0.0351
20 3 13 -0.2065 0.0194
20 3 14 -0.3925 0.0486
20 3 15 0.2667 -0.0104
20 3 16 -0.3352 0.0388
20 3 17 0.9193 -0.0025
20 3 18 0.0052 0.0113
20 3 19 1.0727 0.0289
20 4 0 -2.7794 -0.0638
20 4 1 0.3036 -0.0304
20 4 2 -1.7256 -0.0756
20 4 3 0.8047 -0.0364
20 4 4 0.2072 -0.0435
20 4 5 1.0140 -0.0033
20 4 6 1.0691 -0.0019
20 4 7 1.0422 0.0468
20 4 8 0.6652 0.0173
20 4 9 1.2060 0.0562
20 4 10 0.1126 0.0006
20 4 11 1.3261 0.0204
20 4 12 -0.1760 -0.0189
20 4 13 0.9136 -0.0033
20 4 14 -0.4978 -0.0062
20 4 15 0.1254 0.0105
20 4 16 -0.5752 0.0066
20 4 17 -0.4066 0.0290
20 4 18 -0.0660 -0.0151
20 4 19 -0.5113 0.0237
20 5 0 0.7923 -0.0599
20 5 1 0.0449 0.0120
20 5 2 0.6304 -0.0122
20 5 3 0.2043 -0.0100
20 5 4 0.5441 0.0403
20 5 5 0.3493 -0.0037
20 5 6 0.7532 0.0228
20 5 7 0.6231 0.0172
20 5 8 0.7588 -0.0199
20 5 9 1.2061 -0.0025
20 5 10 0.4641 -0.0194
20 5 11 1.3177 -0.0426
20 5 12 0.2610 -0.0157
20 5 13 0.6266 -0.0319
20 5 14 0.1533 -0.0336
20 5 15 -0.0073 0.0232
20 5 16 -0.0238 -0.0361
20 5 17 -0.3761 0.0515
20 5 18 -0.1146 -0.0228
20 5 19 -0.6259 0.0331
20 6 0 2.6954 0.0046
20 6 1 -0.2289 0.1739
20 6 2 1.8896 0.0284
20 6 3 -0.5898 0.0859
20 6 4 0.0464 0.0022
20 6 5 -0.7372 -0.0155
20 6 6 -1.4019 -0.0356
20 6 7 -0.6467 -0.0619
20 6 8 -1.4737 -0.0365
20 6 9 -0.3185 -0.0448
20 6 10 -0.6979 -0.0086
20 6 11 0.1117 -0.0021
20 6 12 -0.0045 0.0123
20 6 13 0.3690 0.0170
20 6 14 0.4842 0.0143
20 6 15 0.3471 -0.0096
20 6 16 0.8021 0.0156
20 6 17 0.1912 -0.0467
20 6 18 0.6868 0.0229
20 7 0 -1.1796 0.0936
20 7 1 -0.2275 0.0310
20 7 2 -0.7459 0.0707
20 7 3 -0.1513 0.0390
20 7 4 -0.1761 0.0136
20 7 5 0.3854 0.0094
20 7 6 0.0326 -0.0224
20 7 7 0.4372 -0.0135
20 7 8 0.3607 -0.0126
20 7 9 0.0693 0.0039
20 7 10 0.6244 0.0079
20 7 11 -0.1198 0.0140
20 7 12 0.5408 0.0137
20 7 13 0.0118 -0.0065
20 7 14 0.5332 0.0098
20 7 15 0.3343 -0.0377
20 7 16 0.5639 -0.0012
20 7 17 0.5616 -0.0627
20 7 18 0.3517 -0.0093
20 8 0 -0.4961 -0.0488
20 8 1 0.4480 -0.0956
20 8 2 -0.2846 -0.0301
20 8 3 1.0114 -0.0547
20 8 4 0.2715 0.0127
20 8 5 0.9821 -0.0121
20 8 6 0.8519 0.0490
20 8 7 0.4271 0.0051
20 8 8 0.9938 0.0399
20 8 9 -0.5491 0.0097
20 8 10 0.6020 0.0048
20 8 11 -1.2900 0.0037
20 8 12 0.2042 -0.0173
20 8 13 -1.0832 -0.0144
20 8 14 0.3160 -0.0236
20 8 15 -0.2555 -0.0094
20 8 16 0.6751 -0.0178
20 8 17 0.3300 0.0259
20 8 18 0.6750 0.0028
20 9 0 1.1745 -0.0565
20 9 1 0.2488 -0.0598
20 9 2 0.9621 -0.0208
20 9 3 0.0966 -0.0333
20 9 4 0.6562 0.0216
20 9 5 -0.4741 -0.0047
20 9 6 0.7037 0.0510
20 9 7 -0.1649 0.0061
20 9 8 0.6425 0.0470
20 9 9 0.5748 0.0022
20 9 10 -0.1874 0.0183
20 9 11 0.5195 -0.0019
20 9 12 -0.9981 0.0045
20 9 13 -0.1623 -0.0015
20 9 14 -0.7961 0.0133
20 9 15 -0.5544 0.0011
20 9 16 -0.1278 0.0266
20 9 17 -0.3667 0.0132
20 10 0 -0.5513 -0.0217
20 10 1 -0.0349 -0.0367
20 10 2 -0.5078 -0.0020
20 10 3 -0.3809 -0.0127
20 10 4 -0.2562 -0.0063
20 10 5 -0.7411 0.0208
20 10 6 0.0727 -0.0248
20 10 7 -0.2677 0.0300
20 10 8 0.2250 -0.0147
20 10 9 0.6601 0.0099
20 10 10 0.4824 0.0100
20 10 11 0.8111 -0.0084
20 10 12 0.8065 0.0164
20 10 13 0.0838 -0.0069
20 10 14 0.4891 0.0167
20 10 15 -0.5073 -0.0028
20 10 16 -0.4239 0.0171
20 11 0 -0.4149 0.1011
20 11 1 -0.5827 -0.0069
20 11 2 -0.3951 0.0252
20 11 3 -1.0806 -0.0057
20 11 4 -0.3707 -0.0442
20 11 5 -0.6735 0.0041
20 11 6 -0.4162 -0.0485
20 11 7 -0.5760 0.0183
20 11 8 -0.4274 -0.0174
20 11 9 -1.0046 0.0112
20 11 10 -0.1047 -0.0060
20 11 11 -0.6039 -0.0029
20 11 12 0.5038 -0.0132
20 11 13 0.5329 -0.0042
20 11 14 0.8661 -0.0171
20 11 15 0.7585 0.0010
20 12 0 0.2318 0.0553
20 12 1 -0.2101 0.0724
20 12 2 0.0516 -0.0022
20 12 3 -0.0847 0.0248
20 12 4 -0.2615 -0.0328
20 12 5 0.3866 -0.0049
20 12 6 -0.3691 -0.0217
20 12 7 0.0738 -0.0074
20 12 8 -0.2956 0.0017
20 12 9 -0.6066 -0.0137
20 12 10 -0.3948 0.0181
20 12 11 -0.3610 -0.0105
20 12 12 -0.8412 0.0212
20 12 13 0.7439 0.0278
20 12 14 -1.1319 0.0114
20 12 15 1.3908 0.0590
20 13 0 1.0699 -0.1228
20 13 1 0.2748 0.0067
20 13 2 1.2659 -0.0491
20 13 3 0.5476 0.0161
20 13 4 1.3905 0.0238
20 13 5 0.4704 0.0088
20 13 6 0.8772 0.0157
20 13 7 0.3588 -0.0136
20 13 8 0.3220 -0.0298
20 13 9 0.1785 -0.0119
20 13 10 0.5152 -0.0319
20 13 11 -0.1748 0.0149
20 13 12 0.7037 -0.0066
20 13 13 -0.4630 0.0263
20 14 0 1.1751 -0.0257
20 14 1 -0.0258 0.0153
20 14 2 1.1026 0.0032
20 14 3 -0.0555 0.0055
20 14 4 0.9644 0.0315
20 14 5 -0.0749 -0.0247
20 14 6 0.8585 0.0347
20 14 7 0.0821 -0.0221
20 14 8 0.6044 0.0055
20 14 9 0.5217 0.0233
20 14 10 0.1693 -0.0242
20 14 11 0.5914 0.0423
20 14 12 0.1576 -0.0238
20 15 0 -1.8153 0.0433
20 15 1 -0.5730 0.0556
20 15 2 -2.3575 0.0048
20 15 3 -1.6434 0.0296
20 15 4 -2.9456 -0.0236
20 15 5 -2.2195 -0.0004
20 15 6 -2.4296 -0.0171
20 15 7 -1.7364 -0.0121
20 15 8 -1.3701 0.0063
20 15 9 -0.6054 -0.0134
20 15 10 -0.6768 0.0144
20 15 11 -0.0774 -0.0159
20 16 0 -1.8792 -0.0628
20 16 1 0.0643 0.0044
20 16 2 -1.0756 -0.0204
20 16 3 0.0353 0.0446
20 16 4 -0.0469 0.0135
20 16 5 0.0136 0.0597
20 16 6 -0.2201 0.0207
20 16 7 0.2167 0.0210
20 16 8 -0.6712 0.0108
20 16 9 0.2345 -0.0152
20 17 0 1.3145 -0.0435
20 17 1 0.6920 -0.0462
20 17 2 1.2409 -0.0191
20 17 3 1.9341 -0.0392
20 17 4 1.1270 -0.0108
20 17 5 2.2837 -0.0106
20 17 6 1.0426 0.0055
20 18 0 1.9670 0.0749
20 18 1 -0.1706 -0.0504
20 18 2 1.0583 0.0431
21 0 2 -1.4990 0.0856
21 0 4 -2.2425 0.0561
21 0 6 -2.2703 -0.0308
21 0 8 -1.6507 -0.0627
21 0 10 -0.2977 -0.0252
21 0 12 1.1047 0.0330
21 0 14 1.4191 0.0652
21 0 16 0.5881 0.0502
21 0 18 -0.2146 0.0098
21 1 1 -0.5503 -0.0439
21 1 2 0.1539 -0.0049
21 1 3 -0.6019 -0.1256
21 1 4 -0.0874 0.0661
21 1 5 -0.4813 -0.0416
21 1 6 -0.5293 0.0751
21 1 7 -0.4808 0.0220
21 1 8 -0.3726 0.0306
21 1 9 -0.5741 0.0210
21 1 10 0.2386 -0.0060
21 1 11 -0.4895 0.0383
21 1 12 0.3077 -0.0136
21 1 13 -0.5056 0.0424
21 1 14 0.1195 -0.0123
21 1 15 -0.4798 -0.0078
21 1 16 0.5451 -0.0076
21 1 17 -0.0297 -0.0440
21 1 18 1.0426 0.0022
21 2 1 0.2270 -0.0664
21 2 2 0.8267 -0.0598
21 2 3 0.8776 -0.0731
21 2 4 1.2967 -0.0030
21 2 5 1.3590 0.0044
21 2 6 1.1969 0.0074
21 2 7 1.5139 0.0473
21 2 8 0.5617 -0.0021
21 2 9 1.6659 -0.0079
21 2 10 -0.3759 0.0012
21 2 11 1.5279 -0.0600
21 2 12 -1.1452 -0.0111
21 2 13 0.7245 -0.0364
21 2 14 -1.1878 -0.0204
21 2 15 -0.1670 0.0037
21 2 16 -0.5391 0.0076
21 2 17 -0.2616 0.0088
21 2 18 0.0697 0.0350
21 3 1 0.9728 0.0362
21 3 2 -0.3106 0.0844
21 3 3 1.3055 0.0769
21 3 4 -0.4638 -0.0183
21 3 5 1.3674 0.0280
21 3 6 -0.4463 -0.0590
21 3 7 1.0116 -0.0035
21 3 8 0.0541 -0.0265
21 3 9 0.5970 0.0155
21 3 10 0.6948 0.0151
21 3 11 0.2902 0.0027
21 3 12 0.6577 0.0103
21 3 13 -0.1072 -0.0289
21 3 14 0.3167 -0.0127
21 3 15 -0.7535 -0.0114
21 3 16 0.1783 -0.0110
21 3 17 -1.1991 0.0129
21 3 18 -0.1645 -0.0016
21 4 1 0.4195 0.0342
21 4 2 0.0202 0.1147
21 4 3 0.4320 0.0857
21 4 4 0.0270 0.0199
21 4 5 0.1462 0.0150
21 4 6 0.3061 -0.0227
21 4 7 -0.2612 -0.0307
21 4 8 0.8923 -0.0173
21 4 9 -0.4316 -0.0026
21 4 10 1.4074 -0.0036
21 4 11 -0.3901 0.0112
21 4 12 1.5102 0.0047
21 4 13 -0.1871 -0.0069
21 4 14 1.1144 -0.0017
21 4 15 0.2080 -0.0047
21 4 16 0.4505 -0.0259
21 4 17 0.5227 0.0145
21 5 1 -0.8577 0.0488
21 5 2 0.1440 -0.0585
21 5 3 -0.9395 0.0439
21 5 4 0.5364 -0.0033
21 5 5 -0.9703 0.0325
21 5 6 0.8112 0.0226
21 5 7 -0.4615 0.0129
21 5 8 0.6951 0.0129
21 5 9 0.1838 0.0111
21 5 10 0.4244 -0.0139
21 5 11 0.3616 0.0306
21 5 12 0.2104 -0.0093
21 5 13 0.7411 0.0395
21 5 14 0.0573 0.0240
21 5 15 1.4760 0.0227
21 5 16 -0.0024 0.0238
21 5 17 1.5063 0.0035
21 6 1 1.3802 -0.0065
21 6 2 0.6304 -0.0526
21 6 3 0.8188 -0.0247
21 6 4 0.8113 -0.0186
21 6 5 0.5663 -0.0029
21 6 6 0.3590 0.0116
21 6 7 0.5187 0.0184
21 6 8 -0.5574 0.0277
21 6 9 0.0626 0.0084
21 6 10 -1.2734 0.0323
21 6 11 -0.2740 -0.0015
21 6 12 -1.1519 0.0225
21 6 13 0.2518 0.0078
21 6 14 -0.4017 0.0073
21 6 15 0.9300 0.0143
21 6 16 0.2856 0.0093
21 6 17 0.7077 0.0094
21 7 1 -0.0450 -0.0654
21 7 2 -0.9513 0.0034
21 7 3 -0.2563 -0.0463
21 7 4 -1.5373 0.0101
21 7 5 -0.3462 -0.0088
21 7 6 -1.2100 0.0094
21 7 7 -0.2177 0.0143
21 7 8 -0.5766 0.0134
21 7 9 -0.3330 0.0001
21 7 10 -0.5270 0.0123
21 7 11 -0.7456 -0.0169
21 7 12 -0.7742 0.0001
21 7 13 -0.7740 -0.0155
21 7 14 -0.9269 -0.0165
21 7 15 -0.3552 -0.0160
21 7 16 -0.9212 -0.0287
21 8 1 -1.2884 0.0247
21 8 2 -0.1305 -0.0346
21 8 3 -0.5443 0.0237
21 8 4 -0.4623 -0.0059
21 8 5 0.2235 0.0043
21 8 6 -0.2623 0.0312
21 8 7 0.6895 -0.0216
21 8 8 0.6965 0.0228
21 8 9 1.1838 -0.0169
21 8 10 1.3046 -0.0179
21 8 11 1.4245 0.0050
21 8 12 0.8724 -0.0410
21 8 13 0.6882 0.0065
21 8 14 0.1310 -0.0352
21 8 15 -0.3944 -0.0079
21 8 16 -0.1533 -0.0190
21 9 1 0.9609 -0.0371
21 9 2 1.0755 0.0210
21 9 3 0.9320 -0.0564
21 9 4 1.3884 0.0015
21 9 5 0.8125 -0.0426
21 9 6 0.8084 -0.0147
21 9 7 0.4952 -0.0041
21 9 8 -0.1790 -0.0187
21 9 9 0.4749 0.0130
21 9 10 -0.5397 -0.0037
21 9 11 1.0868 0.0036
21 9 12 0.2165 0.0035
21 9 13 1.4458 -0.0000
21 9 14 1.0510 -0.0004
21 9 15 0.9327 0.0103
21 10 1 1.2647 0.0274
21 10 2 -0.6522 0.0172
21 10 3 0.4080 0.0031
21 10 4 -0.3436 -0.0001
21 10 5 -0.1903 -0.0061
21 10 6 -0.0486 -0.0278
21 10 7 -0.3726 0.0062
21 10 8 -0.4340 -0.0378
21 10 9 -0.8107 0.0221
21 10 10 -0.6753 -0.0287
21 10 11 -1.2864 0.0192
21 10 12 -0.3384 0.0027
21 10 13 -1.0795 0.0073
21 10 14 0.0394 0.0381
21 11 1 -0.4418 -0.0065
21 11 2 -0.8507 -0.0196
21 11 3 -0.3502 0.0056
21 11 4 -1.0685 -0.0055
21 11 5 -0.3907 -0.0023
21 11 6 -0.8289 0.0098
21 11 7 -0.6345 -0.0317
21 11 8 -0.5031 0.0086
21 11 9 -0.7723 -0.0430
21 11 10 -0.2218 0.0065
21 11 11 -0.8553 -0.0318
21 11 12 -0.1482 0.0253
21 11 13 -1.1619 -0.0263
21 12 1 -0.6397 -0.0213
21 12 2 -0.2484 0.0677
21 12 3 0.3440 -0.0117
21 12 4 -0.2853 0.0389
21 12 5 0.8803 0.0136
21 12 6 -0.2284 0.0101
21 12 7 0.7545 0.0138
21 12 8 -0.1463 0.0141
21 12 9 0.6885 -0.0202
21 12 10 0.0135 0.0332
21 12 11 0.7102 -0.0370
21 12 12 0.1316 0.0237
21 13 1 -0.7027 0.0017
21 13 2 0.3352 0.0086
21 13 3 -1.0537 0.0210
21 13 4 0.2194 0.0078
21 13 5 -1.0053 0.0037
21 13 6 0.1099 0.0059
21 13 7 -0.3636 -0.0121
21 13 8 0.4514 0.0125
21 13 9 0.3934 0.0067
21 13 10 0.5764 0.0188
21 13 11 0.8427 0.0342
21 14 1 0.8925 -0.0128
21 14 2 -0.7158 -0.0633
21 14 3 0.1710 0.0434
21 14 4 -1.4621 -0.0251
21 14 5 -0.8607 0.0445
21 14 6 -1.2858 0.0031
21 14 7 -1.4431 0.0145
21 14 8 -0.2263 0.0152
21 14 9 -1.2431 -0.0050
21 15 1 0.7398 -0.0166
21 15 2 0.0864 0.0208
21 15 3 0.9963 -0.0477
21 15 4 0.4837 -0.0248
21 15 5 1.1590 -0.0079
21 15 6 0.4645 -0.0344
21 15 7 0.8766 0.0557
21 16 1 -1.3808 -0.0164
21 16 2 1.6709 0.0070
21 16 3 -1.2801 -0.0825
21 16 4 2.2806 0.0259
22 0 0 -1.6825 0.0939
22 0 2 -1.1915 0.1021
22 0 4 -0.4342 0.0997
22 0 6 -0.1606 0.0560
22 0 8 -0.0180 -0.0284
22 0 10 0.2289 -0.1039
22 0 12 0.0776 -0.1143
22 0 14 -0.6426 -0.0574
22 0 16 -1.1174 0.0084
22 1 0 -1.2784 -0.1228
22 1 1 -0.0660 0.0077
22 1 2 -0.6833 -0.0902
22 1 3 -0.2404 -0.0772
22 1 4 0.2991 -0.0171
22 1 5 -0.5354 -0.1394
22 1 6 0.9748 0.0428
22 1 7 -0.5303 -0.0870
22 1 8 1.6630 0.0542
22 1 9 0.1366 0.0120
22 1 10 1.9602 0.0315
22 1 11 0.6249 0.0490
22 1 12 1.1385 0.0062
22 1 13 0.4480 0.0330
22 1 14 -0.1904 -0.0054
22 1 15 0.3809 0.0168
22 1 16 -0.7995 -0.0096
22 2 0 1.4195 -0.0821
22 2 1 -0.0560 -0.1195
22 2 2 1.3895 0.0113
22 2 3 -0.1264 -0.0352
22 2 4 1.2315 0.0214
22 2 5 0.0933 0.0300
22 2 6 0.9779 0.0124
22 2 7 0.5822 0.0391
22 2 8 0.7258 0.0310
22 2 9 0.7924 0.0528
22 2 10 0.3767 0.0392
22 2 11 0.5785 0.0431
22 2 12 0.0625 0.0277
22 2 13 0.2956 -0.0175
22 2 14 0.2021 0.0109
22 2 15 0.1015 -0.0435
22 2 16 0.6466 -0.0076
22 3 0 1.5189 0.0215
22 3 1 0.1599 0.0338
22 3 2 1.0670 0.0114
22 3 3 0.4630 0.0156
22 3 4 -0.0045 -0.0222
22 3 5 0.6299 0.0230
22 3 6 -0.8025 -0.0501
22 3 7 0.3874 0.0282
22 3 8 -0.8980 -0.0271
22 3 9 -0.2090 0.0056
22 3 10 -0.8099 -0.0015
22 3 11 -0.5485 -0.0126
22 3 12 -0.3856 -0.0041
22 3 13 -0.4663 0.0005
22 3 14 0.6068 0.0062
22 3 15 -0.4595 0.0077
22 4 0 -0.2914 0.1341
22 4 1 0.3171 0.0704
22 4 2 -0.4994 0.0418
22 4 3 0.5378 0.0049
22 4 4 -0.5937 -0.0493
22 4 5 0.1395 -0.0001
22 4 6 -0.3180 -0.0699
22 4 7 -0.2981 0.0357
22 4 8 -0.3282 -0.0273
22 4 9 -0.3088 0.0220
22 4 10 -0.5627 0.0056
22 4 11 0.0295 0.0099
22 4 12 -0.3304 0.0066
22 4 13 0.2925 0.0376
22 4 14 0.1263 0.0134
22 4 15 0.2629 0.0383
22 5 0 -1.2137 -0.0560
22 5 1 -0.3409 -0.0065
22 5 2 -0.9646 -0.0500
22 5 3 -0.7356 0.0172
22 5 4 -0.1730 -0.0068
22 5 5 -0.2872 0.0069
22 5 6 0.8267 0.0253
22 5 7 0.5555 -0.0045
22 5 8 1.2435 0.0083
22 5 9 0.5895 -0.0080
22 5 10 0.9425 0.0020
22 5 11 0.0461 -0.0145
22 5 12 0.6980 0.0297
22 5 13 -0.1044 -0.0133
22 5 14 0.8747 0.0255
22 5 15 0.0062 -0.0007
22 6 0 0.2517 -0.0765
22 6 1 -0.3408 -0.0246
22 6 2 0.1851 -0.0295
22 6 3 -0.6354 -0.0035
22 6 4 0.0216 0.0374
22 6 5 -0.2686 0.0048
22 6 6 -0.1359 0.0439
22 6 7 0.2970 -0.0054
22 6 8 -0.0652 0.0072
22 6 9 0.4545 -0.0173
22 6 10 0.2495 -0.0020
22 6 11 0.0427 -0.0230
22 6 12 0.3380 0.0008
22 6 13 -0.4233 -0.0234
22 6 14 0.0691 -0.0196
22 7 0 1.4578 -0.0116
22 7 1 0.4477 -0.0101
22 7 2 1.3983 0.0081
22 7 3 0.9376 -0.0107
22 7 4 1.0942 0.0121
22 7 5 0.5277 -0.0037
22 7 6 0.3319 0.0113
22 7 7 -0.4521 -0.0100
22 7 8 -0.4512 -0.0106
22 7 9 -0.9008 -0.0015
22 7 10 -0.4990 -0.0437
22 7 11 -0.2006 0.0196
22 7 12 -0.2872 -0.0487
22 7 13 0.6732 0.0126
22 7 14 -0.5570 -0.0296
22 8 0 -0.4278 0.0410
22 8 1 -0.4369 -0.0110
22 8 2 -0.4008 0.0176
22 8 3 -0.8993 0.0226
22 8 4 -0.2881 0.0140
22 8 5 -0.8785 0.0264
22 8 6 -0.0441 0.0182
22 8 7 -0.8663 0.0080
22 8 8 0.2380 0.0109
22 8 9 -0.8031 -0.0081
22 8 10 0.3388 0.0080
22 8 11 -0.5488 -0.0184
22 8 12 0.1847 0.0135
22 8 13 -0.3196 -0.0151
22 9 0 -0.0072 0.0532
22 9 1 0.1863 -0.0130
22 9 2 -0.0386 0.0176
22 9 3 0.3541 -0.0202
22 9 4 0.0181 -0.0250
22 9 5 0.2662 -0.0094
22 9 6 0.2074 -0.0400
22 9 7 0.3502 0.0075
22 9 8 0.4117 -0.0090
22 9 9 0.5719 0.0149
22 9 10 0.6134 0.0207
22 9 11 0.3267 0.0183
22 9 12 0.5440 0.0110
22 10 0 0.1480 -0.0761
22 10 1 0.2263 0.0156
22 10 2 0.2700 -0.0611
22 10 3 0.5375 -0.0113
22 10 4 0.1848 -0.0429
22 10 5 0.4274 -0.0419
22 10 6 -0.3771 -0.0090
22 10 7 -0.0452 -0.0374
22 10 8 -0.8690 0.0084
22 10 9 -0.3231 -0.0027
22 10 10 -0.9077 -0.0231
22 10 11 -0.1162 0.0254
22 11 0 -0.5356 -0.0288
22 11 1 -0.8703 -0.0046
22 11 2 -0.4811 -0.0089
22 11 3 -1.6909 0.0024
22 11 4 -0.3611 -0.0045
22 11 5 -1.1091 0.0043
22 11 6 -0.2085 -0.0251
22 11 7 -0.2229 0.0023
22 11 8 -0.1095 -0.0362
22 11 9 0.2043 -0.0040
22 11 10 -0.2236 -0.0147
22 12 0 -0.2198 0.0058
22 12 1 -0.2797 -0.0206
22 12 2 -0.2980 -0.0015
22 12 3 -1.0379 0.0033
22 12 4 -0.4693 -0.0110
22 12 5 -1.4138 0.0317
22 12 6 -0.4413 -0.0275
22 12 7 -0.6774 0.0367
22 12 8 -0.0144 -0.0272
22 12 9 0.1644 0.0337
22 13 0 0.9454 0.0114
22 13 1 0.5240 0.0708
22 13 2 0.7915 0.0349
22 13 3 0.9609 0.0413
22 13 4 0.4404 0.0523
22 13 5 0.4184 0.0050
22 13 6 0.1634 0.0697
22 13 7 -0.2063 -0.0090
23 0 2 -1.1354 0.0339
23 0 4 -1.4541 0.0712
23 0 6 -1.0815 0.1216
23 0 8 -0.5985 0.1524
23 0 10 0.0476 0.1228
23 0 12 0.7421 0.0579
23 1 1 -0.6785 -0.0913
23 1 2 0.7910 0.0282
23 1 3 -0.4497 -0.0646
23 1 4 0.8948 -0.0362
23 1 5 -0.3561 0.0184
23 1 6 0.4531 -0.0027
23 1 7 -0.1270 0.0121
23 1 8 -0.0482 0.0350
23 1 9 0.1944 -0.0539
23 1 10 -0.1455 0.0076
23 1 11 0.1290 -0.0666
23 1 12 0.1769 -0.0083
23 1 13 0.0044 -0.0419
23 2 1 -0.2254 -0.0036
23 2 2 1.2216 -0.0531
23 2 3 -0.3896 -0.0076
23 2 4 1.2634 -0.0596
23 2 5 -0.1825 -0.0519
23 2 6 0.6871 -0.0519
23 2 7 0.1178 -0.0285
23 2 8 0.3255 -0.0558
23 2 9 0.1122 0.0420
23 2 10 0.0200 -0.0420
23 2 11 0.1304 0.0621
23 2 12 -0.3009 -0.0130
23 2 13 0.3556 0.0276
23 3 1 1.2707 0.0755
23 3 2 -0.6800 -0.0525
23 3 3 1.0671 0.0355
23 3 4 -0.6455 0.0295
23 3 5 0.9794 -0.0289
23 3 6 0.1161 0.0278
23 3 7 0.6456 -0.0371
23 3 8 0.4294 0.0032
23 3 9 -0.0901 -0.0109
23 3 10 -0.0729 -0.0011
23 3 11 -0.4275 0.0063
23 3 12 -0.2877 -0.0117
23 3 13 -0.0433 0.0149
23 4 1 0.8669 -0.0310
23 4 2 -1.2721 0.0587
23 4 3 0.4233 0.0409
23 4 4 -1.3257 0.0178
23 4 5 -0.0454 0.0598
23 4 6 -0.6759 0.0087
23 4 7 -0.2563 -0.0014
23 4 8 -0.2044 0.0051
23 4 9 -0.1518 -0.0278
23 4 10 -0.0256 -0.0014
23 4 11 0.0356 0.0068
23 4 12 -0.0074 0.0251
23 4 13 -0.0445 0.0216
23 5 1 -0.6076 0.0170
23 5 2 0.3035 0.0025
23 5 3 -0.5730 0.0183
23 5 4 0.4036 -0.0042
23 5 5 -0.2538 0.0376
23 5 6 0.2036 -0.0187
23 5 7 0.1763 0.0198
23 5 8 0.0189 -0.0189
23 5 9 0.5992 -0.0118
23 5 10 0.1758 0.0193
23 5 11 0.7969 0.0008
23 5 12 0.3876 0.0434
23 6 1 -0.5408 -0.0484
23 6 2 0.1202 -0.0443
23 6 3 -0.1095 -0.0875
23 6 4 0.4576 -0.0026
23 6 5 0.2232 -0.0255
23 6 6 0.5726 0.0033
23 6 7 0.3314 0.0276
23 6 8 0.3183 0.0108
23 6 9 0.3867 0.0093
23 6 10 -0.0009 0.0015
23 6 11 0.4694 -0.0213
23 6 12 -0.2839 -0.0388
23 7 1 1.1014 0.0142
23 7 2 -0.0514 0.0093
23 7 3 1.2204 -0.0075
23 7 4 -0.3398 -0.0053
23 7 5 0.8442 -0.0395
23 7 6 -0.6285 0.0062
23 7 7 0.0197 -0.0248
23 7 8 -0.4251 0.0029
23 7 9 -0.3869 0.0023
23 7 10 -0.0611 -0.0239
23 7 11 -0.1808 -0.0195
23 8 1 -0.1324 0.0204
23 8 2 0.7579 0.0112
23 8 3 0.2057 0.0431
23 8 4 0.4902 0.0027
23 8 5 0.1146 0.0130
23 8 6 -0.3835 -0.0199
23 8 7 -0.2124 -0.0008
23 8 8 -0.8613 -0.0252
23 8 9 -0.2339 -0.0038
23 8 10 -0.5743 0.0042
23 9 1 -1.1333 -0.0184
23 9 2 -0.8357 0.0068
23 9 3 -1.3802 0.0012
23 9 4 -0.7587 0.0271
23 9 5 -1.3473 0.0002
23 9 6 -0.2181 0.0162
23 9 7 -0.8460 -0.0020
23 9 8 0.0351 0.0059
23 9 9 -0.4058 0.0136
23 10 1 0.4399 -0.0150
23 10 2 -0.4910 -0.0322
23 10 3 -0.1220 -0.0283
23 10 4 -0.6165 -0.0539
23 10 5 -0.2339 -0.0397
23 10 6 0.0151 -0.0289
23 10 7 0.1486 -0.0338
23 10 8 0.7732 0.0001
23 11 1 0.7032 -0.0364
23 11 2 0.2957 0.0139
23 11 3 0.4914 -0.0185
23 11 4 0.1181 -0.0151
23 11 5 0.1471 0.0150
23 11 6 -0.2955 -0.0134
23 12 1 0.4065 0.0021
23 12 2 0.4514 -0.0060
23 12 3 0.4587 -0.0051
24 0 0 -2.7709 0.0310
24 0 2 -2.3472 -0.0060
24 0 4 -1.3477 -0.0547
24 0 6 -0.6666 -0.0333
24 0 8 -0.7737 0.0265
24 0 10 -0.8734 0.0361
24 1 0 0.1746 0.0565
24 1 1 -0.0064 -0.2399
24 1 2 0.2462 0.0188
24 1 3 -0.0369 0.0010
24 1 4 0.3123 0.0166
24 1 5 0.0361 0.1228
24 1 6 0.2009 0.0330
24 1 7 0.1370 0.0398
24 1 8 0.2335 -0.0048
24 1 9 0.0384 -0.0261
24 1 10 0.6792 -0.0379
24 2 0 2.6505 -0.1469
24 2 1 0.0655 -0.0831
24 2 2 2.1715 -0.0046
24 2 3 0.2924 -0.0309
24 2 4 1.2690 0.0598
24 2 5 0.4901 -0.0136
24 2 6 0.7484 -0.0287
24 2 7 0.4886 -0.0308
24 2 8 0.7000 -0.1009
24 2 9 0.3633 -0.0125
24 2 10 0.7009 -0.0421
24 3 0 1.8291 0.0425
24 3 1 -0.0811 0.0433
24 3 2 1.2249 0.0185
24 3 3 -0.2216 0.0197
24 3 4 0.3820 -0.0478
24 3 5 -0.3693 -0.0276
24 3 6 0.1754 -0.0647
24 3 7 -0.5060 -0.0620
24 3 8 0.0882 -0.0061
24 3 9 -0.5261 -0.0354
24 3 10 -0.0289 0.0359
24 4 0 -1.6748 0.1776
24 4 1 -0.4190 0.0839
24 4 2 -1.2577 0.0151
24 4 3 -0.7774 0.0220
24 4 4 -0.5436 -0.0401
24 4 5 -0.4920 -0.0287
24 4 6 -0.1391 0.0119
24 4 7 -0.1318 -0.0265
24 4 8 -0.0075 0.0342
24 4 9 0.1410 -0.0162
24 5 0 -1.2301 -0.0834
24 5 1 -0.1348 0.0790
24 5 2 -0.6810 -0.0163
24 5 3 -0.2454 -0.0214
24 5 4 0.1166 0.0268
24 5 5 -0.1091 -0.0534
24 5 6 0.2077 0.0306
24 5 7 0.2916 0.0024
24 5 8 0.0922 0.0310
24 5 9 0.7579 0.0315
24 6 0 0.4283 -0.0520
24 6 1 0.3880 -0.1158
24 6 2 0.5422 0.0193
24 6 3 0.7507 -0.0370
24 6 4 0.4795 0.0338
24 6 5 0.5619 0.0158
24 6 6 0.1085 0.0302
24 6 7 0.2450 0.0176
24 6 8 -0.0067 0.0253
24 7 0 -0.1979 -0.0228
24 7 1 0.0050 -0.0819
24 7 2 -0.2521 -0.0497
24 7 3 0.0679 0.0109
24 7 4 -0.3994 -0.0400
24 7 5 -0.0312 0.0715
24 7 6 -0.4712 -0.0144
24 7 7 -0.4795 0.0452
24 8 0 0.5156 -0.0098
24 8 1 0.0541 0.0596
24 8 2 0.2242 -0.0072
24 8 3 -0.1853 0.0133
24 8 4 -0.0795 -0.0229
24 8 5 -0.5941 -0.0099
24 9 0 0.8757 -0.0154
24 9 1 0.2483 0.0516
24 9 2 0.5130 0.0042
24 9 3 0.4317 -0.0027
25 0 2 -0.1060 -0.0149
25 0 4 0.2606 -0.0295
25 1 1 0.2270 -0.0081
25 1 2 0.5501 0.0048
25 1 3 0.1489 -0.0381
25 1 4 0.5114 0.0910
25 1 5 0.1901 -0.0232
25 2 1 0.2179 0.0425
25 2 2 -0.0668 -0.0079
25 2 3 0.1843 0.0134
25 2 4 -0.2836 -0.0029
25 2 5 0.0091 -0.0328
25 3 1 0.7518 0.0171
25 3 2 -0.8032 -0.0450
25 3 3 0.6459 0.0539
25 3 4 -0.8330 -0.1613
25 4 1 -0.0003 0.0261
25 4 2 -0.3059 -0.0090
25 4 3 0.0756 -0.0054
25 5 1 -1.3785 -0.0565
0 0 0 0.0 0.0
;
loop_
  _refln_index_h
  _refln_index_k
  _refln_index_l
  _refln_F_squared_meas
  _refln_F_squared_sigma
 1 0 0 -0.1 0.2
 -1 0 0 0.8 0.3
 -1 0 0 0.4 0.2
 -1 0 0 1.1 0.3
 -1 0 0 0.5 0.2
 2 0 0 212.88 7.3
 -2 0 0 199.48 7.3
 -2 0 0 211.48 7.3
 -2 0 0 208.88 7.2
 -2 0 0 204.88 7.2
 -2 0 0 192.98 7
 -3 0 0 -0.1 1
 -3 0 0 0.3 0.7
 -3 0 0 -0.2 0.9
 -3 0 0 -0.8 1
 3 0 0 1.8 1.1
 5 0 0 0.3 0.5
 -5 0 0 -1 1.2
 -5 0 0 -0.7 1.3
 -5 0 0 -0.6 1.4
 -5 0 0 0.3 0.9
 5 0 0 -0.4 0.5
 5 0 0 1.4 1.5
 -7 0 0 1.4 1.7
 7 0 0 0.2 1.5
 -7 0 0 0.5 1
 -7 0 0 0.6 1.6
 -7 0 0 0.8 1.3
 7 0 0 -0.3 1.8
 -8 0 0 2356.36 79.69
 8 0 0 2370.56 79.49
 -8 0 0 2319.87 78.09
 8 0 0 2479.55 80.59
 9 0 0 2.7 2
 -9 0 0 -0.1 1.9
 -9 0 0 1.2 1.1
 9 0 0 0.6 1.9
 -9 0 0 -1.1 1.9
 -10 0 0 1542.95 54.69
 10 0 0 1605.84 56.19
 -10 0 0 1598.94 54.39
 10 0 0 1597.94 54.79
 11 0 0 -2.7 1.5
 -11 0 0 -0.6 2.1
 11 0 0 0.5 2
 -11 0 0 2.2 2.3
 -12 0 0 17.1 3.6
 -12 0 0 19.7 3.8
 12 0 0 17.9 3.5
 12 0 0 20.3 4
 -13 0 0 -1.5 2.4
 13 0 0 3 2.3
 -13 0 0 -1.2 3.1
 -13 0 0 -1 3.1
 13 0 0 -0.3 2.3
 -13 0 0 -1.5 3.1
 -13 0 0 4.2 3
 -13 0 0 1.6 2.4
 14 0 0 20.6 2.3
 -14 0 0 16.4 4.2
 -14 0 0 19.9 3.4
 14 0 0 14.4 5.1
 14 0 0 18.4 3.9
 -14 0 0 23.4 4.2
 -14 0 0 23.6 3.5
 -14 0 0 15.2 4
 -14 0 0 16.7 3.7
 -14 0 0 22.3 4.8
 -14 0 0 21.7 3.1
 -15 0 0 2 2.8
 15 0 0 2.2 1.9
 15 0 0 -0.4 2.2
 -15 0 0 -2.8 2.4
 -15 0 0 0.6 2.9
 -15 0 0 -0.9 2.6
 -15 0 0 -0.1 3.2
 -15 0 0 -1 3.2
 -15 0 0 3.9 3.9
 -15 0 0 0.8 2.8
 -16 0 0 225.18 11.9
 16 0 0 235.48 11.6
 -16 0 0 229.18 13.3
 16 0 0 226.48 9.5
 -16 0 0 242.38 11
 -16 0 0 239.58 13.5
 -16 0 0 224.98 10.1
 -16 0 0 218.38 10.9
 -16 0 0 240.68 12.6
 -17 0 0 -3.7 2.9
 -17 0 0 -0.9 3.9
 17 0 0 -2.2 2.7
 -17 0 0 1.7 2.9
 -17 0 0 -0.4 3.1
 17 0 0 0.3 1.6
 -17 0 0 -0.6 3.1
 -17 0 0 0.1 3.3
 -17 0 0 -0.7 2.8
 -17 0 0 4.3 3.3
 -18 0 0 76.69 6.3
 -18 0 0 57.99 7.1
 -18 0 0 54.39 5
 -18 0 0 63.69 6.4
 -18 0 0 66.49 6.2
 -18 0 0 78.39 8.1
 18 0 0 64.49 6.4
 -18 0 0 65.59 7.8
 18 0 0 59.69 4.4
 -18 0 0 68.39 5.8
 19 0 0 1.6 1.9
 -19 0 0 -1.9 3
 -19 0 0 0.8 3.2
 -19 0 0 2.3 2.9
 19 0 0 3.5 2.6
 -19 0 0 1.1 5
 -19 0 0 3.7 3.8
 -19 0 0 5 5.7
 -19 0 0 1.1 2
 -20 0 0 5.3 2.9
 20 0 0 2.3 2.9
 -20 0 0 4.8 3
 -20 0 0 3.5 3.3
 -20 0 0 0.5 3.5
 -20 0 0 2.9 3
 21 0 0 0.2 1.7
 -21 0 0 0.3 2.5
 -21 0 0 0.7 2.8
 -21 0 0 -0.6 3.3
 -21 0 0 2.3 2.6
 -21 0 0 0.9 2.8
 -22 0 0 34 4.4
 -22 0 0 35.7 4.4
 -22 0 0 39.5 4.4
 22 0 0 45.9 4.4
 -22 0 0 45.7 5.4
 -22 0 0 39 4.8
 -23 0 0 -3.3 2.5
 -23 0 0 -0.4 2.3
 23 0 0 2.5 1.6
 -23 0 0 0.9 2.5
 -23 0 0 -1.2 2.1
 23 0 0 -0.8 1.4
 -23 0 0 -1.1 2
 -24 0 0 1.4 2.2
 -24 0 0 2.1 1.8
 -24 0 0 1.3 1.8
 -24 0 0 1.2 2
 -25 0 0 0.8 1.3
 -25 0 0 1.4 1.4
 -25 0 0 -0.2 1.3
 0 -1 0 -0.1 0.2
 0 -1 0 -0.1 0.1
 0 1 0 -0.1 0.1
 -1 1 0 0.2 0.3
 -1 1 0 0.1 0.4
 -1 -1 0 0.2 0.2
 -1 1 0 0.2 0.3
 -1 1 0 0.2 0.3
 1 -1 0 0.2 0.3
 1 1 0 0.3 0.4
 -1 -1 0 0.5 0.5
 -1 -1 0 0.4 0.2
 -1 -1 0 0.3 0.3
 -1 -1 0 0.1 0.4
 -2 -1 0 27.8 1.1
 -2 -1 0 29.4 1.1
 -2 -1 0 27.6 1.4
 -2 1 0 27.9 1.6
 -2 1 0 27.9 1.6
 -2 -1 0 29.2 1.7
 -2 1 0 26.5 1.6
 -2 1 0 29.1 1.5
 2 1 0 29.7 1.8
 -2 -1 0 26.3 1.6
 -2 -1 0 30.2 1.8
 2 1 0 29.5 1.9
 -3 -1 0 0.9 1.2
 3 -1 0 0.8 1
 3 1 0 1.9 1.1
 -3 -1 0 1.3 1.1
 -3 1 0 1.1 1.1
 -3 1 0 1.6 1
 -3 1 0 0.4 1
 3 1 0 0.6 1.2
 -3 1 0 -0.7 0.9
 -3 -1 0 0.9 1.1
 -3 -1 0 0.5 0.5
 3 1 0 0.8 0.5
 -4 -1 0 370.16 13.7
 -4 1 0 389.56 13.5
 -4 -1 0 384.76 13.9
 -4 1 0 367.56 13.6
 4 -1 0 405.06 13.7
 4 1 0 393.96 13.9
 -4 1 0 373.46 13.3
 -4 1 0 380.66 13.5
 -4 -1 0 376.26 13.6
 -4 -1 0 377.96 12.8
 -5 -1 0 0.8 1.4
 5 1 0 -0.3 1.5
 -5 1 0 -1.4 1.3
 -5 -1 0 1.3 1.5
 -5 -1 0 0.1 0.7
 -5 1 0 2.2 1.5
 5 -1 0 0.6 1.3
 -5 1 0 -0.3 1
 -5 -1 0 0 1.4
 -5 1 0 0.9 1.4
 -6 1 0 3.6 2.7
 6 1 0 5.9 1.9
 6 1 0 6 2
 -6 1 0 4.2 1.6
 6 -1 0 5.1 1
 -6 -1 0 6.5 1
 -6 1 0 6.3 1.5
 6 -1 0 5.3 1.9
 6 -1 0 5.6 1.8
 -6 -1 0 4.1 1.6
 6 1 0 2.7 1.5
 -7 -1 0 1.2 1.6
 7 -1 0 0.8 1.5
 7 1 0 -0.7 1.5
 -7 -1 0 0.4 0.8
 7 -1 0 -0.5 1.6
 7 -1 0 1.1 0.7
 -7 1 0 0.8 1.5
 7 1 0 -0.7 1.6
 -7 1 0 0.5 1.6
 -7 -1 0 -0.1 1.6
 -7 1 0 -0.3 1.1
 -7 -1 0 0.6 1.4
 7 1 0 0.2 1.4
 8 -1 0 775.62 26.9
 -8 -1 0 762.82 27.2
 8 1 0 771.02 27.1
 8 -1 0 733.43 27.5
 -8 -1 0 771.52 25.7
 -8 1 0 740.43 26.9
 8 -1 0 743.83 24.9
 -8 1 0 759.12 27.6
 -8 1 0 737.13 25.8
 -8 -1 0 748.23 27.5
 8 1 0 695.73 27.6
 8 -1 0 740.33 24.9
 8 1 0 765.12 27.9
 -8 -1 0 726.53 27.2
 -9 -1 0 0.4 1.9
 -9 -1 0 3.1 1.9
 9 -1 0 1 1.9
 -9 -1 0 1.1 2
 9 1 0 1.8 1.9
 -9 1 0 2.2 2.1
 -9 1 0 -0.5 1.2
 9 -1 0 -0.8 1.8
 -9 1 0 0.1 1.9
 9 1 0 -0.5 1.9
 -10 -1 0 1451.75 51.59
 -10 1 0 1485.85 51.69
 10 1 0 1523.25 53.29
 -10 -1 0 1547.45 51.49
 10 -1 0 1494.25 51.69
 10 1 0 1463.65 51.89
 -10 1 0 1532.65 51.49
 10 -1 0 1471.75 52.89
 -10 1 0 1462.05 50.19
 -11 1 0 2.4 2.3
 11 -1 0 0.1 1.6
 11 -1 0 -1.1 1.8
 -11 1 0 -0.8 2
 -11 -1 0 -1.1 2
 11 1 0 1.8 1.9
 -11 -1 0 -1.7 1.9
 11 1 0 0.4 1.7
 12 -1 0 115.89 7.5
 12 1 0 111.69 8.6
 -12 -1 0 122.69 7.9
 -12 -1 0 112.79 7.4
 12 1 0 103.59 7.4
 -12 1 0 114.59 7.5
 12 -1 0 121.39 8.7
 -12 1 0 123.19 7.7
 -13 1 0 -3.6 3.1
 -13 -1 0 -2.2 2.3
 -13 1 0 -0.2 2.3
 -13 -1 0 -0.5 2.4
 -13 1 0 1.2 2.9
 -13 1 0 1.7 2.4
 13 1 0 -1.4 2.2
 -13 1 0 -0.1 3.4
 -13 -1 0 3.2 3.4
 13 -1 0 -1.2 2.1
 -13 -1 0 -1.4 2.3
 13 1 0 1.1 2.7
 -13 -1 0 1 2.8
 -13 1 0 -0.4 2.8
 13 -1 0 0 2.4
 -14 -1 0 452.35 17.2
 14 1 0 430.16 16.5
 -14 -1 0 445.46 16.9
 -14 1 0 450.85 16.9
 -14 1 0 449.76 17.5
 -14 -1 0 463.85 18.5
 -14 1 0 483.85 20.5
 -14 -1 0 461.55 17.4
 -14 1 0 459.65 17.4
 -14 -1 0 457.95 17.6
 -14 1 0 477.05 20.1
 -14 -1 0 479.65 20.5
 -14 -1 0 462.75 19.9
 14 -1 0 451.45 25.9
 14 -1 0 496.05 22.8
 14 1 0 457.85 20.2
 -14 1 0 448.46 18.3
 -14 1 0 451.55 18.1
 -14 1 0 458.05 17.2
 -14 -1 0 451.65 18.2
 -15 1 0 -3.2 2.5
 -15 1 0 2.5 3.1
 -15 1 0 -1.8 3.5
 15 1 0 4.3 1.7
 -15 -1 0 -1 3.3
 -15 -1 0 -2.7 2.6
 -15 -1 0 3.1 3.3
 -15 1 0 0.3 2.8
 -15 -1 0 -0.2 2.8
 -15 -1 0 1.3 2.9
 -15 1 0 1.3 2.9
 -15 1 0 2 2.7
 -15 1 0 1.6 3.1
 15 1 0 7.4 4.3
 15 1 0 2.1 2.8
 -15 1 0 -0.9 3.1
 -15 -1 0 2.8 3.8
 -15 -1 0 2.6 3
 -15 -1 0 -1.3 2.5
 -16 -1 0 38.9 4.3
 -16 -1 0 30.6 5.5
 -16 -1 0 42.8 6.1
 -16 1 0 32.8 3.9
 -16 -1 0 43.7 4.6
 -16 1 0 55.19 6.3
 -16 1 0 33.4 4.5
 -16 -1 0 49.8 7.4
 16 1 0 34.4 5
 -16 1 0 42.9 6
 -16 -1 0 48.6 5.8
 16 -1 0 37.5 3.2
 -16 -1 0 38.2 5
 -16 1 0 30.5 5.4
 16 1 0 38.3 3.4
 -16 1 0 38.1 6.1
 -16 1 0 42.2 4.9
 16 -1 0 38.9 5
 17 1 0 1.1 2.9
 -17 1 0 0.3 3.3
 -17 1 0 -0.9 3.2
 -17 1 0 -0.7 3.9
 -17 -1 0 -4.3 2.9
 -17 1 0 -1.3 2.6
 -17 -1 0 2.8 3.4
 -17 1 0 -1.9 2.9
 -17 -1 0 1 4
 -17 1 0 -1.1 2.9
 -17 1 0 6.7 3.6
 -17 -1 0 -2.7 3
 -17 1 0 -4.9 3.2
 -17 -1 0 -2.1 3.3
 -17 -1 0 -0.2 3.1
 17 -1 0 -1.8 2.6
 -17 -1 0 1.2 2.9
 17 1 0 4.5 1.9
 -17 -1 0 -0.1 2.9
 17 -1 0 2.9 1.5
 -18 -1 0 35.5 4
 -18 -1 0 42.9 5.1
 -18 -1 0 43.1 4.8
 18 -1 0 43.8 3.5
 18 -1 0 32 4.7
 -18 -1 0 50.19 7.6
 -18 1 0 59.49 8
 -18 1 0 42.7 5.6
 -18 -1 0 43.1 6.9
 -18 1 0 46.7 5.5
 -18 1 0 35.8 6
 -18 1 0 33.9 4
 18 1 0 44.3 4
 -18 -1 0 52.19 6.1
 -18 -1 0 47.6 5.4
 -18 1 0 46.7 5.2
 18 1 0 37.9 5.2
 -18 -1 0 45.3 5.8
 -18 1 0 45.1 5.5
 -19 -1 0 3.7 3.8
 -19 1 0 1.1 2.9
 19 -1 0 0.1 2.4
 -19 -1 0 2.7 3.3
 -19 1 0 1 3.1
 -19 -1 0 0.8 3.1
 -19 1 0 2.9 3.6
 19 1 0 -0.9 2.4
 19 1 0 -1.1 1.9
 -19 -1 0 -1.2 2.1
 -19 -1 0 2.5 6.3
 19 -1 0 1 1.8
 -19 1 0 7.2 5.6
 -19 1 0 1 3.8
 -19 -1 0 0.3 5.1
 19 1 0 -1.9 3.5
 -19 -1 0 -2.8 2.7
 -19 1 0 0.2 2.1
 -20 1 0 23.2 4.1
 20 1 0 14.7 3.3
 20 1 0 25.6 3.5
 20 -1 0 30 3.3
 -20 1 0 25.6 3.7
 -20 -1 0 28.2 3.9
 -20 -1 0 19.7 3.5
 -20 -1 0 25.8 4
 -20 1 0 26.8 4.7
 -20 -1 0 29.1 4.6
 -20 1 0 20.7 3.5
 -20 -1 0 20 4.4
 -20 1 0 20.7 3.6
 -21 -1 0 -1.9 3.2
 21 1 0 -1 2.3
 -21 1 0 0.6 2.5
 21 1 0 2 2.4
 21 -1 0 -1.6 1.5
 -21 -1 0 2.3 2.9
 -21 -1 0 -1.1 2.5
 -21 1 0 1.5 2.8
 -21 1 0 2.6 2.8
 -21 1 0 -1.5 2.6
 -21 1 0 0.2 3.2
 -21 -1 0 3.1 2.6
 -21 -1 0 0.5 2.8
 -22 -1 0 0.8 2.5
 -22 1 0 -0.7 2
 22 1 0 0.8 2
 -22 1 0 -1.3 3.6
 -22 -1 0 2.6 3.2
 -22 1 0 -1.4 2.8
 -22 1 0 -1.1 2.3
 -22 -1 0 -0.3 3.5
 -22 1 0 1.9 2.5
 22 1 0 2.8 1.9
 -22 -1 0 -2.4 3.2
 22 -1 0 5.4 1.6
 23 1 0 0.7 1.6
 -23 -1 0 0.3 2.2
 -23 1 0 1.5 2.5
 -23 1 0 -2.2 2
 -23 -1 0 0.8 2.5
 23 -1 0 0.5 1.8
 -23 1 0 -0.8 2
 23 1 0 0.1 1.4
 -23 1 0 0.3 2.3
 -23 -1 0 2.3 1.5
 -23 -1 0 1.3 2.6
 -23 -1 0 0.4 2.2
 -24 -1 0 3.2 1.8
 -24 -1 0 2.3 1.7
 -24 1 0 -0.1 2.2
 -24 -1 0 1.1 2.3
 -24 1 0 1.2 1.6
 -24 1 0 0.5 1.6
 -25 1 0 -0.4 1
 -25 -1 0 0.7 1.2
 -25 1 0 1.3 1.4
 -25 -1 0 -0.3 1.3
 -25 -1 0 1.1 1.2
 -25 1 0 -0.3 1.2
 0 2 0 635.04 21.3
 0 -2 0 652.63 21.6
 0 2 0 658.13 21.6
 0 2 0 651.83 21
 0 2 0 633.94 21.4
 0 -2 0 638.54 21.4
 1 2 0 0.8 0.7
 -1 2 0 0.1 0.3
 -1 -2 0 0.9 0.4
 -1 2 0 0.2 0.6
 1 2 0 1.3 0.4
 -1 2 0 1.2 0.6
 1 2 0 0.3 0.7
 -1 2 0 0.5 0.3
 -1 -2 0 -0.4 0.6
 -1 -2 0 0.6 0.7
 -1 2 0 0.5 0.3
 -1 2 0 1.4 0.5
 1 -2 0 0.8 0.6
 -1 -2 0 0.3 0.4
 -2 -2 0 43.4 2.2
 -2 2 0 45.9 1.6
 -2 2 0 43.6 2.2
 -2 2 0 44.8 2.4
 -2 2 0 44.7 2.2
 -2 -2 0 47.9 2.8
 2 2 0 44.7 2.7
 2 -2 0 42.6 2.4
 2 2 0 46.6 2.7
 -2 2 0 46.1 1.6
 -2 2 0 44.3 2.2
 -2 -2 0 44.1 2.6
 3 2 0 2.3 1.5
 -3 2 0 0.3 1
 -3 2 0 0.9 1.2
 -3 -2 0 0.7 0.6
 3 2 0 0.6 1.3
 -3 -2 0 1.1 1.4
 -3 -2 0 1.2 1.3
 -3 2 0 1.2 1.1
 -3 -2 0 0.2 1.1
 -3 2 0 1.9 1.2
 -4 2 0 113.89 5
 4 2 0 102.39 4.7
 -4 -2 0 109.59 5.1
 4 2 0 109.49 5.5
 -4 -2 0 107.79 5.5
 -4 2 0 110.09 4.8
 -4 -2 0 114.69 3.7
 -4 -2 0 104.49 5
 4 -2 0 121.29 5.1
 -4 2 0 108.69 5
 4 2 0 107.69 5.4
 -4 2 0 108.19 5
 -5 2 0 -0.4 1.3
 -5 2 0 0.5 1.2
 -5 -2 0 0.7 0.4
 5 -2 0 0.8 1.3
 -5 2 0 -0.3 1.3
 -5 -2 0 0.4 1.5
 -5 2 0 0.1 1.3
 -5 -2 0 -0.6 1.4
 -5 -2 0 1.5 1.4
 5 2 0 0.6 1.4
 5 2 0 -0.2 1.5
 -6 2 0 742.23 25.9
 -6 2 0 766.42 26.7
 6 -2 0 787.32 26.2
 6 2 0 755.02 27
 -6 -2 0 765.92 26.2
 6 2 0 743.23 26.5
 -6 2 0 760.32 25.9
 -6 -2 0 728.73 26.7
 -6 2 0 739.93 26.6
 6 -2 0 760.52 26.6
 6 -2 0 742.63 25.5
 6 2 0 728.03 27
 7 2 0 0.3 1.7
 -7 2 0 -0.6 1.4
 -7 -2 0 0.1 1.6
 -7 -2 0 -0.1 1.5
 7 -2 0 0.6 0.9
 -7 2 0 1.5 1.4
 7 -2 0 0.3 1.4
 -7 -2 0 0.7 1.6
 7 2 0 2.8 1.9
 -7 2 0 -0.1 1.5
 -7 2 0 2.5 1.8
 7 -2 0 -0.5 1.4
 8 2 0 217.18 11.2
 -8 -2 0 235.68 10.5
 8 2 0 245.88 11.5
 8 -2 0 249.88 9.2
 -8 2 0 247.28 10.6
 -8 -2 0 247.38 10.4
 8 -2 0 242.78 10.4
 8 -2 0 234.78 11
 -8 -2 0 257.27 12
 9 2 0 -1.5 1.8
 9 -2 0 -0.5 0.8
 -9 -2 0 -0.1 2
 9 -2 0 1.3 0.9
 -9 2 0 2 2
 9 2 0 -0.2 2
 -9 2 0 0.6 1.4
 -9 2 0 0.1 1.9
 -9 -2 0 -0.3 1.4
 -9 -2 0 1 2.1
 9 -2 0 1.2 1.7
 9 -2 0 -1.3 1.7
 -10 2 0 690.43 25.5
 -10 2 0 672.73 24.3
 -10 2 0 684.63 25.2
 10 -2 0 665.43 25.3
 10 -2 0 666.63 22.9
 -10 -2 0 702.03 25.4
 10 2 0 655.83 25.8
 10 2 0 698.73 27.1
 10 -2 0 676.53 22.9
 10 -2 0 687.73 26.5
 -10 -2 0 672.93 25.5
 11 -2 0 1.4 1.9
 -11 -2 0 -2.2 1.9
 -11 2 0 -0.7 1.4
 11 2 0 5.4 2.2
 -11 2 0 0.2 2.2
 11 -2 0 -0.6 1.7
 -11 -2 0 2.9 2.3
 -11 2 0 2 2.3
 12 -2 0 31.2 4.1
 -12 2 0 21.3 3.9
 12 2 0 27.7 2.4
 12 -2 0 29.4 4.9
 -12 -2 0 25.7 4.2
 12 2 0 20.1 4
 -12 -2 0 26 2.8
 -12 -2 0 23.6 3.9
 -12 2 0 28.2 4.1
 12 2 0 22.1 3.9
 -13 -2 0 -1.2 2.5
 13 2 0 1.8 1.2
 -13 2 0 2.6 2.7
 -13 -2 0 1.7 1.5
 -13 2 0 1.2 3
 -13 2 0 -1.8 2.3
 -13 -2 0 2.8 2.8
 13 2 0 5.4 2.7
 -13 -2 0 2.4 2.7
 -13 -2 0 1.5 3.8
 -13 2 0 3.3 3.2
 -13 2 0 0.2 2.3
 -13 -2 0 -1.3 2.3
 13 -2 0 2 2.5
 13 -2 0 -4.1 2.1
 -13 -2 0 -2.7 2.7
 -14 2 0 255.47 12.1
 -14 2 0 274.97 13.8
 -14 -2 0 245.38 9.6
 -14 2 0 253.87 10.9
 14 -2 0 245.98 14.7
 14 2 0 284.87 16.1
 14 2 0 248.38 13.6
 -14 2 0 253.07 10.4
 -14 -2 0 250.37 11
 14 -2 0 237.08 13
 14 2 0 256.47 12.2
 -14 2 0 271.97 13.4
 -14 2 0 269.67 12
 -14 -2 0 288.37 14
 -14 2 0 262.47 11.1
 -14 -2 0 255.67 12.2
 14 2 0 236.28 10.1
 -14 -2 0 258.37 10.7
 -14 -2 0 275.37 12
 -14 -2 0 257.67 11.1
 -14 2 0 242.08 11.1
 -14 -2 0 266.47 13.4
 -15 2 0 -2.1 2.7
 -15 2 0 2.8 3.4
 15 2 0 3.2 3.9
 -15 -2 0 -1.3 3.7
 -15 2 0 -0.9 3
 -15 2 0 -2.6 2.6
 15 -2 0 1.1 6
 -15 -2 0 -0.3 2.8
 -15 -2 0 0.8 1.5
 15 2 0 -0.2 1.4
 -15 -2 0 3 3.1
 -15 2 0 -0.4 2.8
 -15 2 0 -1.6 2.3
 -15 -2 0 -3.9 3
 -15 -2 0 -3.5 2.6
 -15 -2 0 3.2 3.1
 -15 2 0 0.9 2.8
 15 2 0 -0.2 3.4
 -15 -2 0 -3.6 2.1
 -15 2 0 2.1 3.7
 -15 -2 0 -4.2 3
 16 2 0 211.28 9.2
 -16 -2 0 212.78 11.3
 -16 -2 0 225.68 10.2
 -16 2 0 225.08 13.1
 -16 2 0 212.08 11.2
 -16 2 0 218.78 10.9
 -16 -2 0 253.97 14.7
 -16 -2 0 224.18 13
 -16 -2 0 214.58 10
 -16 -2 0 206.48 12.6
 -16 2 0 207.98 9.6
 -16 2 0 202.68 10.1
 16 2 0 216.18 11.1
 -16 2 0 223.08 13
 -16 -2 0 204.58 9.6
 16 -2 0 207.88 10.6
 -16 -2 0 218.18 11.1
 -16 -2 0 189.18 7.9
 -16 2 0 214.68 10.1
 17 2 0 1.1 2
 -17 -2 0 0.8 3.3
 -17 2 0 1.5 2.7
 -17 2 0 -0.9 2.9
 -17 2 0 2.6 3
 -17 2 0 -0.6 3
 -17 2 0 -4.1 3
 -17 -2 0 -1.4 3.4
 -17 2 0 1.9 3.8
 -17 -2 0 0.9 2.9
 -17 -2 0 -1 2.9
 -17 2 0 -3.3 3.4
 -17 -2 0 2.1 3
 -17 -2 0 -0.1 3.9
 -17 -2 0 5 4.1
 17 2 0 1.1 3.3
 -17 2 0 -0.9 3.2
 -17 -2 0 0.9 3.2
 -18 2 0 133.99 7.7
 18 -2 0 117.69 8
 -18 -2 0 142.59 9.2
 18 2 0 126.69 7.5
 18 2 0 132.99 6.9
 -18 -2 0 122.09 10.1
 -18 -2 0 135.09 10.5
 -18 -2 0 133.19 7.7
 -18 2 0 126.59 7.5
 -18 2 0 132.49 8.9
 -18 2 0 140.69 8.6
 -18 -2 0 135.19 7.9
 -18 2 0 116.49 6.8
 -18 -2 0 134.09 7.9
 18 -2 0 126.09 6.2
 18 2 0 123.79 8.6
 -18 2 0 136.29 7.7
 -18 -2 0 112.39 6.8
 -18 -2 0 134.09 8.6
 -18 2 0 120.09 10
 18 2 0 115.99 7.3
 -19 2 0 -0.8 2.8
 -19 -2 0 -3.6 1.9
 -19 2 0 -0.4 3
 -19 -2 0 0.8 4
 19 2 0 1.1 2.2
 -19 2 0 1.7 4.1
 -19 2 0 3.6 3.8
 -19 2 0 -4.4 1.9
 19 2 0 4.4 4.3
 -19 -2 0 6.1 5.4
 -19 -2 0 4.5 4.5
 -19 -2 0 2.8 3.2
 -19 2 0 -4.3 5
 19 -2 0 1.5 1.7
 19 2 0 -4.3 1.7
 19 2 0 0.2 2.6
 -19 -2 0 2.1 3.6
 -19 2 0 6.5 4.8
 -19 -2 0 -1.7 3.6
 20 2 0 155.78 8.4
 -20 2 0 162.58 8.4
 -20 -2 0 188.98 9.7
 -20 2 0 189.28 8.9
 -20 -2 0 175.78 8.7
 -20 2 0 182.08 9.4
 20 2 0 137.19 11
 20 2 0 171.68 11
 20 -2 0 173.28 7.9
 -20 -2 0 180.38 8.7
 20 2 0 173.98 8.5
 -20 -2 0 173.58 8.8
 -20 2 0 180.38 8.5
 -20 -2 0 182.28 9.8
 -20 2 0 177.68 9.7
 -21 2 0 -2.9 2.4
 21 -2 0 6.2 1.8
 -21 -2 0 0.9 2.6
 -21 -2 0 -3.2 3.1
 -21 -2 0 -0.1 2.9
 -21 2 0 -0.7 3.2
 21 2 0 1.4 2.4
 -21 -2 0 0.1 2.7
 -21 2 0 -0.9 2.5
 -21 2 0 3 2.9
 -21 2 0 -2.3 2.6
 -21 -2 0 1 2.9
 21 2 0 0.4 3.4
 -22 2 0 120.49 6.5
 -22 -2 0 123.59 7.3
 22 2 0 119.39 5.9
 -22 -2 0 106.39 6.2
 -22 -2 0 100.39 8.3
 -22 2 0 130.29 7.1
 -22 -2 0 116.09 6.8
 -22 -2 0 127.89 6.6
 -22 2 0 114.29 6.3
 -22 2 0 122.59 7.6
 -22 2 0 102.69 5.4
 22 -2 0 109.19 5.4
 22 2 0 121.49 6.1
 23 2 0 -2.7 1.6
 -23 -2 0 -0.9 2.1
 -23 -2 0 2.3 2.6
 -23 -2 0 -0.7 2.1
 -23 -2 0 0.9 2.7
 -23 2 0 2.8 2.1
 -23 2 0 -0.5 2.2
 -23 2 0 -1.3 1.9
 -23 -2 0 -0.1 1.4
 -23 2 0 1.7 3.5
 23 2 0 2.6 1.5
 -24 -2 0 178.88 7.5
 -24 2 0 203.48 7.8
 -24 -2 0 195.08 8.1
 -24 2 0 174.58 7.2
 24 2 0 194.78 7.6
 -24 2 0 205.78 8.7
 -24 -2 0 198.88 8
 -25 2 0 0.4 1.3
 -25 2 0 0 1.2
 -25 -2 0 0.2 1.2
 -25 -2 0 0.9 1.1
 -25 -2 0 0.3 1.2
 0 3 0 0.8 0.8
 0 3 0 0.2 0.3
 0 -3 0 -0.4 0.8
 0 -3 0 -0.1 0.9
 0 3 0 0.2 0.9
 0 3 0 0.2 0.8
 1 3 0 0.5 0.6
 -1 3 0 -0.4 0.9
 -1 -3 0 -0.7 0.9
 -1 3 0 0.5 0.5
 -1 -3 0 0.1 0.5
 -1 -3 0 0.2 1.1
 1 3 0 0.8 1
 1 3 0 0.1 0.6
 -1 3 0 0.4 0.5
 -1 3 0 -0.4 0.7
 1 3 0 -0.4 1
 1 -3 0 -0.2 0.9
 -1 3 0 0.7 0.9
 -2 3 0 168.08 6.3
 -2 -3 0 157.58 6.7
 -2 -3 0 158.48 6.6
 2 3 0 154.28 6.5
 2 -3 0 159.48 6.4
 -2 -3 0 146.79 5.8
 -2 3 0 159.38 5.5
 -2 3 0 158.88 5.5
 -2 3 0 153.88 5.8
 -2 3 0 157.68 6.1
 -2 3 0 159.28 6
 -2 -3 0 154.38 5.9
 2 3 0 154.18 6.7
 -3 -3 0 0.5 0.8
 -3 3 0 1.2 1.2
 3 -3 0 1.5 1.4
 -3 3 0 0.7 1.4
 -3 -3 0 1.8 1.6
 -3 -3 0 1.4 1.2
 -3 3 0 0.8 1.1
 -3 3 0 1.5 1.3
 3 3 0 0.6 1.5
 -3 -3 0 1.7 1.4
 -3 -3 0 1.7 1.7
 3 3 0 0.7 0.9
 3 3 0 0.2 1.6
 -5 3 0 0.5 1.3
 5 3 0 1.4 1.7
 -5 -3 0 1.5 1.4
 5 3 0 1.7 1.6
 5 3 0 0.9 1
 5 3 0 1.6 1.6
 -5 -3 0 2.2 0.5
 -5 3 0 0.2 1.4
 -5 -3 0 -0.3 1.4
 5 -3 0 1.3 1.3
 -5 -3 0 0.1 1.6
 5 -3 0 -0.2 1.2
 -5 3 0 0.7 1.4
 -5 3 0 2 1.5
 -6 3 0 58.49 3.8
 -6 -3 0 56.19 3.9
 6 3 0 56.69 4.6
 -6 -3 0 55.79 4.3
 -6 -3 0 59.29 4.4
 -6 3 0 56.49 4.2
 6 -3 0 63.89 3.9
 6 3 0 53.39 4.5
 6 -3 0 59.09 4
 6 3 0 59.69 4.4
 -6 3 0 57.79 3.8
 -6 3 0 57.59 3.8
 7 3 0 2.6 1.9
 7 -3 0 2.2 1.5
 7 -3 0 1.4 1.5
 -7 -3 0 0.7 1.6
 -7 3 0 -0.9 1.5
 7 3 0 2.9 1.8
 7 3 0 0.3 1.8
 -7 -3 0 0 1.5
 -7 3 0 2.3 1.6
 -7 3 0 1.2 1.6
 7 -3 0 -1.1 1
 -7 -3 0 -0.9 1.6
 -7 3 0 0.5 1.6
 8 -3 0 585.64 20.4
 8 -3 0 587.24 21.1
 -8 -3 0 550.04 21.1
 -8 -3 0 575.54 21.2
 -8 3 0 592.04 21.3
 -8 3 0 584.64 20.9
 8 3 0 556.94 21.7
 -8 -3 0 534.95 22
 -8 3 0 581.04 20.8
 8 -3 0 574.54 21.8
 8 3 0 591.34 22.5
 -8 3 0 560.14 22
 9 -3 0 5.3 1.4
 9 -3 0 -1.2 1.6
 -9 -3 0 7.6 2.5
 9 3 0 0.3 2
 -9 3 0 -0.7 1.5
 -9 -3 0 -1.2 1.8
 -9 3 0 -1.7 1.9
 9 3 0 1.2 2
 9 -3 0 2.6 1.9
 -9 3 0 2.7 2.2
 10 -3 0 265.77 11.9
 10 3 0 269.27 12.6
 10 3 0 277.07 13.5
 10 -3 0 258.07 10.3
 -10 -3 0 270.87 12
 -10 3 0 260.37 12.3
 -10 -3 0 259.17 12
 10 -3 0 265.67 10.4
 -10 3 0 274.77 12.2
 -10 3 0 270.67 12
 10 -3 0 279.17 12.9
 -11 -3 0 -0.2 2.1
 11 -3 0 0.2 0.9
 11 3 0 -0.9 1.8
 -11 3 0 0.2 2
 -11 3 0 -0.3 2
 11 3 0 0.8 1.1
 11 3 0 1.7 2.3
 -11 3 0 0.9 1.5
 -11 -3 0 0.5 2
 11 -3 0 -2.1 1.6
 11 -3 0 -2 1.7
 -11 -3 0 2.1 1.1
 12 3 0 944.51 35.9
 12 -3 0 910.11 34.8
 12 3 0 907.91 32.3
 12 -3 0 876.41 33
 -12 -3 0 926.21 33.3
 -12 3 0 911.41 33.5
 12 3 0 883.11 33.9
 -12 3 0 864.61 31.8
 12 3 0 812.42 30.3
 -12 -3 0 854.81 30.4
 -12 -3 0 904.61 33.4
 -12 3 0 924.11 33.1
 -13 -3 0 -0.3 2.9
 -13 3 0 -1.9 2.2
 -13 -3 0 -1.6 1.4
 -13 -3 0 -0.8 2.9
 -13 3 0 -0.3 3.2
 13 -3 0 5.6 2.5
 13 3 0 1.2 1.3
 -13 3 0 3.7 3.2
 -13 3 0 2.4 2.6
 -13 3 0 -1 3.2
 13 3 0 3 2.6
 -13 3 0 3 4.5
 -13 -3 0 0.8 1.3
 13 3 0 2.6 2.3
 13 3 0 2.5 2.5
 13 -3 0 -1.7 2.2
 -13 -3 0 -4.6 1.9
 -13 -3 0 3.4 2.7
 -14 -3 0 128.79 7.2
 14 3 0 119.99 9.2
 14 3 0 139.29 8.3
 -14 3 0 138.29 9.3
 -14 -3 0 131.39 8.9
 -14 3 0 134.99 8
 -14 -3 0 131.69 6.9
 14 -3 0 115.39 8.5
 -14 3 0 142.69 9.2
 -14 3 0 132.69 7.8
 14 -3 0 127.09 9.6
 -14 3 0 133.89 6.9
 14 3 0 145.09 11.1
 14 -3 0 141.89 10.5
 -14 -3 0 131.89 8.6
 -14 -3 0 134.79 9.2
 -14 -3 0 135.39 8
 -14 3 0 133.29 7.2
 -14 -3 0 126.09 6.2
 -14 3 0 135.49 8.1
 -14 -3 0 123.39 5.9
 -14 3 0 132.39 7.3
 -14 -3 0 141.99 7.5
 -15 -3 0 0.4 3.1
 -15 3 0 0.4 3.1
 -15 3 0 -0.9 2.3
 -15 -3 0 3.7 4
 -15 -3 0 2.2 2.9
 15 -3 0 -1 5.5
 15 -3 0 -7.6 3.7
 -15 3 0 0.3 2.7
 -15 -3 0 3.4 2.9
 -15 3 0 0.1 3.6
 15 3 0 0.2 2.6
 -15 -3 0 0.5 3.1
 -15 -3 0 -3.1 3.1
 -15 3 0 0.5 2.8
 -15 3 0 -0.5 2.7
 15 3 0 1.3 1.6
 -15 -3 0 -0.6 1.7
 -15 3 0 -0.3 3.3
 15 3 0 0.5 3.6
 -15 -3 0 5 2.9
 -15 3 0 3.8 3.2
 -16 3 0 176.68 10
 -16 3 0 166.38 11.2
 -16 -3 0 187.08 10.1
 -16 -3 0 180.58 10.3
 -16 3 0 171.08 8.4
 -16 -3 0 168.98 11.5
 -16 -3 0 195.18 11.8
 -16 3 0 182.38 10
 -16 -3 0 175.18 8.7
 -16 -3 0 191.48 10.5
 -16 3 0 176.88 9
 -16 -3 0 182.18 9.4
 -16 3 0 195.48 12.2
 16 3 0 173.08 10.3
 -16 3 0 169.68 9.2
 16 3 0 183.38 8.3
 -16 -3 0 163.08 7.1
 -16 -3 0 186.98 9.1
 -16 3 0 183.78 11.7
 17 -3 0 0.5 2.7
 -17 3 0 -0.2 2.9
 -17 -3 0 0.6 3.4
 -17 3 0 1.5 3.2
 17 3 0 -1.3 2.9
 17 3 0 -1.7 2.5
 -17 -3 0 2.3 3.2
 -17 3 0 1.7 3.4
 -17 -3 0 0.5 1.6
 -17 3 0 -1.6 2.7
 -17 3 0 -1.2 3.7
 -17 -3 0 -0.5 3.3
 -17 -3 0 3.3 3.4
 17 3 0 1.6 2.7
 -17 -3 0 -0.3 3.8
 -17 3 0 -4.3 3.4
 -17 -3 0 -0.5 3.1
 -17 -3 0 0.5 3
 -17 -3 0 0.7 3.4
 -17 3 0 0.6 2.9
 -17 3 0 3 3.5
 -18 -3 0 38.7 4.8
 -18 3 0 40.1 6.1
 -18 -3 0 34.8 6.1
 18 3 0 39.4 4.1
 -18 -3 0 28.8 5.6
 -18 3 0 48.2 6
 -18 -3 0 30.1 3.7
 18 3 0 36.5 5.8
 -18 -3 0 43.6 4.8
 -18 -3 0 35.4 4.5
 18 3 0 38.7 4.8
 18 3 0 37.6 4.7
 -18 3 0 46.8 5.7
 -18 3 0 42.5 4.7
 -18 -3 0 48.5 5.9
 -18 -3 0 45 5.6
 -18 3 0 49.2 5.2
 -18 3 0 34.5 4.3
 -18 3 0 36.7 4.4
 -19 -3 0 -2.8 4.7
 -19 -3 0 0.4 2.2
 -19 3 0 -0.9 2.2
 19 3 0 -0.7 2.7
 -19 -3 0 0.1 5.4
 -19 3 0 3 4.6
 -19 -3 0 -3.5 3.4
 19 3 0 2.5 2.4
 -19 3 0 4.5 5.1
 -19 3 0 5.5 6.2
 -19 3 0 -4.4 3.4
 -19 -3 0 -1.9 3.5
 19 3 0 -0.5 2
 -19 -3 0 1.4 4.2
 -19 3 0 -1.2 2.7
 20 3 0 19.7 5.2
 -20 3 0 16.6 4.1
 -20 -3 0 9.3 3.4
 -20 -3 0 14.8 3.6
 -20 3 0 12.7 3.2
 -20 -3 0 11.8 3.8
 -20 -3 0 20.6 3.6
 20 3 0 14.9 3.1
 -20 3 0 17.1 4
 20 3 0 14.8 3.1
 -20 -3 0 14.9 3.6
 -20 3 0 12.9 3.1
 20 3 0 22.5 4.8
 -20 3 0 8.7 2.8
 21 3 0 -2.1 2.8
 -21 -3 0 -0.6 3.1
 -21 3 0 -0.9 3.1
 -21 3 0 2.5 2.7
 -21 -3 0 -0.8 2.7
 -21 3 0 1.4 3.7
 -21 -3 0 -0.2 2.6
 -21 -3 0 4.1 3.1
 -21 3 0 1.5 2.6
 -21 3 0 -1 2.7
 -21 -3 0 -0.5 2.5
 22 3 0 101.29 5.7
 -22 3 0 65.59 6.7
 -22 3 0 83.19 5.3
 -22 3 0 91.79 5.8
 -22 -3 0 89.09 5.7
 -22 -3 0 81.19 5.9
 -22 3 0 84.99 5.7
 -22 3 0 71.19 4.9
 22 3 0 88.49 4.9
 -22 -3 0 86.19 6.5
 -22 -3 0 83.79 6.1
 -22 -3 0 69.89 7.3
 23 3 0 -1.3 2
 -23 -3 0 0.9 2.6
 -23 -3 0 0.2 2.4
 -23 -3 0 1.5 1.6
 -23 3 0 2.1 2.2
 23 3 0 1.4 1.5
 -23 -3 0 -0.9 2.1
 -23 3 0 0.3 2.4
 -23 3 0 -1.7 2.6
 -23 3 0 -0.5 1.9
 -23 -3 0 -0.2 2.3
 -24 3 0 1.7 1.8
 -24 -3 0 -0.6 1.9
 24 3 0 0.6 1.9
 -24 3 0 2.1 1.7
 -24 -3 0 -0.3 1.8
 -24 -3 0 -0.8 2
 -24 3 0 0.2 1.7
 -24 3 0 0.1 1.9
 -24 -3 0 1.8 1.8
 -25 -3 0 0 1.2
 -25 -3 0 0.3 1.4
 -25 3 0 -0.4 1.2
 -25 -3 0 -1.9 1.2
 -25 3 0 1 1.2
 0 -4 0 521.05 18.2
 0 4 0 522.05 18.4
 0 4 0 519.85 17.8
 0 4 0 517.45 17.1
 0 -4 0 534.25 18.4
 0 4 0 502.35 17.7
 1 4 0 0.4 1.8
 1 -4 0 0.9 1.1
 1 -4 0 0.8 1.5
 -1 4 0 0.2 1.4
 1 4 0 0.3 0.9
 1 4 0 0.4 0.8
 1 4 0 0.5 1.4
 -1 -4 0 -0.1 1.4
 -1 4 0 1.6 1.4
 -1 -4 0 0.3 0.6
 -1 -4 0 0.4 1.6
 1 4 0 1.6 1.1
 -1 4 0 0.5 0.9
 -2 -4 0 96.89 5.2
 2 4 0 90.29 4.3
 2 4 0 92.39 4.3
 -2 4 0 89.99 4.6
 2 4 0 96.29 4.9
 2 4 0 88.99 3.7
 2 4 0 89.59 5.1
 -2 4 0 89.39 3.6
 -2 4 0 89.79 4.1
 -2 4 0 91.89 3.8
 -2 -4 0 93.89 5
 -2 4 0 89.19 3.8
 2 -4 0 91.79 3.3
 2 -4 0 88.99 4.8
 -2 -4 0 86.29 3.8
 -2 -4 0 90.99 4.3
 -2 4 0 86.59 4.5
 3 4 0 0.2 1.6
 3 -4 0 0 1.5
 -3 -4 0 -0.2 1
 3 -4 0 -0.8 0.7
 3 4 0 0.6 1.3
 -3 -4 0 -0.3 1
 -3 4 0 0.9 1.5
 -3 4 0 -0.5 1.1
 -3 4 0 0.5 1.3
 -3 4 0 -0.2 0.5
 -3 4 0 0.1 0.6
 3 4 0 -1.5 1.5
 -3 -4 0 1.7 1.6
 3 4 0 0.3 1.1
 -3 -4 0 0.8 1.8
 4 4 0 442.66 16.5
 -4 4 0 443.46 16.2
 -4 -4 0 446.96 16.8
 -4 -4 0 451.85 16.2
 4 -4 0 449.36 15.7
 4 4 0 451.85 16.7
 -4 -4 0 448.46 15.4
 -4 -4 0 428.26 15.8
 4 -4 0 470.65 16.4
 4 4 0 448.56 17.2
 -4 4 0 435.46 15.8
 4 4 0 438.86 16.1
 -4 4 0 430.36 15.7
 -4 4 0 453.65 16
 -4 -4 0 470.45 16.9
 5 4 0 0.1 1.5
 -5 -4 0 0.8 1.7
 -5 -4 0 0.8 1.7
 5 4 0 0.6 1.7
 5 -4 0 -0.5 0.9
 -5 -4 0 1.8 0.8
 -5 4 0 0.8 1.3
 5 4 0 1.5 1.2
 -5 -4 0 -0.3 1.3
 -5 4 0 1.4 1.5
 -5 4 0 0.2 1.3
 5 -4 0 -0.6 1.4
 5 4 0 1.4 1.7
 -5 4 0 -1 1.5
 6 4 0 790.22 28.5
 6 4 0 818.32 29.2
 -6 -4 0 775.62 29.4
 6 4 0 873.21 30.8
 6 -4 0 828.62 28.9
 -6 4 0 808.22 28.4
 6 -4 0 867.21 28.6
 -6 -4 0 797.32 28.4
 6 4 0 813.82 30.4
 -6 -4 0 862.11 26.7
 -6 4 0 817.02 28.4
 -6 4 0 814.92 28.6
 -6 4 0 796.02 28.5
 6 4 0 803.72 28.3
 -6 -4 0 807.32 28.6
 6 -4 0 825.22 28.6
 7 4 0 1.2 1.9
 7 -4 0 0.6 1.6
 -7 4 0 0.4 1.6
 -7 -4 0 -0.6 1.5
 7 4 0 0.7 1.1
 7 -4 0 1.3 1.5
 -7 -4 0 0.8 1.6
 -7 4 0 1.4 1.7
 -7 4 0 0.1 1.5
 -7 4 0 -0.8 1.5
 7 -4 0 -0.2 1.2
 7 4 0 2.5 1.9
 -7 -4 0 0.4 2.2
 7 4 0 0.8 1.5
 7 -4 0 1.4 1.2
 -8 4 0 15.4 2.7
 -8 4 0 13.9 2.8
 8 -4 0 11.2 2
 8 4 0 11.6 2.8
 8 -4 0 10.8 2.4
 -8 4 0 13.4 2.6
 -8 -4 0 13.6 2.9
 -8 -4 0 10 2.4
 -8 4 0 14.1 2.9
 8 -4 0 9.4 2.3
 8 4 0 10.6 2.8
 -9 4 0 -0.2 1.8
 9 -4 0 -0.2 1.6
 9 -4 0 -0.8 1.6
 -9 4 0 0.5 1.9
 9 -4 0 -0.7 1.1
 9 4 0 -0.3 1.9
 -9 -4 0 1 2.1
 -9 4 0 -0.6 1.6
 9 4 0 -0.6 1.7
 9 4 0 -0.4 1.8
 -9 4 0 0.2 1.9
 -9 -4 0 -0.9 1.8
 -10 4 0 48 4.7
 -10 -4 0 54.99 4.9
 10 4 0 49.1 5.2
 -10 4 0 56.79 4.4
 10 -4 0 46 3.6
 -10 4 0 47.8 4.8
 10 4 0 46.5 5.5
 10 -4 0 51.19 5
 10 -4 0 51.09 4.5
 10 4 0 45.7 4.5
 -10 -4 0 50.89 4.9
 11 4 0 -1.5 2.1
 -11 -4 0 0.6 1.4
 -11 4 0 -0.4 1.5
 -11 -4 0 0.1 2.1
 11 4 0 -1 2
 11 -4 0 -1.7 1.7
 -11 -4 0 1.4 2.3
 -11 4 0 -1.2 1.9
 11 4 0 2 2.1
 11 -4 0 1.2 1.7
 11 -4 0 -0.5 1.1
 11 -4 0 0.7 1.1
 -11 4 0 2.3 2.4
 11 -4 0 1.6 2
 12 -4 0 7.6 1.4
 12 -4 0 4.2 2.6
 12 4 0 3.6 3.1
 12 -4 0 8.9 2.9
 -12 -4 0 5 2.6
 -12 4 0 8.6 3
 -12 -4 0 6.9 3
 -12 -4 0 5.5 1.7
 12 4 0 3.7 3.4
 -12 4 0 7.6 2.8
 12 4 0 9.8 1.8
 12 4 0 7.4 2.7
 12 -4 0 9.4 2.5
 -12 -4 0 4.7 2.8
 -12 -4 0 9.1 3.4
 -12 4 0 7.9 2.4
 -13 -4 0 -3.2 2.7
 -13 4 0 -0.8 2.3
 13 4 0 0.1 2.2
 -13 -4 0 2.3 2.7
 -13 4 0 -3.5 2.3
 -13 -4 0 -0.6 1.5
 -13 -4 0 -0.3 2.4
 13 -4 0 -1.4 2.2
 -13 4 0 2.1 3.4
 -13 4 0 -2.3 2.1
 -13 -4 0 -0.4 1.7
 13 4 0 5 3
 -13 -4 0 0.3 3.4
 -13 -4 0 0.6 2.7
 13 4 0 -0.2 1.3
 -13 4 0 1.6 2.5
 13 -4 0 0.3 2.2
 13 -4 0 -2.4 2.2
 13 4 0 3.4 2.4
 -14 -4 0 87.89 6.6
 -14 -4 0 92.79 7.6
 -14 4 0 101.49 6.5
 -14 4 0 102.79 8
 14 4 0 93.29 5.3
 -14 -4 0 88.09 5
 14 4 0 109.49 7.3
 14 4 0 85.69 8.1
 14 4 0 106.49 9.3
 -14 4 0 97.89 6.2
 14 4 0 86.29 7.5
 -14 4 0 88.39 5.7
 14 -4 0 77.59 8
 -14 -4 0 109.19 8.1
 14 -4 0 96.19 9.1
 -14 -4 0 97.39 6.4
 -14 -4 0 97.49 7.1
 -14 -4 0 99.29 5.5
 -14 -4 0 98.19 6.4
 -14 4 0 86.79 6.8
 -14 4 0 106.89 8.1
 -14 -4 0 99.19 7.9
 -14 4 0 80.59 5.9
 -14 4 0 103.49 7.1
 15 4 0 -0.6 1.6
 -15 -4 0 -0.1 3.2
 15 4 0 4.4 2.6
 15 4 0 0.9 3
 -15 4 0 -0.9 3.2
 -15 -4 0 0.4 2.9
 -15 -4 0 1.9 2
 -15 4 0 -2.1 2.3
 -15 4 0 0.3 2.7
 -15 -4 0 4.6 2.8
 -15 4 0 -0.3 2.8
 -15 4 0 -3.2 2.8
 -15 -4 0 -1.3 2.5
 -15 4 0 -2.7 2.6
 -15 -4 0 -2.5 3.7
 -15 -4 0 0.1 3.2
 -15 4 0 0.7 4.7
 15 4 0 -4.2 4.3
 15 4 0 -2.2 2.4
 -15 -4 0 -1.5 2.8
 -15 4 0 4.4 3.6
 -15 4 0 2.3 2.9
 16 4 0 6.2 3
 -16 -4 0 4 3.7
 -16 4 0 4 3.7
 -16 -4 0 5.2 3.4
 -16 4 0 5.9 3.8
 -16 4 0 3.3 3.1
 -16 -4 0 1 3
 -16 4 0 4 3.5
 -16 -4 0 4.6 3.2
 -16 -4 0 6.3 3.1
 -16 4 0 9.5 3.2
 -16 -4 0 2.9 3.4
 -16 -4 0 5.8 3.5
 16 4 0 6.5 3.4
 -16 -4 0 1.5 3.9
 16 4 0 7.5 2.9
 -16 4 0 12.1 4.3
 -16 4 0 4.9 3.1
 16 4 0 5.9 2.3
 -17 4 0 0.5 3.1
 -17 4 0 2.4 3.4
 -17 -4 0 -0.8 2.9
 -17 -4 0 0 3.3
 -17 4 0 -0.8 3.5
 17 4 0 -0.1 2.6
 -17 4 0 -0.4 3.6
 -17 4 0 3.9 3
 17 4 0 0.6 2.6
 -17 -4 0 5 3.1
 17 4 0 1.7 3.3
 -17 4 0 1.6 3
 -17 -4 0 -0.3 3.2
 17 4 0 0.6 2.6
 -17 4 0 -3.6 2.6
 17 -4 0 3.7 2.7
 -17 -4 0 0.6 1.6
 17 4 0 -0.1 2.1
 -17 -4 0 0 3.4
 -17 -4 0 -1.5 2.9
 -17 -4 0 -0.6 3.9
 -17 -4 0 4.3 4
 -18 4 0 1.2 3.2
 -18 4 0 7.7 4.5
 -18 -4 0 -0.6 4
 -18 4 0 -2.8 2.8
 -18 4 0 3 3
 -18 -4 0 -3.9 3.5
 18 4 0 0.2 4.5
 -18 -4 0 -0.1 3.2
 18 4 0 2 2.3
 -18 4 0 0 3.8
 -18 -4 0 -0.2 3.4
 -18 -4 0 -0.3 2.9
 -18 -4 0 1.1 3.3
 18 4 0 1 2.8
 -18 4 0 1.6 3.2
 -18 -4 0 -0.2 2.6
 -18 -4 0 1.3 3.8
 -18 4 0 4 2.7
 18 4 0 0.9 2.3
 18 4 0 -0.8 2.5
 19 4 0 1.1 2.3
 -19 -4 0 -2.3 5.9
 -19 -4 0 3.6 4.5
 19 4 0 -3 2.3
 19 4 0 0.7 2.9
 -19 4 0 0.8 2.7
 -19 -4 0 -2.1 3.2
 19 4 0 5.1 6.3
 -19 4 0 -7.2 4.1
 19 4 0 -0.6 2.5
 -19 4 0 1.8 2.7
 -19 4 0 -2 3.6
 -19 -4 0 -2.5 3
 -19 4 0 0.3 3.9
 -19 -4 0 3.4 3.7
 -19 -4 0 -0.2 4.1
 -19 4 0 3.4 2.3
 -19 4 0 -0.6 4
 -20 4 0 0.1 2.4
 -20 4 0 4.9 2.9
 -20 -4 0 9 4
 20 4 0 12.1 3.1
 -20 -4 0 4.3 3.2
 -20 4 0 5.7 3.4
 -20 4 0 2.5 3.6
 20 4 0 5.8 2.7
 -20 4 0 1.3 2.2
 -20 4 0 3.5 2.8
 -20 -4 0 4.5 3.2
 20 4 0 6 3.9
 -20 -4 0 7.7 3.5
 -20 -4 0 3.8 2.9
 -21 -4 0 -2.1 2.8
 -21 4 0 -2.5 2.2
 -21 -4 0 0.6 2.6
 -21 4 0 1.4 2.6
 21 4 0 -0.2 3.2
 -21 4 0 2.4 2.8
 -21 4 0 -1.8 2.6
 -21 -4 0 1.7 3.2
 -21 4 0 2 2.9
 -21 -4 0 -0.8 2.5
 21 4 0 -0.1 2.9
 21 4 0 -5.6 2.1
 -21 -4 0 1 2.8
 -22 4 0 39.9 4.4
 -22 -4 0 55.39 5.1
 -22 -4 0 43.2 5.3
 -22 -4 0 38.9 5.4
 22 4 0 38.5 4.9
 22 4 0 40.7 3.8
 -22 4 0 45.1 4.1
 -22 4 0 46.7 5.5
 -22 -4 0 46.3 5
 23 4 0 0.9 2.3
 -23 4 0 -0.6 2.2
 -23 4 0 -1.7 2
 -23 -4 0 2.7 2.4
 -23 -4 0 2.5 2.5
 -23 4 0 0.7 2.1
 -23 -4 0 3.6 3.4
 -23 -4 0 1.7 1.5
 -23 4 0 -1.5 2.8
 -23 -4 0 3.4 2.1
 23 4 0 0.5 1.5
 24 4 0 103.09 5.3
 -24 -4 0 100.79 5.4
 -24 4 0 89.99 5.8
 -24 4 0 91.89 4.6
 -24 -4 0 108.29 5.2
 -24 -4 0 115.19 5.4
 24 4 0 101.29 4.6
 -24 4 0 112.19 5
 -24 -4 0 101.09 4.7
 -25 -4 0 0.1 1.1
 -25 4 0 0.2 1.4
 -25 -4 0 1 1.3
 0 -5 0 0.4 1.4
 0 5 0 3.5 1.3
 0 5 0 1.4 1.7
 0 5 0 4.1 1.5
 0 -5 0 1 1.7
 0 5 0 0.1 0.5
 1 -5 0 1.1 1.7
 1 5 0 -0.2 1.1
 -1 5 0 0.1 1.5
 -1 5 0 0.3 1.4
 -1 -5 0 0.6 0.7
 -1 -5 0 -0.7 1.7
 1 5 0 0.1 1.5
 1 5 0 -0.1 0.8
 1 5 0 1.2 1.1
 -1 5 0 0.1 0.9
 -1 5 0 0 1.2
 1 -5 0 0.1 1.2
 -1 -5 0 0.9 1.5
 1 5 0 0.1 1.6
 2 5 0 10.1 1.4
 -2 -5 0 13 2.4
 -2 -5 0 6.2 2.1
 -2 5 0 10.1 2
 -2 5 0 9.7 1.2
 2 -5 0 7.1 1.9
 2 5 0 9.5 2.3
 -2 5 0 7.8 1.2
 2 5 0 8.6 1.6
 -2 -5 0 10.1 1.3
 2 5 0 9.7 1.8
 -2 -5 0 7.9 1.7
 2 5 0 6.9 2
 -2 5 0 8.4 1.9
 -2 5 0 9.2 1.6
 3 -5 0 0.9 0.6
 3 -5 0 0.8 1.7
 -3 5 0 0.8 0.6
 -3 5 0 1.4 1.3
 -3 -5 0 -0.6 1.5
 3 5 0 1.7 1.7
 -3 -5 0 1.2 1
 3 5 0 0.7 1.2
 -3 5 0 1 0.7
 -3 -5 0 -0.4 1.7
 3 5 0 -0.1 1.6
 -3 5 0 2 1.1
 -3 5 0 0.5 1.5
 3 5 0 2.4 1.3
 -3 -5 0 1.1 1.2
 4 5 0 9999 324.27
 -5 -5 0 1.3 1.3
 -5 -5 0 0.3 1.6
 5 5 0 -1.6 1.8
 5 5 0 -1 1.1
 5 5 0 2.5 1.8
 -5 -5 0 2.3 1.7
 -5 5 0 1 1.5
 -5 5 0 1.6 1.3
 -5 5 0 1.1 1.7
 5 -5 0 1.4 1
 5 5 0 3.4 1.8
 -5 -5 0 0.8 0.9
 5 -5 0 2.6 1.8
 5 5 0 2 1.4
 -5 5 0 0.7 1.4
 6 5 0 6406.66 215.08
 -6 5 0 6525.15 214.28
 6 5 0 6155.98 215.88
 -6 -5 0 6610.64 212.78
 -6 -5 0 6385.96 213.88
 6 -5 0 6880.51 214.48
 6 5 0 6663.13 215.08
 6 5 0 6583.64 214.38
 -6 -5 0 6495.75 215.48
 6 -5 0 6936.71 214.08
 6 5 0 6661.43 213.98
 7 5 0 -0.4 1.8
 -7 -5 0 0.8 1.6
 -7 5 0 -0.4 1.6
 7 -5 0 0.5 1.3
 7 5 0 -1.5 1.5
 7 -5 0 1.3 1.4
 7 -5 0 1.5 1.8
 7 5 0 0 1.2
 -7 5 0 0.3 1.6
 7 5 0 -0.2 2
 7 -5 0 -0.4 1.4
 -7 5 0 2.1 1.7
 -7 -5 0 -1.7 1.7
 -7 5 0 0.3 1.7
 -8 -5 0 1366.96 47.4
 8 5 0 1361.26 48.8
 8 5 0 1313.97 47.6
 8 -5 0 1430.46 47.4
 -8 -5 0 1343.07 47.3
 -8 5 0 1374.66 47.3
 8 -5 0 1425.16 48.1
 -8 5 0 1369.26 47.4
 8 5 0 1380.16 47.1
 -8 5 0 1402.86 47
 -8 5 0 1352.66 47.2
 8 5 0 1398.86 48.5
 8 -5 0 1414.16 47.4
 -9 -5 0 -1.6 2
 9 -5 0 1.5 1.7
 -9 5 0 0.9 2
 -9 5 0 3.5 2.1
 -9 -5 0 0 1.8
 9 -5 0 -1.8 1.6
 9 5 0 -0.2 2.1
 9 -5 0 1.1 1.6
 9 5 0 -0.8 1.8
 -9 5 0 1.4 2
 9 5 0 1.4 2.2
 -9 5 0 -2.3 1.7
 10 5 0 330.97 13.8
 10 5 0 332.97 15.3
 10 -5 0 339.77 14.9
 -10 -5 0 325.97 14.2
 -10 5 0 339.37 14.3
 10 5 0 327.47 12.7
 -10 -5 0 321.47 12.4
 -10 5 0 322.77 13.8
 10 -5 0 327.17 14
 -10 -5 0 340.37 14.4
 10 -5 0 343.37 14.1
 10 -5 0 330.07 14.7
 10 5 0 350.36 16.2
 -10 5 0 333.47 14
 -10 5 0 319.97 14.2
 11 5 0 -0.3 2
 -11 -5 0 2.2 2.5
 11 -5 0 2.6 1.8
 11 5 0 -0.4 1.3
 11 -5 0 -2.2 1.8
 11 5 0 0.7 2
 11 5 0 -3.4 2.1
 -11 -5 0 1.3 1.4
 11 -5 0 -0.6 1.8
 -11 -5 0 1.9 2.2
 -11 5 0 0.2 2
 -11 5 0 1.3 2.2
 -11 5 0 2.3 2
 11 -5 0 2.1 1.9
 -12 -5 0 2.3 1.6
 12 -5 0 1.6 2.1
 12 5 0 0.9 1.4
 -12 -5 0 2.4 2.6
 12 5 0 3.2 3.1
 -12 -5 0 -0.6 2.4
 12 -5 0 0.5 2
 -12 5 0 2.2 2.6
 -12 -5 0 4 2.5
 -12 -5 0 0.3 1.9
 12 -5 0 0.9 1.8
 12 5 0 4.7 2.6
 -12 5 0 1.9 3.6
 12 -5 0 2.4 2.3
 12 5 0 2.5 2.3
 -12 5 0 4 2.1
 -12 5 0 8.3 3
 -12 5 0 3.4 3.4
 -12 -5 0 3.8 2.7
 13 5 0 1.3 2.7
 -13 5 0 2.1 2.6
 -13 -5 0 -3.1 3.6
 13 5 0 -0.1 2.7
 -13 -5 0 -0.2 2.8
 -13 -5 0 4.1 3.7
 -13 -5 0 -0.4 1.6
 -13 5 0 -2.5 1.9
 -13 -5 0 0.5 2.1
 -13 5 0 2 2.9
 -13 5 0 0.5 2.4
 13 -5 0 -0.7 2
 -13 -5 0 -1.8 2.4
 -13 5 0 1.9 2.5
 13 5 0 0.3 2.3
 13 -5 0 1.5 2.7
 -13 -5 0 1.9 2.8
 13 -5 0 -2.4 2
 -13 5 0 -2.6 2.5
 -13 -5 0 0.8 2.5
 14 5 0 122.49 6.3
 -14 5 0 123.09 6.6
 -14 -5 0 118.09 8.4
 -14 5 0 118.69 6.7
 -14 -5 0 111.49 8.4
 -14 -5 0 120.89 7.1
 -14 -5 0 110.49 6.7
 -14 5 0 128.89 8.8
 -14 -5 0 115.69 7.6
 -14 5 0 111.29 6.4
 -14 5 0 120.69 7.1
 -14 -5 0 110.69 5.9
 -14 -5 0 127.69 7.2
 14 5 0 121.09 9.7
 14 -5 0 108.39 9.2
 -14 5 0 119.79 6.4
 14 -5 0 125.69 9.6
 14 5 0 119.19 16.1
 -14 5 0 117.09 8.6
 -14 5 0 128.39 8
 -14 -5 0 130.29 9.1
 -14 5 0 115.89 6.8
 -14 -5 0 111.09 5.9
 -14 5 0 121.29 7.7
 -15 5 0 2.4 3.3
 -15 5 0 6.3 3.2
 -15 5 0 0.6 3.3
 -15 5 0 2.5 3.6
 -15 -5 0 0.9 3.9
 15 5 0 -0.4 4.7
 -15 5 0 1.7 2.8
 15 5 0 0.5 2.8
 -15 -5 0 -0.1 3
 -15 -5 0 -1.3 3.1
 -15 -5 0 -1.3 2
 -15 -5 0 2 2.9
 -15 5 0 0.6 2.8
 -15 5 0 2.7 2.5
 -15 5 0 2.4 3
 -15 -5 0 -1.8 2.9
 -15 -5 0 0.5 2.8
 -15 -5 0 -0.4 1.9
 -15 5 0 -3.7 2.7
 -15 -5 0 -1.4 3.2
 15 5 0 1.8 2
 15 5 0 -0.9 2.6
 15 5 0 2.6 2.6
 16 5 0 94.59 5.9
 -16 -5 0 95.49 7
 -16 -5 0 93.09 8.4
 -16 5 0 94.69 8.8
 -16 5 0 79.89 6.5
 -16 -5 0 81.99 8.9
 -16 5 0 79.39 6.2
 -16 -5 0 92.59 8
 -16 -5 0 78.19 6.9
 -16 -5 0 89.19 6.4
 16 5 0 91.59 7.5
 16 5 0 88.19 6.5
 -16 5 0 87.49 6
 -16 5 0 98.09 7.5
 -16 5 0 91.59 6.5
 -16 -5 0 87.59 5
 -16 5 0 90.39 7
 16 5 0 76.49 7.5
 -17 -5 0 0.9 3
 -17 -5 0 0.1 3.4
 17 5 0 -4.6 2.9
 17 5 0 3.7 2.8
 -17 -5 0 0.6 3.3
 -17 -5 0 -0.7 3.3
 17 5 0 1.7 2.6
 17 5 0 -0.6 2.2
 -17 -5 0 -3 2.8
 -17 5 0 0.3 2.8
 -17 -5 0 0.5 4
 -17 5 0 4.1 3.7
 -17 -5 0 3.3 1.9
 -17 5 0 1.8 3.7
 -17 5 0 1.1 2.6
 -17 -5 0 2.3 3.4
 -17 5 0 3.3 3
 17 5 0 0.5 2.6
 -17 5 0 0.8 2.9
 -17 5 0 -0.9 3.2
 18 5 0 5.1 2.5
 18 5 0 6.7 2.9
 -18 -5 0 10.5 4.7
 -18 5 0 5.7 3.9
 -18 -5 0 4.3 3.5
 18 5 0 5.8 3.7
 -18 5 0 4 3
 -18 5 0 6.6 3.1
 -18 5 0 4.1 2.6
 18 5 0 7.9 2.8
 -18 -5 0 6 4.2
 -18 5 0 6.5 3.4
 -18 5 0 3.4 3.2
 -18 -5 0 3.5 3.5
 -18 -5 0 5.5 3.4
 18 5 0 3.8 2.8
 -18 -5 0 -2.6 3.7
 -18 -5 0 8.7 3.5
 -18 5 0 2.1 3.8
 -18 -5 0 4 1.6
 19 5 0 -0.2 3.4
 19 5 0 2.6 2.4
 -19 5 0 1.7 2.6
 19 5 0 -1 2.5
 -19 -5 0 1.3 3
 -19 5 0 -0.3 2.7
 -19 -5 0 -3.1 3
 -19 5 0 -3.4 2.8
 -19 -5 0 -9.7 3.9
 -19 5 0 1.3 2.3
 -19 5 0 2 3.6
 -19 -5 0 -0.6 3
 -19 -5 0 0.8 3.2
 -19 -5 0 0.5 3.7
 19 5 0 0.4 2.7
 19 5 0 -1.2 2.3
 -19 5 0 2.9 2.8
 -20 -5 0 3.1 3.1
 -20 -5 0 2.2 3.1
 -20 -5 0 10.3 3.5
 -20 -5 0 6.9 3.6
 20 5 0 -2 3.6
 20 5 0 3.6 2.4
 -20 5 0 -4.3 2.6
 -20 5 0 -0.2 2.5
 20 5 0 5.6 2.7
 -20 5 0 4.2 3.3
 -20 5 0 2.6 2.8
 -20 -5 0 2.2 3.1
 -20 5 0 0.6 2.7
 20 5 0 2.1 2.7
 -20 5 0 4.3 3
 20 5 0 6 4.2
 -21 5 0 2 2.6
 -21 -5 0 1.1 2.6
 -21 5 0 -0.8 2.5
 -21 5 0 2.4 2.8
 21 5 0 0.4 2.3
 -21 -5 0 2.9 2.7
 -21 -5 0 2.1 2.7
 21 5 0 -0.1 2.3
 -21 -5 0 -0.4 3.2
 -21 5 0 2 2.7
 -21 -5 0 0.2 2.8
 -21 5 0 -1.7 2.2
 -22 -5 0 49.5 4.5
 22 5 0 53.49 6.4
 -22 5 0 51.29 5.1
 -22 5 0 58.69 5.3
 -22 -5 0 47.3 5.9
 -22 -5 0 48.1 5
 -22 -5 0 69.39 6
 -22 -5 0 51.39 5.1
 -22 5 0 50.79 4.7
 22 5 0 56.19 4.2
 -22 5 0 47.3 4.4
 -23 -5 0 -1.5 2.1
 -23 -5 0 3.8 2.3
 -23 5 0 0.3 1.8
 -23 5 0 -1 2
 23 5 0 1.1 1.7
 -23 -5 0 -0.6 1.4
 -23 -5 0 0.1 2.2
 -23 5 0 0 2
 -23 -5 0 0.2 2.8
 -23 5 0 -0.5 1.6
 23 5 0 0 1.6
 -24 -5 0 18.8 2.3
 -24 5 0 19.1 2.1
 -24 -5 0 27.3 2.5
 24 5 0 25.4 2.4
 -24 5 0 26.5 2.6
 -24 5 0 15.2 2
 24 5 0 20.7 2.7
 -25 -5 0 -0.3 1.1
 1 6 0 0.2 1.7
 -1 6 0 -0.4 1.4
 1 6 0 0.5 1.1
 -1 -6 0 -0.4 1.4
 -1 -6 0 0.7 1.5
 1 6 0 0.5 0.8
 -1 6 0 0 1
 -1 6 0 -1.1 1.5
 1 -6 0 0.5 1.7
 1 6 0 0.6 1.2
 1 -6 0 0.8 1.4
 -1 6 0 -0.4 0.8
 -1 -6 0 0.8 1.8
 1 6 0 -0.2 1.5
 -1 -6 0 0.3 0.6
 -1 6 0 -0.1 1.3
 -2 6 0 2353.36 77.09
 -2 6 0 2334.27 77.99
 -2 -6 0 2321.37 78.19
 2 -6 0 2316.67 77.59
 2 6 0 2359.86 77.39
 -2 6 0 2348.97 76.69
 2 -6 0 2446.36 78.09
 2 6 0 2402.56 77.99
 -2 -6 0 2324.27 78.29
 2 6 0 2312.77 78.59
 -2 6 0 2335.07 77.49
 -2 6 0 2460.15 76.69
 -2 -6 0 2354.06 77.49
 -2 -6 0 2238.08 76.39
 2 6 0 2367.26 77.09
 2 6 0 2255.77 77.09
 3 6 0 -0.9 1
 -3 6 0 -0.2 1.3
 -3 6 0 0.9 0.7
 3 6 0 0.9 1.6
 -3 -6 0 0.2 1.6
 3 -6 0 -1.2 1.6
 -3 6 0 1.7 0.8
 3 -6 0 0.3 0.3
 -3 -6 0 1.1 1
 -3 -6 0 0.9 1.3
 -3 -6 0 0.3 1.8
 -3 6 0 -1.3 1.3
 3 6 0 0.7 1.7
 3 6 0 1 1.2
 -4 -6 0 330.37 13.6
 4 6 0 324.77 13.3
 4 -6 0 322.57 11.3
 -4 -6 0 315.87 11.9
 4 6 0 363.86 18.4
 4 -6 0 336.67 13.1
 -4 6 0 314.47 12.7
 4 6 0 335.67 12.9
 -4 6 0 315.77 12.1
 -4 -6 0 319.47 13.5
 -4 6 0 324.87 11.9
 4 6 0 315.97 12.3
 -4 6 0 326.27 11.1
 -4 6 0 328.07 11.1
 4 6 0 309.57 12.5
 -4 -6 0 327.97 12.1
 -5 6 0 0.3 1.8
 -5 6 0 1.3 1.6
 5 6 0 2.1 1.7
 -5 -6 0 0.3 1.7
 -5 -6 0 1.3 1.3
 5 -6 0 1.4 1.8
 5 6 0 -0.8 1.1
 5 6 0 0.1 1.5
 -5 -6 0 0.4 1.9
 -5 -6 0 1 1.1
 -5 6 0 1.3 1.3
 -5 6 0 2.1 1.6
 5 -6 0 1 0.9
 5 6 0 1.8 1.9
 -5 -6 0 0.9 1.8
 5 6 0 0.9 1.9
 -6 -6 0 65.89 4.1
 -6 -6 0 60.39 3.4
 -6 6 0 60.29 4.5
 -6 6 0 62.09 4.1
 6 -6 0 62.69 3.8
 -6 6 0 59.49 4.6
 -6 6 0 59.29 4
 6 6 0 57.39 4.9
 6 6 0 62.69 5
 6 -6 0 64.49 4.9
 6 6 0 69.39 4.4
 6 6 0 64.49 4.3
 7 6 0 2.9 1.4
 7 -6 0 1.3 1.2
 7 6 0 0 1.8
 7 -6 0 -1 1.7
 7 -6 0 0.8 1.5
 -7 -6 0 1 1.6
 -7 6 0 1.1 1.6
 7 6 0 -0.3 1.7
 -7 -6 0 -1.2 1.9
 -7 6 0 0.4 1.9
 -7 -6 0 2.4 0.8
 7 6 0 1.5 2.2
 -7 6 0 -0.3 1.6
 8 6 0 573.44 23.2
 -8 -6 0 594.54 22.4
 -8 6 0 588.84 21.7
 8 -6 0 619.94 23
 -8 6 0 593.64 22
 8 6 0 596.74 23.6
 8 -6 0 538.85 23
 8 -6 0 606.94 22.1
 8 -6 0 614.74 22.4
 8 6 0 581.94 22.5
 -8 6 0 607.04 22.2
 -8 -6 0 597.84 22
 8 6 0 591.44 21.9
 -8 6 0 595.84 22.4
 9 -6 0 -1 1.6
 -9 -6 0 0.6 1.9
 -9 -6 0 0.9 1.3
 -9 6 0 0.9 2.1
 -9 -6 0 1.9 2.3
 9 6 0 0.8 2.2
 9 -6 0 1.6 1.5
 9 6 0 -2.7 1.7
 -9 6 0 0 1.8
 9 6 0 0.6 1.3
 9 -6 0 -1.6 1.6
 9 -6 0 -0.2 1.4
 -9 6 0 1.5 2.2
 -9 6 0 -1 1.8
 9 6 0 1.1 2.3
 10 6 0 9 3.7
 10 -6 0 4.2 2.2
 10 -6 0 7.2 2.1
 -10 6 0 4.8 2.5
 10 -6 0 8.9 2.3
 10 6 0 7.9 2.7
 -10 6 0 6.5 2.5
 -10 -6 0 7.5 2.7
 -10 -6 0 8.7 1.8
 10 -6 0 7.8 2
 -10 -6 0 6.2 2.6
 10 6 0 4.2 1.5
 10 6 0 4.4 2.3
 -10 6 0 8.3 2.8
 -10 6 0 2.1 2.2
 11 -6 0 1.6 2
 -11 -6 0 2.9 1.6
 -11 6 0 0.8 2.3
 -11 6 0 0.7 2
 11 6 0 0.5 1.4
 -11 6 0 2.7 2.2
 11 -6 0 0.5 1.9
 -11 -6 0 -2.2 2.1
 11 6 0 3.2 2.5
 -11 -6 0 1.7 2.1
 11 6 0 0.6 2.1
 -11 6 0 0.8 2.1
 11 -6 0 2.5 1.6
 11 6 0 0.5 3
 11 -6 0 -1.3 1.4
 -12 -6 0 120.69 7.4
 -12 6 0 119.29 8
 12 6 0 110.29 5.8
 -12 -6 0 130.69 8.3
 -12 6 0 107.59 6.6
 -12 6 0 115.49 7.4
 12 -6 0 110.19 8.2
 12 6 0 107.09 9.1
 -12 6 0 101.09 6.1
 12 -6 0 109.99 6.4
 12 6 0 119.99 8.8
 -12 -6 0 115.09 6.6
 -12 -6 0 111.19 5.7
 -12 6 0 118.19 7.8
 -12 6 0 89.69 9.5
 12 6 0 114.29 7.3
 -12 6 0 105.59 5.7
 -12 -6 0 123.39 7.9
 12 -6 0 116.89 7.4
 -12 -6 0 108.89 5.7
 -12 -6 0 105.59 6.3
 -13 6 0 0.8 2.6
 -13 -6 0 0.7 3.1
 -13 -6 0 -1.6 2.5
 -13 6 0 0.9 2.4
 -13 6 0 0 2.9
 13 6 0 1 1.8
 -13 6 0 0.8 2.4
 -13 6 0 5.5 2.3
 -13 -6 0 -1.4 1.7
 -13 -6 0 0.3 2.1
 -13 6 0 0.8 3
 -13 6 0 2.3 2.4
 13 -6 0 4.7 2.1
 13 6 0 3 2.8
 -13 -6 0 -0.9 3.6
 -13 6 0 0.7 2.6
 13 -6 0 3.9 3.1
 13 -6 0 -1.5 2.1
 -13 -6 0 -2.3 2.5
 -13 -6 0 1.4 2.6
 -13 6 0 1.2 2.5
 13 6 0 2.5 2.3
 13 6 0 -1.8 2.8
 -13 -6 0 -0.9 2.4
 -13 -6 0 1.5 2.9
 13 6 0 1.8 2.2
 -13 6 0 1 2.6
 -13 6 0 3.2 2.7
 13 6 0 -1.9 2.7
 -14 -6 0 4.2 3
 -14 6 0 -1.2 2.9
 -14 6 0 2.5 2.6
 -14 6 0 3.8 3.3
 14 6 0 1.6 1.9
 14 6 0 4.5 2.7
 -14 6 0 -0.7 2.3
 14 6 0 2.8 2.8
 -14 -6 0 0.9 3.1
 -14 6 0 -1.7 2.3
 -14 6 0 0.9 3
 -14 6 0 5.1 3
 -14 -6 0 2.8 2.3
 -14 6 0 0 3.3
 14 6 0 1.9 5.9
 -14 -6 0 1 3.8
 -14 -6 0 0.2 2.7
 -14 -6 0 3 2
 -14 6 0 5.9 2.8
 -14 6 0 -0.1 2.9
 -14 -6 0 -0.2 2.9
 14 6 0 0.6 3
 14 -6 0 6.9 3.2
 -14 -6 0 1.4 3.3
 -14 -6 0 1.2 3.1
 14 -6 0 13.7 4.4
 -15 6 0 2.6 3.1
 -15 6 0 3 3.1
 -15 6 0 -1.1 2.7
 15 6 0 0.9 3.2
 15 6 0 2.3 2.8
 -15 6 0 1.6 2.5
 -15 6 0 -0.1 2.7
 -15 6 0 -3.8 2.5
 -15 6 0 1 3
 -15 -6 0 -2.4 3.1
 -15 -6 0 -1.4 1.9
 -15 -6 0 -5.1 2.2
 -15 -6 0 -2 2.8
 -15 6 0 3 3.5
 -15 6 0 -1.3 3.4
 -15 -6 0 -1.2 2.8
 15 6 0 0.4 2
 15 6 0 1 2.6
 -15 -6 0 2.9 4.2
 -15 -6 0 1.8 2.2
 15 6 0 -3.3 2.5
 -16 6 0 34.9 4.1
 -16 6 0 41.7 9.8
 -16 6 0 48.8 5.4
 -16 -6 0 36.6 3.8
 -16 6 0 41.9 4.5
 16 6 0 36.2 5.9
 -16 6 0 46 5.6
 -16 6 0 34.4 4.4
 -16 -6 0 35.7 4.4
 16 6 0 43.6 5.3
 -16 -6 0 36.3 3.9
 -16 6 0 35.8 4.3
 -16 -6 0 41.5 5.7
 -16 -6 0 37.9 5
 16 6 0 41.3 4.4
 -16 -6 0 41.7 5
 -16 -6 0 24.2 7.4
 16 6 0 42.4 4.6
 -16 -6 0 45.7 8.2
 16 6 0 30.5 4
 -16 -6 0 32.7 4.3
 17 6 0 0 2.6
 -17 6 0 -0.6 3.5
 -17 -6 0 -1.2 3.1
 -17 -6 0 -1 3.9
 17 6 0 -0.9 3.5
 -17 6 0 -0.4 2.8
 17 6 0 -3.2 2.5
 -17 -6 0 -3.1 1.7
 -17 -6 0 -0.9 3.2
 -17 -6 0 3.7 3.2
 -17 6 0 0.2 3.6
 -17 6 0 0.6 2.8
 17 6 0 1.7 2.3
 -17 6 0 -1.8 2.3
 -17 6 0 4 3
 -17 6 0 0.9 3.1
 17 6 0 0.3 2.8
 -17 -6 0 -0.7 2.8
 -17 -6 0 3.4 3.3
 -17 -6 0 0 3.4
 -18 6 0 13 3.5
 -18 6 0 12.9 4
 -18 -6 0 12.5 3.4
 18 6 0 9.2 4.3
 -18 -6 0 15.2 2.1
 18 6 0 14.8 3.2
 -18 -6 0 15.6 4.1
 -18 -6 0 17.4 4.1
 -18 -6 0 16.7 4.8
 -18 6 0 8.9 3
 18 6 0 4.8 4.1
 -18 6 0 25.4 6.2
 -18 -6 0 8.4 4.2
 -18 6 0 12.2 3.1
 18 6 0 15.8 3.8
 -18 -6 0 12.3 3.6
 -18 6 0 9.2 3.5
 -18 -6 0 12.1 4.7
 18 6 0 10.8 3.4
 -18 6 0 16.9 3.5
 -19 6 0 -2.4 2.8
 19 6 0 -0.5 2.6
 19 6 0 1.5 2.3
 -19 6 0 -1.8 2.3
 19 6 0 4.9 2.5
 -19 -6 0 2.8 3.8
 -19 -6 0 1.7 3.3
 19 6 0 0.8 3.3
 19 6 0 1.4 2.7
 -19 -6 0 2.4 2.9
 -19 6 0 3.9 3.2
 -19 -6 0 4.4 3.4
 -19 6 0 0.3 3.2
 -19 6 0 -3.1 2.5
 -19 6 0 -0.2 2.7
 -19 -6 0 1.3 3
 20 6 0 -0.6 3.1
 -20 -6 0 -1.9 2.9
 20 6 0 0.8 2.3
 -20 -6 0 1.2 3.5
 -20 6 0 0.8 2.4
 20 6 0 0.7 2.6
 -20 -6 0 0 2.9
 -20 6 0 1.8 2.9
 -20 -6 0 -2.3 3
 -20 6 0 -0.5 2.6
 20 6 0 -1.9 2.3
 -20 6 0 4.2 2.7
 -20 6 0 5.2 2.8
 -20 6 0 -0.6 3
 20 6 0 3.4 3.5
 -20 -6 0 1.5 2.7
 -21 6 0 1.2 4
 21 6 0 1 2.3
 -21 -6 0 -1.7 2.9
 -21 -6 0 1.1 2.6
 -21 6 0 -0.5 2.4
 -21 -6 0 2.8 3
 -21 6 0 0.3 2.4
 -21 6 0 -0.9 2.8
 21 6 0 5 3
 -21 -6 0 0.4 3.1
 21 6 0 8.4 3
 21 6 0 0.4 2.4
 -21 6 0 6.1 2.1
 -21 -6 0 0.2 2.5
 -22 -6 0 76.69 6.1
 -22 -6 0 76.59 5.3
 -22 6 0 87.19 4.8
 -22 6 0 72.69 6.7
 -22 -6 0 76.09 4.9
 -22 -6 0 81.89 5.1
 22 6 0 75.89 4.9
 -22 6 0 71.49 4.5
 -22 -6 0 73.89 5.1
 -22 6 0 74.89 5.1
 22 6 0 64.59 5.7
 -23 -6 0 1.7 2.2
 23 6 0 2.2 1.7
 -23 6 0 1.4 1.8
 -23 -6 0 -0.2 1.9
 -23 -6 0 0.9 1.4
 -23 -6 0 0.2 1.9
 -23 6 0 1.8 2
 -23 6 0 0.9 1.4
 23 6 0 0.5 1.7
 -23 -6 0 1.2 2.3
 -23 6 0 0.6 1.7
 -24 6 0 19.1 1.9
 -24 -6 0 19 2.3
 -24 6 0 16.2 2.1
 -24 -6 0 20.5 2.1
 24 6 0 22 2.2
 0 -7 0 0.4 1.9
 0 7 0 0 1.7
 0 7 0 0.7 1.1
 0 7 0 0.2 1.4
 0 -7 0 0.5 0.5
 0 7 0 0.5 0.5
 0 -7 0 -0.5 1.3
 0 7 0 1.1 1.5
 1 -7 0 0.3 1.8
 -1 7 0 -0.1 1.4
 -1 -7 0 -0.5 1.5
 1 7 0 0.4 1.2
 -1 -7 0 0 1.9
 1 7 0 0.4 0.8
 1 7 0 0.4 1.3
 -1 7 0 0 1.3
 -1 7 0 0.1 1
 1 -7 0 1.1 1.4
 -1 7 0 1.6 1.8
 1 7 0 1.8 1.9
 -1 -7 0 0.8 1.5
 -1 7 0 -1.6 0.7
 -1 -7 0 -0.9 0.5
 -2 -7 0 116.59 6.6
 -2 7 0 113.09 6.3
 2 7 0 118.99 5.2
 2 -7 0 128.69 6.7
 2 7 0 114.89 6.3
 -2 -7 0 115.99 6.7
 2 7 0 121.49 5.4
 -2 7 0 112.09 5
 -2 -7 0 108.69 4.6
 2 7 0 113.29 5.6
 2 7 0 115.79 5.6
 -2 7 0 122.29 5.6
 -2 -7 0 117.89 6
 -2 7 0 116.19 5.9
 2 -7 0 121.19 6.1
 2 7 0 110.29 6.8
 -2 7 0 115.39 5.1
 -3 7 0 -1.2 0.6
 -3 7 0 0.3 1.3
 -3 -7 0 1.4 1.4
 3 -7 0 0 1.2
 -3 7 0 -0.7 1.4
 -3 7 0 0.6 1.7
 3 7 0 0.2 1.8
 3 7 0 -0.5 1.2
 3 7 0 0.7 1.5
 -3 -7 0 1.5 1.4
 -3 -7 0 0.5 1.6
 -3 7 0 0 0.9
 3 7 0 2.1 1.9
 3 -7 0 0.1 1.7
 3 7 0 0 1.1
 -4 -7 0 3579.04 118.99
 -4 7 0 3537.65 118.09
 4 7 0 3598.04 117.99
 4 7 0 3483.65 117.59
 -4 7 0 3631.94 117.39
 -4 -7 0 3604.44 117.59
 4 7 0 3310.67 119.49
 -4 -7 0 3485.95 119.19
 4 -7 0 3950.5 116.19
 4 -7 0 3620.34 115.99
 -4 7 0 3511.55 116.29
 4 7 0 3624.94 118.79
 4 -7 0 3677.63 118.59
 4 7 0 3548.24 117.99
 -4 -7 0 3544.65 116.89
 -4 7 0 3610.64 116.29
 5 7 0 2.8 1.7
 -5 7 0 -0.2 3.1
 -5 -7 0 0.8 1.3
 5 -7 0 -1.3 1.8
 -5 7 0 1.7 0.6
 -5 -7 0 0 2.1
 -5 -7 0 0 1.2
 -5 7 0 1 1.5
 5 -7 0 1.1 0.8
 -5 7 0 1.9 0.6
 5 -7 0 2.7 2
 -5 -7 0 3.1 2
 5 7 0 0.4 1.8
 6 7 0 92.19 6.3
 -6 7 0 89.39 5
 -6 -7 0 91.29 5.7
 -6 7 0 94.89 5.2
 6 7 0 93.99 6.2
 6 -7 0 96.29 6.1
 6 7 0 89.39 5.5
 6 -7 0 92.39 6.2
 -6 7 0 90.39 5.8
 -6 -7 0 88.69 4.7
 6 -7 0 96.69 4.6
 -6 -7 0 88.79 5
 7 7 0 0.8 1.3
 7 -7 0 0 1
 7 7 0 -0.3 1.8
 7 7 0 2.8 2.3
 -7 -7 0 0.8 0.9
 -7 -7 0 1.4 1.6
 -7 7 0 0.7 1.5
 7 -7 0 -0.1 1.8
 -7 7 0 1.6 2.1
 -7 7 0 1.7 1.9
 -7 7 0 1.4 2
 7 -7 0 0.6 2.1
 7 7 0 1.7 2.1
 -7 -7 0 -0.5 2.1
 8 -7 0 608.64 23.4
 -8 7 0 642.34 23.5
 -8 7 0 634.44 23
 -8 -7 0 630.14 23.1
 8 7 0 604.14 21.8
 8 7 0 624.44 23.1
 8 -7 0 615.34 22.8
 8 -7 0 656.33 24.5
 8 -7 0 658.23 24.1
 8 7 0 644.74 25
 -8 -7 0 634.44 23.6
 8 7 0 607.74 24.6
 -8 -7 0 613.64 21.8
 -8 7 0 621.84 23.7
 8 7 0 601.04 23.8
 -8 7 0 616.64 23.1
 9 -7 0 2.8 1.7
 9 -7 0 0 1.5
 9 7 0 -4.5 1.7
 -9 7 0 0.3 1.9
 -9 7 0 0.3 1.8
 -9 7 0 -0.9 2
 9 -7 0 -0.3 1.9
 9 -7 0 -2 1
 9 7 0 0.1 2.1
 -9 7 0 -1.2 1.9
 9 7 0 0.1 2.1
 9 7 0 0.8 1.8
 -9 -7 0 -1.3 2.1
 -9 -7 0 0.7 1.7
 9 7 0 -0.2 1.3
 -10 7 0 224.38 10.7
 -10 7 0 222.48 10.8
 -10 7 0 217.88 10.4
 10 7 0 217.68 10.4
 -10 -7 0 212.78 10.4
 10 -7 0 209.48 11.2
 10 7 0 200.58 13.6
 -10 -7 0 217.58 10.8
 10 -7 0 206.98 10.2
 -10 -7 0 202.58 8.7
 -10 7 0 217.58 10.3
 10 -7 0 212.28 10.4
 10 7 0 217.08 12.3
 10 -7 0 215.88 10.5
 10 7 0 209.78 8.8
 -11 7 0 2.6 2.4
 -11 7 0 -1 1.9
 -11 -7 0 -0.2 2.5
 11 -7 0 1.3 1.7
 11 -7 0 -0.6 1.4
 -11 7 0 -1.3 2
 11 7 0 3.2 2.7
 -11 7 0 -0.3 2
 -11 -7 0 2.8 2.2
 11 7 0 -3.9 2
 11 7 0 0.9 1.5
 -11 -7 0 0.7 1.6
 -11 -7 0 -0.5 1.9
 11 -7 0 3.2 1.9
 11 7 0 -1.4 2.2
 11 -7 0 -2 2.1
 -11 -7 0 -1.7 2.2
 12 7 0 10.9 3.6
 12 -7 0 15.4 3.3
 12 7 0 15.1 2.9
 12 -7 0 13.5 2.8
 12 -7 0 11.5 2.7
 -12 -7 0 19.9 3.5
 -12 7 0 19.8 4.6
 -12 7 0 13.4 3.3
 -12 -7 0 22.2 4.3
 12 -7 0 13.6 3.4
 -12 -7 0 20 4.1
 -12 7 0 15.4 2.8
 -12 -7 0 22.7 3.7
 12 7 0 13.7 3.2
 12 7 0 26 4.3
 -12 7 0 29.7 6.7
 -12 -7 0 20.5 3.2
 -12 -7 0 16.2 3.1
 -12 -7 0 20.4 2.9
 -12 7 0 22.7 4.2
 -12 7 0 21.4 2.9
 -12 7 0 19.5 3.7
 -12 7 0 17.6 2.7
 -12 7 0 17 3.5
 12 7 0 14.8 2.9
 -12 7 0 24.6 3.2
 12 7 0 17.7 4.4
 -13 -7 0 0.1 2.2
 -13 7 0 0.4 2.5
 -13 7 0 0.5 2.4
 -13 7 0 2.2 4
 -13 7 0 0.8 2.6
 -13 -7 0 -1.9 3
 13 7 0 -0.2 2.2
 -13 7 0 -1.1 2.5
 -13 -7 0 -1.4 2.6
 -13 -7 0 0.5 2.8
 -13 -7 0 3.5 3.1
 13 7 0 -0.7 2.6
 13 7 0 1.2 3.7
 13 7 0 -1.4 2.5
 -13 7 0 -0.1 3
 -13 7 0 0.8 2.3
 -13 7 0 1.8 2.5
 13 7 0 1.2 2.7
 -13 -7 0 1.8 2.6
 13 -7 0 4 2.5
 -13 -7 0 1.8 1.9
 13 7 0 0.4 1.9
 -13 7 0 1.2 2.9
 -13 7 0 -2.3 3.5
 -13 7 0 -0.8 2.7
 13 7 0 7.1 3.2
 -13 7 0 1.3 2.7
 13 -7 0 -6.8 2.7
 -14 7 0 100.89 6.4
 -14 7 0 102.79 6.1
 -14 -7 0 117.69 9.1
 14 7 0 108.39 8.1
 -14 -7 0 117.89 8.7
 -14 7 0 107.19 6.6
 -14 -7 0 116.49 7.4
 -14 7 0 114.19 7.6
 -14 7 0 107.19 6.3
 14 7 0 113.79 6.7
 14 7 0 89.19 10.2
 -14 -7 0 108.29 7.5
 -14 7 0 111.69 6.4
 -14 -7 0 111.69 6
 -14 -7 0 114.09 6.3
 14 7 0 114.09 7.2
 -14 7 0 114.29 6.7
 14 -7 0 90.59 9.6
 14 7 0 105.29 6.6
 -14 -7 0 113.09 7
 -14 -7 0 103.79 6.7
 14 7 0 115.59 6.5
 -14 -7 0 117.39 8.3
 -14 7 0 118.49 7
 -14 7 0 100.39 8.4
 -14 7 0 99.99 7.4
 -15 7 0 -2.2 2.4
 -15 -7 0 0.7 3
 15 7 0 0.9 2.8
 15 7 0 -1.7 2.2
 -15 -7 0 4.9 4.2
 -15 7 0 0.6 2.8
 -15 7 0 0.4 2.5
 15 7 0 1.1 2.7
 -15 7 0 1.1 3
 -15 -7 0 -1.5 3
 -15 -7 0 2.8 3.5
 -15 -7 0 -0.2 3.3
 -15 7 0 -0.4 2.9
 15 7 0 1.8 3.1
 -15 7 0 -0.4 2.4
 -15 7 0 3.1 5.8
 -15 -7 0 -1.9 3.4
 -15 -7 0 -1.3 2
 -15 -7 0 -1.4 2.3
 15 7 0 0.1 2.9
 16 7 0 40.9 4.6
 -16 -7 0 34.8 4.7
 -16 7 0 33.4 4
 -16 -7 0 38.3 5.7
 -16 -7 0 32.6 6.1
 16 7 0 39.3 7.4
 16 7 0 39.8 4.7
 16 7 0 35.3 4.4
 -16 7 0 27.6 3.9
 -16 -7 0 29.8 5.7
 -16 7 0 43.3 5.2
 -16 7 0 35.7 3.9
 -16 7 0 30.5 4.7
 -16 7 0 24.2 5.5
 -16 7 0 31.3 4.1
 -16 7 0 27.5 3.7
 -16 -7 0 32 4.6
 -16 -7 0 34.5 3.8
 16 7 0 35.1 5.9
 -16 -7 0 35.7 4
 -16 7 0 35.1 4.4
 -16 -7 0 30.5 4.1
 -17 -7 0 -1.8 3
 -17 7 0 0.6 2.9
 17 7 0 -0.7 2.6
 -17 7 0 -1.8 2.6
 -17 7 0 -1.3 2.3
 -17 7 0 0.8 3.7
 -17 -7 0 -5.8 3.4
 17 7 0 -3.7 3.1
 -17 7 0 2.8 2.9
 -17 7 0 1.7 3.4
 -17 7 0 -0.4 2.1
 -17 -7 0 -1.3 3.3
 -17 -7 0 0.5 3.1
 17 7 0 -0.2 2.7
 -17 -7 0 1.4 3.9
 -17 7 0 2.2 2.5
 -17 -7 0 -4.2 3.3
 17 7 0 -0.9 2.6
 17 7 0 0 2.4
 -17 -7 0 0.3 2
 -18 -7 0 619.64 25.1
 18 7 0 654.03 24.1
 -18 -7 0 639.04 23.8
 18 7 0 605.74 26
 -18 7 0 620.54 24.2
 -18 7 0 634.34 26.6
 -18 -7 0 649.64 25.1
 -18 -7 0 665.23 24.2
 18 7 0 629.04 26.2
 -18 7 0 622.54 25.2
 -18 7 0 712.03 25.9
 -18 -7 0 648.44 24.9
 -18 -7 0 683.23 34.7
 -18 7 0 773.22 27.7
 -19 7 0 0.8 2.3
 19 7 0 1.4 2.7
 19 7 0 -2.1 2.4
 -19 7 0 -1.5 2.5
 -19 7 0 0.7 2.7
 -19 7 0 -0.2 3
 19 7 0 -2.3 2.9
 -19 7 0 -2.8 2.5
 -19 7 0 2.1 3.1
 19 7 0 -1.1 2.2
 -19 -7 0 -0.1 3
 -19 -7 0 -1.4 3.3
 19 7 0 5.7 3.7
 -19 -7 0 -0.2 2.8
 -19 -7 0 -0.4 1.3
 -19 -7 0 1.7 3.2
 -19 -7 0 3.4 3.8
 20 7 0 22 4.7
 20 7 0 27.3 3.5
 20 7 0 18.3 5.4
 -20 -7 0 25.2 3.9
 -20 7 0 17.8 3.4
 -20 -7 0 27.3 4.5
 -20 7 0 23.8 3.5
 -20 -7 0 21.5 3.4
 -20 7 0 30.8 4.3
 -20 7 0 23.7 3.4
 -20 -7 0 22.2 3.8
 20 7 0 31.9 4
 -20 -7 0 31 4.2
 -20 7 0 37.9 4.8
 20 7 0 38 4.4
 -21 -7 0 2 2.5
 -21 7 0 0.5 2.5
 21 7 0 4.7 3.1
 21 7 0 -0.7 3
 21 7 0 1.1 3.3
 -21 7 0 -0.9 2.6
 -21 7 0 -1.6 2.2
 -21 -7 0 1.1 3.5
 -21 -7 0 1.4 3
 21 7 0 1.3 2.3
 21 7 0 2.5 2.5
 -21 -7 0 2.4 2.9
 -21 7 0 0.9 2.4
 -21 -7 0 -0.1 4.1
 -22 -7 0 1.5 2.5
 -22 -7 0 2.3 2.2
 -22 7 0 2.1 2.6
 -22 -7 0 -0.3 2.8
 -22 7 0 -0.9 2.2
 22 7 0 1.1 1.7
 22 7 0 5.6 2.2
 -22 7 0 2.5 1.9
 -22 -7 0 -0.8 1.9
 -23 -7 0 0.3 1.9
 23 7 0 2.1 1.6
 23 7 0 -1 1.6
 -23 -7 0 0.9 1.9
 -23 -7 0 0.5 1.8
 -23 -7 0 0.4 2
 -23 7 0 -0.7 1.4
 -23 -7 0 -0.9 1.3
 -23 7 0 0.3 2.3
 -23 7 0 -1.2 2
 -24 -7 0 61.69 3
 -24 -7 0 56.99 3.4
 24 7 0 68.59 3.1
 -24 7 0 54.59 3.5
 0 8 0 2643.64 87.89
 0 -8 0 2724.73 89.39
 0 8 0 2672.43 87.89
 0 -8 0 2767.82 90.09
 0 8 0 2816.82 88.19
 0 -8 0 2575.64 92.99
 0 8 0 2624.24 89.69
 0 -8 0 2516.95 86.29
 -1 -8 0 3.6 1.8
 -1 8 0 0.8 0.9
 -1 8 0 1.9 1.6
 -1 -8 0 0.5 0.5
 1 -8 0 2.1 1.9
 1 8 0 1.4 0.8
 1 8 0 4.3 1.8
 -1 8 0 2.7 1.5
 -1 8 0 -0.2 1.7
 1 8 0 0.7 1.4
 -1 8 0 0.8 1.2
 1 8 0 0 1.2
 1 -8 0 1.5 1.6
 1 8 0 3.8 2.4
 -1 -8 0 2.6 1.8
 -1 8 0 1.2 1.6
 1 -8 0 -0.8 1.8
 -2 8 0 482.15 18.6
 -2 8 0 499.45 17.8
 -2 8 0 508.05 19.6
 2 -8 0 491.95 19.1
 2 -8 0 508.35 19.4
 2 8 0 518.65 17.9
 -2 8 0 525.95 18.3
 2 8 0 476.95 20
 -2 8 0 502.55 18
 -2 -8 0 500.75 19.8
 2 8 0 498.85 17.9
 -2 -8 0 532.65 19.9
 2 8 0 519.05 19.3
 -2 -8 0 480.45 17
 2 8 0 512.65 18.5
 -2 -8 0 494.35 18.9
 -2 8 0 512.05 17.8
 2 -8 0 503.75 19.5
 -3 8 0 2.7 1.6
 -3 8 0 -1.3 1.3
 3 -8 0 0 1.9
 -3 8 0 0.8 1.9
 -3 8 0 3.3 1.3
 -3 -8 0 2.4 2.3
 -3 -8 0 2.3 1.6
 3 -8 0 2.1 2
 3 -8 0 -0.8 1.1
 -3 8 0 2.2 0.9
 -3 8 0 1.1 1.7
 3 8 0 1.6 1.6
 3 8 0 0.4 2
 -3 -8 0 1.7 1.9
 -3 -8 0 1.4 1.4
 3 8 0 2 1.3
 3 8 0 1.1 1.3
 3 8 0 1.1 1.8
 4 8 0 6027.8 189.18
 -4 -8 0 5584.84 186.78
 4 -8 0 5811.22 188.88
 -4 -8 0 5668.83 187.78
 4 -8 0 5747.83 188.88
 -4 -8 0 6030.8 189.58
 -4 8 0 5577.84 186.38
 4 8 0 5755.42 188.18
 -4 8 0 5397.76 186.88
 -4 8 0 5918.21 186.48
 5 8 0 1.4 1.8
 5 8 0 1.5 2.1
 5 -8 0 0.1 1.9
 -5 -8 0 -0.2 1.1
 -5 8 0 0.2 0.6
 -5 -8 0 1.4 1.4
 -5 8 0 3 1.9
 -5 8 0 0.9 0.8
 -5 -8 0 0.6 2.2
 5 8 0 1.8 1.5
 -5 8 0 -0.2 1.9
 -5 -8 0 -0.8 1.8
 6 -8 0 677.43 25
 6 8 0 647.54 24.7
 -6 8 0 653.13 23.5
 6 8 0 658.63 25.3
 6 8 0 659.83 24.4
 -6 -8 0 636.34 23.2
 -6 8 0 658.43 24.4
 -6 -8 0 642.34 24.1
 6 -8 0 638.44 22.2
 6 -8 0 661.73 24.9
 -6 -8 0 646.54 23.2
 7 -8 0 1.7 1.9
 7 8 0 -2 1.7
 7 8 0 1.8 2
 7 8 0 2.6 1.6
 7 8 0 -0.8 1.5
 7 -8 0 0.8 1
 7 -8 0 -0.8 1.9
 -7 -8 0 0.4 1.6
 7 8 0 2 2.3
 -7 -8 0 0.5 1.1
 -7 -8 0 0 2.1
 -7 -8 0 0.9 1.3
 -7 8 0 2.8 2.3
 -7 8 0 1 1.9
 8 -8 0 3412.76 112.39
 8 -8 0 3461.95 112.19
 8 8 0 3345.57 110.89
 8 8 0 3414.66 112.89
 -8 8 0 3325.77 110.59
 8 8 0 3307.97 111.99
 8 8 0 3340.07 112.89
 -8 -8 0 3387.76 111.49
 -8 -8 0 3280.57 108.89
 8 -8 0 3390.46 110.09
 -8 -8 0 3336.67 110.69
 8 8 0 3222.98 109.39
 -8 8 0 3320.57 111.69
 8 8 0 3234.08 109.99
 -9 -8 0 0.9 2.3
 -9 8 0 0.4 2.1
 9 8 0 3.3 2.3
 -9 8 0 1.3 2
 -9 -8 0 0.1 1.5
 -9 8 0 -0.2 1.9
 9 8 0 -0.1 2.1
 -9 -8 0 1.2 1.9
 9 8 0 -2.5 2.2
 9 8 0 4.2 1.7
 9 -8 0 -2.9 1.7
 9 8 0 0.3 1.7
 9 8 0 2.9 1.7
 9 -8 0 3.3 2.1
 10 -8 0 236.38 11.5
 -10 -8 0 231.88 11.6
 10 8 0 229.18 10.1
 10 8 0 228.68 12.9
 10 8 0 229.08 9.5
 -10 8 0 228.68 10.8
 10 -8 0 225.38 10.6
 10 -8 0 215.48 12.1
 -10 8 0 237.98 11.6
 10 8 0 225.48 12.6
 -10 8 0 225.68 11.5
 -10 -8 0 232.98 9.5
 -10 -8 0 237.68 11.1
 10 -8 0 235.08 11.3
 -10 8 0 231.58 11.1
 10 8 0 229.48 11
 11 8 0 -3.6 2.4
 11 8 0 1.3 2.1
 -11 -8 0 -1 3.1
 11 -8 0 1.9 2.2
 11 8 0 0.9 2.5
 -11 -8 0 -0.1 2.1
 11 -8 0 -1.2 1.4
 -11 8 0 -1 2
 11 8 0 0.6 2.6
 -11 8 0 2.1 2.7
 11 -8 0 -0.9 2.2
 11 -8 0 -4 1.5
 -11 8 0 2.7 2.3
 -11 -8 0 -0.3 2.7
 11 8 0 1.2 1.8
 -11 -8 0 -0.3 1.6
 -11 -8 0 -0.3 2
 -12 -8 0 5.5 3.1
 -12 -8 0 5.6 2.4
 -12 8 0 6.8 3.3
 12 8 0 11.4 3.5
 12 -8 0 9.1 2.5
 -12 -8 0 6.4 2.9
 12 8 0 6.3 3.3
 12 8 0 6.7 2.7
 -12 8 0 5.1 3
 -12 8 0 10.9 3
 -12 8 0 8.9 3.3
 -12 8 0 7.7 3.5
 -12 8 0 8.8 2.8
 -12 8 0 11.3 2.9
 12 8 0 7.3 3.6
 -12 8 0 9.2 2.9
 -12 -8 0 9.4 3.1
 12 -8 0 9 2.9
 12 -8 0 3.6 2.3
 -12 -8 0 8.3 2.7
 12 8 0 7.9 2.2
 -12 8 0 10.8 3.7
 -12 -8 0 9.4 3.3
 13 8 0 -3.2 3.9
 -13 -8 0 1.9 2.4
 -13 -8 0 -0.4 1.9
 -13 8 0 -0.2 2.7
 -13 8 0 0.6 2.3
 -13 8 0 -0.7 2.1
 13 8 0 -1.9 4.1
 13 8 0 1.3 2.5
 13 -8 0 2.8 3.4
 -13 -8 0 -3.2 2.8
 -13 8 0 1.7 2.3
 -13 8 0 5 3
 13 8 0 -1.4 2.7
 -13 -8 0 -1.3 2.4
 -13 8 0 -1 2.4
 -13 8 0 0.6 2.7
 13 8 0 -0.8 2.5
 13 8 0 2.2 2.1
 -13 8 0 1.2 2.5
 -13 -8 0 3.4 3
 -13 8 0 4 3.2
 13 -8 0 -8.1 3.6
 -13 -8 0 0 3.1
 -13 -8 0 2.2 2.9
 -13 8 0 -1.2 2.7
 -13 8 0 0.8 3.1
 -13 -8 0 -0.5 2.6
 13 8 0 -0.7 2.4
 -14 8 0 62.59 6.2
 14 8 0 60.29 5.7
 14 8 0 52.89 5.3
 -14 -8 0 56.29 5.6
 -14 8 0 58.39 5.1
 -14 -8 0 59.59 5
 14 8 0 60.79 5.4
 -14 -8 0 56.79 5.7
 -14 -8 0 59.09 7.1
 -14 8 0 60.09 4.8
 -14 8 0 61.29 4.8
 14 8 0 59.89 5
 -14 -8 0 67.89 6.1
 -14 8 0 52.49 5.4
 14 8 0 58.69 6.6
 -14 -8 0 65.99 6.5
 -14 8 0 52.59 5.1
 -14 8 0 59.99 5.9
 -14 -8 0 56.79 4.6
 -14 -8 0 63.49 6.6
 -14 8 0 58.09 5.1
 -14 8 0 49.2 5.3
 -15 8 0 6 3.5
 -15 -8 0 -2.9 2.8
 -15 8 0 -1.1 3.2
 -15 -8 0 -2.2 3.1
 15 8 0 0 2.8
 -15 -8 0 0.1 4
 -15 8 0 5.7 5.5
 -15 8 0 1.4 3.3
 -15 -8 0 -0.5 2.9
 -15 -8 0 1 3.4
 -15 -8 0 -1.1 2.1
 15 8 0 1.8 2.9
 -15 -8 0 0.4 3.2
 -15 8 0 0.2 2.5
 -15 8 0 1 2.7
 -15 -8 0 3.8 2.5
 -15 8 0 0.2 2.7
 15 8 0 0.8 2.2
 15 8 0 -1.4 2.6
 15 8 0 -3.9 3.2
 -16 -8 0 26 5.1
 -16 8 0 24.7 4.3
 -16 -8 0 29 4.5
 -16 -8 0 24.5 4.8
 16 8 0 43.4 5.2
 -16 -8 0 37.9 4.2
 -16 -8 0 21.8 3.4
 -16 8 0 23.5 3.4
 -16 8 0 27.1 4.1
 -16 8 0 28.7 3.7
 16 8 0 23 5.1
 -16 8 0 22.5 3.5
 -16 8 0 34.8 4.7
 -16 8 0 23.7 3.9
 -16 -8 0 25.9 3.9
 -16 -8 0 32.2 6.1
 -16 8 0 34.2 4.3
 -16 8 0 29.3 3.8
 16 8 0 22 4.1
 -17 8 0 1.2 2.8
 -17 8 0 3.4 2.9
 -17 -8 0 5 3.2
 17 8 0 -0.6 3
 17 8 0 2.3 2.5
 -17 8 0 -0.3 3.1
 17 8 0 -1.7 5.2
 -17 8 0 1.3 2.5
 -17 -8 0 1.9 3.4
 -17 8 0 1.6 2.7
 -17 -8 0 1.6 3.3
 -17 -8 0 -3 3.4
 -17 8 0 0.5 3.3
 -17 -8 0 -0.6 4
 17 8 0 1 2.9
 -17 -8 0 0.2 2
 -17 8 0 1 2.3
 -17 8 0 -3.4 2.3
 17 8 0 1.6 2.7
 -17 -8 0 1.6 2.2
 -17 -8 0 3.9 4.1
 18 8 0 736.33 26.6
 18 8 0 689.93 28.1
 18 8 0 752.02 26.1
 -18 8 0 716.53 25.6
 18 8 0 705.13 25.4
 -18 -8 0 691.73 26.3
 -18 -8 0 719.03 24.4
 -18 8 0 737.93 26.3
 -18 8 0 710.13 25.2
 -18 -8 0 688.93 29.3
 -18 8 0 690.13 24.9
 -18 -8 0 678.63 26.1
 -18 8 0 693.73 25.8
 18 8 0 734.43 25.7
 -18 -8 0 646.04 26.3
 -19 -8 0 1.2 1.5
 19 8 0 1.3 3.9
 -19 8 0 0.3 2.8
 19 8 0 0.5 3.2
 -19 8 0 -0.3 2.7
 -19 -8 0 0.5 3
 19 8 0 3.6 2.8
 19 8 0 1.6 2.4
 -19 8 0 0.9 2.6
 -19 -8 0 2.1 2.8
 -19 -8 0 -3 3.5
 -19 -8 0 -0.8 3.1
 -19 8 0 2 2.4
 -19 -8 0 5 3.6
 -19 8 0 1.2 2.7
 -19 8 0 -2.1 2.4
 19 8 0 -1.6 2.5
 -20 -8 0 151.18 7.9
 20 8 0 159.98 7.7
 -20 8 0 152.88 8
 -20 -8 0 147.99 8.8
 -20 -8 0 143.59 7.6
 -20 -8 0 147.09 7.7
 -20 8 0 142.39 7.3
 20 8 0 137.09 9
 20 8 0 150.18 7.8
 -20 8 0 146.89 7.2
 -20 -8 0 144.69 7.8
 20 8 0 153.88 8
 -20 8 0 150.38 7.7
 20 8 0 147.29 8.3
 -21 -8 0 -0.8 2.5
 -21 8 0 1.3 2.7
 -21 8 0 1.6 2.5
 21 8 0 0.9 3.1
 21 8 0 0.3 2.3
 -21 -8 0 3.3 2.9
 -21 -8 0 2.1 2.3
 21 8 0 -3 1.9
 -21 8 0 -2.1 1.9
 21 8 0 0.4 2.3
 21 8 0 0.1 3
 -21 -8 0 0.6 2.9
 -21 8 0 -1.1 2.4
 -22 -8 0 0.7 2.4
 -22 -8 0 0.8 2.8
 -22 8 0 0 2.2
 -22 8 0 0.2 1.6
 22 8 0 0.9 1.7
 -22 8 0 -0.2 1.9
 22 8 0 2.3 2.3
 -22 -8 0 -0.3 2.3
 -22 8 0 -0.8 2
 -22 -8 0 -0.9 1.8
 -22 -8 0 2 2
 22 8 0 -0.3 2.4
 23 8 0 1.4 1.5
 -23 -8 0 -1.1 1.2
 -23 -8 0 0.1 1.7
 -23 -8 0 -0.8 2
 -23 -8 0 0.9 1.7
 23 8 0 0 1.7
 -23 8 0 -0.4 1.5
 -23 8 0 -1 1.3
 24 8 0 -0.8 1
 -24 -8 0 -0.2 1.4
 0 9 0 -1.3 1.6
 0 9 0 -0.2 1.6
 0 -9 0 1.2 2.2
 0 -9 0 0.2 1.8
 0 9 0 0.8 1.6
 0 9 0 1.5 1.6
 0 9 0 -0.5 1.3
 0 -9 0 1.8 2
 -1 -9 0 1.1 1.9
 -1 9 0 1.7 1.8
 -1 9 0 0.3 1.2
 -1 -9 0 2.1 2.3
 -1 9 0 1.7 1.6
 1 -9 0 1.9 2.1
 1 9 0 0.9 2.1
 1 9 0 0 1.4
 1 9 0 -1.4 1.6
 -1 9 0 -0.4 1.7
 1 -9 0 -0.3 1.8
 1 9 0 -0.7 1.1
 1 9 0 1 0.8
 1 -9 0 0.4 1.5
 1 9 0 1.2 1.7
 2 9 0 190.18 7.8
 2 9 0 180.78 8
 -2 9 0 185.88 7.9
 2 9 0 195.78 8.7
 2 -9 0 200.28 9.8
 -2 9 0 192.68 8.9
 -2 9 0 180.88 8.5
 -2 9 0 194.08 8.4
 2 -9 0 184.48 9.3
 2 9 0 193.08 8.5
 -2 9 0 186.38 9.7
 -2 -9 0 197.48 9.2
 -2 -9 0 191.78 9.9
 -2 -9 0 184.88 6.8
 2 -9 0 200.28 9.6
 3 -9 0 -0.1 2
 -3 9 0 0 0.9
 3 9 0 0.1 1.9
 -3 -9 0 1 2.2
 3 -9 0 -1.5 1.8
 3 9 0 -1.2 1
 3 9 0 1 1.8
 -3 9 0 0.9 1.7
 -3 9 0 1.8 1.7
 -3 -9 0 1.1 1.8
 3 9 0 0.9 1.4
 3 -9 0 -1.4 1.2
 -3 9 0 1.7 2
 -3 -9 0 0.1 0.8
 -4 -9 0 2.5 1.8
 -4 9 0 4.9 1.2
 4 9 0 3.3 1.7
 -4 9 0 3.6 2.3
 -4 -9 0 4.9 1.3
 4 9 0 5.7 2.5
 4 -9 0 3.8 2.4
 4 -9 0 4.4 2.4
 -4 9 0 5.9 1.7
 4 9 0 4.5 2
 4 -9 0 2.7 1.6
 -4 -9 0 4 2.6
 -5 -9 0 0.9 2.4
 5 -9 0 0.1 2.2
 -5 9 0 2.5 2.4
 5 9 0 -0.7 1.5
 5 -9 0 -0.2 2
 -5 -9 0 1.3 1.7
 5 -9 0 0.3 2.1
 -5 9 0 0.8 1.3
 -5 9 0 0.8 0.8
 5 9 0 1.2 2.2
 5 9 0 2.2 1.7
 -5 9 0 0.8 1.7
 -5 -9 0 1.2 1.2
 -6 -9 0 136.19 7.7
 -6 -9 0 130.69 6.9
 6 9 0 136.99 6.2
 6 -9 0 138.29 8.4
 -6 9 0 139.19 7.9
 6 9 0 151.48 8.8
 6 -9 0 141.49 8.4
 -6 9 0 136.19 7.1
 -6 -9 0 139.29 6.6
 6 9 0 147.79 8.2
 6 9 0 134.79 7.6
 -6 -9 0 137.39 6.3
 7 9 0 -2.2 1.4
 -7 9 0 -1.7 1.7
 7 -9 0 -0.9 1.8
 -7 -9 0 -0.9 2
 -7 -9 0 -0.8 1.4
 -7 -9 0 -0.2 1.5
 7 9 0 0 1.8
 -7 9 0 0.7 2.2
 7 9 0 -1.4 1.8
 -7 -9 0 -0.7 1.1
 7 9 0 0.3 1.4
 7 -9 0 -1.6 1.9
 7 9 0 -0.5 1.9
 7 -9 0 0.6 0.7
 7 9 0 -0.5 1.6
 7 -9 0 -0.1 0.7
 -8 -9 0 45.2 5
 -8 -9 0 44 4.1
 8 -9 0 39.2 2.9
 8 9 0 41.4 5.6
 -8 -9 0 41 3.5
 8 9 0 41.4 5.2
 8 9 0 54.69 3.7
 8 9 0 38.3 4.5
 8 -9 0 35.3 5.1
 8 9 0 42 4.7
 -8 9 0 40.8 4.8
 8 9 0 46.6 4.1
 -8 9 0 32.9 4.3
 -8 -9 0 30.9 2.9
 8 -9 0 45.5 5.2
 9 9 0 -0.7 1.5
 9 -9 0 -1.3 2.1
 9 9 0 0.2 2.2
 9 -9 0 2.3 2.1
 9 9 0 0.9 1.9
 9 -9 0 1.9 1.1
 -9 -9 0 1 1.8
 9 9 0 2.8 2.5
 -9 9 0 1.6 2.5
 9 -9 0 -1.7 1.8
 -9 9 0 1.7 2.1
 -9 -9 0 -2.3 2.2
 -9 -9 0 0.8 1.6
 9 9 0 1.6 2.2
 -10 -9 0 6.4 2.2
 10 9 0 5.3 1.9
 10 9 0 6.3 2.9
 -10 -9 0 8.2 2.2
 10 9 0 9 3
 10 -9 0 1 2.3
 10 -9 0 7.6 1.9
 -10 -9 0 11 3
 10 9 0 5.5 2.4
 -10 9 0 5.2 2.7
 -10 -9 0 9.1 3
 -10 9 0 5.9 2.8
 10 -9 0 5 2.7
 10 -9 0 8.7 2.6
 10 9 0 11.5 3.5
 -10 -9 0 9.2 2.5
 11 9 0 -6 2.2
 11 9 0 -2 2.4
 11 9 0 -0.4 2.5
 11 9 0 -3 2.4
 11 9 0 -0.3 3.1
 -11 -9 0 4.7 2.3
 11 -9 0 1.9 2.6
 -11 9 0 1.7 2.6
 -11 -9 0 2.3 2.4
 -11 9 0 1.8 2.5
 11 -9 0 0.6 2.3
 -11 -9 0 -1.6 2.5
 -11 9 0 -0.8 2.1
 11 -9 0 -2.5 1.3
 -11 9 0 -1.6 2.2
 -11 9 0 3.4 3.9
 11 -9 0 4.8 2.4
 -11 9 0 1 1.9
 -11 -9 0 -1.4 2.2
 -11 -9 0 5.2 3.1
 11 9 0 2.8 2.4
 -11 9 0 1.6 2.3
 -11 -9 0 -1.5 2.5
 11 9 0 -1.5 1.7
 12 9 0 3.9 2.6
 12 -9 0 -5.4 4.7
 -12 -9 0 3.1 2.6
 -12 -9 0 2.1 2.8
 -12 9 0 2 2.3
 -12 -9 0 1.8 2
 12 9 0 5.3 2.2
 -12 9 0 3.1 2.3
 12 9 0 8 3.7
 -12 9 0 1.1 2.5
 -12 -9 0 4.2 3.2
 12 -9 0 2.2 3
 -12 9 0 5.7 3.1
 12 9 0 3.9 2.7
 -12 9 0 3 2.8
 -12 -9 0 1.4 2.6
 -12 -9 0 1.9 2.4
 -12 9 0 1.3 2.5
 -12 9 0 0.9 4.6
 -12 -9 0 2.4 3.1
 12 9 0 4 2.8
 -12 9 0 3.1 2.6
 -12 9 0 4.2 2.7
 12 -9 0 -3.5 2.2
 -13 -9 0 -1 2.7
 13 9 0 2.1 2.9
 -13 9 0 0.6 2.5
 -13 -9 0 2.3 2.6
 -13 -9 0 0.5 3.1
 -13 -9 0 1.3 2.9
 -13 -9 0 -0.5 2.8
 13 9 0 0.2 2
 13 9 0 -1.2 2.5
 13 9 0 -0.4 4.9
 -13 9 0 4.2 2.9
 13 9 0 -3.5 2.8
 -13 9 0 1.9 2.5
 -13 9 0 -1.2 2.4
 -13 9 0 2.1 2.6
 -13 -9 0 -0.3 2
 13 9 0 -1.4 2.6
 -13 9 0 0.3 2.4
 -13 9 0 -2.3 2.6
 -13 -9 0 1.2 2.5
 -13 9 0 -3.4 2.7
 -13 9 0 2.2 3.2
 -13 9 0 -0.4 2.6
 -14 9 0 3.4 3.2
 -14 9 0 1.9 3.1
 -14 -9 0 5.2 3.5
 -14 9 0 5.3 3
 -14 9 0 4.6 2.8
 -14 -9 0 1.4 2.7
 14 9 0 3.8 3.2
 14 9 0 5 2.5
 -14 -9 0 3.3 3.3
 -14 -9 0 3.4 2.5
 14 9 0 2.2 3.6
 -14 9 0 2 2.8
 -14 -9 0 4.2 3.9
 -14 -9 0 1.8 3.1
 -14 9 0 5.5 2.6
 -14 9 0 2.1 2.5
 -14 9 0 4.8 2.8
 -14 -9 0 2.4 3.4
 -14 9 0 2.4 3.1
 14 9 0 5.7 4.2
 14 9 0 8.2 3.1
 -15 9 0 -0.7 2.6
 -15 -9 0 -2.7 2.9
 -15 -9 0 1.2 3
 -15 -9 0 0.5 3.5
 15 9 0 4.5 3.1
 15 9 0 1.5 3
 -15 9 0 3.6 2.9
 -15 -9 0 -2.2 2.1
 -15 9 0 4.1 3.3
 15 9 0 -2 4
 -15 9 0 1.3 3.2
 -15 9 0 -4.2 2.6
 -15 -9 0 -0.5 2.4
 -15 9 0 -0.6 2.5
 -15 -9 0 2.3 4.1
 -15 9 0 -3.1 2.8
 15 9 0 1.2 3.7
 -15 -9 0 -3.3 2.8
 -15 -9 0 1.1 3.5
 -15 9 0 2.9 3.3
 -15 9 0 -2.1 2.6
 -16 9 0 83.99 6.3
 16 9 0 96.19 6.6
 -16 9 0 75.39 5.8
 16 9 0 89.39 6.9
 16 9 0 97.29 6.5
 16 9 0 91.69 8.2
 -16 -9 0 93.09 5.9
 -16 9 0 86.99 6.3
 -16 9 0 84.29 6.8
 16 9 0 100.39 6.7
 -16 -9 0 91.49 8.8
 -16 -9 0 100.99 7.2
 -16 9 0 80.09 6.7
 -16 9 0 97.69 6.2
 -16 -9 0 95.59 6.8
 -16 -9 0 82.69 6.6
 -16 9 0 95.89 6.2
 -16 -9 0 94.29 8
 -16 -9 0 82.69 7.9
 -16 -9 0 99.09 5.8
 -16 9 0 86.89 6
 -16 9 0 82.09 5.6
 17 9 0 -2.3 2.8
 17 9 0 3.8 3.3
 -17 -9 0 -3.7 2.9
 -17 9 0 0.8 3.2
 -17 -9 0 -0.2 2.2
 -17 -9 0 -1.9 4.7
 -17 9 0 -1.1 3
 -17 9 0 3.4 2.9
 -17 9 0 -0.6 2.4
 -17 -9 0 -1.3 3.3
 -17 9 0 -3.4 3.4
 17 9 0 0.3 3.8
 -17 -9 0 -1.4 2.9
 -17 -9 0 0.9 2.3
 -17 -9 0 0.5 4.2
 -17 9 0 -3.5 2.7
 -17 9 0 1.5 2.5
 -17 -9 0 -1.1 3.9
 -17 9 0 -0.4 2.7
 -17 9 0 2.2 2.9
 17 9 0 0.8 2.7
 17 9 0 3.1 2.7
 -18 9 0 535.45 19.5
 -18 9 0 543.95 19.4
 -18 9 0 540.05 20.3
 -18 -9 0 511.55 18.8
 -18 -9 0 546.15 21.1
 18 9 0 550.14 21
 -18 -9 0 553.54 20.3
 -18 9 0 508.95 19.1
 -18 9 0 512.25 20
 18 9 0 536.35 19.9
 -18 -9 0 515.15 20.1
 18 9 0 546.05 19.8
 18 9 0 556.44 20.4
 18 9 0 506.85 23.7
 -18 9 0 487.45 19.2
 -18 -9 0 529.65 19.8
 -19 -9 0 2.8 1.8
 -19 -9 0 -1 2.6
 19 9 0 0.1 2.9
 19 9 0 0.6 2.7
 -19 9 0 -3 2.5
 19 9 0 -1.8 4.1
 -19 -9 0 3.4 3.3
 -19 9 0 2.2 2.6
 -19 9 0 1.2 2.3
 -19 -9 0 5.4 2.9
 -19 -9 0 1.2 3.7
 19 9 0 -1.4 3.3
 -19 9 0 -0.9 2.6
 -19 9 0 2.5 2.3
 -19 -9 0 0.4 3.1
 -19 9 0 2.8 2.7
 -20 9 0 71.59 5.8
 -20 -9 0 71.89 6.7
 20 9 0 74.29 6.6
 20 9 0 88.29 5.6
 -20 9 0 88.49 5.7
 20 9 0 78.19 5.6
 20 9 0 65.29 5.5
 -20 -9 0 80.59 5.8
 -20 9 0 78.19 5.2
 -20 -9 0 77.19 5.7
 -20 9 0 61.09 5.2
 20 9 0 72.29 6.4
 -20 -9 0 81.39 6.7
 -20 -9 0 74.59 5.5
 -21 -9 0 -0.4 2.3
 -21 9 0 -1.2 2.6
 21 9 0 0 2.3
 -21 -9 0 -0.9 2.7
 -21 -9 0 -2.9 2.8
 -21 9 0 0.5 1.9
 -21 -9 0 0.3 2.2
 -21 9 0 0.6 2
 21 9 0 -0.7 2.2
 -21 9 0 -2.3 2.3
 21 9 0 -1.2 2
 -21 -9 0 3 4.4
 21 9 0 0.5 2
 -22 -9 0 81.19 5.6
 22 9 0 72.29 4.4
 -22 9 0 60.69 3.8
 22 9 0 70.39 3.8
 -22 -9 0 64.39 4.2
 -22 -9 0 55.29 3.5
 -22 9 0 60.59 3.8
 -22 -9 0 63.69 5.3
 -22 9 0 58.39 4.7
 -22 -9 0 76.39 4.4
 22 9 0 74.79 4.3
 -22 9 0 72.59 4.5
 -23 -9 0 -1.1 1.3
 -23 -9 0 -1.8 2.2
 23 9 0 -0.8 1.6
 23 9 0 0.1 1.8
 -23 -9 0 -1.8 1.4
 24 9 0 0.3 1
 -24 -9 0 0.3 1.6
 0 10 0 1589.94 54.29
 0 10 0 1569.74 54.39
 0 -10 0 1614.74 56.39
 0 -10 0 1635.14 55.99
 0 10 0 1632.14 54.79
 0 10 0 1639.24 54.79
 -1 10 0 1.2 1.8
 -1 -10 0 4.4 2.6
 1 10 0 1.7 1.6
 -1 10 0 2.3 1.9
 -1 10 0 1.4 1.5
 -1 10 0 2.7 1.9
 1 10 0 2.3 1.7
 -1 -10 0 1.1 2.1
 1 10 0 1.8 2
 1 10 0 0.1 1.8
 1 -10 0 2 2.1
 1 -10 0 -0.5 2.1
 1 10 0 1.5 0.7
 -2 -10 0 74.09 5.6
 2 -10 0 72.59 6
 -2 10 0 68.49 4.8
 -2 10 0 72.49 4.5
 -2 10 0 73.59 5.2
 2 -10 0 81.39 6.1
 -2 10 0 66.19 4
 2 10 0 70.89 4.5
 -2 -10 0 73.49 6.2
 2 10 0 72.29 5
 -2 -10 0 67.49 2.7
 2 10 0 68.39 3.8
 -3 10 0 -1 1.6
 3 -10 0 0.4 2.2
 3 -10 0 -1.4 2
 3 10 0 0.7 1.2
 -3 -10 0 0.6 0.8
 -3 -10 0 1 2.4
 -3 10 0 0.6 0.9
 3 10 0 -0.5 1.5
 -3 -10 0 -1.1 1.8
 -3 10 0 1.8 2.2
 -3 10 0 0.4 1.4
 -4 10 0 799.62 26.8
 -4 -10 0 754.72 26.6
 4 -10 0 799.12 29.8
 -4 10 0 817.02 28
 4 10 0 714.13 28.6
 4 10 0 799.62 28.1
 -4 -10 0 812.02 30.3
 4 10 0 764.62 29.5
 -4 -10 0 764.62 26.5
 -4 -10 0 792.02 28.6
 4 10 0 692.33 28.1
 4 -10 0 808.92 29.7
 4 10 0 828.12 28.8
 -4 10 0 811.62 28.9
 -4 10 0 768.92 27.2
 5 -10 0 3.2 2.4
 -5 -10 0 2.6 1.4
 5 -10 0 2.8 2.3
 5 10 0 0.9 1.9
 5 10 0 2.7 1.4
 -5 -10 0 -1.8 2.4
 5 10 0 -0.1 2.4
 -5 -10 0 -0.4 2
 -5 -10 0 0.4 1.6
 -5 10 0 1.3 2.3
 5 10 0 0.8 1.6
 -5 -10 0 1.7 1.2
 -5 10 0 2.9 2
 -5 10 0 0.5 0.8
 -5 10 0 2 1.5
 5 10 0 3.2 2.6
 5 10 0 2.4 1.8
 -5 10 0 1.9 1.1
 -6 -10 0 1154.08 39.9
 -6 10 0 1193.78 38.2
 -6 -10 0 1174.48 41.4
 -6 -10 0 1187.08 39.6
 -6 10 0 1195.78 41.9
 -6 -10 0 1105.59 39.1
 -6 10 0 1190.58 40.7
 -6 -10 0 1156.08 40.7
 6 -10 0 1206.28 42.8
 6 10 0 1175.98 42.8
 6 10 0 1188.28 41.1
 6 -10 0 1163.88 42.5
 6 10 0 1090.69 40.4
 6 10 0 1184.28 41.8
 6 10 0 1188.18 40.2
 7 -10 0 1.2 2.1
 7 10 0 -0.9 1.4
 -7 10 0 2.9 2.4
 7 10 0 -0.9 1.9
 7 10 0 -0.7 1.5
 7 -10 0 0.2 2
 7 10 0 -3.1 2.6
 -7 -10 0 0 2.1
 -7 10 0 2.4 2
 -7 -10 0 -0.5 1.4
 7 10 0 0.2 1.6
 -7 -10 0 0.8 1.4
 7 10 0 1.1 1.8
 8 10 0 2756.52 91.99
 8 -10 0 2926.11 95.19
 -8 -10 0 2784.22 91.39
 8 10 0 2721.23 95.29
 -8 -10 0 2683.93 91.59
 8 -10 0 2799.72 94.89
 -8 -10 0 2760.32 93.59
 -8 10 0 2843.02 94.19
 -8 -10 0 2749.12 92.29
 8 10 0 2717.33 91.29
 8 10 0 2731.33 92.99
 9 -10 0 2.1 0.8
 -9 -10 0 1.2 0.9
 -9 -10 0 -1.3 2.4
 9 -10 0 0.6 1.9
 -9 -10 0 0.1 1.7
 9 -10 0 -1.9 1.9
 -9 -10 0 -3.4 1.9
 -9 10 0 3.5 2.3
 9 10 0 0.7 2
 9 10 0 -1.3 1.7
 9 10 0 2.7 2.3
 9 10 0 2.5 2.5
 -9 10 0 2.3 2.6
 9 10 0 1.2 1.8
 -9 -10 0 0.9 1.7
 -9 -10 0 -2.1 2.2
 9 10 0 2.6 2.3
 9 -10 0 1.5 2.2
 10 10 0 32.7 3.6
 -10 10 0 35.6 4.1
 -10 -10 0 39.3 5.2
 -10 -10 0 27.4 3.9
 -10 10 0 40.8 4.4
 10 10 0 35.1 6.2
 10 -10 0 27.3 4.9
 10 10 0 35.1 4.2
 10 10 0 32.5 5.3
 10 -10 0 35.1 4.7
 10 -10 0 21.7 3.8
 10 10 0 29.8 5.1
 -10 10 0 35.5 4.6
 -10 10 0 35.3 4.1
 10 10 0 31.7 3.7
 -10 10 0 31.6 3.4
 -10 -10 0 33.7 3.4
 10 10 0 36.8 5
 -11 -10 0 2.1 2.2
 -11 10 0 0.7 2.7
 11 10 0 1.7 2.3
 -11 -10 0 -1 1.8
 -11 10 0 0.6 2.3
 -11 10 0 3.6 2.1
 -11 -10 0 -2.3 2.2
 -11 -10 0 0.2 2
 11 -10 0 3.2 2.6
 -11 10 0 -0.8 2.5
 -11 -10 0 0 2.4
 11 10 0 1.1 2.7
 11 10 0 2.4 2.9
 -11 -10 0 1.2 3.1
 -11 10 0 0.5 2.7
 11 10 0 -0.8 2.4
 11 -10 0 -2.7 2.3
 -11 10 0 -0.6 2.6
 -11 -10 0 2.8 2.9
 -11 10 0 0.7 2.5
 11 10 0 -0.2 2
 11 10 0 3.2 3.4
 -11 10 0 -1.3 2.4
 11 10 0 1.8 2.6
 11 -10 0 -5.1 2.5
 -12 10 0 4.4 2.5
 -12 -10 0 3.8 2.7
 -12 10 0 2.4 2.8
 12 10 0 4.2 3.3
 12 -10 0 7 2.9
 12 10 0 5.4 2.9
 -12 -10 0 5.7 2.5
 -12 10 0 3.6 2.8
 -12 10 0 1.9 2.6
 12 10 0 8 3
 -12 -10 0 5.8 3.4
 12 10 0 -0.6 2.9
 12 10 0 4.1 2.8
 -12 10 0 4.9 2.8
 -12 -10 0 3.2 2.1
 -12 -10 0 2.8 2.9
 12 10 0 5.9 3.8
 -12 10 0 5.6 3.1
 -12 10 0 1.3 2.3
 -12 10 0 4.6 2.7
 -12 10 0 -1.8 2.3
 -12 10 0 5.7 2.9
 12 10 0 5.8 2.3
 -12 10 0 5.4 3.1
 12 -10 0 1 5.6
 -12 -10 0 1.7 2.5
 13 10 0 -0.7 2.5
 -13 -10 0 -0.4 2.1
 13 10 0 -0.2 3.1
 -13 -10 0 -1.4 3.2
 -13 10 0 0.5 2.9
 -13 -10 0 4.3 2.7
 -13 10 0 -2.6 2.9
 -13 10 0 0.8 2.8
 13 10 0 0.2 2.8
 -13 10 0 1.7 2.9
 -13 -10 0 -0.7 2.5
 -13 -10 0 -3.3 2.6
 -13 10 0 0.8 2.4
 -13 10 0 1.8 2.4
 -13 10 0 0.1 2.6
 -13 10 0 5 2.8
 13 10 0 3.5 2.4
 -13 10 0 -0.1 2.4
 13 10 0 -0.5 2.8
 -13 -10 0 0.3 2.8
 -13 -10 0 -1.7 2.7
 14 10 0 55.49 5
 -14 -10 0 55.99 7.2
 -14 -10 0 53.09 5.4
 -14 10 0 52.29 6.2
 -14 -10 0 51.29 6
 -14 10 0 54.59 4.9
 -14 10 0 51.29 5
 -14 10 0 53.89 5.3
 -14 -10 0 47.8 6.5
 -14 -10 0 52.99 6.9
 14 10 0 59.69 5.8
 -14 -10 0 48 5.1
 -14 10 0 55.19 5
 14 10 0 50.09 5.7
 -14 10 0 48.7 5
 14 10 0 51.99 7
 14 10 0 50.39 5.2
 -14 -10 0 51.79 4.9
 -14 -10 0 49.5 4.7
 -15 -10 0 -0.5 3.1
 -15 10 0 2.4 2.5
 -15 10 0 0.3 2.6
 -15 10 0 -1 2.9
 15 10 0 1.1 3
 -15 -10 0 1.7 3.5
 15 10 0 4 3.4
 -15 10 0 0.6 2.7
 -15 10 0 -6.4 2.7
 15 10 0 -0.4 3.6
 -15 10 0 1 2.7
 -15 -10 0 1.9 3.9
 -15 -10 0 -0.6 2.9
 -15 -10 0 2.1 3.1
 -15 -10 0 3.6 2.8
 15 10 0 1.7 3.1
 15 10 0 0.9 2.5
 -15 10 0 5.8 3.3
 -15 -10 0 -2.2 2.4
 -15 10 0 1.2 2.8
 -15 10 0 3.2 3
 -15 -10 0 -2.5 3.1
 -16 -10 0 2.4 2.6
 16 10 0 1.1 3.7
 -16 10 0 2.7 2.9
 -16 10 0 0.6 2.7
 -16 -10 0 3.5 3.5
 -16 10 0 1.6 2.6
 -16 -10 0 5.2 2.7
 -16 10 0 -0.1 3
 16 10 0 1.7 3
 16 10 0 2.8 3.2
 -16 -10 0 2 3.1
 -16 -10 0 5.4 3.9
 -16 -10 0 0.3 4
 -16 -10 0 1.4 3
 -16 10 0 4.1 3.3
 -16 10 0 1.2 2.5
 -16 -10 0 4.4 3.7
 16 10 0 2.5 2.7
 -16 10 0 0.7 2.5
 -16 10 0 0.8 2.7
 16 10 0 3.7 3.3
 -16 10 0 -0.2 2.9
 -17 10 0 6.8 4.1
 -17 -10 0 3.4 3.3
 -17 -10 0 0.5 5
 -17 -10 0 3.9 4
 -17 10 0 -0.9 4.1
 -17 -10 0 1 3.6
 -17 10 0 -0.6 3.5
 -17 10 0 -0.4 2.7
 17 10 0 3.8 2.9
 17 10 0 -3.2 3.8
 -17 10 0 0.1 2.7
 17 10 0 1 3.3
 17 10 0 5.8 4
 -17 -10 0 -3.8 5.3
 -17 10 0 1.8 4.4
 -17 10 0 6.5 4
 -17 10 0 1.7 2.5
 -17 10 0 2.1 2.6
 -17 -10 0 0.6 2.1
 -18 10 0 8.3 2.7
 -18 10 0 6.8 3
 -18 -10 0 12.5 2.5
 -18 -10 0 9.2 4.1
 -18 10 0 11.2 2.9
 -18 10 0 8.8 2.5
 -18 10 0 10.9 3
 18 10 0 6.6 3.6
 -18 10 0 6 2.6
 -18 -10 0 8.3 3.2
 -18 10 0 8 2.8
 -18 -10 0 9.9 3.7
 18 10 0 5.7 4.4
 -19 -10 0 -0.7 2.5
 -19 10 0 -1 2.5
 -19 -10 0 -1 2.9
 -19 -10 0 0.2 1.7
 -19 -10 0 0.5 3.1
 -19 10 0 -2.7 2.2
 -19 -10 0 -1.8 2.9
 19 10 0 -0.7 2.9
 19 10 0 4.1 2.5
 -19 -10 0 1.6 3.4
 -19 10 0 -1.2 2.5
 19 10 0 2.6 2.6
 -19 10 0 -1.6 2.4
 -19 10 0 -0.2 2.3
 19 10 0 -0.7 2.5
 -19 10 0 3.8 2.6
 -20 -10 0 20.2 3.5
 20 10 0 17.7 3.1
 -20 10 0 15 2.5
 20 10 0 8.2 3.7
 20 10 0 20.2 3.1
 -20 -10 0 19 3.9
 20 10 0 7.2 2.9
 -20 -10 0 12.7 3.6
 -20 -10 0 14.9 3.3
 -20 -10 0 18.1 3.1
 -20 10 0 13.3 2.6
 -20 10 0 7.9 3.1
 20 10 0 26 4.5
 -20 10 0 9.6 2.7
 -20 10 0 11.7 2.7
 21 10 0 -3 1.8
 -21 -10 0 -1.4 2.8
 -21 10 0 -0.5 1.8
 21 10 0 0.2 2.2
 -21 -10 0 -0.1 2.3
 -21 10 0 -0.4 1.8
 -21 -10 0 -0.8 2.1
 -21 10 0 1.3 1.7
 -21 -10 0 0.9 2.6
 21 10 0 -0.5 2.1
 -21 -10 0 1.2 2.7
 21 10 0 2 2
 -21 10 0 1.6 2.2
 -22 10 0 82.19 4.1
 22 10 0 87.99 4.4
 -22 10 0 87.99 4.8
 -22 -10 0 89.59 5
 22 10 0 97.39 4.8
 22 10 0 102.69 5.1
 -22 -10 0 94.79 5.7
 23 10 0 -0.4 1.2
 -23 -10 0 0.6 1.3
 23 10 0 1.2 1.9
 0 11 0 0.9 1.8
 0 11 0 -0.8 1.4
 0 -11 0 0 2.1
 0 -11 0 0.9 2.4
 0 11 0 0.8 2
 1 11 0 1.5 2.1
 1 -11 0 1.9 2.3
 -1 -11 0 -1.9 2.2
 -1 11 0 0.7 1.4
 -1 11 0 -0.7 1.8
 1 11 0 0 1.1
 -1 11 0 1.2 1.9
 1 -11 0 0.5 2.3
 -1 -11 0 0.4 2.1
 1 11 0 -0.8 1.4
 -1 11 0 -3.1 1.3
 -1 -11 0 -1.2 1.1
 -2 11 0 368.36 13.8
 2 -11 0 355.16 15.9
 2 11 0 353.36 13
 2 11 0 343.17 14.8
 -2 -11 0 351.26 16.3
 2 11 0 364.56 14.4
 -2 11 0 369.26 14.4
 2 11 0 346.97 14.7
 -2 11 0 340.57 13.8
 2 11 0 347.27 14
 2 11 0 348.57 13.6
 -2 -11 0 358.36 13.2
 -2 -11 0 364.46 15.5
 2 -11 0 352.86 16
 -2 11 0 368.06 14.9
 -3 11 0 -0.1 2
 3 -11 0 1.1 2.1
 3 -11 0 0 2.2
 -3 -11 0 1.3 1.3
 -3 -11 0 -2.7 2.1
 -3 11 0 -0.4 1.7
 -3 -11 0 4 2.2
 -3 -11 0 0.3 0.6
 3 11 0 0.2 1.1
 3 11 0 -1.3 1.9
 3 11 0 3.4 1.7
 3 11 0 -0.4 1.7
 -4 -11 0 589.74 22.7
 -4 11 0 569.74 22.6
 -4 11 0 598.24 21.8
 -4 -11 0 595.54 24.3
 4 11 0 597.94 22.1
 -4 -11 0 587.94 21.3
 -4 11 0 576.54 20.6
 4 -11 0 591.34 23.8
 4 -11 0 598.14 23.8
 4 11 0 562.64 22.4
 -4 11 0 561.54 20.6
 5 11 0 0.3 1.8
 5 11 0 -0.9 2
 -5 11 0 -0.3 1
 -5 -11 0 0.3 1.4
 -5 -11 0 0.2 1.1
 5 11 0 -0.5 2
 5 -11 0 0.4 2.1
 -5 -11 0 2.7 1.5
 -5 11 0 0.8 1.8
 -5 11 0 -1.2 2
 -5 -11 0 0.2 1.8
 5 11 0 1.3 1.8
 -5 11 0 0.3 0.8
 -5 -11 0 -2.2 2.1
 5 11 0 -0.8 1.2
 5 -11 0 0.4 2.1
 5 11 0 1.4 1.5
 6 11 0 100.39 6.9
 6 11 0 104.19 5.3
 6 11 0 109.99 6.8
 6 -11 0 96.29 7.6
 -6 -11 0 103.89 6
 6 11 0 101.69 7.8
 -6 -11 0 112.49 5.1
 -6 11 0 104.89 4.2
 -6 -11 0 108.29 7.1
 -6 11 0 108.89 6.4
 -6 11 0 113.19 7.4
 -6 -11 0 116.59 6.7
 6 11 0 101.79 6.8
 6 11 0 97.59 5.8
 -6 -11 0 105.19 5.5
 6 -11 0 102.89 7.6
 -7 -11 0 3.2 1.6
 7 11 0 -1.5 1.7
 -7 11 0 -0.4 2.3
 7 11 0 1 1.9
 7 11 0 -0.6 2.2
 7 11 0 0.3 1.4
 -7 -11 0 0.7 1.6
 7 11 0 0.7 1.9
 -7 -11 0 1.6 2.4
 7 -11 0 -1.3 1.9
 -7 -11 0 1.5 1.5
 -7 11 0 -1.6 1.8
 7 11 0 -1.6 2.1
 7 -11 0 2.5 2.4
 -8 11 0 22.7 5.3
 8 11 0 29.4 5.3
 8 11 0 25.1 3.5
 8 11 0 27 4.2
 8 11 0 23.5 5.3
 -8 11 0 27 4.7
 -8 -11 0 26 3.2
 8 11 0 22.9 4.2
 -8 11 0 26.1 3.9
 8 11 0 34.6 3.6
 -8 -11 0 34.6 3.7
 8 -11 0 34 5.4
 8 11 0 27.4 3.7
 -8 -11 0 23.8 4.1
 8 -11 0 23.5 4.3
 9 -11 0 1.3 2.4
 -9 11 0 -1.2 2.1
 9 -11 0 2.5 2.1
 9 11 0 6.3 2.3
 -9 -11 0 1.9 2.2
 -9 -11 0 -2.7 2.2
 9 -11 0 2.7 2.4
 9 11 0 2.6 2.8
 9 11 0 -0.3 2.3
 -9 11 0 0.5 2.5
 -9 11 0 0.2 2.8
 -9 -11 0 0.1 2
 9 11 0 1.9 2.4
 -9 11 0 0 2.5
 9 11 0 4.8 2.6
 -9 -11 0 -1.6 2.8
 -9 -11 0 -1.5 1.7
 -9 11 0 -2.2 2.1
 -9 11 0 -1 2.5
 9 11 0 -0.1 2.5
 -10 -11 0 121.89 7.1
 -10 11 0 116.49 7.3
 10 -11 0 116.09 10
 -10 11 0 125.19 8.8
 -10 11 0 119.49 6.3
 -10 11 0 112.69 7.1
 -10 11 0 118.19 6.6
 10 11 0 114.09 6.7
 -10 -11 0 116.29 8.4
 10 11 0 123.09 6.6
 -10 11 0 120.29 8.3
 -10 -11 0 128.19 7.4
 10 -11 0 120.99 8.6
 10 11 0 127.79 8.3
 -10 11 0 114.79 6.1
 -10 -11 0 124.29 6.4
 -10 11 0 119.39 6.8
 10 11 0 129.19 10
 10 11 0 117.09 9.1
 -10 -11 0 116.49 6.7
 10 11 0 130.49 7.3
 10 11 0 113.49 6.8
 10 -11 0 130.69 9.1
 -11 11 0 3.8 2.8
 -11 11 0 1.3 2.9
 -11 11 0 -0.4 2.5
 -11 -11 0 -0.1 2.6
 11 11 0 -0.6 2.6
 -11 -11 0 0.7 2.1
 11 -11 0 -4.5 3.8
 11 -11 0 -2.4 3.1
 11 11 0 1.3 3.5
 11 -11 0 1.8 3
 -11 -11 0 0.5 3
 -11 11 0 0 2.5
 -11 11 0 1.5 2.7
 11 11 0 0 2.6
 -11 -11 0 1.1 2
 11 11 0 -2.7 2.5
 -11 11 0 -2.5 2.7
 11 11 0 1.1 3
 -11 11 0 -0.4 2.5
 11 11 0 -0.3 2.4
 -11 11 0 0.8 2.9
 11 11 0 -0.9 2
 -11 11 0 -0.7 2.1
 11 11 0 0.5 2.7
 -11 11 0 0.4 2.3
 -11 -11 0 -1.6 2.5
 -11 11 0 0.2 2.7
 -11 -11 0 -0.9 2
 -11 -11 0 1.6 2.6
 -12 -11 0 20.3 2.9
 -12 11 0 16.5 3.4
 -12 11 0 20.1 3.5
 -12 -11 0 11.1 3.1
 -12 -11 0 17.7 4.5
 -12 11 0 16.4 3.1
 -12 -11 0 14.5 3.3
 -12 -11 0 24.2 3.7
 -12 11 0 17.1 3.7
 -12 -11 0 14.1 3.3
 12 11 0 16.1 3.5
 -12 -11 0 23.9 4.1
 -12 11 0 21.9 3.9
 -12 11 0 23.1 4
 -12 11 0 22.2 3.9
 -12 -11 0 22.5 3.3
 -12 11 0 17 3.2
 12 11 0 16.9 4.3
 12 11 0 15.1 3.7
 12 11 0 17.6 3.1
 12 11 0 19.5 3.6
 -12 11 0 11.4 3.8
 -12 11 0 20 3.5
 -12 11 0 16.3 3.1
 -13 11 0 -2.7 2.4
 -13 11 0 -0.8 3.1
 -13 11 0 -1.5 2.7
 -13 11 0 -0.5 3.6
 -13 -11 0 0.8 3.4
 13 11 0 0.1 2.3
 -13 11 0 -0.7 3
 13 11 0 -0.5 3.1
 13 11 0 2.7 3.3
 13 11 0 1.3 2.8
 -13 -11 0 1.2 2.7
 -13 -11 0 -2.9 2.6
 -13 -11 0 0.3 2.8
 13 11 0 -0.9 3.2
 -13 11 0 2.2 2.5
 -13 -11 0 -0.4 2.8
 -13 -11 0 0.6 2.6
 -13 -11 0 0.5 2.4
 -13 11 0 1.2 3
 -14 11 0 6.1 3
 -14 -11 0 2.4 3.6
 -14 -11 0 7.1 3.6
 -14 11 0 1.9 3.1
 14 11 0 8.3 3.5
 -14 11 0 7.7 2.8
 -14 -11 0 2.4 2.9
 -14 11 0 3.5 2.8
 14 11 0 3.6 4
 -14 11 0 5.7 3.2
 -14 -11 0 4.9 3
 14 11 0 7.9 3.2
 -14 -11 0 4.3 2.8
 -14 -11 0 9.9 4.3
 -14 11 0 7 2.9
 -14 11 0 4.1 2.7
 -14 11 0 4.9 3
 -14 -11 0 1.2 2.9
 -14 11 0 4.3 2.9
 -14 -11 0 3.4 3.7
 -15 -11 0 0.1 2.4
 15 11 0 4.4 4.2
 15 11 0 -0.5 2.5
 -15 11 0 -1.5 2.9
 -15 11 0 -0.2 2.7
 -15 11 0 0 2.6
 15 11 0 0.2 3.1
 -15 -11 0 -1.3 3.3
 -15 -11 0 -0.7 3
 15 11 0 1 3
 -15 11 0 -1.9 2.5
 -15 -11 0 3 3.6
 -15 -11 0 3.2 3.3
 -15 11 0 2.3 2.7
 -15 -11 0 -1.5 2.8
 -15 11 0 -1.5 2.9
 -15 11 0 0.8 3
 -15 -11 0 1.1 3.9
 -15 11 0 0.2 2.5
 -15 -11 0 -2.4 2.4
 15 11 0 -1.6 2.8
 -15 11 0 0.2 2.6
 -16 11 0 99.69 6.8
 16 11 0 116.49 8
 16 11 0 107.59 9.1
 -16 -11 0 108.69 7.2
 -16 11 0 122.29 6.9
 -16 11 0 102.59 6.7
 -16 11 0 96.49 6.9
 -16 11 0 94.19 6.5
 -16 11 0 110.39 6.5
 16 11 0 129.49 7.3
 -16 -11 0 103.49 6.5
 -16 11 0 93.69 6.9
 -16 -11 0 104.39 7.8
 -16 -11 0 116.29 7.1
 -16 -11 0 116.49 8.8
 -16 -11 0 97.69 9.3
 -16 11 0 109.19 6.2
 -16 11 0 105.89 6.4
 -17 -11 0 -1.5 2.8
 -17 11 0 0.2 2.6
 -17 -11 0 -1.1 3.4
 -17 11 0 2.6 2.6
 17 11 0 -1.4 4.6
 -17 -11 0 -9.8 4
 -17 11 0 0.6 2.4
 -17 -11 0 4.2 2.3
 17 11 0 3.3 3
 17 11 0 0.3 3.2
 -17 -11 0 0.9 3.7
 -17 11 0 -3.4 2.4
 -17 11 0 -0.8 2.6
 -17 11 0 -1.2 2.3
 -17 11 0 -2.6 2.5
 -17 11 0 0 2.7
 -17 -11 0 0.6 2.4
 -17 11 0 -1.7 2.8
 -17 -11 0 2.2 2.9
 -18 11 0 9.1 2.5
 -18 11 0 9.9 2.9
 -18 11 0 7.3 2.4
 -18 11 0 6.1 2.8
 18 11 0 9.7 4.1
 -18 11 0 8.6 2.6
 -18 -11 0 10.7 3.2
 -18 -11 0 8.1 3
 -18 -11 0 12.7 2.6
 -18 11 0 9.8 2.7
 18 11 0 12.2 3.2
 -18 11 0 12.1 2.6
 18 11 0 16.6 3.4
 18 11 0 13 3.3
 18 11 0 7.8 4.1
 -18 -11 0 12.4 4.1
 -18 -11 0 11.7 3.5
 -19 11 0 -0.7 2.3
 -19 11 0 0 2.7
 -19 -11 0 1.1 2.7
 -19 -11 0 0.1 2.5
 -19 -11 0 -1.1 3.3
 -19 -11 0 1.2 3.1
 19 11 0 1.7 2.5
 19 11 0 3.6 3.8
 -19 11 0 2.9 2
 -19 11 0 -3.1 2.8
 19 11 0 1.8 2.4
 -19 -11 0 1 1.7
 -19 -11 0 -0.7 3.2
 19 11 0 3.3 2.5
 -20 11 0 1 2.8
 -20 -11 0 6.9 2.3
 -20 11 0 3.5 2.1
 20 11 0 3.4 3
 20 11 0 2.7 2.4
 20 11 0 1.1 2.2
 20 11 0 1.9 3.7
 -20 -11 0 0.1 2.8
 -20 11 0 2.5 2.2
 -20 -11 0 3.1 2.5
 -20 -11 0 0.7 4.7
 -20 -11 0 3.8 3.5
 -20 11 0 -0.6 1.9
 -21 11 0 1.2 1.5
 21 11 0 1.5 1.8
 -21 -11 0 -0.2 3.5
 21 11 0 -0.1 1.9
 -21 11 0 0 1.6
 -21 -11 0 1.8 1.8
 21 11 0 -0.7 2.1
 -21 -11 0 -0.7 2.2
 -22 -11 0 8.9 1.4
 -22 -11 0 10 2.7
 -22 -11 0 9.1 1.9
 22 11 0 10.1 1.7
 22 11 0 13.4 2.1
 22 11 0 11.9 2
 23 11 0 0.2 1.1
 -23 -11 0 -1.1 1.3
 0 12 0 139.59 7.3
 0 12 0 144.89 7.7
 0 12 0 144.59 7.7
 0 -12 0 139.29 8.9
 0 -12 0 136.89 6.1
 0 12 0 135.49 6.6
 0 -12 0 127.19 8.9
 0 12 0 133.69 7.2
 1 12 0 -0.7 1.5
 1 -12 0 -1.2 2.2
 1 12 0 2.3 1.7
 1 12 0 0.2 1.6
 -1 12 0 1.4 1.8
 -1 -12 0 0.4 2.3
 -1 12 0 -1.9 1.7
 1 12 0 1.1 2.1
 1 -12 0 2.1 2.5
 -1 -12 0 0.5 2.1
 -1 12 0 1.2 1.5
 1 12 0 -0.6 2.2
 -1 12 0 2.1 1.6
 -1 12 0 0.3 2
 1 -12 0 1.7 1.2
 -1 12 0 -3.2 1.4
 2 12 0 82.39 5.7
 2 -12 0 79.39 6.9
 2 12 0 85.19 5.8
 2 12 0 87.29 6.3
 -2 12 0 84.49 5.1
 -2 12 0 90.19 5.3
 -2 12 0 85.29 4.6
 2 12 0 81.19 3.8
 -2 12 0 79.89 5
 -2 -12 0 80.49 4.6
 2 -12 0 81.79 6.9
 -2 -12 0 83.49 7.2
 -2 12 0 89.99 5.7
 -2 -12 0 86.19 6.5
 -2 -12 0 80.39 4.4
 2 12 0 86.09 6.1
 -2 12 0 87.09 6.2
 -3 -12 0 -0.8 2.2
 3 12 0 -1 1.5
 -3 -12 0 0.1 1.3
 -3 12 0 -0.2 1.2
 3 -12 0 -2.5 2
 -3 12 0 4.2 1.7
 -3 -12 0 -1 1.8
 -3 12 0 3.6 1.3
 3 -12 0 -0.5 2.2
 -3 12 0 -0.8 1.7
 -3 12 0 0.4 1
 -3 -12 0 -1.5 1.1
 3 12 0 -1.3 0.8
 3 12 0 0.1 2.1
 -3 12 0 0.2 2.1
 3 12 0 -1.2 1.6
 4 -12 0 230.38 12.3
 -4 12 0 242.28 10
 4 12 0 226.58 11
 4 12 0 227.08 9.9
 -4 12 0 229.28 10.6
 -4 12 0 225.68 11.4
 -4 -12 0 215.08 9.1
 4 12 0 245.38 10.9
 -4 12 0 226.48 9.4
 -4 -12 0 233.88 11.5
 -4 -12 0 231.88 9.4
 -4 12 0 236.28 9.3
 -4 12 0 229.28 9.4
 -5 12 0 -1 1.2
 -5 -12 0 -1.6 2
 5 -12 0 2 2.3
 -5 12 0 0.2 1.5
 -5 12 0 0.1 0.8
 5 12 0 -1.8 1.2
 5 12 0 -0.9 1.3
 5 -12 0 1.1 2.2
 5 12 0 2.8 2.1
 -5 -12 0 1.8 1.6
 -5 -12 0 0 1.3
 -5 12 0 2 2.4
 -5 12 0 -1.5 1.6
 5 12 0 -0.7 2.2
 5 12 0 1.7 1.9
 -5 -12 0 1.4 1.9
 -5 -12 0 0.6 0.9
 -5 12 0 -0.3 1.1
 -6 -12 0 61.69 3.8
 -6 12 0 53.19 4.9
 6 -12 0 67.69 6.5
 6 12 0 64.09 5.5
 -6 12 0 61.09 3
 -6 -12 0 65.59 5.8
 6 12 0 63.39 4.7
 6 12 0 58.19 5.2
 -6 -12 0 59.39 4.2
 -6 12 0 66.79 5.9
 -6 12 0 59.79 2.8
 6 12 0 50.89 5.2
 -6 -12 0 64.79 3.9
 -6 -12 0 59.99 5.1
 6 12 0 59.49 3.9
 6 -12 0 56.39 5.9
 -7 12 0 -0.5 2.5
 -7 12 0 -2.6 1.8
 7 12 0 2.9 2.3
 -7 12 0 0.2 2.2
 7 -12 0 1.7 2.4
 7 -12 0 0.5 2.2
 -7 -12 0 0.6 1.7
 7 12 0 1.4 2.5
 -7 -12 0 1.7 1.7
 7 12 0 -3.1 1.5
 7 12 0 0.2 1.8
 -7 -12 0 0.9 2.4
 7 12 0 2.9 2.3
 -7 -12 0 0 2
 7 12 0 1.3 2.2
 -7 -12 0 1.2 1.4
 7 12 0 0.6 1.7
 7 12 0 2.6 2.2
 -7 -12 0 2.3 1.5
 -7 12 0 0.8 2.5
 8 -12 0 3.5 2.9
 -8 12 0 6.9 3.2
 -8 12 0 5.8 2.7
 -8 -12 0 5.3 2.5
 8 12 0 7 2.8
 8 12 0 7.5 3.3
 8 12 0 5.1 2.1
 8 -12 0 1.8 2.7
 -8 12 0 7.6 3
 -8 12 0 3 2.4
 -8 -12 0 4.2 1.5
 8 12 0 4.6 2.9
 8 12 0 0.3 2
 -8 -12 0 5.1 1.9
 8 12 0 1.4 2.1
 8 12 0 10.5 3.4
 -8 12 0 5.3 2.9
 -8 -12 0 1.3 2.5
 -8 -12 0 4 3
 -8 12 0 10.5 3.1
 9 12 0 2.4 2.4
 9 12 0 -0.6 1.9
 -9 12 0 2.1 2.7
 -9 -12 0 -2 1.7
 9 -12 0 1.4 3
 -9 -12 0 -0.1 2.6
 9 12 0 -2.5 2.5
 -9 12 0 1.9 2.5
 9 12 0 -2.1 1.9
 9 12 0 -5.1 2.9
 -9 12 0 1 2.7
 -9 -12 0 1.1 3
 -9 12 0 1.6 2.7
 9 12 0 4.3 2.7
 -9 12 0 1.8 2.3
 -9 -12 0 -0.6 2.5
 -9 12 0 1.2 2.4
 9 12 0 -0.5 2.5
 9 12 0 2.5 3.2
 9 -12 0 0.8 2.6
 -9 12 0 1.5 2.6
 -9 12 0 -1.2 1.9
 9 12 0 1.4 2.3
 -9 -12 0 1.8 2.4
 -9 -12 0 0.4 1.9
 -10 12 0 44.7 4.8
 -10 -12 0 49.1 4.4
 10 12 0 46.6 6.5
 -10 12 0 51.89 5.3
 10 12 0 48.7 5.1
 -10 12 0 57.19 6.3
 -10 12 0 52.09 5
 10 12 0 61.09 8.1
 10 -12 0 41.7 6.2
 10 12 0 60.69 5.3
 -10 -12 0 53.69 5.1
 -10 12 0 50.19 4.5
 -10 -12 0 56.29 6.7
 10 12 0 63.99 5.5
 -10 12 0 58.79 4.8
 10 -12 0 47.6 6.1
 -10 -12 0 54.49 4.8
 -10 12 0 50.59 5.3
 10 -12 0 45.3 6.5
 -10 -12 0 53.39 4.6
 10 12 0 49.4 5.9
 -10 -12 0 58.39 5.9
 -10 -12 0 48.1 4.7
 10 12 0 62.09 4.8
 -10 12 0 41.4 5.2
 10 12 0 52.89 5.1
 11 12 0 3 2.8
 -11 12 0 -4.4 2.3
 -11 -12 0 -0.8 3.6
 11 12 0 -2.2 2.8
 -11 12 0 -1.2 2.8
 -11 12 0 -0.3 2.8
 -11 -12 0 -2.9 2.1
 11 12 0 -0.4 3.1
 -11 12 0 -3.1 2.4
 -11 12 0 -3.3 2.3
 -11 -12 0 -1 2.7
 11 -12 0 -3.3 3.2
 -11 12 0 -1.3 3.2
 11 12 0 -1.4 2.1
 -11 12 0 0.8 2.3
 11 12 0 2.1 3
 -11 -12 0 -0.9 2.6
 -11 -12 0 2.2 2.2
 -11 12 0 -2.8 2.6
 11 12 0 1.2 2.6
 -11 12 0 -0.1 2.8
 -11 -12 0 0.2 2.8
 11 12 0 -0.8 3.1
 -11 12 0 -2.8 2.9
 -11 -12 0 2.2 3.4
 12 12 0 2.4 2.9
 12 12 0 4.7 2.5
 -12 12 0 6.2 3.3
 12 12 0 6.2 4.7
 -12 -12 0 7.7 2.8
 -12 12 0 0.8 2.9
 -12 -12 0 9 2.5
 -12 12 0 4.4 2.8
 -12 12 0 3.4 3.3
 12 12 0 4.7 3.1
 -12 12 0 3.3 3.2
 -12 -12 0 4.6 3.1
 -12 12 0 8.9 3.4
 -12 -12 0 4.8 2.6
 -12 12 0 -1 2.5
 12 12 0 8.9 4.1
 -12 12 0 5.7 3.1
 -12 12 0 4.8 2.7
 -12 -12 0 5.3 3.5
 -12 12 0 7.6 3.2
 -13 12 0 1.3 2.8
 -13 -12 0 -1.6 2.1
 13 12 0 1.2 3
 -13 -12 0 0 2.4
 -13 12 0 0.3 3
 13 12 0 -1.7 3
 -13 12 0 2.6 2.6
 13 12 0 1.6 3.8
 -13 12 0 -2.2 2.8
 -13 -12 0 0.1 3.3
 -13 -12 0 -1.8 2.6
 -13 -12 0 0.8 2.8
 -13 12 0 1.5 2.5
 13 12 0 0.1 2.9
 -13 -12 0 -2.8 4.1
 -13 12 0 3.2 3
 -13 -12 0 -1.8 3.4
 -13 -12 0 1.9 3.8
 -13 12 0 -0.5 3
 13 12 0 -0.3 2.5
 -13 12 0 2.2 4.8
 14 12 0 441.66 17.4
 -14 12 0 422.16 16.7
 -14 12 0 453.05 17.4
 -14 12 0 471.55 16.9
 14 12 0 463.25 18.7
 -14 -12 0 447.16 18.5
 -14 12 0 424.36 17
 -14 -12 0 460.15 17.3
 -14 -12 0 411.56 17.3
 -14 -12 0 447.86 20.9
 -14 -12 0 429.86 17
 -14 -12 0 467.35 17.2
 -14 -12 0 462.75 17.9
 -14 12 0 464.35 17.6
 -14 12 0 419.96 17.2
 14 12 0 447.86 17.4
 -14 12 0 430.46 17.1
 -14 12 0 452.65 17.7
 14 12 0 448.96 17.6
 -14 12 0 440.36 16.7
 -14 -12 0 413.86 20.6
 14 12 0 470.05 20.4
 -15 12 0 2.9 2.5
 15 12 0 -2.8 3
 15 12 0 -0.7 2.6
 -15 12 0 1.5 3
 -15 12 0 2.5 2.8
 -15 12 0 0.1 2.7
 -15 12 0 0.1 2.3
 15 12 0 -1.4 2.9
 -15 12 0 0.1 2.6
 -15 12 0 0 3
 15 12 0 -2.7 4
 -15 -12 0 1.5 3.9
 -15 -12 0 -2.4 2.6
 -15 -12 0 -1 3
 -15 12 0 0.8 2.8
 -15 -12 0 -3 3.2
 -15 12 0 -1.6 2.5
 15 12 0 0.9 3.2
 -15 -12 0 -2.6 2.4
 -15 -12 0 -0.8 3.5
 -15 -12 0 1.1 2.6
 16 12 0 346.47 14.7
 -16 -12 0 308.17 13.3
 16 12 0 340.87 16.7
 -16 12 0 314.87 13.6
 -16 12 0 327.07 13.4
 16 12 0 327.47 16.1
 16 12 0 350.06 14.1
 -16 12 0 391.16 15.9
 -16 12 0 320.27 14.4
 -16 -12 0 392.46 22.6
 -16 -12 0 327.17 13.4
 -16 -12 0 336.07 13.7
 -16 12 0 332.47 15.4
 16 12 0 359.46 15.2
 -16 -12 0 351.86 16.8
 -16 -12 0 338.87 14.2
 -16 12 0 313.67 13.3
 -16 12 0 315.47 15.9
 -16 12 0 302.17 13.4
 -16 12 0 349.47 14.4
 -17 12 0 3.5 2.5
 -17 12 0 1.7 2.4
 -17 12 0 2.4 2.5
 -17 -12 0 0.7 2.7
 -17 -12 0 -1.9 2.3
 17 12 0 -0.3 3.1
 -17 12 0 -0.2 2.4
 -17 12 0 0.3 2.5
 17 12 0 5.4 3.9
 -17 12 0 -2.5 2.3
 -17 -12 0 2.1 3.3
 17 12 0 2.3 2.9
 -17 12 0 -0.8 2.2
 -17 -12 0 2.6 2.2
 -17 -12 0 -2.6 3.4
 17 12 0 -0.8 2.4
 -17 12 0 -0.5 2.1
 -17 12 0 -4 2.2
 17 12 0 -0.3 2.6
 -17 -12 0 -2.7 2.4
 -18 12 0 33.7 3.8
 18 12 0 35.6 4.6
 -18 -12 0 25.8 4
 -18 -12 0 31.1 4.6
 -18 12 0 35 4.4
 18 12 0 26.2 4.1
 -18 12 0 29.5 3.3
 18 12 0 40 4.3
 -18 12 0 26.7 3.2
 -18 12 0 30.5 3.6
 -18 12 0 24.6 3.4
 18 12 0 19.4 4.8
 -18 -12 0 34.7 3.8
 18 12 0 26.9 3.5
 -18 -12 0 40 4.5
 -18 -12 0 31.8 3.6
 -19 12 0 1.2 2.5
 -19 -12 0 1.3 3.1
 19 12 0 -0.3 3.2
 -19 12 0 4.7 2.1
 -19 12 0 -0.7 2.9
 -19 -12 0 -0.8 3.1
 -19 -12 0 1.6 3.1
 -19 12 0 -2.3 2
 19 12 0 -1.4 3.3
 19 12 0 1.2 2.8
 -19 12 0 -2.5 2.1
 -19 -12 0 2.8 3
 20 12 0 25.7 4.2
 -20 -12 0 41.9 4.2
 -20 -12 0 44.4 5
 -20 12 0 36.6 3.6
 20 12 0 47.9 4.6
 -20 12 0 31.9 3.3
 20 12 0 53.99 4.3
 -20 -12 0 34.7 3.6
 20 12 0 51.29 4.2
 -20 -12 0 42.3 2.9
 21 12 0 -0.7 1.9
 -21 -12 0 -0.3 2.1
 -21 -12 0 -0.6 2.2
 -21 -12 0 0.3 1.2
 21 12 0 -2 1.6
 21 12 0 2.1 1.9
 21 12 0 1.2 2.2
 22 12 0 3.1 1.9
 -22 -12 0 2.6 1.6
 22 12 0 2.1 1.3
 -22 -12 0 0.6 1.4
 22 12 0 1.8 1.2
 23 12 0 0.9 1.2
 0 13 0 1.8 2.1
 0 13 0 3 1.8
 0 -13 0 1.2 1.4
 0 13 0 1.4 1.7
 0 13 0 1.8 2.2
 0 -13 0 4.4 2.7
 0 13 0 0 2
 1 13 0 1.4 1.9
 1 13 0 0.7 2.2
 1 -13 0 -1 2.1
 1 13 0 2 1.8
 1 13 0 1.6 1.8
 -1 13 0 -0.1 1.9
 1 13 0 2.8 2.4
 -1 13 0 1 1.9
 -1 13 0 0.2 1.5
 1 -13 0 -0.1 1.2
 -1 13 0 0.6 1.4
 1 -13 0 1.7 2.3
 -1 -13 0 0.6 2.1
 -1 -13 0 2 1.5
 -1 -13 0 -0.3 1.5
 -1 13 0 1.2 2
 -1 -13 0 -1.5 2.3
 -2 13 0 264.87 11.3
 2 13 0 274.97 12.2
 2 -13 0 275.87 14
 2 -13 0 258.57 10.3
 -2 -13 0 262.77 10.6
 2 -13 0 243.88 13.6
 -2 13 0 247.58 11.8
 -2 13 0 272.37 11.4
 -2 13 0 260.77 10.6
 2 13 0 267.57 12.4
 -2 13 0 257.77 12.4
 2 13 0 265.27 11
 2 13 0 280.77 12.1
 -2 -13 0 274.97 13.5
 -2 -13 0 255.77 10.3
 3 13 0 -2.6 2
 -3 -13 0 0.4 1.5
 3 13 0 1.1 0.9
 -3 -13 0 0.8 2.5
 -3 13 0 -0.1 1.7
 -3 13 0 1.2 1.2
 -3 13 0 -0.5 1.8
 -3 13 0 -0.7 1.3
 3 -13 0 -1.2 2.1
 -3 -13 0 0.2 1.4
 3 -13 0 -1.5 2.1
 -3 13 0 -0.3 1.2
 3 13 0 -2.1 1.6
 -3 -13 0 0.9 2
 -3 13 0 -0.7 2.2
 3 13 0 -0.5 2.1
 3 13 0 -0.4 1.6
 -4 13 0 55.69 3.7
 4 -13 0 52.59 3.3
 4 -13 0 56.09 6.2
 -4 13 0 59.39 3.9
 -4 -13 0 56.99 4
 -4 13 0 60.09 5
 4 -13 0 55.79 6.2
 -4 -13 0 54.99 6.2
 -4 13 0 60.69 4.3
 -4 -13 0 57.19 5.7
 -4 -13 0 52.99 3.8
 -4 13 0 59.99 3.9
 4 13 0 63.29 5.3
 -4 13 0 54.39 5.4
 4 13 0 52.99 4.4
 4 13 0 58.39 5.3
 5 13 0 -1.2 1.9
 -5 -13 0 -1.8 1.8
 5 13 0 0.1 1.3
 -5 13 0 -1.6 1.4
 5 13 0 -1.6 2.1
 5 -13 0 -0.1 1
 -5 -13 0 -3 1.8
 -5 -13 0 -0.6 1.4
 -5 13 0 0.9 1.2
 -5 13 0 -0.3 1.2
 5 -13 0 -3.5 1.7
 -5 13 0 -0.4 1.8
 -5 13 0 3 2.6
 5 -13 0 2 2.1
 -5 -13 0 0.2 1.6
 5 13 0 0 1.3
 5 13 0 1 1.8
 6 13 0 308.27 12.5
 -6 -13 0 274.97 11.4
 6 13 0 287.47 11.4
 -6 13 0 309.77 10.6
 6 13 0 308.17 13.6
 6 13 0 303.67 13.6
 6 -13 0 262.37 11.2
 -6 13 0 292.37 12.3
 -6 13 0 307.17 10.6
 -6 13 0 300.07 12
 -6 -13 0 299.57 11.4
 6 13 0 288.77 11.9
 -6 13 0 312.47 14.7
 6 -13 0 296.17 15.3
 -6 13 0 291.17 12.4
 -6 -13 0 296.27 13.9
 -6 -13 0 303.67 11.9
 6 -13 0 324.67 16
 6 13 0 271.07 11.3
 6 13 0 293.57 14.2
 -6 13 0 308.07 13.4
 -6 13 0 288.97 12.3
 -6 -13 0 282.77 11.8
 -7 13 0 -0.9 2
 7 13 0 -0.7 2.1
[truncated: 6,895,358 more chars]
