# Supplementary material for: Host Cavities Enhance the Photocatalytic Conversion of α‐Terpinene to Ascaridole Under Visible‐Light Irradiation
Source: Chemistry. 2025 Sep 2;31(55):e02113. doi: 10.1002/chem.202502113 (PMC12498068; doi:10.1002/chem.202502113)
Supplement: Supplementary file 2 — Supporting Information [file CHEM-31-e02113-s002.zip › 4DCM HWU D8.cif]

data_4DCM
_audit_creation_date               2019-10-28
_audit_creation_method
;
Olex2 1.2
(compiled 2018.05.29 svn.r3510 for OlexSys, GUI svn.r5506)
;
_shelx_SHELXL_version_number       '2018/3'
_audit_contact_author_address      ?
_audit_contact_author_email        ?
_audit_contact_author_name         ''
_audit_contact_author_phone        ?
_publ_contact_author_id_orcid      ?
_publ_section_references
;
Dolomanov, O.V., Bourhis, L.J., Gildea, R.J, Howard, J.A.K. & Puschmann, H.
 (2009), J. Appl. Cryst. 42, 339-341.

Sheldrick, G.M. (2015). Acta Cryst. C71, 3-8.
;
_chemical_name_common              ?
_chemical_name_systematic          ?
_chemical_formula_moiety           'C60 H62 B2 F4 N4 O4, C H2 Cl2'
_chemical_formula_sum              'C61 H64 B2 Cl2 F4 N4 O4'
_chemical_formula_weight           1085.68
_chemical_melting_point            ?
loop_
  _atom_type_symbol
  _atom_type_description
  _atom_type_scat_dispersion_real
  _atom_type_scat_dispersion_imag
  _atom_type_scat_source
 'C' 'C' 0.0181 0.0091 'International Tables Vol C Tables 4.2.6.8 and 6.1.1.4'
 'H' 'H' 0.0000 0.0000 'International Tables Vol C Tables 4.2.6.8 and 6.1.1.4'
 'B' 'B' 0.0090 0.0039 'International Tables Vol C Tables 4.2.6.8 and 6.1.1.4'
 'Cl' 'Cl' 0.3639 0.7018 'International Tables Vol C Tables 4.2.6.8 and 6.1.1.4'
 'F' 'F' 0.0727 0.0534 'International Tables Vol C Tables 4.2.6.8 and 6.1.1.4'
 'N' 'N' 0.0311 0.0180 'International Tables Vol C Tables 4.2.6.8 and 6.1.1.4'
 'O' 'O' 0.0492 0.0322 'International Tables Vol C Tables 4.2.6.8 and 6.1.1.4'

_shelx_space_group_comment
;
The symmetry employed for this shelxl refinement is uniquely defined
by the following loop, which should always be used as a source of
symmetry information in preference to the above space-group names.
They are only intended as comments.
;
_space_group_crystal_system        'triclinic'
_space_group_IT_number             2
_space_group_name_H-M_alt          'P -1'
_space_group_name_Hall             '-P 1'
loop_
  _space_group_symop_operation_xyz
 'x, y, z'
 '-x, -y, -z'

_cell_length_a                     11.1161(2)
_cell_length_b                     14.4253(3)
_cell_length_c                     19.4523(4)
_cell_angle_alpha                  77.0300(10)
_cell_angle_beta                   76.1840(10)
_cell_angle_gamma                  70.8140(10)
_cell_volume                       2824.29(10)
_cell_formula_units_Z              2
_cell_measurement_reflns_used      9987
_cell_measurement_temperature      100(2)
_cell_measurement_theta_max        74.72
_cell_measurement_theta_min        2.37
_shelx_estimated_absorpt_T_max     0.985
_shelx_estimated_absorpt_T_min     0.706
_exptl_absorpt_coefficient_mu      1.557
_exptl_absorpt_correction_T_max    0.7538
_exptl_absorpt_correction_T_min    0.6460
_exptl_absorpt_correction_type     multi-scan
_exptl_absorpt_process_details
;
SADABS-2016/2 (Bruker,2016) was used for absorption correction.
wR2(int) was 0.1063 before and 0.0774 after correction.
The Ratio of minimum to maximum transmission is 0.8570.
The \l/2 correction factor is Not present.
;
_exptl_absorpt_special_details     ?
_exptl_crystal_colour              orange
_exptl_crystal_colour_primary      orange
_exptl_crystal_density_diffrn      1.277
_exptl_crystal_density_meas        ?
_exptl_crystal_density_method      'not measured'
_exptl_crystal_description         plate
_exptl_crystal_F_000               1140
_exptl_crystal_size_max            0.24
_exptl_crystal_size_mid            0.2
_exptl_crystal_size_min            0.01
_exptl_special_details
;
 Data were corrected for decay and absorption using the program SADABS
 based on the method of R.H. Blessing (Acta Cryst. A51, 33-38, 1995).
;
_exptl_transmission_factor_max     ?
_exptl_transmission_factor_min     ?
_diffrn_reflns_av_R_equivalents    0.0836
_diffrn_reflns_av_unetI/netI       0.0508
_diffrn_reflns_Laue_measured_fraction_full  0.998
_diffrn_reflns_Laue_measured_fraction_max  0.995
_diffrn_reflns_limit_h_max         13
_diffrn_reflns_limit_h_min         -13
_diffrn_reflns_limit_k_max         18
_diffrn_reflns_limit_k_min         -18
_diffrn_reflns_limit_l_max         24
_diffrn_reflns_limit_l_min         -24
_diffrn_reflns_number              64663
_diffrn_reflns_point_group_measured_fraction_full  0.998
_diffrn_reflns_point_group_measured_fraction_max  0.995
_diffrn_reflns_theta_full          67.679
_diffrn_reflns_theta_max           74.780
_diffrn_reflns_theta_min           2.369
_diffrn_ambient_temperature        100.0
_diffrn_detector_area_resol_mean   ?
_diffrn_measured_fraction_theta_full  0.998
_diffrn_measured_fraction_theta_max  0.995
_diffrn_measurement_device_type    'Bruker D8Venture'
_diffrn_measurement_method         '\f and \w scans'
_diffrn_radiation_type             CuK\a
_diffrn_radiation_wavelength       1.54178
_diffrn_source                     'ImuS microsource'
_diffrn_standards_number           0
_reflns_Friedel_coverage           0.000
_reflns_Friedel_fraction_full      .
_reflns_Friedel_fraction_max       .
_reflns_number_gt                  8586
_reflns_number_total               11527
_reflns_special_details
;
 Reflections were merged by SHELXL according to the crystal
 class for the calculation of statistics and refinement.
 
 Structure factors included contributions from the .fab file.
 
 _reflns_Friedel_fraction is defined as the number of unique
 Friedel pairs measured divided by the number that would be
 possible theoretically, ignoring centric projections and
 systematic absences.
;
_reflns_threshold_expression       'I > 2\s(I)'
_computing_cell_refinement         'SAINT V8.40A (Bruker, 2016)'
_computing_data_collection         ?
_computing_data_reduction          'SAINT V8.40A (Bruker, 2016)'
_computing_molecular_graphics      'Olex2 (Dolomanov et al., 2009)'
_computing_publication_material    'Olex2 (Dolomanov et al., 2009)'
_computing_structure_refinement    'ShelXL (Sheldrick, 2015)'
_computing_structure_solution      'ShelXT (Sheldrick, 2015)'
_refine_diff_density_max           0.542
_refine_diff_density_min           -0.979
_refine_diff_density_rms           0.077
_refine_ls_extinction_coef         .
_refine_ls_extinction_method       none
_refine_ls_goodness_of_fit_ref     1.021
_refine_ls_hydrogen_treatment      constr
_refine_ls_matrix_type             full
_refine_ls_number_parameters       706
_refine_ls_number_reflns           11527
_refine_ls_number_restraints       0
_refine_ls_R_factor_all            0.0952
_refine_ls_R_factor_gt             0.0736
_refine_ls_restrained_S_all        1.021
_refine_ls_shift/su_max            0.000
_refine_ls_shift/su_mean           0.000
_refine_ls_structure_factor_coef   Fsqd
_refine_ls_weighting_details      
 'w=1/[\s^2^(Fo^2^)+(0.0950P)^2^+4.7135P] where P=(Fo^2^+2Fc^2^)/3'
_refine_ls_weighting_scheme        calc
_refine_ls_wR_factor_gt            0.1880
_refine_ls_wR_factor_ref           0.2020
_refine_special_details            ?
_olex2_refinement_description
;
1. Fixed Uiso
 At 1.2 times of:
  All C(H) groups, All C(H,H) groups
 At 1.5 times of:
  All C(H,H,H) groups, All O(H) groups
2.a Secondary CH2 refined with riding coordinates:
 C7(H7A,H7B), C14(H14A,H14B), C21(H21A,H21B), C28(H28A,H28B), C55(H55A,H55B),
 C56(H56A,H56B), C58(H58A,H58B), C59(H59A,H59B), C61(H61A,H61B)
2.b Aromatic/amide H refined with riding coordinates:
 C2(H2), C4(H4), C9(H9), C10(H10), C11(H11), C16(H16), C18(H18), C23(H23),
 C24(H24), C25(H25), C32(H32), C38(H38), C45(H45), C51(H51)
2.c Idealised Me refined as rotating group:
 C34(H34A,H34B,H34C), C35(H35A,H35B,H35C), C40(H40A,H40B,H40C), C41(H41A,H41B,
 H41C), C47(H47A,H47B,H47C), C48(H48A,H48B,H48C), C53(H53A,H53B,H53C), C54(H54A,
 H54B,H54C), C57(H57A,H57B,H57C), C60(H60A,H60B,H60C)
2.d Idealised tetrahedral OH refined as rotating group:
 O1(H1), O3(H3)
;
_atom_sites_solution_hydrogens     geom
_atom_sites_solution_primary       ?
_atom_sites_solution_secondary     ?
loop_
  _atom_site_label
  _atom_site_type_symbol
  _atom_site_fract_x
  _atom_site_fract_y
  _atom_site_fract_z
  _atom_site_U_iso_or_equiv
  _atom_site_adp_type
  _atom_site_occupancy
  _atom_site_site_symmetry_order
  _atom_site_calc_flag
  _atom_site_refinement_flags_posn
  _atom_site_refinement_flags_adp
  _atom_site_refinement_flags_occupancy
  _atom_site_disorder_assembly
  _atom_site_disorder_group
 B1 B 0.6473(4) 0.6723(3) 0.7381(2) 0.0255(7) Uani 1 1 d . . . . .
 B2 B -0.1775(3) 0.1487(3) 0.48637(17) 0.0208(7) Uani 1 1 d . . . . .
 C1 C 0.5035(3) 0.2433(2) 0.84145(16) 0.0228(6) Uani 1 1 d . . . . .
 C2 C 0.5490(3) 0.3261(2) 0.81545(17) 0.0225(6) Uani 1 1 d . . . . .
 H2 H 0.631217 0.318517 0.784992 0.027 Uiso 1 1 calc R . . . .
 C3 C 0.4776(3) 0.4192(2) 0.83284(16) 0.0216(6) Uani 1 1 d . . . . .
 C4 C 0.3563(3) 0.4303(2) 0.87604(16) 0.0234(6) Uani 1 1 d . . . . .
 H4 H 0.306797 0.493745 0.888416 0.028 Uiso 1 1 calc R . . . .
 C5 C 0.3059(3) 0.3496(2) 0.90158(16) 0.0227(6) Uani 1 1 d . . . . .
 C6 C 0.3803(3) 0.2561(2) 0.88451(16) 0.0215(6) Uani 1 1 d . . . . .
 C7 C 0.1683(3) 0.3632(3) 0.94291(17) 0.0261(7) Uani 1 1 d . . . . .
 H7A H 0.139060 0.424469 0.964665 0.031 Uiso 1 1 calc R . . . .
 H7B H 0.165841 0.306163 0.982047 0.031 Uiso 1 1 calc R . . . .
 C8 C 0.0774(3) 0.3703(2) 0.89276(16) 0.0225(6) Uani 1 1 d . . . . .
 C9 C 0.0545(3) 0.4505(2) 0.83757(17) 0.0258(6) Uani 1 1 d . . . . .
 H9 H 0.090645 0.503203 0.833420 0.031 Uiso 1 1 calc R . . . .
 C10 C -0.0202(3) 0.4547(2) 0.78850(18) 0.0282(7) Uani 1 1 d . . . . .
 H10 H -0.035472 0.510139 0.751240 0.034 Uiso 1 1 calc R . . . .
 C11 C -0.0725(3) 0.3779(2) 0.79399(16) 0.0253(6) Uani 1 1 d . . . . .
 H11 H -0.123121 0.380750 0.760088 0.030 Uiso 1 1 calc R . . . .
 C12 C -0.0519(3) 0.2966(2) 0.84858(16) 0.0215(6) Uani 1 1 d . . . . .
 C13 C 0.0210(3) 0.2956(2) 0.89796(15) 0.0211(6) Uani 1 1 d . . . . .
 C14 C -0.1024(3) 0.2096(2) 0.85102(16) 0.0218(6) Uani 1 1 d . . . . .
 H14A H -0.100131 0.167598 0.898796 0.026 Uiso 1 1 calc R . . . .
 H14B H -0.193505 0.235176 0.843884 0.026 Uiso 1 1 calc R . . . .
 C15 C -0.0223(3) 0.1473(2) 0.79384(15) 0.0204(6) Uani 1 1 d . . . . .
 C16 C -0.0672(3) 0.1555(2) 0.73139(15) 0.0203(6) Uani 1 1 d . . . . .
 H16 H -0.149415 0.200696 0.725019 0.024 Uiso 1 1 calc R . . . .
 C17 C 0.0044(3) 0.0995(2) 0.67806(15) 0.0195(6) Uani 1 1 d . . . . .
 C18 C 0.1252(3) 0.0341(2) 0.68748(16) 0.0219(6) Uani 1 1 d . . . . .
 H18 H 0.174024 -0.005677 0.651686 0.026 Uiso 1 1 calc R . . . .
 C19 C 0.1761(3) 0.0256(2) 0.74790(16) 0.0204(6) Uani 1 1 d . . . . .
 C20 C 0.1009(3) 0.0818(2) 0.80150(15) 0.0205(6) Uani 1 1 d . . . . .
 C21 C 0.3137(3) -0.0362(2) 0.75393(17) 0.0241(6) Uani 1 1 d . . . . .
 H21A H 0.342466 -0.087496 0.722370 0.029 Uiso 1 1 calc R . . . .
 H21B H 0.316913 -0.070579 0.803890 0.029 Uiso 1 1 calc R . . . .
 C22 C 0.4041(3) 0.0285(2) 0.73271(16) 0.0226(6) Uani 1 1 d . . . . .
 C23 C 0.4276(3) 0.0755(3) 0.66183(17) 0.0278(7) Uani 1 1 d . . . . .
 H23 H 0.391615 0.062487 0.626635 0.033 Uiso 1 1 calc R . . . .
 C24 C 0.5021(3) 0.1406(3) 0.64182(18) 0.0308(7) Uani 1 1 d . . . . .
 H24 H 0.517231 0.171316 0.593238 0.037 Uiso 1 1 calc R . . . .
 C25 C 0.5547(3) 0.1613(2) 0.69253(18) 0.0284(7) Uani 1 1 d . . . . .
 H25 H 0.605415 0.206334 0.678569 0.034 Uiso 1 1 calc R . . . .
 C26 C 0.5335(3) 0.1160(2) 0.76404(17) 0.0233(6) Uani 1 1 d . . . . .
 C27 C 0.4592(3) 0.0495(2) 0.78229(16) 0.0203(6) Uani 1 1 d . . . . .
 C28 C 0.5842(3) 0.1432(2) 0.81993(17) 0.0249(6) Uani 1 1 d . . . . .
 H28A H 0.674580 0.144759 0.800843 0.030 Uiso 1 1 calc R . . . .
 H28B H 0.584968 0.091226 0.862963 0.030 Uiso 1 1 calc R . . . .
 C29 C 0.5300(3) 0.5053(2) 0.80321(16) 0.0218(6) Uani 1 1 d . . . . .
 C30 C 0.6055(3) 0.5284(2) 0.84121(16) 0.0220(6) Uani 1 1 d . . . . .
 C31 C 0.6427(3) 0.4854(2) 0.90895(16) 0.0225(6) Uani 1 1 d . . . . .
 C32 C 0.7173(3) 0.5394(2) 0.91955(17) 0.0256(6) Uani 1 1 d . . . . .
 H32 H 0.756124 0.528041 0.960384 0.031 Uiso 1 1 calc R . . . .
 C33 C 0.7259(3) 0.6131(2) 0.86004(17) 0.0248(6) Uani 1 1 d . . . . .
 C34 C 0.6135(3) 0.3974(2) 0.95977(17) 0.0254(6) Uani 1 1 d . . . . .
 H34A H 0.519766 0.407681 0.970857 0.038 Uiso 1 1 calc GR . . . .
 H34B H 0.645696 0.389526 1.004082 0.038 Uiso 1 1 calc GR . . . .
 H34C H 0.656129 0.337374 0.937573 0.038 Uiso 1 1 calc GR . . . .
 C35 C 0.8005(3) 0.6873(3) 0.84610(19) 0.0296(7) Uani 1 1 d . . . . .
 H35A H 0.861343 0.680927 0.800546 0.044 Uiso 1 1 calc GR . . . .
 H35B H 0.848544 0.674674 0.885057 0.044 Uiso 1 1 calc GR . . . .
 H35C H 0.740362 0.754603 0.843578 0.044 Uiso 1 1 calc GR . . . .
 C36 C 0.5067(3) 0.5590(2) 0.73662(17) 0.0234(6) Uani 1 1 d . . . . .
 C37 C 0.4350(3) 0.5489(2) 0.68780(17) 0.0266(7) Uani 1 1 d . . . . .
 C38 C 0.4458(3) 0.6229(3) 0.62917(18) 0.0295(7) Uani 1 1 d . . . . .
 H38 H 0.407426 0.635838 0.587983 0.035 Uiso 1 1 calc R . . . .
 C39 C 0.5231(3) 0.6754(2) 0.64118(18) 0.0274(7) Uani 1 1 d . . . . .
 C40 C 0.3614(4) 0.4755(3) 0.6952(2) 0.0354(8) Uani 1 1 d . . . . .
 H40A H 0.421172 0.407967 0.698581 0.053 Uiso 1 1 calc GR . . . .
 H40B H 0.320331 0.489513 0.653150 0.053 Uiso 1 1 calc GR . . . .
 H40C H 0.294759 0.480966 0.738548 0.053 Uiso 1 1 calc GR . . . .
 C41 C 0.5622(3) 0.7609(3) 0.59246(19) 0.0339(8) Uani 1 1 d . . . . .
 H41A H 0.531431 0.818806 0.617225 0.051 Uiso 1 1 calc GR . . . .
 H41B H 0.524079 0.777144 0.549177 0.051 Uiso 1 1 calc GR . . . .
 H41C H 0.656799 0.742815 0.579097 0.051 Uiso 1 1 calc GR . . . .
 C42 C -0.0488(3) 0.1107(2) 0.61198(15) 0.0197(6) Uani 1 1 d . . . . .
 C43 C -0.1214(3) 0.0493(2) 0.60967(15) 0.0196(6) Uani 1 1 d . . . . .
 C44 C -0.1530(3) -0.0322(2) 0.65934(16) 0.0217(6) Uani 1 1 d . . . . .
 C45 C -0.2239(3) -0.0679(2) 0.62776(17) 0.0229(6) Uani 1 1 d . . . . .
 H45 H -0.257416 -0.122688 0.647942 0.028 Uiso 1 1 calc R . . . .
 C46 C -0.2378(3) -0.0089(2) 0.56062(16) 0.0211(6) Uani 1 1 d . . . . .
 C47 C -0.1180(3) -0.0734(2) 0.73219(17) 0.0283(7) Uani 1 1 d . . . . .
 H47A H -0.023817 -0.101279 0.727439 0.043 Uiso 1 1 calc GR . . . .
 H47B H -0.159380 -0.125634 0.755452 0.043 Uiso 1 1 calc GR . . . .
 H47C H -0.147956 -0.020048 0.761316 0.043 Uiso 1 1 calc GR . . . .
 C48 C -0.3115(3) -0.0178(2) 0.50832(17) 0.0251(6) Uani 1 1 d . . . . .
 H48A H -0.345007 0.047791 0.480560 0.038 Uiso 1 1 calc GR . . . .
 H48B H -0.383845 -0.043593 0.534466 0.038 Uiso 1 1 calc GR . . . .
 H48C H -0.253824 -0.063371 0.475769 0.038 Uiso 1 1 calc GR . . . .
 C49 C -0.0243(3) 0.1825(2) 0.55355(16) 0.0216(6) Uani 1 1 d . . . . .
 C50 C 0.0516(3) 0.2501(2) 0.54154(17) 0.0241(6) Uani 1 1 d . . . . .
 C51 C 0.0451(3) 0.3000(2) 0.47270(17) 0.0264(7) Uani 1 1 d . . . . .
 H51 H 0.086695 0.349485 0.449170 0.032 Uiso 1 1 calc R . . . .
 C52 C -0.0327(3) 0.2663(2) 0.44277(16) 0.0244(6) Uani 1 1 d . . . . .
 C53 C 0.1237(3) 0.2670(3) 0.59106(18) 0.0291(7) Uani 1 1 d . . . . .
 H53A H 0.063679 0.285808 0.634966 0.044 Uiso 1 1 calc GR . . . .
 H53B H 0.162742 0.320532 0.567556 0.044 Uiso 1 1 calc GR . . . .
 H53C H 0.191820 0.205876 0.603161 0.044 Uiso 1 1 calc GR . . . .
 C54 C -0.0677(3) 0.3001(3) 0.37000(17) 0.0306(7) Uani 1 1 d . . . . .
 H54A H -0.027388 0.246006 0.341591 0.046 Uiso 1 1 calc GR . . . .
 H54B H -0.036667 0.357594 0.346203 0.046 Uiso 1 1 calc GR . . . .
 H54C H -0.161966 0.318894 0.374345 0.046 Uiso 1 1 calc GR . . . .
 C55 C -0.0437(3) 0.2173(3) 1.01671(17) 0.0306(7) Uani 1 1 d . . . . .
 H55A H -0.133024 0.234119 1.007815 0.037 Uiso 1 1 calc R . . . .
 H55B H -0.038620 0.269389 1.040555 0.037 Uiso 1 1 calc R . . . .
 C56 C -0.0090(4) 0.1172(3) 1.0635(2) 0.0385(8) Uani 1 1 d . . . . .
 H56A H -0.017600 0.066483 1.039603 0.046 Uiso 1 1 calc R . . . .
 H56B H -0.071057 0.119174 1.109481 0.046 Uiso 1 1 calc R . . . .
 C57 C 0.1278(4) 0.0866(3) 1.0788(2) 0.0452(10) Uani 1 1 d . . . . .
 H57A H 0.190000 0.081221 1.033698 0.068 Uiso 1 1 calc GR . . . .
 H57B H 0.144459 0.022188 1.110426 0.068 Uiso 1 1 calc GR . . . .
 H57C H 0.137116 0.136714 1.102269 0.068 Uiso 1 1 calc GR . . . .
 C58 C 0.5274(3) -0.0868(2) 0.87328(18) 0.0259(7) Uani 1 1 d . . . . .
 H58A H 0.615894 -0.079686 0.862180 0.031 Uiso 1 1 calc R . . . .
 H58B H 0.525677 -0.136257 0.845810 0.031 Uiso 1 1 calc R . . . .
 C59 C 0.4907(3) -0.1205(3) 0.95244(18) 0.0321(7) Uani 1 1 d . . . . .
 H59A H 0.492824 -0.070296 0.979113 0.039 Uiso 1 1 calc R . . . .
 H59B H 0.555349 -0.183725 0.967132 0.039 Uiso 1 1 calc R . . . .
 C60 C 0.3574(4) -0.1356(3) 0.9723(2) 0.0503(11) Uani 1 1 d . . . . .
 H60A H 0.355255 -0.186270 0.946767 0.075 Uiso 1 1 calc GR . . . .
 H60B H 0.292739 -0.072858 0.958794 0.075 Uiso 1 1 calc GR . . . .
 H60C H 0.337876 -0.157482 1.024091 0.075 Uiso 1 1 calc GR . . . .
 C61 C -0.2996(5) 0.4182(4) 0.5614(3) 0.0582(12) Uani 1 1 d . . . . .
 H61A H -0.390628 0.419680 0.581875 0.070 Uiso 1 1 calc R . . . .
 H61B H -0.254466 0.353275 0.544946 0.070 Uiso 1 1 calc R . . . .
 Cl1 Cl -0.22712(16) 0.42867(15) 0.62735(8) 0.1019(7) Uani 1 1 d . . . . .
 Cl2 Cl -0.29644(17) 0.51293(11) 0.48826(7) 0.0779(4) Uani 1 1 d . . . . .
 F1 F 0.5953(2) 0.77194(15) 0.74449(12) 0.0414(5) Uani 1 1 d . . . . .
 F2 F 0.76964(19) 0.65813(17) 0.69487(11) 0.0379(5) Uani 1 1 d . . . . .
 F3 F -0.15362(18) 0.11687(15) 0.42122(9) 0.0297(4) Uani 1 1 d . . . . .
 F4 F -0.30025(16) 0.21947(14) 0.49487(10) 0.0279(4) Uani 1 1 d . . . . .
 N1 N 0.6587(2) 0.60732(19) 0.81287(14) 0.0231(5) Uani 1 1 d . . . . .
 N2 N 0.5589(2) 0.63841(19) 0.70504(14) 0.0230(5) Uani 1 1 d . . . . .
 N3 N -0.1757(2) 0.06052(19) 0.54906(13) 0.0195(5) Uani 1 1 d . . . . .
 N4 N -0.0746(2) 0.19565(19) 0.49151(13) 0.0206(5) Uani 1 1 d . . . . .
 O1 O 0.3275(2) 0.17980(17) 0.91254(12) 0.0250(5) Uani 1 1 d . . . . .
 H1 H 0.374112 0.128928 0.894714 0.038 Uiso 1 1 calc GR . . . .
 O2 O 0.0463(2) 0.21167(17) 0.95056(11) 0.0246(5) Uani 1 1 d . . . . .
 O3 O 0.1537(2) 0.06918(17) 0.86060(11) 0.0241(4) Uani 1 1 d . . . . .
 H3 H 0.108967 0.113295 0.885671 0.036 Uiso 1 1 calc GR . . . .
 O4 O 0.43492(19) 0.00796(15) 0.85393(11) 0.0210(4) Uani 1 1 d . . . . .

loop_
  _atom_site_aniso_label
  _atom_site_aniso_U_11
  _atom_site_aniso_U_22
  _atom_site_aniso_U_33
  _atom_site_aniso_U_23
  _atom_site_aniso_U_13
  _atom_site_aniso_U_12
 B1 0.0273(17) 0.0197(16) 0.0282(18) 0.0055(14) -0.0068(14) -0.0100(14)
 B2 0.0191(15) 0.0264(17) 0.0163(15) 0.0021(13) -0.0052(12) -0.0080(13)
 C1 0.0181(13) 0.0255(15) 0.0256(15) 0.0053(12) -0.0104(11) -0.0089(12)
 C2 0.0140(13) 0.0260(15) 0.0269(15) 0.0026(12) -0.0067(11) -0.0074(11)
 C3 0.0183(13) 0.0261(15) 0.0224(14) 0.0049(12) -0.0092(11) -0.0107(12)
 C4 0.0212(14) 0.0284(16) 0.0225(14) -0.0026(12) -0.0063(12) -0.0087(12)
 C5 0.0170(13) 0.0354(17) 0.0186(14) -0.0004(12) -0.0047(11) -0.0131(12)
 C6 0.0206(14) 0.0269(15) 0.0208(14) 0.0053(12) -0.0099(11) -0.0134(12)
 C7 0.0220(15) 0.0369(18) 0.0223(15) -0.0034(13) -0.0019(12) -0.0147(13)
 C8 0.0154(13) 0.0302(16) 0.0222(14) -0.0040(12) -0.0008(11) -0.0088(12)
 C9 0.0203(14) 0.0257(16) 0.0285(16) -0.0041(13) 0.0032(12) -0.0085(12)
 C10 0.0211(15) 0.0273(16) 0.0273(16) 0.0062(13) -0.0022(12) -0.0035(12)
 C11 0.0168(13) 0.0341(17) 0.0214(15) 0.0003(13) -0.0059(11) -0.0041(12)
 C12 0.0144(13) 0.0299(16) 0.0198(14) -0.0050(12) -0.0006(11) -0.0069(11)
 C13 0.0159(13) 0.0293(16) 0.0162(13) 0.0009(11) -0.0007(10) -0.0087(12)
 C14 0.0159(13) 0.0303(16) 0.0197(14) 0.0002(12) -0.0042(11) -0.0096(12)
 C15 0.0169(13) 0.0263(15) 0.0191(14) 0.0012(11) -0.0038(11) -0.0104(11)
 C16 0.0137(12) 0.0271(15) 0.0206(14) 0.0018(11) -0.0036(11) -0.0096(11)
 C17 0.0173(13) 0.0238(14) 0.0176(13) 0.0025(11) -0.0039(11) -0.0095(11)
 C18 0.0199(14) 0.0263(15) 0.0208(14) -0.0024(12) -0.0048(11) -0.0084(12)
 C19 0.0183(13) 0.0210(14) 0.0224(14) 0.0016(11) -0.0064(11) -0.0078(11)
 C20 0.0207(14) 0.0245(15) 0.0177(13) 0.0037(11) -0.0051(11) -0.0116(12)
 C21 0.0196(14) 0.0241(15) 0.0293(16) -0.0029(12) -0.0097(12) -0.0046(12)
 C22 0.0133(13) 0.0261(15) 0.0246(15) -0.0028(12) -0.0045(11) -0.0011(11)
 C23 0.0185(14) 0.0349(18) 0.0251(16) -0.0043(13) -0.0048(12) -0.0011(13)
 C24 0.0233(15) 0.0351(18) 0.0239(16) 0.0049(13) -0.0028(12) -0.0025(13)
 C25 0.0165(14) 0.0289(16) 0.0328(17) 0.0022(13) -0.0003(12) -0.0046(12)
 C26 0.0141(13) 0.0230(15) 0.0297(16) 0.0018(12) -0.0044(11) -0.0051(11)
 C27 0.0131(12) 0.0205(14) 0.0226(14) 0.0014(11) -0.0033(11) -0.0017(11)
 C28 0.0191(14) 0.0249(15) 0.0308(16) 0.0045(13) -0.0079(12) -0.0100(12)
 C29 0.0162(13) 0.0228(15) 0.0241(15) 0.0010(12) -0.0041(11) -0.0055(11)
 C30 0.0160(13) 0.0215(14) 0.0257(15) -0.0010(12) -0.0014(11) -0.0054(11)
 C31 0.0169(13) 0.0272(16) 0.0227(15) -0.0014(12) -0.0016(11) -0.0085(12)
 C32 0.0217(14) 0.0313(17) 0.0250(15) -0.0031(13) -0.0078(12) -0.0080(13)
 C33 0.0212(14) 0.0247(15) 0.0303(16) -0.0051(13) -0.0049(12) -0.0084(12)
 C34 0.0243(15) 0.0271(16) 0.0228(15) 0.0017(12) -0.0054(12) -0.0078(12)
 C35 0.0271(16) 0.0298(17) 0.0357(18) -0.0030(14) -0.0062(13) -0.0142(14)
 C36 0.0180(13) 0.0249(15) 0.0267(15) 0.0024(12) -0.0045(12) -0.0096(12)
 C37 0.0220(15) 0.0309(17) 0.0264(16) 0.0022(13) -0.0105(12) -0.0073(13)
 C38 0.0240(15) 0.0364(18) 0.0276(16) 0.0043(14) -0.0084(13) -0.0118(14)
 C39 0.0224(15) 0.0265(16) 0.0302(17) 0.0050(13) -0.0077(13) -0.0070(13)
 C40 0.0354(18) 0.041(2) 0.0362(19) 0.0077(15) -0.0179(15) -0.0214(16)
 C41 0.0332(18) 0.0334(18) 0.0313(18) 0.0141(14) -0.0104(14) -0.0139(15)
 C42 0.0147(12) 0.0224(14) 0.0204(14) -0.0018(11) -0.0048(11) -0.0031(11)
 C43 0.0181(13) 0.0254(15) 0.0154(13) 0.0029(11) -0.0050(10) -0.0091(11)
 C44 0.0170(13) 0.0237(15) 0.0231(15) 0.0021(12) -0.0047(11) -0.0072(11)
 C45 0.0174(13) 0.0248(15) 0.0265(15) 0.0008(12) -0.0066(11) -0.0075(12)
 C46 0.0155(13) 0.0245(15) 0.0241(15) -0.0021(12) -0.0038(11) -0.0078(11)
 C47 0.0320(17) 0.0274(16) 0.0265(16) 0.0090(13) -0.0115(13) -0.0141(14)
 C48 0.0228(15) 0.0304(16) 0.0242(15) -0.0009(12) -0.0065(12) -0.0113(13)
 C49 0.0154(13) 0.0279(15) 0.0211(14) -0.0030(12) -0.0027(11) -0.0069(12)
 C50 0.0182(14) 0.0250(15) 0.0295(16) -0.0017(12) -0.0032(12) -0.0095(12)
 C51 0.0217(14) 0.0286(16) 0.0271(16) 0.0028(13) -0.0005(12) -0.0123(13)
 C52 0.0198(14) 0.0275(16) 0.0221(15) 0.0028(12) -0.0027(11) -0.0068(12)
 C53 0.0267(16) 0.0329(17) 0.0325(17) 0.0016(14) -0.0096(13) -0.0166(14)
 C54 0.0314(17) 0.0340(18) 0.0222(15) 0.0084(13) -0.0050(13) -0.0124(14)
 C55 0.0238(15) 0.045(2) 0.0219(15) 0.0015(14) -0.0017(12) -0.0141(14)
 C56 0.045(2) 0.047(2) 0.0282(17) 0.0028(16) -0.0024(15) -0.0276(18)
 C57 0.055(2) 0.045(2) 0.034(2) 0.0145(17) -0.0187(18) -0.0175(19)
 C58 0.0205(14) 0.0219(15) 0.0329(17) 0.0041(13) -0.0120(13) -0.0035(12)
 C59 0.0392(19) 0.0285(17) 0.0274(17) 0.0062(13) -0.0148(14) -0.0089(14)
 C60 0.043(2) 0.049(2) 0.045(2) 0.0192(19) -0.0013(18) -0.0164(19)
 C61 0.072(3) 0.043(2) 0.051(3) -0.006(2) -0.001(2) -0.014(2)
 Cl1 0.0796(9) 0.1353(15) 0.0512(7) -0.0372(8) -0.0293(7) 0.0483(10)
 Cl2 0.1067(11) 0.0722(9) 0.0385(6) 0.0045(6) -0.0123(6) -0.0140(8)
 F1 0.0587(14) 0.0228(10) 0.0429(12) 0.0007(9) -0.0173(10) -0.0100(9)
 F2 0.0287(10) 0.0567(14) 0.0305(10) 0.0052(9) -0.0039(8) -0.0243(10)
 F3 0.0350(10) 0.0402(11) 0.0187(9) -0.0029(8) -0.0042(7) -0.0188(9)
 F4 0.0180(8) 0.0284(10) 0.0326(10) 0.0060(8) -0.0067(7) -0.0062(7)
 N1 0.0194(12) 0.0227(13) 0.0280(13) -0.0008(10) -0.0040(10) -0.0097(10)
 N2 0.0215(12) 0.0231(13) 0.0216(12) 0.0063(10) -0.0051(10) -0.0084(10)
 N3 0.0160(11) 0.0241(13) 0.0183(12) -0.0004(10) -0.0040(9) -0.0071(10)
 N4 0.0181(11) 0.0256(13) 0.0168(11) -0.0003(10) -0.0046(9) -0.0056(10)
 O1 0.0222(10) 0.0276(11) 0.0264(11) 0.0025(9) -0.0041(9) -0.0133(9)
 O2 0.0195(10) 0.0345(12) 0.0187(10) 0.0043(9) -0.0039(8) -0.0116(9)
 O3 0.0200(10) 0.0292(12) 0.0245(11) -0.0020(9) -0.0112(8) -0.0053(9)
 O4 0.0183(10) 0.0212(10) 0.0213(10) 0.0045(8) -0.0075(8) -0.0051(8)

_geom_special_details
;
 All esds (except the esd in the dihedral angle between two l.s. planes)
 are estimated using the full covariance matrix.  The cell esds are taken
 into account individually in the estimation of esds in distances, angles
 and torsion angles; correlations between esds in cell parameters are only
 used when they are defined by crystal symmetry.  An approximate (isotropic)
 treatment of cell esds is used for estimating esds involving l.s. planes.
;
loop_
  _geom_bond_atom_site_label_1
  _geom_bond_atom_site_label_2
  _geom_bond_distance
  _geom_bond_site_symmetry_2
  _geom_bond_publ_flag
 B1 F1 1.383(4) . ?
 B1 F2 1.396(4) . ?
 B1 N1 1.552(4) . ?
 B1 N2 1.542(4) . ?
 B2 F3 1.381(4) . ?
 B2 F4 1.409(4) . ?
 B2 N3 1.550(4) . ?
 B2 N4 1.540(4) . ?
 C1 C2 1.393(4) . ?
 C1 C6 1.403(4) . ?
 C1 C28 1.518(5) . ?
 C2 H2 0.9500 . ?
 C2 C3 1.387(4) . ?
 C3 C4 1.388(4) . ?
 C3 C29 1.486(4) . ?
 C4 H4 0.9500 . ?
 C4 C5 1.397(4) . ?
 C5 C6 1.396(5) . ?
 C5 C7 1.521(4) . ?
 C6 O1 1.362(3) . ?
 C7 H7A 0.9900 . ?
 C7 H7B 0.9900 . ?
 C7 C8 1.529(4) . ?
 C8 C9 1.391(4) . ?
 C8 C13 1.391(4) . ?
 C9 H9 0.9500 . ?
 C9 C10 1.388(5) . ?
 C10 H10 0.9500 . ?
 C10 C11 1.385(5) . ?
 C11 H11 0.9500 . ?
 C11 C12 1.392(4) . ?
 C12 C13 1.391(4) . ?
 C12 C14 1.521(4) . ?
 C13 O2 1.396(4) . ?
 C14 H14A 0.9900 . ?
 C14 H14B 0.9900 . ?
 C14 C15 1.513(4) . ?
 C15 C16 1.388(4) . ?
 C15 C20 1.405(4) . ?
 C16 H16 0.9500 . ?
 C16 C17 1.385(4) . ?
 C17 C18 1.391(4) . ?
 C17 C42 1.495(4) . ?
 C18 H18 0.9500 . ?
 C18 C19 1.387(4) . ?
 C19 C20 1.401(4) . ?
 C19 C21 1.513(4) . ?
 C20 O3 1.363(3) . ?
 C21 H21A 0.9900 . ?
 C21 H21B 0.9900 . ?
 C21 C22 1.516(4) . ?
 C22 C23 1.398(4) . ?
 C22 C27 1.390(4) . ?
 C23 H23 0.9500 . ?
 C23 C24 1.382(5) . ?
 C24 H24 0.9500 . ?
 C24 C25 1.388(5) . ?
 C25 H25 0.9500 . ?
 C25 C26 1.398(4) . ?
 C26 C27 1.398(4) . ?
 C26 C28 1.511(4) . ?
 C27 O4 1.388(3) . ?
 C28 H28A 0.9900 . ?
 C28 H28B 0.9900 . ?
 C29 C30 1.397(4) . ?
 C29 C36 1.387(4) . ?
 C30 C31 1.420(4) . ?
 C30 N1 1.398(4) . ?
 C31 C32 1.384(4) . ?
 C31 C34 1.500(4) . ?
 C32 H32 0.9500 . ?
 C32 C33 1.394(5) . ?
 C33 C35 1.500(4) . ?
 C33 N1 1.345(4) . ?
 C34 H34A 0.9800 . ?
 C34 H34B 0.9800 . ?
 C34 H34C 0.9800 . ?
 C35 H35A 0.9800 . ?
 C35 H35B 0.9800 . ?
 C35 H35C 0.9800 . ?
 C36 C37 1.435(4) . ?
 C36 N2 1.406(4) . ?
 C37 C38 1.388(5) . ?
 C37 C40 1.502(5) . ?
 C38 H38 0.9500 . ?
 C38 C39 1.403(5) . ?
 C39 C41 1.497(4) . ?
 C39 N2 1.336(4) . ?
 C40 H40A 0.9800 . ?
 C40 H40B 0.9800 . ?
 C40 H40C 0.9800 . ?
 C41 H41A 0.9800 . ?
 C41 H41B 0.9800 . ?
 C41 H41C 0.9800 . ?
 C42 C43 1.393(4) . ?
 C42 C49 1.396(4) . ?
 C43 C44 1.428(4) . ?
 C43 N3 1.404(4) . ?
 C44 C45 1.379(4) . ?
 C44 C47 1.498(4) . ?
 C45 H45 0.9500 . ?
 C45 C46 1.402(4) . ?
 C46 C48 1.500(4) . ?
 C46 N3 1.345(4) . ?
 C47 H47A 0.9800 . ?
 C47 H47B 0.9800 . ?
 C47 H47C 0.9800 . ?
 C48 H48A 0.9800 . ?
 C48 H48B 0.9800 . ?
 C48 H48C 0.9800 . ?
 C49 C50 1.436(4) . ?
 C49 N4 1.398(4) . ?
 C50 C51 1.377(4) . ?
 C50 C53 1.494(4) . ?
 C51 H51 0.9500 . ?
 C51 C52 1.402(5) . ?
 C52 C54 1.490(4) . ?
 C52 N4 1.350(4) . ?
 C53 H53A 0.9800 . ?
 C53 H53B 0.9800 . ?
 C53 H53C 0.9800 . ?
 C54 H54A 0.9800 . ?
 C54 H54B 0.9800 . ?
 C54 H54C 0.9800 . ?
 C55 H55A 0.9900 . ?
 C55 H55B 0.9900 . ?
 C55 C56 1.508(5) . ?
 C55 O2 1.429(4) . ?
 C56 H56A 0.9900 . ?
 C56 H56B 0.9900 . ?
 C56 C57 1.521(6) . ?
 C57 H57A 0.9800 . ?
 C57 H57B 0.9800 . ?
 C57 H57C 0.9800 . ?
 C58 H58A 0.9900 . ?
 C58 H58B 0.9900 . ?
 C58 C59 1.506(5) . ?
 C58 O4 1.448(3) . ?
 C59 H59A 0.9900 . ?
 C59 H59B 0.9900 . ?
 C59 C60 1.515(5) . ?
 C60 H60A 0.9800 . ?
 C60 H60B 0.9800 . ?
 C60 H60C 0.9800 . ?
 C61 H61A 0.9900 . ?
 C61 H61B 0.9900 . ?
 C61 Cl1 1.726(6) . ?
 C61 Cl2 1.740(5) . ?
 O1 H1 0.8400 . ?
 O3 H3 0.8400 . ?

loop_
  _geom_angle_atom_site_label_1
  _geom_angle_atom_site_label_2
  _geom_angle_atom_site_label_3
  _geom_angle
  _geom_angle_site_symmetry_1
  _geom_angle_site_symmetry_3
  _geom_angle_publ_flag
 F1 B1 F2 108.8(3) . . ?
 F1 B1 N1 110.7(3) . . ?
 F1 B1 N2 110.5(3) . . ?
 F2 B1 N1 109.7(3) . . ?
 F2 B1 N2 110.0(3) . . ?
 N2 B1 N1 107.1(2) . . ?
 F3 B2 F4 108.9(2) . . ?
 F3 B2 N3 110.9(3) . . ?
 F3 B2 N4 111.8(2) . . ?
 F4 B2 N3 109.0(2) . . ?
 F4 B2 N4 109.2(3) . . ?
 N4 B2 N3 107.1(2) . . ?
 C2 C1 C6 118.5(3) . . ?
 C2 C1 C28 119.9(3) . . ?
 C6 C1 C28 121.6(3) . . ?
 C1 C2 H2 119.1 . . ?
 C3 C2 C1 121.8(3) . . ?
 C3 C2 H2 119.1 . . ?
 C2 C3 C4 118.9(3) . . ?
 C2 C3 C29 119.7(3) . . ?
 C4 C3 C29 121.4(3) . . ?
 C3 C4 H4 119.5 . . ?
 C3 C4 C5 120.9(3) . . ?
 C5 C4 H4 119.5 . . ?
 C4 C5 C7 121.2(3) . . ?
 C6 C5 C4 119.3(3) . . ?
 C6 C5 C7 119.4(3) . . ?
 C5 C6 C1 120.6(3) . . ?
 O1 C6 C1 122.8(3) . . ?
 O1 C6 C5 116.6(3) . . ?
 C5 C7 H7A 109.6 . . ?
 C5 C7 H7B 109.6 . . ?
 C5 C7 C8 110.2(2) . . ?
 H7A C7 H7B 108.1 . . ?
 C8 C7 H7A 109.6 . . ?
 C8 C7 H7B 109.6 . . ?
 C9 C8 C7 120.2(3) . . ?
 C13 C8 C7 121.8(3) . . ?
 C13 C8 C9 117.9(3) . . ?
 C8 C9 H9 119.5 . . ?
 C10 C9 C8 121.0(3) . . ?
 C10 C9 H9 119.5 . . ?
 C9 C10 H10 120.1 . . ?
 C11 C10 C9 119.8(3) . . ?
 C11 C10 H10 120.1 . . ?
 C10 C11 H11 119.6 . . ?
 C10 C11 C12 120.8(3) . . ?
 C12 C11 H11 119.6 . . ?
 C11 C12 C14 120.1(3) . . ?
 C13 C12 C11 118.1(3) . . ?
 C13 C12 C14 121.7(3) . . ?
 C8 C13 C12 122.4(3) . . ?
 C8 C13 O2 119.6(3) . . ?
 C12 C13 O2 117.7(3) . . ?
 C12 C14 H14A 109.4 . . ?
 C12 C14 H14B 109.4 . . ?
 H14A C14 H14B 108.0 . . ?
 C15 C14 C12 111.3(2) . . ?
 C15 C14 H14A 109.4 . . ?
 C15 C14 H14B 109.4 . . ?
 C16 C15 C14 120.7(3) . . ?
 C16 C15 C20 118.2(3) . . ?
 C20 C15 C14 121.0(3) . . ?
 C15 C16 H16 119.0 . . ?
 C17 C16 C15 121.9(3) . . ?
 C17 C16 H16 119.0 . . ?
 C16 C17 C18 118.7(3) . . ?
 C16 C17 C42 119.8(3) . . ?
 C18 C17 C42 121.5(3) . . ?
 C17 C18 H18 119.2 . . ?
 C19 C18 C17 121.5(3) . . ?
 C19 C18 H18 119.2 . . ?
 C18 C19 C20 118.6(3) . . ?
 C18 C19 C21 121.3(3) . . ?
 C20 C19 C21 119.9(3) . . ?
 C19 C20 C15 121.0(3) . . ?
 O3 C20 C15 122.5(3) . . ?
 O3 C20 C19 116.4(3) . . ?
 C19 C21 H21A 109.5 . . ?
 C19 C21 H21B 109.5 . . ?
 C19 C21 C22 110.8(2) . . ?
 H21A C21 H21B 108.1 . . ?
 C22 C21 H21A 109.5 . . ?
 C22 C21 H21B 109.5 . . ?
 C23 C22 C21 120.0(3) . . ?
 C27 C22 C21 122.6(3) . . ?
 C27 C22 C23 117.2(3) . . ?
 C22 C23 H23 119.3 . . ?
 C24 C23 C22 121.5(3) . . ?
 C24 C23 H23 119.3 . . ?
 C23 C24 H24 119.9 . . ?
 C23 C24 C25 120.2(3) . . ?
 C25 C24 H24 119.9 . . ?
 C24 C25 H25 119.9 . . ?
 C24 C25 C26 120.3(3) . . ?
 C26 C25 H25 119.9 . . ?
 C25 C26 C27 118.1(3) . . ?
 C25 C26 C28 120.2(3) . . ?
 C27 C26 C28 121.6(3) . . ?
 C22 C27 C26 122.7(3) . . ?
 O4 C27 C22 119.7(3) . . ?
 O4 C27 C26 117.5(3) . . ?
 C1 C28 H28A 109.1 . . ?
 C1 C28 H28B 109.1 . . ?
 C26 C28 C1 112.5(2) . . ?
 C26 C28 H28A 109.1 . . ?
 C26 C28 H28B 109.1 . . ?
 H28A C28 H28B 107.8 . . ?
 C30 C29 C3 119.9(3) . . ?
 C36 C29 C3 118.8(3) . . ?
 C36 C29 C30 121.3(3) . . ?
 C29 C30 C31 131.7(3) . . ?
 C29 C30 N1 120.4(3) . . ?
 N1 C30 C31 107.9(3) . . ?
 C30 C31 C34 128.7(3) . . ?
 C32 C31 C30 106.3(3) . . ?
 C32 C31 C34 124.9(3) . . ?
 C31 C32 H32 125.9 . . ?
 C31 C32 C33 108.3(3) . . ?
 C33 C32 H32 125.9 . . ?
 C32 C33 C35 127.6(3) . . ?
 N1 C33 C32 109.5(3) . . ?
 N1 C33 C35 122.8(3) . . ?
 C31 C34 H34A 109.5 . . ?
 C31 C34 H34B 109.5 . . ?
 C31 C34 H34C 109.5 . . ?
 H34A C34 H34B 109.5 . . ?
 H34A C34 H34C 109.5 . . ?
 H34B C34 H34C 109.5 . . ?
 C33 C35 H35A 109.5 . . ?
 C33 C35 H35B 109.5 . . ?
 C33 C35 H35C 109.5 . . ?
 H35A C35 H35B 109.5 . . ?
 H35A C35 H35C 109.5 . . ?
 H35B C35 H35C 109.5 . . ?
 C29 C36 C37 131.4(3) . . ?
 C29 C36 N2 120.9(3) . . ?
 N2 C36 C37 107.7(3) . . ?
 C36 C37 C40 129.3(3) . . ?
 C38 C37 C36 105.9(3) . . ?
 C38 C37 C40 124.8(3) . . ?
 C37 C38 H38 125.9 . . ?
 C37 C38 C39 108.3(3) . . ?
 C39 C38 H38 125.9 . . ?
 C38 C39 C41 127.4(3) . . ?
 N2 C39 C38 109.9(3) . . ?
 N2 C39 C41 122.7(3) . . ?
 C37 C40 H40A 109.5 . . ?
 C37 C40 H40B 109.5 . . ?
 C37 C40 H40C 109.5 . . ?
 H40A C40 H40B 109.5 . . ?
 H40A C40 H40C 109.5 . . ?
 H40B C40 H40C 109.5 . . ?
 C39 C41 H41A 109.5 . . ?
 C39 C41 H41B 109.5 . . ?
 C39 C41 H41C 109.5 . . ?
 H41A C41 H41B 109.5 . . ?
 H41A C41 H41C 109.5 . . ?
 H41B C41 H41C 109.5 . . ?
 C43 C42 C17 119.6(3) . . ?
 C43 C42 C49 121.2(3) . . ?
 C49 C42 C17 119.1(3) . . ?
 C42 C43 C44 132.1(3) . . ?
 C42 C43 N3 120.6(2) . . ?
 N3 C43 C44 107.3(2) . . ?
 C43 C44 C47 128.0(3) . . ?
 C45 C44 C43 106.9(3) . . ?
 C45 C44 C47 125.1(3) . . ?
 C44 C45 H45 126.1 . . ?
 C44 C45 C46 107.9(3) . . ?
 C46 C45 H45 126.1 . . ?
 C45 C46 C48 126.8(3) . . ?
 N3 C46 C45 109.8(3) . . ?
 N3 C46 C48 123.4(3) . . ?
 C44 C47 H47A 109.5 . . ?
 C44 C47 H47B 109.5 . . ?
 C44 C47 H47C 109.5 . . ?
 H47A C47 H47B 109.5 . . ?
 H47A C47 H47C 109.5 . . ?
 H47B C47 H47C 109.5 . . ?
 C46 C48 H48A 109.5 . . ?
 C46 C48 H48B 109.5 . . ?
 C46 C48 H48C 109.5 . . ?
 H48A C48 H48B 109.5 . . ?
 H48A C48 H48C 109.5 . . ?
 H48B C48 H48C 109.5 . . ?
 C42 C49 C50 131.7(3) . . ?
 C42 C49 N4 120.4(3) . . ?
 N4 C49 C50 107.9(3) . . ?
 C49 C50 C53 129.4(3) . . ?
 C51 C50 C49 105.6(3) . . ?
 C51 C50 C53 125.0(3) . . ?
 C50 C51 H51 125.3 . . ?
 C50 C51 C52 109.3(3) . . ?
 C52 C51 H51 125.3 . . ?
 C51 C52 C54 127.9(3) . . ?
 N4 C52 C51 108.8(3) . . ?
 N4 C52 C54 123.3(3) . . ?
 C50 C53 H53A 109.5 . . ?
 C50 C53 H53B 109.5 . . ?
 C50 C53 H53C 109.5 . . ?
 H53A C53 H53B 109.5 . . ?
 H53A C53 H53C 109.5 . . ?
 H53B C53 H53C 109.5 . . ?
 C52 C54 H54A 109.5 . . ?
 C52 C54 H54B 109.5 . . ?
 C52 C54 H54C 109.5 . . ?
 H54A C54 H54B 109.5 . . ?
 H54A C54 H54C 109.5 . . ?
 H54B C54 H54C 109.5 . . ?
 H55A C55 H55B 108.5 . . ?
 C56 C55 H55A 110.2 . . ?
 C56 C55 H55B 110.2 . . ?
 O2 C55 H55A 110.2 . . ?
 O2 C55 H55B 110.2 . . ?
 O2 C55 C56 107.7(3) . . ?
 C55 C56 H56A 109.0 . . ?
 C55 C56 H56B 109.0 . . ?
 C55 C56 C57 112.8(3) . . ?
 H56A C56 H56B 107.8 . . ?
 C57 C56 H56A 109.0 . . ?
 C57 C56 H56B 109.0 . . ?
 C56 C57 H57A 109.5 . . ?
 C56 C57 H57B 109.5 . . ?
 C56 C57 H57C 109.5 . . ?
 H57A C57 H57B 109.5 . . ?
 H57A C57 H57C 109.5 . . ?
 H57B C57 H57C 109.5 . . ?
 H58A C58 H58B 108.4 . . ?
 C59 C58 H58A 110.1 . . ?
 C59 C58 H58B 110.1 . . ?
 O4 C58 H58A 110.1 . . ?
 O4 C58 H58B 110.1 . . ?
 O4 C58 C59 108.0(3) . . ?
 C58 C59 H59A 109.1 . . ?
 C58 C59 H59B 109.1 . . ?
 C58 C59 C60 112.4(3) . . ?
 H59A C59 H59B 107.8 . . ?
 C60 C59 H59A 109.1 . . ?
 C60 C59 H59B 109.1 . . ?
 C59 C60 H60A 109.5 . . ?
 C59 C60 H60B 109.5 . . ?
 C59 C60 H60C 109.5 . . ?
 H60A C60 H60B 109.5 . . ?
 H60A C60 H60C 109.5 . . ?
 H60B C60 H60C 109.5 . . ?
 H61A C61 H61B 107.9 . . ?
 Cl1 C61 H61A 109.1 . . ?
 Cl1 C61 H61B 109.1 . . ?
 Cl1 C61 Cl2 112.4(3) . . ?
 Cl2 C61 H61A 109.1 . . ?
 Cl2 C61 H61B 109.1 . . ?
 C30 N1 B1 125.3(3) . . ?
 C33 N1 B1 126.6(3) . . ?
 C33 N1 C30 108.0(3) . . ?
 C36 N2 B1 124.9(2) . . ?
 C39 N2 B1 126.8(3) . . ?
 C39 N2 C36 108.2(3) . . ?
 C43 N3 B2 123.5(2) . . ?
 C46 N3 B2 127.8(2) . . ?
 C46 N3 C43 108.1(2) . . ?
 C49 N4 B2 124.1(2) . . ?
 C52 N4 B2 126.8(2) . . ?
 C52 N4 C49 108.4(3) . . ?
 C6 O1 H1 109.5 . . ?
 C13 O2 C55 115.3(2) . . ?
 C20 O3 H3 109.5 . . ?
 C27 O4 C58 114.2(2) . . ?

loop_
  _geom_torsion_atom_site_label_1
  _geom_torsion_atom_site_label_2
  _geom_torsion_atom_site_label_3
  _geom_torsion_atom_site_label_4
  _geom_torsion
  _geom_torsion_site_symmetry_1
  _geom_torsion_site_symmetry_2
  _geom_torsion_site_symmetry_3
  _geom_torsion_site_symmetry_4
  _geom_torsion_publ_flag
 C1 C2 C3 C4 -1.5(4) . . . . ?
 C1 C2 C3 C29 -179.5(3) . . . . ?
 C2 C1 C6 C5 -0.8(4) . . . . ?
 C2 C1 C6 O1 -179.8(3) . . . . ?
 C2 C1 C28 C26 -103.6(3) . . . . ?
 C2 C3 C4 C5 -0.3(4) . . . . ?
 C2 C3 C29 C30 -90.5(4) . . . . ?
 C2 C3 C29 C36 87.1(4) . . . . ?
 C3 C4 C5 C6 1.4(4) . . . . ?
 C3 C4 C5 C7 -174.1(3) . . . . ?
 C3 C29 C30 C31 -2.5(5) . . . . ?
 C3 C29 C30 N1 178.0(3) . . . . ?
 C3 C29 C36 C37 1.6(5) . . . . ?
 C3 C29 C36 N2 -177.3(3) . . . . ?
 C4 C3 C29 C30 91.5(4) . . . . ?
 C4 C3 C29 C36 -90.9(4) . . . . ?
 C4 C5 C6 C1 -0.8(4) . . . . ?
 C4 C5 C6 O1 178.3(3) . . . . ?
 C4 C5 C7 C8 97.5(3) . . . . ?
 C5 C7 C8 C9 -65.6(4) . . . . ?
 C5 C7 C8 C13 110.9(3) . . . . ?
 C6 C1 C2 C3 2.0(4) . . . . ?
 C6 C1 C28 C26 73.2(4) . . . . ?
 C6 C5 C7 C8 -78.0(4) . . . . ?
 C7 C5 C6 C1 174.8(3) . . . . ?
 C7 C5 C6 O1 -6.2(4) . . . . ?
 C7 C8 C9 C10 175.4(3) . . . . ?
 C7 C8 C13 C12 -173.8(3) . . . . ?
 C7 C8 C13 O2 0.5(4) . . . . ?
 C8 C9 C10 C11 -0.4(5) . . . . ?
 C8 C13 O2 C55 92.3(3) . . . . ?
 C9 C8 C13 C12 2.8(4) . . . . ?
 C9 C8 C13 O2 177.1(3) . . . . ?
 C9 C10 C11 C12 0.5(5) . . . . ?
 C10 C11 C12 C13 1.0(4) . . . . ?
 C10 C11 C12 C14 -175.9(3) . . . . ?
 C11 C12 C13 C8 -2.7(4) . . . . ?
 C11 C12 C13 O2 -177.1(3) . . . . ?
 C11 C12 C14 C15 73.8(3) . . . . ?
 C12 C13 O2 C55 -93.2(3) . . . . ?
 C12 C14 C15 C16 -102.5(3) . . . . ?
 C12 C14 C15 C20 75.6(3) . . . . ?
 C13 C8 C9 C10 -1.2(4) . . . . ?
 C13 C12 C14 C15 -103.1(3) . . . . ?
 C14 C12 C13 C8 174.2(3) . . . . ?
 C14 C12 C13 O2 -0.2(4) . . . . ?
 C14 C15 C16 C17 179.7(3) . . . . ?
 C14 C15 C20 C19 -178.7(3) . . . . ?
 C14 C15 C20 O3 1.3(4) . . . . ?
 C15 C16 C17 C18 -0.6(4) . . . . ?
 C15 C16 C17 C42 179.6(3) . . . . ?
 C16 C15 C20 C19 -0.5(4) . . . . ?
 C16 C15 C20 O3 179.5(3) . . . . ?
 C16 C17 C18 C19 -1.5(4) . . . . ?
 C16 C17 C42 C43 -91.3(4) . . . . ?
 C16 C17 C42 C49 88.9(3) . . . . ?
 C17 C18 C19 C20 2.5(4) . . . . ?
 C17 C18 C19 C21 -172.6(3) . . . . ?
 C17 C42 C43 C44 -4.2(5) . . . . ?
 C17 C42 C43 N3 178.0(3) . . . . ?
 C17 C42 C49 C50 3.3(5) . . . . ?
 C17 C42 C49 N4 -179.0(3) . . . . ?
 C18 C17 C42 C43 88.9(4) . . . . ?
 C18 C17 C42 C49 -90.9(4) . . . . ?
 C18 C19 C20 C15 -1.4(4) . . . . ?
 C18 C19 C20 O3 178.5(3) . . . . ?
 C18 C19 C21 C22 96.7(3) . . . . ?
 C19 C21 C22 C23 -66.6(4) . . . . ?
 C19 C21 C22 C27 108.8(3) . . . . ?
 C20 C15 C16 C17 1.5(4) . . . . ?
 C20 C19 C21 C22 -78.2(3) . . . . ?
 C21 C19 C20 C15 173.7(3) . . . . ?
 C21 C19 C20 O3 -6.4(4) . . . . ?
 C21 C22 C23 C24 175.3(3) . . . . ?
 C21 C22 C27 C26 -174.3(3) . . . . ?
 C21 C22 C27 O4 2.0(4) . . . . ?
 C22 C23 C24 C25 -0.5(5) . . . . ?
 C22 C27 O4 C58 90.6(3) . . . . ?
 C23 C22 C27 C26 1.2(4) . . . . ?
 C23 C22 C27 O4 177.5(3) . . . . ?
 C23 C24 C25 C26 0.3(5) . . . . ?
 C24 C25 C26 C27 0.5(5) . . . . ?
 C24 C25 C26 C28 -176.4(3) . . . . ?
 C25 C26 C27 C22 -1.3(4) . . . . ?
 C25 C26 C27 O4 -177.7(3) . . . . ?
 C25 C26 C28 C1 76.1(4) . . . . ?
 C26 C27 O4 C58 -92.9(3) . . . . ?
 C27 C22 C23 C24 -0.3(5) . . . . ?
 C27 C26 C28 C1 -100.8(3) . . . . ?
 C28 C1 C2 C3 179.0(3) . . . . ?
 C28 C1 C6 C5 -177.8(3) . . . . ?
 C28 C1 C6 O1 3.2(4) . . . . ?
 C28 C26 C27 C22 175.5(3) . . . . ?
 C28 C26 C27 O4 -0.8(4) . . . . ?
 C29 C3 C4 C5 177.7(3) . . . . ?
 C29 C30 C31 C32 -179.7(3) . . . . ?
 C29 C30 C31 C34 2.3(6) . . . . ?
 C29 C30 N1 B1 -3.1(5) . . . . ?
 C29 C30 N1 C33 179.9(3) . . . . ?
 C29 C36 C37 C38 -179.5(3) . . . . ?
 C29 C36 C37 C40 0.5(6) . . . . ?
 C29 C36 N2 B1 1.5(5) . . . . ?
 C29 C36 N2 C39 179.0(3) . . . . ?
 C30 C29 C36 C37 179.1(3) . . . . ?
 C30 C29 C36 N2 0.3(5) . . . . ?
 C30 C31 C32 C33 -0.1(4) . . . . ?
 C31 C30 N1 B1 177.3(3) . . . . ?
 C31 C30 N1 C33 0.2(3) . . . . ?
 C31 C32 C33 C35 -177.6(3) . . . . ?
 C31 C32 C33 N1 0.2(4) . . . . ?
 C32 C33 N1 B1 -177.3(3) . . . . ?
 C32 C33 N1 C30 -0.3(4) . . . . ?
 C34 C31 C32 C33 178.1(3) . . . . ?
 C35 C33 N1 B1 0.7(5) . . . . ?
 C35 C33 N1 C30 177.7(3) . . . . ?
 C36 C29 C30 C31 180.0(3) . . . . ?
 C36 C29 C30 N1 0.5(5) . . . . ?
 C36 C37 C38 C39 0.9(4) . . . . ?
 C37 C36 N2 B1 -177.6(3) . . . . ?
 C37 C36 N2 C39 -0.1(4) . . . . ?
 C37 C38 C39 C41 179.5(3) . . . . ?
 C37 C38 C39 N2 -1.0(4) . . . . ?
 C38 C39 N2 B1 178.1(3) . . . . ?
 C38 C39 N2 C36 0.7(4) . . . . ?
 C40 C37 C38 C39 -179.1(3) . . . . ?
 C41 C39 N2 B1 -2.4(5) . . . . ?
 C41 C39 N2 C36 -179.8(3) . . . . ?
 C42 C17 C18 C19 178.3(3) . . . . ?
 C42 C43 C44 C45 -177.7(3) . . . . ?
 C42 C43 C44 C47 2.4(6) . . . . ?
 C42 C43 N3 B2 -9.3(4) . . . . ?
 C42 C43 N3 C46 178.8(3) . . . . ?
 C42 C49 C50 C51 177.2(3) . . . . ?
 C42 C49 C50 C53 -3.3(6) . . . . ?
 C42 C49 N4 B2 11.3(4) . . . . ?
 C42 C49 N4 C52 -177.7(3) . . . . ?
 C43 C42 C49 C50 -176.5(3) . . . . ?
 C43 C42 C49 N4 1.2(4) . . . . ?
 C43 C44 C45 C46 -0.9(3) . . . . ?
 C44 C43 N3 B2 172.5(3) . . . . ?
 C44 C43 N3 C46 0.5(3) . . . . ?
 C44 C45 C46 C48 -177.8(3) . . . . ?
 C44 C45 C46 N3 1.3(4) . . . . ?
 C45 C46 N3 B2 -172.6(3) . . . . ?
 C45 C46 N3 C43 -1.1(3) . . . . ?
 C47 C44 C45 C46 179.0(3) . . . . ?
 C48 C46 N3 B2 6.5(5) . . . . ?
 C48 C46 N3 C43 178.0(3) . . . . ?
 C49 C42 C43 C44 175.6(3) . . . . ?
 C49 C42 C43 N3 -2.2(4) . . . . ?
 C49 C50 C51 C52 0.6(4) . . . . ?
 C50 C49 N4 B2 -170.5(3) . . . . ?
 C50 C49 N4 C52 0.5(3) . . . . ?
 C50 C51 C52 C54 179.3(3) . . . . ?
 C50 C51 C52 N4 -0.4(4) . . . . ?
 C51 C52 N4 B2 170.5(3) . . . . ?
 C51 C52 N4 C49 -0.1(3) . . . . ?
 C53 C50 C51 C52 -178.8(3) . . . . ?
 C54 C52 N4 B2 -9.2(5) . . . . ?
 C54 C52 N4 C49 -179.8(3) . . . . ?
 C56 C55 O2 C13 174.2(3) . . . . ?
 C59 C58 O4 C27 178.3(2) . . . . ?
 F1 B1 N1 C30 124.8(3) . . . . ?
 F1 B1 N1 C33 -58.7(4) . . . . ?
 F1 B1 N2 C36 -124.0(3) . . . . ?
 F1 B1 N2 C39 59.0(4) . . . . ?
 F2 B1 N1 C30 -115.2(3) . . . . ?
 F2 B1 N1 C33 61.4(4) . . . . ?
 F2 B1 N2 C36 115.7(3) . . . . ?
 F2 B1 N2 C39 -61.3(4) . . . . ?
 F3 B2 N3 C43 140.6(3) . . . . ?
 F3 B2 N3 C46 -49.1(4) . . . . ?
 F3 B2 N4 C49 -141.1(3) . . . . ?
 F3 B2 N4 C52 49.6(4) . . . . ?
 F4 B2 N3 C43 -99.5(3) . . . . ?
 F4 B2 N3 C46 70.8(4) . . . . ?
 F4 B2 N4 C49 98.4(3) . . . . ?
 F4 B2 N4 C52 -70.9(4) . . . . ?
 N1 B1 N2 C36 -3.4(4) . . . . ?
 N1 B1 N2 C39 179.6(3) . . . . ?
 N1 C30 C31 C32 -0.1(3) . . . . ?
 N1 C30 C31 C34 -178.2(3) . . . . ?
 N2 B1 N1 C30 4.2(4) . . . . ?
 N2 B1 N1 C33 -179.3(3) . . . . ?
 N2 C36 C37 C38 -0.5(4) . . . . ?
 N2 C36 C37 C40 179.5(3) . . . . ?
 N3 B2 N4 C49 -19.5(4) . . . . ?
 N3 B2 N4 C52 171.2(3) . . . . ?
 N3 C43 C44 C45 0.3(3) . . . . ?
 N3 C43 C44 C47 -179.6(3) . . . . ?
 N4 B2 N3 C43 18.4(4) . . . . ?
 N4 B2 N3 C46 -171.3(3) . . . . ?
 N4 C49 C50 C51 -0.7(3) . . . . ?
 N4 C49 C50 C53 178.8(3) . . . . ?
 O2 C55 C56 C57 59.5(4) . . . . ?
 O4 C58 C59 C60 61.5(4) . . . . ?

_smtbx_masks_special_details       ?
loop_
  _smtbx_masks_void_nr
  _smtbx_masks_void_average_x
  _smtbx_masks_void_average_y
  _smtbx_masks_void_average_z
  _smtbx_masks_void_volume
  _smtbx_masks_void_count_electrons
  _smtbx_masks_void_content
 1 -0.212 0.279 0.193 79.1 11.2 ?
 2 0.000 0.500 0.500 92.2 1.7 ?
 3 0.212 0.721 0.807 79.1 10.8 ?

_shelx_fab_file
;
-13 -8 1 0.2814 0.0227
-13 -7 1 -0.8504 -0.0400
-13 -7 2 0.1240 0.0048
-13 -6 1 0.7352 -0.0164
-13 -6 2 0.8207 0.0302
-13 -5 1 0.5432 0.0017
-13 -5 2 -0.6410 -0.0059
-13 -4 1 -0.5725 0.0121
-13 -4 2 -0.3293 -0.0147
-13 -3 1 -0.2754 0.0261
-13 -3 2 0.1756 0.0099
-13 -2 1 0.1408 -0.0214
-13 -2 2 0.1378 -0.0077
-13 -1 1 0.3060 -0.0203
-12 -11 1 1.3764 -0.0274
-12 -11 2 -0.0343 -0.0049
-12 -10 1 -1.0200 -0.0089
-12 -10 2 -1.1118 0.0068
-12 -10 3 -0.3871 0.0066
-12 -9 1 -0.5249 0.0332
-12 -9 2 0.0979 0.0241
-12 -9 3 0.9313 -0.0236
-12 -9 4 0.3384 -0.0075
-12 -8 1 1.3261 0.0377
-12 -8 2 0.4552 0.0193
-12 -8 3 -0.5150 -0.0137
-12 -8 4 -0.4779 -0.0116
-12 -8 5 -0.0046 0.0007
-12 -7 1 -1.0881 -0.0211
-12 -7 2 -0.4459 -0.0301
-12 -7 3 0.3283 0.0024
-12 -7 4 0.0741 0.0094
-12 -7 5 0.0830 -0.0058
-12 -7 6 -0.3827 0.0015
-12 -6 1 -0.4800 -0.0231
-12 -6 2 0.6177 -0.0514
-12 -6 3 0.4288 0.0277
-12 -6 4 -0.4959 0.0307
-12 -6 5 -0.7673 -0.0077
-12 -6 6 0.1774 -0.0042
-12 -5 1 1.1351 -0.0156
-12 -5 2 -0.0743 0.0327
-12 -5 3 -1.3304 0.0070
-12 -5 4 0.2815 -0.0174
-12 -5 5 1.4094 -0.0011
-12 -5 6 0.4036 0.0008
-12 -4 1 -0.3434 0.0223
-12 -4 2 -0.0335 0.0154
-12 -4 3 0.9378 -0.0215
-12 -4 4 0.3932 -0.0156
-12 -4 5 -0.2041 0.0170
-12 -4 6 -0.8302 0.0040
-12 -3 1 0.2281 0.0086
-12 -3 2 0.2742 0.0252
-12 -3 3 -0.0707 -0.0018
-12 -3 4 -0.7535 0.0032
-12 -3 5 -1.3173 0.0006
-12 -3 6 0.3795 -0.0033
-12 -2 1 -0.0690 0.0014
-12 -2 2 -1.1356 -0.0276
-12 -2 3 -0.7899 0.0003
-12 -2 4 0.6609 -0.0064
-12 -2 5 1.1220 -0.0153
-12 -2 6 0.0135 -0.0032
-12 -1 1 -0.3312 -0.0471
-12 -1 2 0.2253 -0.0240
-12 -1 3 0.8424 0.0145
-12 -1 4 0.6361 0.0220
-12 -1 5 -0.0159 0.0072
-12 -1 6 -0.1639 0.0139
-12 0 1 0.1283 0.0326
-12 0 2 1.1588 0.0443
-12 0 3 0.1431 0.0031
-12 0 4 -1.2120 -0.0093
-12 0 5 -0.3886 0.0046
-12 1 1 0.0265 0.0335
-12 1 2 -0.6288 -0.0126
-12 1 3 -0.2382 -0.0335
-12 1 4 -0.2394 -0.0028
-12 2 1 -0.2843 -0.0227
-12 2 2 -0.3741 -0.0127
-12 2 3 -0.2471 0.0160
-11 -13 1 -0.0853 -0.0001
-11 -13 2 -0.2901 -0.0221
-11 -12 1 -1.3545 -0.0012
-11 -12 2 0.8347 -0.0071
-11 -12 3 -0.0061 -0.0064
-11 -11 1 0.9945 -0.0133
-11 -11 2 -0.1556 -0.0005
-11 -11 3 0.1762 0.0032
-11 -11 4 0.0597 0.0049
-11 -11 5 0.7243 0.0059
-11 -10 1 0.2804 0.0104
-11 -10 2 0.1147 0.0013
-11 -10 3 -0.7492 0.0084
-11 -10 4 0.8875 -0.0015
-11 -10 5 0.0187 0.0004
-11 -10 6 -0.8087 -0.0017
-11 -9 1 -0.0780 -0.0139
-11 -9 2 -0.4184 0.0319
-11 -9 3 0.2683 -0.0012
-11 -9 4 -0.4005 -0.0241
-11 -9 5 -0.0366 -0.0083
-11 -9 6 -0.5192 0.0015
-11 -9 7 0.5301 0.0005
-11 -8 1 0.2919 -0.0302
-11 -8 2 0.2346 -0.0041
-11 -8 3 -0.4201 0.0146
-11 -8 4 -0.2805 0.0014
-11 -8 5 -0.3826 -0.0002
-11 -8 6 1.5138 0.0005
-11 -8 7 0.4759 0.0211
-11 -8 8 -0.8875 0.0065
-11 -7 1 -0.5775 0.0217
-11 -7 2 -1.0653 0.0081
-11 -7 3 0.5340 -0.0143
-11 -7 4 1.0071 0.0176
-11 -7 5 0.8569 0.0093
-11 -7 6 -0.8402 -0.0089
-11 -7 7 -0.8559 -0.0101
-11 -7 8 -0.6860 -0.0066
-11 -6 1 -0.3897 0.0803
-11 -6 2 1.2352 -0.0301
-11 -6 3 1.1825 -0.0426
-11 -6 4 -0.1965 0.0089
-11 -6 5 -1.7069 0.0048
-11 -6 6 -1.0024 -0.0051
-11 -6 7 0.1320 0.0080
-11 -6 8 2.0022 -0.0094
-11 -6 9 0.8047 0.0030
-11 -5 1 1.2471 -0.0409
-11 -5 2 0.6191 -0.0093
-11 -5 3 -1.8818 0.0194
-11 -5 4 -2.2161 0.0024
-11 -5 5 0.5469 -0.0047
-11 -5 6 2.1454 0.0087
-11 -5 7 1.5515 -0.0108
-11 -5 8 -1.0427 0.0048
-11 -5 9 -1.5171 0.0080
-11 -4 1 -1.4545 -0.0187
-11 -4 2 -2.2028 0.0037
-11 -4 3 0.2462 0.0319
-11 -4 4 2.0620 -0.0219
-11 -4 5 1.7686 -0.0160
-11 -4 6 -0.0369 0.0098
-11 -4 7 -1.9080 0.0056
-11 -4 8 -1.1936 -0.0072
-11 -4 9 0.0140 0.0141
-11 -3 1 -0.1489 -0.0438
-11 -3 2 1.6297 0.0207
-11 -3 3 1.8422 0.0015
-11 -3 4 0.8030 0.0039
-11 -3 5 -1.7168 0.0111
-11 -3 6 -2.3140 0.0047
-11 -3 7 -0.0737 -0.0044
-11 -3 8 1.4349 0.0080
-11 -3 9 1.2039 -0.0188
-11 -2 1 2.3634 0.0376
-11 -2 2 0.9526 -0.0013
-11 -2 3 -2.0492 -0.0015
-11 -2 4 -2.3040 0.0049
-11 -2 5 0.0171 -0.0014
-11 -2 6 0.9389 -0.0213
-11 -2 7 1.1249 0.0034
-11 -2 8 0.5238 -0.0097
-11 -2 9 -0.4242 0.0031
-11 -1 1 -1.0138 0.0071
-11 -1 2 -2.1929 -0.0282
-11 -1 3 -0.8217 -0.0316
-11 -1 4 0.7716 0.0121
-11 -1 5 1.2271 -0.0002
-11 -1 6 1.3698 0.0069
-11 -1 7 -0.2675 -0.0046
-11 -1 8 -1.0494 0.0150
-11 -1 9 -0.4027 0.0078
-11 0 1 -2.0020 -0.0185
-11 0 2 0.2906 0.0324
-11 0 3 2.4544 0.0368
-11 0 4 1.3956 -0.0189
-11 0 5 -0.6455 0.0054
-11 0 6 -1.0418 0.0028
-11 0 7 -0.2130 0.0020
-11 0 8 -0.5410 -0.0045
-11 0 9 -0.0750 0.0028
-11 1 1 1.9434 0.0289
-11 1 2 1.3596 0.0179
-11 1 3 0.2809 -0.0340
-11 1 4 -0.8856 -0.0082
-11 1 5 -1.4182 -0.0004
-11 1 6 -0.6665 0.0012
-11 1 7 0.0415 -0.0091
-11 1 8 1.0507 0.0106
-11 2 1 0.7669 -0.0249
-11 2 2 -0.7659 -0.0355
-11 2 3 -2.5633 0.0137
-11 2 4 -1.0353 0.0163
-11 2 5 1.4414 0.0086
-11 2 6 0.9434 -0.0114
-11 2 7 0.2459 0.0148
-11 3 1 -2.1584 0.0351
-11 3 2 -0.9671 0.0239
-11 3 3 0.9337 -0.0065
-11 3 4 1.0445 0.0015
-11 3 5 0.8661 -0.0260
-11 3 6 0.4409 0.0128
-11 4 1 0.0740 -0.0086
-11 4 2 1.7134 -0.0468
-11 4 3 1.4447 -0.0044
-11 4 4 0.2300 -0.0011
-11 4 5 -1.4285 0.0183
-11 5 1 1.6789 -0.0298
-11 5 2 -0.1914 0.0209
-10 -14 1 0.0293 0.0272
-10 -14 2 -0.1377 0.0110
-10 -13 1 -0.3165 0.0483
-10 -13 2 -1.0995 -0.0226
-10 -13 3 1.5631 -0.0226
-10 -13 4 1.4336 -0.0001
-10 -12 1 -0.6089 -0.0185
-10 -12 2 1.7921 -0.0090
-10 -12 3 1.0191 -0.0021
-10 -12 4 -0.8811 0.0025
-10 -12 5 -2.4442 -0.0065
-10 -12 6 -0.4529 0.0118
-10 -11 1 1.3402 -0.0351
-10 -11 2 -0.9069 -0.0050
-10 -11 3 -1.5884 0.0287
-10 -11 4 -1.5853 -0.0003
-10 -11 5 1.0823 0.0023
-10 -11 6 1.8096 0.0025
-10 -11 7 0.8000 -0.0104
-10 -10 1 -1.6066 0.0144
-10 -10 2 -0.2039 0.0165
-10 -10 3 -0.5840 -0.0005
-10 -10 4 1.5875 0.0063
-10 -10 5 2.0298 -0.0063
-10 -10 6 0.1676 -0.0016
-10 -10 7 -2.2047 -0.0064
-10 -10 8 -1.0951 -0.0024
-10 -9 1 0.4456 -0.0102
-10 -9 2 0.6540 0.0063
-10 -9 3 1.6770 0.0164
-10 -9 4 -0.0011 -0.0098
-10 -9 5 -0.8188 -0.0110
-10 -9 6 -1.8566 -0.0060
-10 -9 7 -0.5725 0.0018
-10 -9 8 1.1075 0.0085
-10 -9 9 1.4169 0.0027
-10 -8 1 1.3543 0.0047
-10 -8 2 0.7646 -0.0438
-10 -8 3 -1.1080 -0.0170
-10 -8 4 -0.8178 0.0036
-10 -8 5 -1.6333 0.0015
-10 -8 6 0.6972 0.0028
-10 -8 7 2.2691 0.0033
-10 -8 8 1.0212 0.0132
-10 -8 9 -1.4847 -0.0051
-10 -8 10 -1.2020 -0.0140
-10 -7 1 -0.3159 -0.0362
-10 -7 2 -2.2238 0.0247
-10 -7 3 -0.9917 -0.0030
-10 -7 4 0.2707 -0.0036
-10 -7 5 2.1081 0.0314
-10 -7 6 0.9750 0.0099
-10 -7 7 -0.2905 -0.0128
-10 -7 8 -2.1021 -0.0048
-10 -7 9 -1.1766 -0.0054
-10 -7 10 1.0834 0.0004
-10 -7 11 1.3360 0.0128
-10 -6 1 -2.3528 0.0368
-10 -6 2 0.3599 0.0689
-10 -6 3 2.1371 -0.0020
-10 -6 4 1.9983 -0.0203
-10 -6 5 -0.4477 -0.0076
-10 -6 6 -1.6430 -0.0113
-10 -6 7 -2.3368 0.0065
-10 -6 8 0.6944 -0.0006
-10 -6 9 2.5702 -0.0057
-10 -6 10 1.0491 0.0111
-10 -6 11 -1.1942 -0.0137
-10 -5 1 2.1954 0.0261
-10 -5 2 2.8410 -0.0302
-10 -5 3 0.5274 -0.0159
-10 -5 4 -2.4732 0.0153
-10 -5 5 -2.4170 -0.0061
-10 -5 6 -0.3210 -0.0023
-10 -5 7 2.8055 0.0064
-10 -5 8 1.7306 0.0026
-10 -5 9 -0.5304 -0.0041
-10 -5 10 -2.0127 -0.0046
-10 -5 11 -1.0337 0.0149
-10 -4 1 1.4334 0.0207
-10 -4 2 -2.8122 -0.0356
-10 -4 3 -3.2684 0.0116
-10 -4 4 -0.5691 0.0175
-10 -4 5 1.9648 -0.0219
-10 -4 6 2.8425 -0.0018
-10 -4 7 0.0348 0.0112
-10 -4 8 -1.7317 -0.0235
-10 -4 9 -1.8956 0.0080
-10 -4 10 -0.0724 0.0265
-10 -4 11 1.4131 -0.0182
-10 -4 12 1.0373 0.0104
-10 -3 1 -3.6937 -0.0394
-10 -3 2 -1.2705 -0.0363
-10 -3 3 1.5163 -0.0087
-10 -3 4 2.8704 -0.0041
-10 -3 5 1.5824 0.0145
-10 -3 6 -1.5250 0.0108
-10 -3 7 -2.2252 -0.0111
-10 -3 8 -0.8517 0.0255
-10 -3 9 1.3037 0.0029
-10 -3 10 1.2792 -0.0242
-10 -3 11 0.3074 0.0203
-10 -3 12 -0.4991 -0.0205
-10 -2 1 0.6856 -0.0353
-10 -2 2 3.8363 0.0111
-10 -2 3 2.2922 0.0311
-10 -2 4 -1.5159 0.0084
-10 -2 5 -2.2548 0.0123
-10 -2 6 -1.0614 -0.0016
-10 -2 7 0.3137 -0.0030
-10 -2 8 1.4708 -0.0139
-10 -2 9 0.5343 -0.0021
-10 -2 10 0.0367 -0.0025
-10 -2 11 -0.3162 -0.0305
-10 -2 12 -0.8088 0.0254
-10 -1 1 2.8813 0.0348
-10 -1 2 -0.3457 0.0527
-10 -1 3 -2.3803 -0.0248
-10 -1 4 -1.7158 -0.0171
-10 -1 5 -0.4222 -0.0050
-10 -1 6 1.1853 -0.0069
-10 -1 7 1.5136 -0.0101
-10 -1 8 0.2055 0.0047
-10 -1 9 -0.4210 -0.0040
-10 -1 10 -0.6106 0.0084
-10 -1 11 -0.4150 0.0293
-10 -1 12 -0.0871 -0.0144
-10 0 1 -1.9003 -0.0291
-10 0 2 -3.3430 -0.0162
-10 0 3 -1.0510 0.0325
-10 0 4 2.1489 0.0015
-10 0 5 1.8861 -0.0146
-10 0 6 0.0248 0.0002
-10 0 7 -0.1594 0.0141
-10 0 8 -0.5482 -0.0055
-10 0 9 -0.7677 0.0183
-10 0 10 -0.0727 0.0112
-10 0 11 -0.0287 -0.0294
-10 1 1 -1.2038 0.0376
-10 1 2 1.2417 0.0305
-10 1 3 2.2994 -0.0197
-10 1 4 1.3282 -0.0200
-10 1 5 -0.2605 -0.0058
-10 1 6 -1.1241 0.0141
-10 1 7 -1.3723 -0.0081
-10 1 8 -0.1491 0.0086
-10 1 9 0.6743 -0.0013
-10 1 10 0.2507 -0.0295
-10 1 11 0.2882 0.0073
-10 2 1 2.6019 -0.0195
-10 2 2 2.7639 -0.0650
-10 2 3 -0.2238 -0.0176
-10 2 4 -2.8856 0.0093
-10 2 5 -1.6698 0.0295
-10 2 6 0.6395 -0.0043
-10 2 7 0.8588 0.0058
-10 2 8 0.1874 0.0066
-10 2 9 0.3434 -0.0201
-10 2 10 0.1830 0.0056
-10 3 1 -0.1672 -0.0217
-10 3 2 -2.9610 0.0545
-10 3 3 -1.7548 0.0227
-10 3 4 -0.1063 0.0239
-10 3 5 0.9341 -0.0143
-10 3 6 1.3411 -0.0121
-10 3 7 0.5750 0.0050
-10 3 8 -0.2185 -0.0069
-10 3 9 -0.5347 -0.0061
-10 3 10 -0.3451 0.0059
-10 4 1 -3.1213 0.0767
-10 4 2 -0.6288 -0.0100
-10 4 3 1.4307 -0.0350
-10 4 4 2.4934 -0.0261
-10 4 5 0.9421 0.0110
-10 4 6 -1.4534 -0.0034
-10 4 7 -1.0105 -0.0060
-10 4 8 0.2725 0.0026
-10 4 9 0.0325 0.0024
-10 5 1 1.5026 -0.0328
-10 5 2 2.3933 -0.0288
-10 5 3 0.7836 0.0006
-10 5 4 -0.9586 0.0336
-10 5 5 -1.0643 0.0011
-10 5 6 -0.4252 0.0112
-10 5 7 -0.0050 -0.0047
-10 6 1 1.4071 0.0049
-10 6 2 0.0560 -0.0106
-10 6 3 -1.3371 0.0399
-10 6 4 -1.1693 -0.0114
-10 6 5 -0.1213 -0.0220
-10 6 6 0.8550 -0.0080
-10 7 1 -0.4083 -0.0689
-10 7 2 -1.1687 -0.0021
-10 7 3 -0.3840 0.0028
-9 -15 1 -0.3413 -0.0398
-9 -15 2 1.1520 -0.0119
-9 -14 1 1.5578 0.0148
-9 -14 2 0.9957 0.0453
-9 -14 3 -1.2185 -0.0116
-9 -14 4 -1.7312 -0.0107
-9 -14 5 -0.1261 0.0009
-9 -13 1 0.1862 0.0416
-9 -13 2 -3.4012 0.0308
-9 -13 3 -1.4130 -0.0187
-9 -13 4 2.2258 -0.0204
-9 -13 5 1.9808 0.0077
-9 -13 6 -0.1999 -0.0099
-9 -12 1 -3.0425 0.0044
-9 -12 2 1.1496 -0.0294
-9 -12 3 3.0976 -0.0125
-9 -12 4 2.1445 0.0207
-9 -12 5 -1.2668 -0.0098
-9 -12 6 -2.7464 -0.0066
-9 -12 7 -0.5822 0.0062
-9 -12 8 0.9233 0.0218
-9 -11 1 3.1179 -0.0171
-9 -11 2 1.8932 -0.0532
-9 -11 3 0.0502 0.0216
-9 -11 4 -3.2861 0.0227
-9 -11 5 -2.4367 0.0005
-9 -11 6 0.8917 0.0028
-9 -11 7 1.9726 0.0033
-9 -11 8 1.0696 -0.0217
-9 -11 9 -0.3076 -0.0102
-9 -10 1 -0.5723 -0.0144
-9 -10 2 -1.4079 0.0306
-9 -10 3 -2.7482 -0.0004
-9 -10 4 -0.6383 -0.0022
-9 -10 5 2.0833 -0.0017
-9 -10 6 2.8741 -0.0026
-9 -10 7 0.3169 -0.0056
-9 -10 8 -1.8823 -0.0060
-9 -10 9 -0.9765 -0.0022
-9 -10 10 -0.1563 0.0189
-9 -9 1 -1.7126 0.0093
-9 -9 2 -1.0128 -0.0067
-9 -9 3 1.7844 0.0091
-9 -9 4 1.8539 -0.0059
-9 -9 5 1.1885 0.0052
-9 -9 6 -0.9801 -0.0012
-9 -9 7 -2.2127 -0.0069
-9 -9 8 -1.2399 0.0078
-9 -9 9 0.8286 0.0157
-9 -9 10 1.4299 -0.0039
-9 -9 11 0.3274 -0.0246
-9 -8 1 0.7968 0.0391
-9 -8 2 2.5441 0.0090
-9 -8 3 0.4057 -0.0262
-9 -8 4 0.0338 -0.0013
-9 -8 5 -1.7591 -0.0100
-9 -8 6 -1.9506 0.0023
-9 -8 7 0.2916 0.0056
-9 -8 8 2.4953 -0.0018
-9 -8 9 1.0283 0.0080
-9 -8 10 -0.8666 -0.0092
-9 -8 11 -0.5197 -0.0148
-9 -8 12 -0.1955 -0.0030
-9 -7 1 2.2576 -0.0558
-9 -7 2 -1.0323 -0.0157
-9 -7 3 -1.3756 0.0239
-9 -7 4 -1.5946 -0.0188
-9 -7 5 0.1505 0.0014
-9 -7 6 1.1516 0.0208
-9 -7 7 1.9553 0.0041
-9 -7 8 0.1066 -0.0017
-9 -7 9 -1.8671 -0.0123
-9 -7 10 -1.3155 -0.0109
-9 -7 11 0.6681 0.0157
-9 -7 12 0.6665 0.0191
-9 -6 1 -2.9385 -0.0550
-9 -6 2 -2.1975 0.0263
-9 -6 3 -0.2322 0.0417
-9 -6 4 1.7419 0.0058
-9 -6 5 1.5434 -0.0117
-9 -6 6 1.0070 -0.0097
-9 -6 7 -2.0587 -0.0093
-9 -6 8 -2.0605 0.0003
-9 -6 9 0.4652 0.0041
-9 -6 10 1.8897 0.0069
-9 -6 11 0.3900 0.0047
-9 -6 12 -0.8233 -0.0054
-9 -6 13 0.1498 0.0055
-9 -5 1 -0.8560 0.0582
-9 -5 2 2.3601 0.0144
-9 -5 3 2.6544 -0.0470
-9 -5 4 0.5107 -0.0093
-9 -5 5 -1.1149 0.0267
-9 -5 6 -2.5663 -0.0098
-9 -5 7 -0.1072 -0.0051
-9 -5 8 1.3876 0.0206
-9 -5 9 1.5167 -0.0007
-9 -5 10 -0.0661 -0.0068
-9 -5 11 -1.2938 0.0077
-9 -5 12 -0.2513 -0.0151
-9 -5 13 0.6794 -0.0132
-9 -4 1 4.6165 0.0194
-9 -4 2 1.5636 0.0139
-9 -4 3 -2.0380 -0.0126
-9 -4 4 -2.5416 0.0247
-9 -4 5 -1.4694 0.0008
-9 -4 6 1.5628 -0.0131
-9 -4 7 1.8727 0.0176
-9 -4 8 0.7000 -0.0155
-9 -4 9 -1.3690 -0.0210
-9 -4 10 -1.0388 0.0128
-9 -4 11 0.3045 -0.0094
-9 -4 12 0.5868 0.0063
-9 -4 13 -0.0672 0.0119
-9 -3 1 -1.7175 0.0776
-9 -3 2 -3.5719 -0.0262
-9 -3 3 -1.8094 -0.0274
-9 -3 4 0.9115 -0.0214
-9 -3 5 2.3150 -0.0095
-9 -3 6 0.9398 0.0120
-9 -3 7 -0.2858 -0.0102
-9 -3 8 -1.4472 0.0026
-9 -3 9 -0.2219 0.0158
-9 -3 10 0.2324 -0.0062
-9 -3 11 0.0549 0.0133
-9 -3 12 0.0227 0.0062
-9 -3 13 -0.0988 0.0009
-9 -3 14 0.4185 -0.0076
-9 -2 1 -3.7236 -0.0631
-9 -2 2 -0.0615 -0.0702
-9 -2 3 3.4039 0.0101
-9 -2 4 1.8435 0.0324
-9 -2 5 -0.5923 0.0054
-9 -2 6 -0.9206 0.0127
-9 -2 7 -1.2417 0.0122
-9 -2 8 0.2507 -0.0144
-9 -2 9 0.1944 0.0072
-9 -2 10 -0.2127 0.0112
-9 -2 11 0.4576 -0.0263
-9 -2 12 0.7364 -0.0058
-9 -2 13 -0.0797 -0.0096
-9 -2 14 -0.2728 0.0021
-9 -1 1 2.4396 -0.0550
-9 -1 2 2.9446 0.0626
-9 -1 3 0.2565 0.0598
-9 -1 4 -1.3018 -0.0176
-9 -1 5 -1.1225 -0.0107
-9 -1 6 -0.5676 -0.0067
-9 -1 7 0.3432 -0.0184
-9 -1 8 0.0209 0.0096
-9 -1 9 0.3724 -0.0114
-9 -1 10 0.7799 -0.0118
-9 -1 11 0.6169 0.0230
-9 -1 12 -0.5706 -0.0118
-9 -1 13 -0.9256 0.0130
-9 -1 14 -0.2712 0.0250
-9 0 1 2.2064 -0.0005
-9 0 2 -0.5689 -0.0214
-9 0 3 -2.8043 -0.0152
-9 0 4 -1.1318 0.0076
-9 0 5 1.0064 0.0003
-9 0 6 0.4880 -0.0109
-9 0 7 0.0053 0.0089
-9 0 8 0.6391 -0.0011
-9 0 9 0.3132 0.0099
-9 0 10 0.2433 0.0164
-9 0 11 -0.9505 -0.0112
-9 0 12 -1.2738 0.0092
-9 0 13 0.3569 -0.0092
-9 0 14 0.8484 -0.0287
-9 1 1 -2.3792 0.0168
-9 1 2 -1.8348 0.0424
-9 1 3 0.0888 0.0143
-9 1 4 0.9618 -0.0039
-9 1 5 0.7754 -0.0140
-9 1 6 0.4216 0.0049
-9 1 7 0.1549 0.0063
-9 1 8 -0.1277 -0.0017
-9 1 9 -0.2366 -0.0052
-9 1 10 -1.0507 -0.0092
-9 1 11 -0.5350 -0.0103
-9 1 12 0.6722 -0.0073
-9 1 13 0.9207 0.0187
-9 2 1 -0.8514 0.0645
-9 2 2 1.2889 -0.0247
-9 2 3 2.2273 -0.0516
-9 2 4 0.7933 -0.0264
-9 2 5 -1.3123 0.0113
-9 2 6 -0.4357 0.0063
-9 2 7 0.5273 -0.0086
-9 2 8 -0.4948 0.0075
-9 2 9 -0.9730 0.0123
-9 2 10 0.1230 -0.0142
-9 2 11 0.7138 0.0045
-9 2 12 0.9874 0.0376
-9 2 13 0.1065 -0.0061
-9 3 1 2.8607 -0.0956
-9 3 2 0.3323 -0.0204
-9 3 3 -0.8435 0.0269
-9 3 4 -0.7391 0.0302
-9 3 5 -0.2514 0.0107
-9 3 6 -0.2765 0.0000
-9 3 7 -0.3954 0.0061
-9 3 8 -0.1213 0.0086
-9 3 9 0.7090 -0.0091
-9 3 10 0.7580 -0.0053
-9 3 11 0.3391 0.0103
-9 3 12 -0.4681 -0.0267
-9 4 1 -1.1811 0.0536
-9 4 2 -1.4199 0.0780
-9 4 3 -1.0355 0.0053
-9 4 4 -0.0526 -0.0460
-9 4 5 0.9228 0.0076
-9 4 6 0.2833 0.0132
-9 4 7 -0.6046 -0.0180
-9 4 8 0.6871 -0.0173
-9 4 9 0.9012 -0.0147
-9 4 10 -0.2918 0.0103
-9 4 11 -0.8747 0.0064
-9 4 12 -0.4426 0.0026
-9 5 1 -1.3282 0.0027
-9 5 2 0.2043 -0.0512
-9 5 3 0.9806 -0.0412
-9 5 4 0.2043 0.0368
-9 5 5 -0.1966 0.0041
-9 5 6 0.3443 -0.0176
-9 5 7 0.8211 0.0077
-9 5 8 -0.2782 -0.0049
-9 5 9 -1.0213 0.0163
-9 5 10 -0.6025 0.0219
-9 5 11 0.5066 0.0081
-9 6 1 0.3218 0.0315
-9 6 2 1.0800 -0.0065
-9 6 3 0.2810 0.0264
-9 6 4 -0.0907 0.0187
-9 6 5 -0.0290 -0.0152
-9 6 6 -0.2055 -0.0155
-9 6 7 -0.3153 0.0086
-9 6 8 -0.1900 0.0168
-9 6 9 -0.2953 -0.0045
-9 6 10 0.4279 -0.0029
-9 7 1 1.0522 0.0010
-9 7 2 0.3527 -0.0543
-9 7 3 -0.3241 -0.0243
-9 7 4 -0.2733 0.0122
-9 7 5 -0.1839 -0.0143
-9 7 6 -0.2367 -0.0104
-9 7 7 -0.2285 0.0161
-9 7 8 0.0885 0.0130
-9 8 1 0.4132 -0.1300
-9 8 2 -0.8151 0.0273
-9 8 3 -0.6473 0.0863
-9 8 4 -0.0465 -0.0266
-9 8 5 0.0763 -0.0072
-9 8 6 0.1221 0.0484
-9 9 1 -1.2287 0.0937
-8 -16 1 0.0450 0.0220
-8 -16 2 -0.8343 0.0031
-8 -15 1 -2.3439 -0.0048
-8 -15 2 -0.8943 -0.0158
-8 -15 3 1.3876 0.0118
-8 -15 4 0.9919 -0.0208
-8 -14 1 0.7231 -0.0365
-8 -14 2 3.1239 0.0226
-8 -14 3 1.2894 0.0173
-8 -14 4 -1.3269 -0.0092
-8 -14 5 -1.4082 -0.0103
-8 -14 6 0.0277 0.0059
-8 -13 1 3.4454 -0.0317
-8 -13 2 -0.5632 0.0262
-8 -13 3 -3.6576 0.0201
-8 -13 4 -1.3337 -0.0168
-8 -13 5 1.5780 0.0066
-8 -13 6 1.2613 -0.0101
-8 -13 7 -0.4248 -0.0069
-8 -13 8 -0.0987 0.0213
-8 -12 1 -3.7039 0.0418
-8 -12 2 -3.0392 0.0006
-8 -12 3 0.4475 -0.0395
-8 -12 4 2.6923 0.0146
-8 -12 5 1.9231 0.0118
-8 -12 6 -0.9307 -0.0107
-8 -12 7 -1.2237 -0.0031
-8 -12 8 -0.2433 0.0067
-8 -12 9 0.5045 0.0065
-8 -11 1 0.4896 0.0506
-8 -11 2 1.8295 -0.0261
-8 -11 3 2.9106 -0.0298
-8 -11 4 0.4249 0.0152
-8 -11 5 -2.6373 0.0177
-8 -11 6 -1.3556 0.0014
-8 -11 7 0.3244 0.0084
-8 -11 8 0.8403 -0.0133
-8 -11 9 0.0322 -0.0187
-8 -11 10 0.0462 0.0123
-8 -10 1 1.7967 -0.0244
-8 -10 2 1.3628 0.0104
-8 -10 3 -1.7026 0.0175
-8 -10 4 -2.3159 -0.0040
-8 -10 5 -0.5892 -0.0155
-8 -10 6 1.0075 -0.0001
-8 -10 7 1.5484 -0.0048
-8 -10 8 -0.0057 -0.0034
-8 -10 9 -0.2400 0.0021
-8 -10 10 0.1306 -0.0018
-8 -10 11 -0.3083 0.0167
-8 -10 12 -0.4764 -0.0079
-8 -9 1 -0.8974 0.0131
-8 -9 2 -2.3029 -0.0231
-8 -9 3 -0.3672 0.0067
-8 -9 4 0.4978 -0.0099
-8 -9 5 1.1198 -0.0040
-8 -9 6 1.1662 0.0131
-8 -9 7 -0.0535 0.0029
-8 -9 8 -0.9329 0.0006
-8 -9 9 -0.8238 0.0097
-8 -9 10 0.2385 0.0048
-8 -9 11 0.1665 -0.0191
-8 -9 12 -0.4826 0.0090
-8 -8 1 -1.8278 -0.0377
-8 -8 2 1.0058 0.0245
-8 -8 3 0.6414 0.0050
-8 -8 4 0.9777 0.0127
-8 -8 5 0.6104 -0.0013
-8 -8 6 -0.8761 -0.0124
-8 -8 7 -1.4774 0.0055
-8 -8 8 0.1329 -0.0037
-8 -8 9 0.7919 -0.0061
-8 -8 10 -0.3426 0.0080
-8 -8 11 -0.1151 0.0044
-8 -8 12 1.0673 -0.0227
-8 -8 13 0.4919 0.0075
-8 -7 1 2.4836 0.0063
-8 -7 2 0.7106 -0.0368
-8 -7 3 0.1979 0.0138
-8 -7 4 -0.3972 0.0037
-8 -7 5 -0.6894 -0.0093
-8 -7 6 -0.9976 -0.0033
-8 -7 7 0.3124 0.0024
-8 -7 8 0.9061 0.0121
-8 -7 9 0.4682 0.0040
-8 -7 10 -0.4063 -0.0129
-8 -7 11 0.0692 -0.0115
-8 -7 12 0.7604 0.0199
-8 -7 13 -0.7145 -0.0069
-8 -7 14 -1.3207 0.0020
-8 -6 1 0.2297 -0.0210
-8 -6 2 -1.1384 -0.0099
-8 -6 3 -1.2278 0.0090
-8 -6 4 -0.6944 0.0273
-8 -6 5 -0.2845 -0.0032
-8 -6 6 1.7719 -0.0006
-8 -6 7 0.6375 -0.0058
-8 -6 8 -0.8691 -0.0168
-8 -6 9 -0.5465 0.0038
-8 -6 10 1.0102 0.0017
-8 -6 11 0.2482 -0.0002
-8 -6 12 -1.8401 0.0021
-8 -6 13 -0.9132 0.0160
-8 -6 14 1.2904 -0.0057
-8 -5 1 -2.9800 0.0230
-8 -5 2 -0.7137 0.0594
-8 -5 3 1.1713 -0.0039
-8 -5 4 0.9604 -0.0709
-8 -5 5 1.0421 0.0012
-8 -5 6 -0.5956 0.0195
-8 -5 7 -0.3556 -0.0127
-8 -5 8 -0.2288 0.0099
-8 -5 9 0.1445 0.0101
-8 -5 10 -0.4519 -0.0036
-8 -5 11 -0.8961 0.0139
-8 -5 12 0.0568 0.0071
-8 -5 13 1.5462 -0.0242
-8 -5 14 1.5874 0.0012
-8 -5 15 -0.6968 -0.0003
-8 -4 1 1.5104 -0.0551
-8 -4 2 2.9634 -0.0121
-8 -4 3 0.7960 -0.0149
-8 -4 4 -0.4748 0.0165
-8 -4 5 -1.3016 0.0262
-8 -4 6 -0.6543 0.0022
-8 -4 7 -0.1520 0.0097
-8 -4 8 1.0209 0.0100
-8 -4 9 -0.7234 -0.0149
-8 -4 10 -0.7087 -0.0071
-8 -4 11 1.3774 -0.0031
-8 -4 12 1.7794 -0.0100
-8 -4 13 0.1950 0.0005
-8 -4 14 -1.9882 -0.0104
-8 -4 15 -1.7810 0.0133
-8 -3 1 2.3612 0.0762
-8 -3 2 -1.1349 0.0520
-8 -3 3 -2.4341 0.0064
-8 -3 4 -0.7933 -0.0045
-8 -3 5 1.0034 -0.0085
-8 -3 6 0.1945 -0.0139
-8 -3 7 0.1696 -0.0075
-8 -3 8 -0.6128 -0.0082
-8 -3 9 1.0770 -0.0051
-8 -3 10 1.5956 0.0032
-8 -3 11 -0.2061 0.0022
-8 -3 12 -1.7455 -0.0038
-8 -3 13 -1.9071 0.0146
-8 -3 14 -0.2880 0.0268
-8 -3 15 1.5858 -0.0128
-8 -2 1 -2.1923 0.0464
-8 -2 2 -2.7685 -0.0501
-8 -2 3 0.7575 -0.0738
-8 -2 4 1.9628 0.0177
-8 -2 5 -0.1519 0.0074
-8 -2 6 0.0096 -0.0071
-8 -2 7 -0.1718 0.0202
-8 -2 8 0.8054 -0.0020
-8 -2 9 0.5005 -0.0009
-8 -2 10 -1.2375 0.0173
-8 -2 11 -2.4327 -0.0027
-8 -2 12 -0.2872 0.0050
-8 -2 13 1.9324 -0.0042
-8 -2 14 1.5102 -0.0241
-8 -2 15 0.6216 0.0074
-8 -1 1 -0.9546 -0.0813
-8 -1 2 1.8954 -0.0596
-8 -1 3 1.3162 0.0891
-8 -1 4 -0.7170 0.0388
-8 -1 5 -0.6681 -0.0170
-8 -1 6 0.2766 -0.0005
-8 -1 7 1.2294 -0.0116
-8 -1 8 -0.8164 0.0002
-8 -1 9 -2.0787 0.0007
-8 -1 10 -1.1380 -0.0137
-8 -1 11 1.9877 0.0088
-8 -1 12 2.7118 -0.0057
-8 -1 13 0.4087 -0.0143
-8 -1 14 -1.0974 0.0207
-8 -1 15 -1.3057 0.0039
-8 0 1 1.2441 0.0428
-8 0 2 1.1919 0.0273
-8 0 3 -0.3910 -0.0357
-8 0 4 -1.0104 -0.0312
-8 0 5 0.6229 -0.0034
-8 0 6 0.8319 0.0064
-8 0 7 -1.5417 -0.0044
-8 0 8 -1.1538 -0.0085
-8 0 9 0.2306 0.0152
-8 0 10 2.4144 0.0139
-8 0 11 2.0645 -0.0079
-8 0 12 -1.2254 0.0045
-8 0 13 -2.5251 0.0138
-8 0 14 -0.7186 -0.0184
-8 0 15 0.3362 -0.0126
-8 1 1 0.3181 -0.0713
-8 1 2 -0.6509 -0.0172
-8 1 3 -0.0969 0.0260
-8 1 4 0.3195 0.0144
-8 1 5 -0.3253 0.0135
-8 1 6 -1.5370 -0.0054
-8 1 7 -0.4253 0.0090
-8 1 8 1.4563 0.0242
-8 1 9 2.5747 -0.0128
-8 1 10 0.1491 -0.0137
-8 1 11 -2.4947 -0.0029
-8 1 12 -2.2321 -0.0154
-8 1 13 0.1816 -0.0082
-8 1 14 1.5832 0.0199
-8 1 15 1.0026 0.0030
-8 2 1 -0.5969 0.0527
-8 2 2 -0.5257 0.0941
-8 2 3 -0.8038 0.0018
-8 2 4 0.0751 -0.0316
-8 2 5 -0.4518 -0.0169
-8 2 6 0.1765 0.0070
-8 2 7 1.9787 -0.0054
-8 2 8 1.7008 -0.0249
-8 2 9 -1.4570 0.0044
-8 2 10 -2.5684 0.0039
-8 2 11 -1.4277 -0.0130
-8 2 12 1.3122 0.0163
-8 2 13 2.5497 0.0372
-8 2 14 0.5198 -0.0162
-8 2 15 -0.7673 -0.0059
-8 3 1 0.1501 -0.0067
-8 3 2 -0.2939 -0.0870
-8 3 3 -0.3072 -0.0279
-8 3 4 0.3949 0.0125
-8 3 5 1.8139 0.0092
-8 3 6 1.4906 -0.0014
-8 3 7 -0.4908 -0.0003
-8 3 8 -2.9214 0.0097
-8 3 9 -1.9538 0.0114
-8 3 10 0.7959 0.0064
-8 3 11 2.6248 0.0102
-8 3 12 1.5734 0.0056
-8 3 13 -0.7025 -0.0417
-8 3 14 -1.2884 -0.0057
-8 3 15 -0.8045 0.0087
-8 4 1 -0.1982 -0.0610
-8 4 2 0.3239 0.0533
-8 4 3 1.4113 0.0668
-8 4 4 0.9920 -0.0110
-8 4 5 -0.7051 -0.0276
-8 4 6 -1.3808 0.0219
-8 4 7 -2.2716 0.0145
-8 4 8 -0.3936 -0.0056
-8 4 9 2.3136 -0.0175
-8 4 10 2.4801 -0.0203
-8 4 11 0.0124 0.0008
-8 4 12 -1.6277 -0.0076
-8 4 13 -1.3434 0.0154
-8 4 14 -0.4079 0.0150
-8 5 1 0.9048 0.0895
-8 5 2 0.8193 -0.0129
-8 5 3 0.1323 -0.0802
-8 5 4 -1.5310 -0.0139
-8 5 5 -2.0386 0.0418
-8 5 6 -0.9448 -0.0098
-8 5 7 2.1700 -0.0225
-8 5 8 2.9227 -0.0036
-8 5 9 0.7119 0.0031
-8 5 10 -2.2410 0.0102
-8 5 11 -1.9382 0.0165
-8 5 12 0.2292 0.0275
-8 5 13 0.7127 -0.0074
-8 6 1 -0.5262 -0.0509
-8 6 2 -0.8892 -0.0039
-8 6 3 -1.5409 0.0099
-8 6 4 -0.8482 0.0354
-8 6 5 1.3784 0.0160
-8 6 6 2.4955 -0.0223
-8 6 7 0.7151 -0.0025
-8 6 8 -0.9256 0.0254
-8 6 9 -2.1503 -0.0011
-8 6 10 -0.8044 0.0119
-8 6 11 1.0070 0.0061
-8 6 12 0.6619 -0.0536
-8 7 1 -1.2993 0.0960
-8 7 2 -0.5145 0.0341
-8 7 3 1.0204 -0.0203
-8 7 4 1.8832 -0.0100
-8 7 5 1.0153 -0.0066
-8 7 6 -0.5400 -0.0090
-8 7 7 -1.5045 -0.0077
-8 7 8 -1.8249 -0.0048
-8 7 9 0.4171 0.0223
-8 7 10 1.6446 -0.0192
-8 7 11 0.4857 -0.0475
-8 8 1 1.3410 -0.0837
-8 8 2 1.4975 -0.1177
-8 8 3 0.3592 0.0298
-8 8 4 -0.2375 0.0382
-8 8 5 -0.8913 -0.0406
-8 8 6 -1.5116 -0.0003
-8 8 7 -0.3261 0.0420
-8 8 8 1.3830 0.0036
-8 8 9 0.6968 -0.0331
-8 8 10 -0.1472 -0.0012
-8 9 1 0.3986 -0.0330
-8 9 2 -0.7416 0.0733
-8 9 3 -1.2106 0.0624
-8 9 4 -0.6989 -0.0367
-8 9 5 0.0082 -0.0189
-8 9 6 0.5787 0.0497
-8 9 7 0.5900 0.0105
-8 9 8 0.3748 -0.0539
-8 10 1 -0.8096 0.0552
-8 10 2 -0.2862 0.0280
-8 10 3 0.5949 -0.0596
-8 10 4 0.1243 -0.0244
-7 -16 1 2.0265 -0.0097
-7 -16 2 0.3011 -0.0050
-7 -16 3 -0.5521 0.0058
-7 -15 1 -0.4035 0.0031
-7 -15 2 -2.3943 0.0024
-7 -15 3 -1.2053 0.0226
-7 -15 4 0.9952 0.0127
-7 -15 5 0.7773 -0.0346
-7 -15 6 -0.1810 -0.0030
-7 -14 1 -3.4192 -0.0095
-7 -14 2 0.5600 -0.0161
-7 -14 3 2.3915 0.0134
-7 -14 4 0.7849 0.0006
-7 -14 5 -0.3658 -0.0155
-7 -14 6 -0.5575 -0.0015
-7 -14 7 0.1727 0.0073
-7 -14 8 -0.0236 -0.0058
-7 -13 1 2.4199 -0.0204
-7 -13 2 2.6963 -0.0175
-7 -13 3 -0.1409 0.0074
-7 -13 4 -1.6947 -0.0068
-7 -13 5 -0.7051 0.0108
-7 -13 6 0.7805 0.0164
-7 -13 7 -0.2888 -0.0210
-7 -13 8 -0.4077 0.0013
-7 -13 9 -0.0862 0.0179
-7 -12 1 0.9169 -0.0073
-7 -12 2 -2.0486 0.0312
-7 -12 3 -1.7283 -0.0131
-7 -12 4 -0.1108 -0.0172
-7 -12 5 0.9981 0.0169
-7 -12 6 -0.1925 -0.0018
-7 -12 7 -0.1368 -0.0138
-7 -12 8 0.3106 0.0030
-7 -12 9 0.8637 0.0033
-7 -12 10 -0.1378 -0.0003
-7 -12 11 -0.3428 0.0025
-7 -11 1 -1.1757 0.0053
-7 -11 2 -0.3558 0.0438
-7 -11 3 0.6261 -0.0143
-7 -11 4 1.3495 -0.0204
-7 -11 5 -0.4349 0.0106
-7 -11 6 -0.2156 0.0072
-7 -11 7 0.4806 0.0149
-7 -11 8 0.7478 0.0108
-7 -11 9 -0.5505 -0.0179
-7 -11 10 -1.0319 -0.0058
-7 -11 11 -0.4489 0.0064
-7 -11 12 0.3698 -0.0053
-7 -10 1 0.0335 0.0157
-7 -10 2 1.3756 -0.0021
-7 -10 3 0.3103 0.0131
-7 -10 4 -0.8925 0.0222
-7 -10 5 0.4345 -0.0115
-7 -10 6 0.3274 -0.0129
-7 -10 7 -0.0347 0.0008
-7 -10 8 -1.2413 -0.0131
-7 -10 9 -0.9792 -0.0076
-7 -10 10 0.6421 0.0048
-7 -10 11 1.2355 0.0079
-7 -10 12 0.3898 -0.0030
-7 -10 13 0.1162 -0.0117
-7 -9 1 0.6749 0.0639
-7 -9 2 -1.1222 -0.0238
-7 -9 3 0.0736 -0.0309
-7 -9 4 0.7253 -0.0020
-7 -9 5 -0.5990 -0.0142
-7 -9 6 -0.6778 -0.0050
-7 -9 7 -0.5390 0.0073
-7 -9 8 0.3857 0.0065
-7 -9 9 0.8062 0.0148
-7 -9 10 0.9423 0.0112
-7 -9 11 0.7301 -0.0145
-7 -9 12 -0.9370 -0.0023
-7 -9 13 -1.8842 0.0073
-7 -9 14 0.1296 -0.0072
-7 -8 1 -1.0397 -0.0576
-7 -8 2 0.3697 -0.0534
-7 -8 3 -0.1844 0.0044
-7 -8 4 -0.8738 0.0276
-7 -8 5 -0.0708 0.0256
-7 -8 6 0.3372 0.0012
-7 -8 7 0.4909 -0.0033
-7 -8 8 1.0402 0.0038
-7 -8 9 0.8743 -0.0109
-7 -8 10 -1.1505 -0.0122
-7 -8 11 -2.4648 0.0109
-7 -8 12 -0.4975 -0.0061
-7 -8 13 1.7866 -0.0015
-7 -8 14 0.8260 0.0061
-7 -7 1 0.5001 0.0127
-7 -7 2 -0.0411 0.0091
-7 -7 3 -0.5934 0.0177
-7 -7 4 0.3675 -0.0021
-7 -7 5 1.2011 -0.0086
-7 -7 6 0.5771 -0.0051
-7 -7 7 -0.0478 -0.0147
-7 -7 8 -1.1038 -0.0043
-7 -7 9 -1.2546 0.0113
-7 -7 10 -0.6393 0.0069
-7 -7 11 0.4624 -0.0077
-7 -7 12 1.9713 0.0080
-7 -7 13 1.5992 0.0019
-7 -7 14 -0.5181 -0.0032
-7 -7 15 -2.1443 0.0134
-7 -6 1 0.6456 -0.0175
-7 -6 2 0.1414 0.0147
-7 -6 3 0.7914 -0.0192
-7 -6 4 0.6072 0.0014
-7 -6 5 -1.1464 0.0087
-7 -6 6 -0.5726 0.0066
-7 -6 7 -0.2700 0.0160
-7 -6 8 -0.6008 -0.0067
-7 -6 9 -0.4771 -0.0085
-7 -6 10 2.0927 0.0076
-7 -6 11 2.7366 -0.0011
-7 -6 12 -0.7052 -0.0116
-7 -6 13 -3.0580 0.0061
-7 -6 14 -1.8676 -0.0016
-7 -6 15 1.1710 -0.0083
-7 -6 16 1.3568 0.0090
-7 -5 1 -0.7141 -0.0206
-7 -5 2 -0.7266 0.0333
-7 -5 3 0.1644 0.0758
-7 -5 4 -0.2360 -0.0161
-7 -5 5 -0.4080 -0.0470
-7 -5 6 -0.7369 -0.0017
-7 -5 7 0.6266 -0.0007
-7 -5 8 1.2291 -0.0060
-7 -5 9 1.9107 0.0059
-7 -5 10 -0.2291 -0.0047
-7 -5 11 -2.6298 -0.0042
-7 -5 12 -2.2626 0.0145
-7 -5 13 -0.2655 -0.0035
-7 -5 14 2.5171 -0.0007
-7 -5 15 2.2245 0.0077
-7 -5 16 -0.2876 -0.0079
-7 -4 1 -0.9292 0.0311
-7 -4 2 1.0923 -0.0373
-7 -4 3 0.4602 -0.0609
-7 -4 4 -0.7382 -0.0206
-7 -4 5 0.0532 0.0092
-7 -4 6 1.2398 0.0154
-7 -4 7 -0.1700 0.0047
-7 -4 8 0.8524 0.0149
-7 -4 9 -1.0257 0.0117
-7 -4 10 -3.0898 -0.0084
-7 -4 11 -1.0304 -0.0033
-7 -4 12 2.6023 0.0051
-7 -4 13 3.5783 0.0058
-7 -4 14 0.6478 -0.0125
-7 -4 15 -2.1948 -0.0125
-7 -4 16 -2.0142 0.0183
-7 -3 1 1.8485 -0.0730
-7 -3 2 0.3442 0.0180
-7 -3 3 -1.7319 0.0426
-7 -3 4 -0.9251 0.0143
-7 -3 5 1.5456 0.0263
-7 -3 6 0.9006 0.0042
-7 -3 7 -0.2806 -0.0100
-7 -3 8 -2.9321 -0.0040
-7 -3 9 -1.2562 -0.0149
-7 -3 10 2.3621 -0.0084
-7 -3 11 3.6903 0.0132
-7 -3 12 1.1253 -0.0082
-7 -3 13 -2.3650 -0.0211
-7 -3 14 -2.9413 0.0189
-7 -3 15 -1.1065 0.0173
-7 -3 16 0.9756 -0.0195
-7 -3 17 1.5944 0.0099
-7 -2 1 -0.5843 0.0708
-7 -2 2 -1.8672 0.0814
-7 -2 3 -0.0050 -0.0498
-7 -2 4 2.5599 -0.0388
-7 -2 5 0.3452 0.0081
-7 -2 6 -1.6863 -0.0125
-7 -2 7 -1.7203 -0.0092
-7 -2 8 0.9985 0.0052
-7 -2 9 2.3986 -0.0025
-7 -2 10 2.5008 0.0103
-7 -2 11 -1.5356 0.0015
-7 -2 12 -4.1309 0.0003
-7 -2 13 -1.4306 0.0165
-7 -2 14 1.0608 -0.0099
-7 -2 15 1.7965 -0.0051
-7 -2 16 1.9175 0.0170
-7 -2 17 -0.0428 -0.0290
-7 -1 1 -0.7591 0.0234
-7 -1 2 1.5222 -0.1284
-7 -1 3 2.0556 -0.0271
-7 -1 4 -0.5547 0.0728
-7 -1 5 -2.4781 0.0228
-7 -1 6 -1.6122 -0.0142
-7 -1 7 2.5573 0.0023
-7 -1 8 2.8688 0.0036
-7 -1 9 -0.0361 0.0031
-7 -1 10 -4.0541 -0.0044
-7 -1 11 -2.9150 -0.0011
-7 -1 12 1.3751 0.0015
-7 -1 13 2.9452 -0.0131
-7 -1 14 1.8543 0.0029
-7 -1 15 0.1307 0.0031
-7 -1 16 -1.4164 -0.0142
-7 -1 17 -0.9768 0.0249
-7 0 1 1.0602 0.0253
-7 0 2 -0.3484 0.0948
-7 0 3 -1.4381 0.0286
-7 0 4 -1.7960 -0.0245
-7 0 5 0.1809 -0.0443
-7 0 6 3.4157 0.0028
-7 0 7 1.0961 0.0163
-7 0 8 -1.9796 -0.0232
-7 0 9 -3.3492 -0.0089
-7 0 10 -0.8005 0.0180
-7 0 11 2.9328 -0.0018
-7 0 12 3.4844 -0.0065
-7 0 13 0.0027 0.0170
-7 0 14 -2.0337 0.0037
-7 0 15 -1.1386 -0.0064
-7 0 16 -0.6877 -0.0015
-7 0 17 -0.4396 -0.0114
-7 1 1 -0.9104 -0.0147
-7 1 2 -1.2669 -0.1058
-7 1 3 0.1254 -0.0199
-7 1 4 1.9818 -0.0099
-7 1 5 2.5719 0.0177
-7 1 6 -0.7237 0.0114
-7 1 7 -3.2585 -0.0157
-7 1 8 -2.6083 0.0226
-7 1 9 1.9649 0.0239
-7 1 10 3.9551 -0.0119
-7 1 11 1.6757 -0.0030
-7 1 12 -2.1524 0.0075
-7 1 13 -2.9546 -0.0163
-7 1 14 -0.7435 -0.0025
-7 1 15 0.5608 -0.0047
-7 1 16 0.7507 -0.0012
-7 1 17 0.8522 0.0210
-7 2 1 -0.0306 -0.1296
-7 2 2 2.2732 0.0456
-7 2 3 1.3103 0.0829
-7 2 4 -0.4232 0.0339
-7 2 5 -2.2100 -0.0216
-7 2 6 -2.4133 -0.0075
-7 2 7 -0.2577 0.0154
-7 2 8 3.5053 -0.0065
-7 2 9 2.8323 -0.0171
-7 2 10 -0.3318 -0.0014
-7 2 11 -3.3715 -0.0014
-7 2 12 -2.8797 -0.0202
-7 2 13 0.8409 0.0143
-7 2 14 2.1505 0.0056
-7 2 15 0.9222 0.0035
-7 2 16 0.2735 0.0109
-7 2 17 0.0364 -0.0144
-7 3 1 1.5165 0.1289
-7 3 2 -0.3422 0.0220
-7 3 3 -2.0150 -0.0525
-7 3 4 -2.5378 -0.0458
-7 3 5 -0.2314 0.0089
-7 3 6 2.4304 0.0051
-7 3 7 3.9466 -0.0061
-7 3 8 0.5118 -0.0065
-7 3 9 -3.3968 -0.0029
-7 3 10 -3.6491 0.0098
-7 3 11 -0.0037 0.0039
-7 3 12 2.7477 0.0203
-7 3 13 1.9986 -0.0083
-7 3 14 0.3402 -0.0063
-7 3 15 -0.9384 -0.0034
-7 3 16 -0.8026 0.0032
-7 4 1 -1.5269 -0.0918
-7 4 2 -2.4921 -0.0430
-7 4 3 -0.6184 0.0146
-7 4 4 2.9391 0.0527
-7 4 5 2.6940 -0.0085
-7 4 6 1.0482 -0.0145
-7 4 7 -2.2620 0.0161
-7 4 8 -3.5779 0.0137
-7 4 9 -1.5325 0.0026
-7 4 10 2.2187 -0.0150
-7 4 11 2.9860 -0.0067
-7 4 12 0.9650 -0.0092
-7 4 13 -0.8702 0.0067
-7 4 14 -1.8859 -0.0076
-7 4 15 -0.6756 0.0260
-7 4 16 0.2039 0.0020
-7 5 1 -0.7030 0.0991
-7 5 2 1.7963 0.0844
-7 5 3 3.2685 -0.0029
-7 5 4 1.0723 -0.0740
-7 5 5 -1.5222 0.0046
-7 5 6 -3.7665 0.0347
-7 5 7 -2.1617 -0.0210
-7 5 8 1.3820 -0.0293
-7 5 9 4.0805 0.0044
-7 5 10 1.7681 0.0091
-7 5 11 -1.8329 -0.0093
-7 5 12 -1.9311 0.0190
-7 5 13 -0.7418 0.0161
-7 5 14 0.4602 0.0228
-7 5 15 0.4414 -0.0420
-7 6 1 2.3549 -0.0681
-7 6 2 1.5508 -0.0630
-7 6 3 -0.9900 -0.0382
-7 6 4 -3.1082 0.0199
-7 6 5 -2.5783 0.0268
-7 6 6 1.3015 -0.0106
-7 6 7 2.8208 -0.0179
-7 6 8 2.4141 0.0299
-7 6 9 -0.5378 0.0161
-7 6 10 -2.3429 -0.0132
-7 6 11 -1.1456 0.0312
-7 6 12 0.1716 0.0053
-7 6 13 0.7172 -0.0305
-7 6 14 0.2420 -0.0511
-7 6 15 0.5384 0.0116
-7 7 1 -0.6600 -0.0269
-7 7 2 -2.8238 0.0477
-7 7 3 -2.3651 0.0615
-7 7 4 0.4348 0.0031
-7 7 5 2.6888 -0.0103
-7 7 6 1.9129 0.0077
-7 7 7 0.7942 0.0180
-7 7 8 -1.8417 -0.0186
-7 7 9 -2.3864 -0.0143
-7 7 10 -0.3772 0.0217
-7 7 11 1.3188 -0.0201
-7 7 12 1.0383 -0.0394
-7 7 13 -0.4630 -0.0201
-7 7 14 0.0211 0.0484
-7 8 1 -2.1036 0.1208
-7 8 2 0.6854 -0.0286
-7 8 3 1.6260 -0.0877
-7 8 4 1.5516 0.0310
-7 8 5 1.0133 0.0214
-7 8 6 -0.7451 -0.0444
-7 8 7 -2.4857 -0.0167
-7 8 8 -0.8471 0.0194
-7 8 9 0.6925 0.0034
-7 8 10 1.0931 -0.0142
-7 8 11 0.4944 -0.0100
-7 8 12 -0.4201 0.0081
-7 9 1 1.9581 -0.0589
-7 9 2 1.5007 -0.0472
-7 9 3 0.5959 0.0563
-7 9 4 -0.8952 0.0201
-7 9 5 -1.6721 -0.0574
-7 9 6 -0.7330 -0.0097
-7 9 7 0.2461 0.0616
-7 9 8 0.4757 0.0239
-7 9 9 1.1777 -0.0412
-7 9 10 0.4154 -0.0213
-7 9 11 -0.6663 0.0364
-7 10 1 0.1536 0.0018
-7 10 2 -1.1329 0.0485
-7 10 3 -0.7885 -0.0021
-7 10 4 -0.0989 -0.0476
-7 10 5 -0.2500 0.0227
-7 10 6 -0.0011 0.0615
-7 10 7 1.1673 -0.0352
-7 10 8 0.7957 -0.0638
-7 10 9 -0.6597 0.0310
-7 11 1 -1.1413 -0.0499
-7 11 2 -0.0999 -0.0428
-7 11 3 0.1388 0.0175
-7 11 4 0.5979 0.0136
-7 11 5 0.5055 0.0075
-7 11 6 0.0201 -0.0170
-6 -17 1 -1.0135 0.0123
-6 -16 1 0.5438 0.0021
-6 -16 2 1.0106 -0.0332
-6 -16 3 0.6799 -0.0004
-6 -16 4 0.2707 0.0058
-6 -15 1 1.6333 -0.0118
-6 -15 2 0.5093 -0.0057
-6 -15 3 -1.1410 -0.0090
-6 -15 4 -0.8745 0.0299
-6 -15 5 0.2296 0.0040
-6 -15 6 0.0394 -0.0208
-6 -15 7 -0.2580 0.0118
-6 -14 1 -1.8102 0.0149
-6 -14 2 -1.8428 -0.0126
-6 -14 3 0.2027 0.0097
-6 -14 4 0.1873 0.0086
-6 -14 5 0.0464 -0.0032
-6 -14 6 0.3679 -0.0118
-6 -14 7 0.5008 0.0005
-6 -14 8 0.0676 -0.0003
-6 -14 9 0.2592 -0.0201
-6 -13 1 -0.1116 0.0137
-6 -13 2 0.7088 0.0080
-6 -13 3 0.2774 -0.0063
-6 -13 4 0.3633 -0.0107
-6 -13 5 0.0889 -0.0175
-6 -13 6 0.7367 0.0201
-6 -13 7 0.1785 0.0096
-6 -13 8 -0.8703 -0.0073
-6 -13 9 -1.2573 0.0231
-6 -13 10 0.2340 -0.0157
-6 -12 1 0.9893 -0.0279
-6 -12 2 -0.2136 -0.0101
-6 -12 3 -0.0837 0.0289
-6 -12 4 0.4557 -0.0106
-6 -12 5 0.8853 -0.0004
-6 -12 6 -1.1699 0.0157
-6 -12 7 -1.7095 -0.0066
-6 -12 8 -0.4559 -0.0162
-6 -12 9 1.3314 -0.0088
-6 -12 10 1.1322 -0.0003
-6 -12 11 0.2073 -0.0116
-6 -12 12 -0.1602 0.0265
-6 -11 1 -1.0881 -0.0562
-6 -11 2 0.9185 0.0164
-6 -11 3 0.7982 0.0174
-6 -11 4 0.0574 -0.0188
-6 -11 5 -1.8885 -0.0152
-6 -11 6 -1.0401 -0.0043
-6 -11 7 0.6471 -0.0046
-6 -11 8 2.0581 0.0180
-6 -11 9 1.4045 0.0129
-6 -11 10 -0.4274 -0.0024
-6 -11 11 -1.5151 0.0183
-6 -11 12 -0.9327 -0.0153
-6 -11 13 -0.3637 0.0011
-6 -10 1 0.8832 -0.0011
-6 -10 2 0.4715 0.0037
-6 -10 3 -0.6132 -0.0074
-6 -10 4 -2.5383 0.0147
-6 -10 5 0.1105 0.0312
-6 -10 6 2.3511 -0.0020
-6 -10 7 2.4324 0.0031
-6 -10 8 -0.2824 0.0088
-6 -10 9 -2.6874 -0.0147
-6 -10 10 -1.9567 -0.0094
-6 -10 11 0.1948 -0.0028
-6 -10 12 1.0903 -0.0013
-6 -10 13 1.2824 -0.0218
-6 -10 14 0.2146 0.0128
-6 -9 1 0.1752 0.0685
-6 -9 2 -2.2475 0.0767
-6 -9 3 -1.3540 -0.0272
-6 -9 4 2.6343 -0.0131
-6 -9 5 2.2397 -0.0026
-6 -9 6 0.1533 -0.0203
-6 -9 7 -2.2380 -0.0146
-6 -9 8 -2.3059 -0.0086
-6 -9 9 -0.4881 0.0040
-6 -9 10 0.9963 0.0150
-6 -9 11 2.3711 0.0015
-6 -9 12 1.8080 -0.0043
-6 -9 13 -1.1852 0.0176
-6 -9 14 -1.2554 -0.0132
-6 -9 15 -0.9926 0.0120
-6 -8 1 -1.3542 0.0648
-6 -8 2 1.1272 -0.0792
-6 -8 3 2.5318 -0.0630
-6 -8 4 0.3253 -0.0043
-6 -8 5 -1.3349 0.0202
-6 -8 6 -2.4714 0.0191
-6 -8 7 -1.5440 0.0120
-6 -8 8 1.1979 0.0093
-6 -8 9 3.2781 0.0028
-6 -8 10 2.3012 -0.0060
-6 -8 11 -1.6013 -0.0008
-6 -8 12 -2.9942 0.0011
-6 -8 13 -0.5777 -0.0098
-6 -8 14 0.0562 0.0106
-6 -8 15 1.0611 -0.0226
-6 -7 1 1.5202 -0.0522
-6 -7 2 1.7074 -0.0200
-6 -7 3 -1.3481 0.0497
-6 -7 4 -2.6190 0.0458
-6 -7 5 -1.2241 -0.0116
-6 -7 6 1.2808 -0.0038
-6 -7 7 2.9092 -0.0038
-6 -7 8 1.6942 -0.0231
-6 -7 9 -0.8749 -0.0072
-6 -7 10 -2.5742 0.0021
-6 -7 11 -1.8291 -0.0022
-6 -7 12 -0.1149 0.0021
-6 -7 13 1.4254 0.0033
-6 -7 14 2.5152 -0.0027
-6 -7 15 -0.2114 0.0242
-6 -7 16 -0.8772 -0.0046
-6 -6 1 0.0494 -0.0226
-6 -6 2 -2.2252 0.0159
-6 -6 3 -1.3725 0.0107
-6 -6 4 1.2159 -0.0378
-6 -6 5 2.0688 -0.0203
-6 -6 6 1.3505 -0.0052
-6 -6 7 -0.1895 0.0094
-6 -6 8 -1.4888 0.0197
-6 -6 9 -3.2397 -0.0003
-6 -6 10 -0.9169 0.0043
-6 -6 11 3.0437 0.0085
-6 -6 12 2.9798 -0.0024
-6 -6 13 0.1055 0.0062
-6 -6 14 -2.2593 0.0026
-6 -6 15 -0.8835 -0.0213
-6 -6 16 -0.0625 0.0081
-6 -6 17 -0.0730 -0.0162
-6 -5 1 -1.4765 -0.0597
-6 -5 2 -0.8045 -0.0423
-6 -5 3 1.2865 0.0346
-6 -5 4 2.5245 0.0583
-6 -5 5 0.6107 0.0084
-6 -5 6 -2.5464 -0.0101
-6 -5 7 -2.2842 0.0020
-6 -5 8 -1.1525 -0.0037
-6 -5 9 2.5447 -0.0019
-6 -5 10 3.4112 -0.0044
-6 -5 11 0.3285 -0.0072
-6 -5 12 -1.9789 -0.0036
-6 -5 13 -2.2668 -0.0062
-6 -5 14 -0.5417 -0.0073
-6 -5 15 0.7259 0.0018
-6 -5 16 1.1009 -0.0082
-6 -5 17 0.4953 0.0306
-6 -4 1 -0.0317 0.1046
-6 -4 2 2.2357 0.0856
-6 -4 3 2.4370 -0.0251
-6 -4 4 -1.6241 -0.0506
-6 -4 5 -3.3847 -0.0225
-6 -4 6 -0.0448 -0.0016
-6 -4 7 0.8029 -0.0069
-6 -4 8 2.6123 -0.0067
-6 -4 9 2.0624 0.0092
-6 -4 10 -1.2262 0.0119
-6 -4 11 -3.7045 -0.0097
-6 -4 12 -1.7045 -0.0013
-6 -4 13 1.8450 0.0141
-6 -4 14 1.9879 0.0066
-6 -4 15 0.8368 0.0001
-6 -4 16 -0.1796 0.0129
-6 -4 17 -0.9478 -0.0079
-6 -4 18 -0.3917 -0.0016
-6 -3 1 2.7507 -0.0627
-6 -3 2 0.9989 -0.0898
-6 -3 3 -2.5766 -0.0177
-6 -3 4 -3.3376 0.0072
-6 -3 5 -0.0093 0.0187
-6 -3 6 2.7530 0.0247
-6 -3 7 3.6265 0.0098
-6 -3 8 -1.0800 0.0043
-6 -3 9 -3.7102 0.0063
-6 -3 10 -2.6864 -0.0175
-6 -3 11 1.4673 0.0026
-6 -3 12 3.4231 0.0163
-6 -3 13 1.1311 -0.0143
-6 -3 14 -0.6781 -0.0112
-6 -3 15 -1.1437 0.0127
-6 -3 16 -1.1396 -0.0080
-6 -3 17 0.1067 -0.0076
-6 -3 18 0.2549 -0.0240
-6 -2 1 -1.9661 -0.0477
-6 -2 2 -3.7023 0.0829
-6 -2 3 -2.2137 0.0779
-6 -2 4 2.4958 -0.0155
-6 -2 5 4.4017 -0.0191
-6 -2 6 0.8687 0.0044
-6 -2 7 -3.7710 -0.0149
-6 -2 8 -2.2961 -0.0063
-6 -2 9 -0.5618 -0.0080
-6 -2 10 2.9452 0.0014
-6 -2 11 3.2283 0.0043
-6 -2 12 -0.7154 -0.0063
-6 -2 13 -2.1303 0.0046
-6 -2 14 -0.9476 0.0059
-6 -2 15 -0.6345 -0.0086
-6 -2 16 0.3329 0.0102
-6 -2 17 0.8341 -0.0077
-6 -2 18 0.5539 0.0118
-6 -1 1 -2.4539 0.1075
-6 -1 2 1.1384 -0.0056
-6 -1 3 4.2442 -0.1189
-6 -1 4 3.1165 -0.0338
-6 -1 5 -1.1671 0.0504
-6 -1 6 -4.7851 0.0072
-6 -1 7 -1.9841 -0.0092
-6 -1 8 2.0566 0.0045
-6 -1 9 4.4464 0.0092
-6 -1 10 0.7563 0.0003
-6 -1 11 -2.7244 0.0050
-6 -1 12 -2.3900 0.0023
-6 -1 13 -0.3838 -0.0070
-6 -1 14 0.8393 -0.0005
-6 -1 15 1.0786 0.0009
-6 -1 16 0.3844 -0.0160
-6 -1 17 0.3585 0.0160
-6 -1 18 -0.0670 0.0015
-6 0 1 4.1348 -0.1120
-6 0 2 3.3566 0.0172
-6 0 3 -0.6294 0.0729
-6 0 4 -3.6375 0.0577
-6 0 5 -4.0477 -0.0145
-6 0 6 0.9529 -0.0342
-6 0 7 3.8627 0.0187
-6 0 8 2.5404 0.0133
-6 0 9 -1.4283 -0.0305
-6 0 10 -2.8752 0.0000
-6 0 11 -2.1538 0.0063
-6 0 12 1.2272 -0.0137
-6 0 13 2.2074 0.0007
-6 0 14 0.1743 0.0043
-6 0 15 0.2072 0.0057
-6 0 16 0.8799 0.0122
-6 0 17 -1.1305 -0.0183
-6 0 18 -1.0214 0.0156
-6 1 1 0.0083 0.1770
-6 1 2 -3.3782 -0.0128
-6 1 3 -3.5534 -0.0510
-6 1 4 -1.0049 -0.0299
-6 1 5 3.2774 -0.0186
-6 1 6 3.7869 0.0110
-6 1 7 0.7922 -0.0079
-6 1 8 -3.5555 -0.0211
-6 1 9 -3.0478 0.0241
-6 1 10 0.1487 0.0109
-6 1 11 2.8493 -0.0132
-6 1 12 1.8150 0.0103
-6 1 13 -0.2713 0.0103
-6 1 14 -0.5128 0.0044
-6 1 15 -0.5148 -0.0051
-6 1 16 -1.0816 -0.0137
-6 1 17 -0.3280 0.0174
-6 1 18 0.0234 -0.0188
-6 2 1 -4.0652 -0.1104
-6 2 2 -0.8940 -0.1293
-6 2 3 2.9778 -0.0098
-6 2 4 3.6385 0.0783
-6 2 5 0.8879 0.0235
-6 2 6 -1.7636 -0.0189
-6 2 7 -3.6204 0.0027
-6 2 8 -1.0621 0.0167
-6 2 9 1.7350 -0.0014
-6 2 10 2.8984 -0.0058
-6 2 11 1.2065 0.0092
-6 2 12 -1.5141 -0.0026
-6 2 13 -1.8758 -0.0090
-6 2 14 -0.4287 -0.0116
-6 2 15 -0.0654 -0.0033
-6 2 16 -0.1614 0.0066
-6 2 17 0.6164 -0.0100
-6 2 18 1.1193 0.0086
-6 3 1 2.5227 0.0018
-6 3 2 3.2614 0.1188
-6 3 3 1.4889 0.0850
-6 3 4 -1.7375 -0.0652
-6 3 5 -2.8738 -0.0409
-6 3 6 -2.5551 0.0201
-6 3 7 1.3059 0.0063
-6 3 8 3.5561 -0.0073
-6 3 9 1.9136 -0.0071
-6 3 10 -1.7037 -0.0011
-6 3 11 -2.3898 -0.0020
-6 3 12 -0.7235 0.0022
-6 3 13 0.3047 -0.0061
-6 3 14 0.8774 0.0062
-6 3 15 0.5084 0.0012
-6 3 16 0.3684 -0.0012
-6 3 17 0.5812 0.0175
-6 3 18 -0.1114 0.0040
-6 4 1 1.8549 -0.0053
-6 4 2 -0.8477 -0.0413
-6 4 3 -3.7752 -0.0768
-6 4 4 -1.6664 0.0089
-6 4 5 0.8964 0.0386
-6 4 6 2.8686 -0.0065
-6 4 7 1.8264 -0.0126
-6 4 8 -0.2752 0.0143
-6 4 9 -2.2151 0.0151
-6 4 10 -1.6138 -0.0040
-6 4 11 0.0166 -0.0092
-6 4 12 1.0299 -0.0106
-6 4 13 1.4802 0.0179
-6 4 14 0.0637 -0.0092
-6 4 15 -0.1936 -0.0006
-6 4 16 -0.0984 0.0266
-6 4 17 -0.6123 -0.0119
-6 5 1 -3.0863 -0.0481
-6 5 2 -2.4931 0.0490
-6 5 3 1.1325 0.0981
-6 5 4 2.3306 -0.0071
-6 5 5 2.2108 -0.0451
-6 5 6 -0.0557 0.0173
-6 5 7 -1.6051 0.0308
-6 5 8 -2.7118 -0.0254
-6 5 9 -0.4019 -0.0300
-6 5 10 2.0487 0.0093
-6 5 11 1.1700 0.0028
-6 5 12 -0.1081 -0.0002
-6 5 13 -0.5836 -0.0137
-6 5 14 0.0501 0.0298
-6 5 15 -0.4288 0.0155
-6 5 16 -0.2602 -0.0340
-6 5 17 -0.0801 -0.0161
-6 6 1 0.2695 0.0942
-6 6 2 2.3188 -0.0041
-6 6 3 2.0058 -0.0925
-6 6 4 0.5703 -0.0196
-6 6 5 -2.1865 0.0271
-6 6 6 -1.6018 0.0059
-6 6 7 -0.8572 -0.0353
-6 6 8 0.8934 -0.0140
-6 6 9 1.4608 0.0318
-6 6 10 0.5453 0.0032
-6 6 11 -0.0594 -0.0075
-6 6 12 -0.4453 0.0151
-6 6 13 -0.0972 0.0346
-6 6 14 -0.8445 -0.0215
-6 6 15 -0.0907 -0.0255
-6 6 16 0.5715 -0.0103
-6 7 1 2.7138 -0.0942
-6 7 2 0.3372 -0.0866
-6 7 3 -1.7082 0.0496
-6 7 4 -2.3609 0.0459
-6 7 5 -0.0144 -0.0051
-6 7 6 0.2480 -0.0259
-6 7 7 1.1169 0.0153
-6 7 8 1.3426 0.0391
-6 7 9 0.5364 -0.0098
-6 7 10 -0.9143 -0.0135
-6 7 11 -1.0623 0.0188
-6 7 12 0.2009 0.0166
-6 7 13 -0.4348 -0.0427
-6 7 14 0.1875 -0.0264
-6 7 15 0.5143 -0.0030
-6 7 16 0.1815 0.0330
-6 8 1 -2.4489 0.0659
-6 8 2 -1.7949 0.1415
-6 8 3 -0.2706 -0.0329
-6 8 4 0.4761 -0.0589
-6 8 5 0.4435 0.0230
-6 8 6 1.5160 0.0331
-6 8 7 0.5577 -0.0105
-6 8 8 -0.2363 -0.0234
-6 8 9 -1.1812 -0.0056
-6 8 10 -1.1002 0.0102
-6 8 11 0.0983 0.0057
-6 8 12 0.0530 -0.0436
-6 8 13 0.7491 -0.0117
-6 8 14 0.5687 0.0224
-6 8 15 0.1199 0.0357
-6 9 1 -0.6135 0.0110
-6 9 2 0.7921 -0.0779
-6 9 3 1.3290 -0.0155
-6 9 4 1.0644 0.0478
-6 9 5 0.1128 0.0133
-6 9 6 -0.6114 -0.0555
-6 9 7 -0.1336 -0.0246
-6 9 8 -1.2668 0.0429
-6 9 9 -0.8945 0.0259
-6 9 10 0.8622 -0.0294
-6 9 11 1.0568 -0.0401
-6 9 12 0.6649 0.0291
-6 9 13 -0.4312 0.0378
-6 10 1 2.0651 -0.0118
-6 10 2 1.0710 0.0216
-6 10 3 -0.7353 0.0244
-6 10 4 -0.2345 -0.0138
-6 10 5 0.1160 -0.0495
-6 10 6 -0.9504 0.0286
-6 10 7 -1.1312 0.0611
-6 10 8 0.6392 -0.0316
-6 10 9 1.2844 -0.0436
-6 10 10 0.6049 0.0197
-6 10 11 -0.1639 0.0357
-6 10 12 -0.8379 -0.0037
-6 11 1 -0.2799 0.0306
-6 11 2 -1.2780 -0.0765
-6 11 3 -0.5670 -0.0237
-6 11 4 -0.4880 0.0168
-6 11 5 0.0546 0.0283
-6 11 6 0.5470 0.0177
-6 11 7 0.1243 -0.0269
-6 11 8 0.3669 -0.0253
-6 11 9 0.4123 0.0058
-6 11 10 -0.4595 0.0255
-6 12 1 -1.1144 -0.0901
-6 12 2 -0.0243 0.0389
-6 12 3 0.6130 0.0546
-6 12 4 0.1299 0.0061
-6 12 5 -0.1308 -0.0262
-6 12 6 0.2264 -0.0254
-6 12 7 0.5988 0.0064
-5 -17 1 0.8824 -0.0096
-5 -17 2 -0.2796 0.0311
-5 -16 1 -0.6003 0.0411
-5 -16 2 -0.5624 -0.0191
-5 -16 3 -0.5516 -0.0155
-5 -16 4 0.6705 0.0139
-5 -16 5 0.3895 0.0129
-5 -15 1 -0.5527 0.0029
-5 -15 2 0.1070 0.0122
-5 -15 3 0.7925 -0.0221
-5 -15 4 0.3230 -0.0060
-5 -15 5 0.4131 0.0058
-5 -15 6 -0.1717 -0.0176
-5 -15 7 -0.7951 -0.0012
-5 -14 1 0.2042 -0.0016
-5 -14 2 -0.1449 -0.0289
-5 -14 3 0.8741 0.0102
-5 -14 4 0.3046 0.0075
-5 -14 5 -1.3258 0.0061
-5 -14 6 -0.9911 0.0102
-5 -14 7 0.0357 0.0045
-5 -14 8 0.6742 0.0084
-5 -14 9 1.1841 -0.0224
-5 -13 1 0.7696 -0.0186
-5 -13 2 1.7330 0.0255
-5 -13 3 -0.8927 0.0067
-5 -13 4 -1.6011 0.0096
-5 -13 5 -0.5539 -0.0180
-5 -13 6 0.8151 -0.0183
-5 -13 7 1.7648 0.0008
-5 -13 8 0.9964 -0.0120
-5 -13 9 -1.0621 0.0220
-5 -13 10 -1.4818 0.0127
-5 -13 11 -0.2526 -0.0124
-5 -12 1 0.9969 0.0227
-5 -12 2 -1.8047 -0.0467
-5 -12 3 -1.8436 0.0014
-5 -12 4 -0.0433 0.0105
-5 -12 5 2.6738 -0.0011
-5 -12 6 1.7713 0.0115
-5 -12 7 -1.1629 0.0217
-5 -12 8 -2.4070 0.0043
-5 -12 9 -1.0951 -0.0148
-5 -12 10 0.8444 0.0054
-5 -12 11 1.0854 -0.0255
-5 -12 12 0.4767 -0.0112
-5 -11 1 -3.4228 -0.0150
-5 -11 2 -1.1747 0.0061
-5 -11 3 2.1025 0.0230
-5 -11 4 3.3137 0.0142
-5 -11 5 -0.4024 -0.0163
-5 -11 6 -2.5535 -0.0099
-5 -11 7 -1.9269 -0.0198
-5 -11 8 -0.0227 -0.0168
-5 -11 9 1.8842 0.0052
-5 -11 10 1.8727 -0.0095
-5 -11 11 0.3663 0.0273
-5 -11 12 -1.0059 0.0068
-5 -11 13 -1.2494 -0.0134
-5 -11 14 -0.0403 0.0250
-5 -10 1 1.3512 -0.0184
-5 -10 2 3.0373 -0.0088
-5 -10 3 2.5182 -0.0095
-5 -10 4 -2.5876 -0.0495
-5 -10 5 -3.7506 0.0022
-5 -10 6 -1.0110 0.0246
-5 -10 7 2.5854 0.0038
-5 -10 8 3.3173 0.0176
-5 -10 9 0.4809 0.0178
-5 -10 10 -1.9995 0.0038
-5 -10 11 -2.0308 -0.0088
-5 -10 12 -0.3791 0.0107
-5 -10 13 0.9434 -0.0245
-5 -10 14 0.0707 -0.0183
-5 -10 15 0.7570 0.0207
-5 -9 1 3.2856 -0.0838
-5 -9 2 -0.6305 0.0648
-5 -9 3 -5.3372 0.0366
-5 -9 4 -1.8247 0.0080
-5 -9 5 2.3714 0.0242
-5 -9 6 3.6403 0.0099
-5 -9 7 1.2690 -0.0123
-5 -9 8 -1.6125 -0.0171
-5 -9 9 -2.1208 -0.0170
-5 -9 10 -1.7134 -0.0063
-5 -9 11 0.1584 0.0051
-5 -9 12 2.0596 -0.0168
-5 -9 13 1.0098 0.0171
-5 -9 14 0.3687 -0.0029
-5 -9 15 -0.9393 -0.0124
-5 -9 16 -0.5848 0.0398
-5 -8 1 -3.7686 0.1299
-5 -8 2 -3.6056 0.0478
-5 -8 3 1.5213 -0.0478
-5 -8 4 3.4335 -0.0465
-5 -8 5 3.0753 -0.0110
-5 -8 6 -0.4473 -0.0160
-5 -8 7 -3.6034 -0.0029
-5 -8 8 -3.0371 0.0182
-5 -8 9 0.1277 0.0077
-5 -8 10 3.4112 0.0035
-5 -8 11 2.0353 0.0034
-5 -8 12 -1.1113 0.0123
-5 -8 13 -0.7037 -0.0057
-5 -8 14 -0.8714 0.0144
-5 -8 15 0.0700 -0.0037
-5 -8 16 0.0219 -0.0321
-5 -7 1 -1.3603 -0.0157
-5 -7 2 4.0792 -0.0767
-5 -7 3 4.1108 -0.0465
-5 -7 4 0.1956 0.0672
-5 -7 5 -4.1503 0.0308
-5 -7 6 -3.6546 -0.0046
-5 -7 7 0.2762 0.0228
-5 -7 8 2.7828 -0.0015
-5 -7 9 2.6327 -0.0139
-5 -7 10 -0.1038 -0.0057
-5 -7 11 -1.1069 -0.0074
-5 -7 12 -0.8641 -0.0068
-5 -7 13 -1.3625 0.0039
-5 -7 14 0.6321 -0.0173
-5 -7 15 0.3571 0.0108
-5 -7 16 0.2808 0.0124
-5 -7 17 0.7957 -0.0186
-5 -6 1 4.9247 0.0296
-5 -6 2 1.2774 0.0036
-5 -6 3 -3.1628 0.0589
-5 -6 4 -4.3479 0.0000
-5 -6 5 -0.8910 -0.0374
-5 -6 6 2.5834 -0.0215
-5 -6 7 2.9430 -0.0197
-5 -6 8 2.1311 -0.0025
-5 -6 9 -1.4924 0.0035
-5 -6 11 -0.9841 0.0070
-5 -6 12 1.3402 -0.0008
-5 -6 13 1.1125 0.0025
-5 -6 14 -0.7236 0.0223
-5 -6 15 0.7883 -0.0081
-5 -6 16 0.5824 0.0007
-5 -6 17 -0.8442 0.0178
-5 -6 18 -0.2373 -0.0319
-5 -5 1 -0.9701 -0.0192
-5 -5 2 -4.3572 -0.0812
-5 -5 3 -3.8942 -0.0672
-5 -5 4 1.8402 0.0054
-5 -5 5 5.1838 0.0284
-5 -5 6 2.1066 0.0208
-5 -5 7 -1.2319 0.0115
-5 -5 8 -3.8872 0.0060
-5 -5 9 -1.8653 0.0143
-5 -5 10 1.4452 -0.0038
-5 -5 11 1.7665 -0.0024
-5 -5 12 -0.0094 0.0024
-5 -5 13 -0.3281 -0.0058
-5 -5 14 1.0467 -0.0107
-5 -5 15 -0.3262 -0.0019
-5 -5 16 -1.0722 -0.0203
-5 -5 17 -0.3588 -0.0071
-5 -5 18 -0.0282 0.0274
-5 -4 1 -4.8866 -0.0748
-5 -4 2 -0.7918 0.0868
-5 -4 3 5.3563 0.1072
-5 -4 4 4.5831 0.0075
-5 -4 5 -1.5331 -0.0167
-5 -4 6 -3.5313 -0.0054
-5 -4 7 -2.9294 -0.0070
-5 -4 8 0.4154 -0.0114
-5 -4 9 2.1745 -0.0221
-5 -4 10 2.2198 0.0051
-5 -4 11 -0.3566 -0.0003
-5 -4 12 -1.3333 -0.0092
-5 -4 13 0.5743 0.0029
-5 -4 14 -0.0944 0.0012
-5 -4 15 -1.3555 -0.0007
-5 -4 16 -0.1822 0.0179
-5 -4 17 0.9642 0.0049
-5 -4 18 0.6829 0.0043
-5 -4 19 -0.0906 0.0088
-5 -3 1 3.5429 0.0907
-5 -3 2 5.6990 0.0130
-5 -3 3 1.8212 -0.0719
-5 -3 4 -3.2360 -0.0486
-5 -3 5 -4.8470 -0.0153
-5 -3 6 -1.9945 0.0014
-5 -3 7 3.9293 0.0109
-5 -3 8 3.2288 -0.0006
-5 -3 9 0.4823 0.0170
-5 -3 10 -2.1733 0.0037
-5 -3 11 -1.4025 -0.0049
-5 -3 12 0.6997 0.0075
-5 -3 13 -0.0573 0.0084
-5 -3 14 -1.0150 -0.0060
-5 -3 15 0.3252 0.0009
-5 -3 16 1.0992 0.0079
-5 -3 17 0.8247 0.0021
-5 -3 18 -0.3692 -0.0276
-5 -3 19 -0.9384 -0.0171
-5 -2 1 3.4874 -0.0957
-5 -2 2 -2.1837 -0.0887
-5 -2 3 -5.5822 0.0554
-5 -2 4 -3.9998 0.0682
-5 -2 5 2.5061 0.0032
-5 -2 6 5.7581 0.0014
-5 -2 7 0.5001 0.0007
-5 -2 8 -1.5945 0.0011
-5 -2 9 -2.4126 -0.0072
-5 -2 10 -0.8448 -0.0025
-5 -2 11 1.0181 -0.0023
-5 -2 12 0.3968 0.0002
-5 -2 13 -0.7617 -0.0071
-5 -2 14 0.9101 0.0014
-5 -2 15 1.7667 0.0040
-5 -2 16 0.0740 -0.0041
-5 -2 17 -1.9250 -0.0091
-5 -2 18 -0.6809 0.0074
-5 -2 19 0.5840 0.0069
-5 -1 1 -5.4644 0.0654
-5 -1 2 -4.6843 0.1365
-5 -1 3 0.4397 -0.0049
-5 -1 4 4.7433 -0.0940
-5 -1 5 4.1520 -0.0269
-5 -1 6 -0.7604 0.0197
-5 -1 7 -3.2012 0.0007
-5 -1 8 -3.0428 -0.0116
-5 -1 9 1.1781 0.0111
-5 -1 10 1.7244 -0.0028
-5 -1 11 0.5146 0.0028
-5 -1 12 0.1229 0.0064
-5 -1 13 0.6293 0.0004
-5 -1 14 0.3096 0.0014
-5 -1 15 -0.8001 0.0024
-5 -1 16 -1.9679 -0.0133
-5 -1 17 -0.2531 0.0003
-5 -1 18 0.7518 0.0094
-5 -1 19 0.7922 0.0077
-5 0 1 -0.8730 -0.0801
-5 0 2 5.0125 -0.1377
-5 0 3 4.7275 -0.0333
-5 0 4 1.0640 0.0477
-5 0 5 -3.3587 0.0592
-5 0 6 -3.7877 -0.0048
-5 0 7 -0.5479 -0.0190
-5 0 8 2.5624 0.0349
-5 0 9 1.1495 -0.0026
-5 0 10 0.9207 -0.0179
-5 0 11 -0.5361 0.0027
-5 0 12 -0.7160 -0.0007
-5 0 13 0.1044 -0.0073
-5 0 14 -1.4221 -0.0027
-5 0 15 -2.0714 -0.0065
-5 0 16 1.6567 0.0112
-5 0 17 2.1467 0.0001
-5 0 18 0.5421 -0.0007
-5 0 19 -0.3874 0.0073
-5 1 1 5.3809 0.0529
-5 1 2 1.4295 0.1520
-5 1 3 -2.3380 0.0312
-5 1 4 -4.2122 -0.0036
-5 1 5 -2.0780 -0.0166
-5 1 6 1.1500 -0.0154
-5 1 7 3.1139 0.0059
-5 1 8 1.3017 -0.0270
-5 1 9 -0.4167 -0.0131
-5 1 10 -1.5810 0.0134
-5 1 11 -0.5284 0.0035
-5 1 12 -0.7006 -0.0098
-5 1 13 -0.8335 0.0048
-5 1 14 0.8220 0.0114
-5 1 15 2.2378 0.0085
-5 1 16 0.9660 -0.0061
-5 1 17 -0.0327 0.0095
-5 1 18 -1.4129 0.0007
-5 1 19 -1.3395 -0.0226
-5 2 1 -2.0643 0.1351
-5 2 2 -4.6993 -0.0573
-5 2 3 -2.8043 -0.1301
-5 2 4 1.3565 -0.0225
-5 2 5 2.5282 0.0417
-5 2 6 2.2901 0.0011
-5 2 7 0.0487 -0.0134
-5 2 8 -1.0872 0.0098
-5 2 9 -1.5306 0.0072
-5 2 10 -1.0466 0.0086
-5 2 11 -0.0203 -0.0007
-5 2 12 1.4645 0.0077
-5 2 13 1.1264 0.0096
-5 2 14 0.7992 -0.0099
-5 2 15 0.4033 -0.0125
-5 2 16 -1.4983 0.0051
-5 2 17 -2.4994 -0.0112
-5 2 18 0.0806 -0.0091
-5 2 19 1.0301 0.0110
-5 3 1 -2.5416 -0.1591
-5 3 2 0.7110 -0.0703
-5 3 3 2.8029 0.1393
-5 3 4 2.1510 0.0744
-5 3 5 1.2986 -0.0666
-5 3 6 -1.3568 -0.0178
-5 3 7 -2.3037 0.0312
-5 3 8 -1.2483 0.0030
-5 3 9 0.5742 -0.0032
-5 3 10 0.8861 -0.0099
-5 3 11 0.9810 0.0008
-5 3 12 0.9725 0.0032
-5 3 13 -0.0142 -0.0164
-5 3 14 -1.2335 -0.0066
-5 3 15 -1.7168 0.0099
-5 3 16 -0.8060 -0.0057
-5 3 17 1.0564 0.0025
-5 3 18 1.3547 0.0164
-5 3 19 0.9112 0.0032
-5 4 1 2.1860 0.0967
-5 4 2 3.2647 0.0424
-5 4 3 0.5810 -0.0523
-5 4 4 -1.3233 -0.0654
-5 4 5 -2.1488 0.0085
-5 4 6 -0.9181 0.0337
-5 4 7 -0.3872 -0.0134
-5 4 8 0.6347 -0.0209
-5 4 9 1.4693 0.0097
-5 4 10 1.6199 0.0199
-5 4 11 0.1439 -0.0062
-5 4 12 -1.8300 -0.0211
-5 4 13 -1.3168 0.0110
-5 4 14 -0.5149 0.0186
-5 4 15 0.5653 -0.0096
-5 4 16 1.6456 0.0051
-5 4 17 0.9830 0.0198
-5 4 18 -0.2396 -0.0171
-5 4 19 -0.8163 -0.0133
-5 5 1 0.7819 -0.1332
-5 5 2 -2.0562 -0.0872
-5 5 3 -1.4601 0.0404
-5 5 4 -1.0390 0.0653
-5 5 5 -0.0470 0.0116
-5 5 6 0.1260 -0.0317
-5 5 7 2.0323 0.0059
-5 5 8 1.7152 0.0334
-5 5 9 -0.3345 -0.0069
-5 5 10 -1.1308 -0.0273
-5 5 11 -1.3593 0.0048
-5 5 12 -0.9960 0.0225
-5 5 13 -0.1107 -0.0121
-5 5 14 1.8916 -0.0157
-5 5 15 1.1750 0.0130
-5 5 16 -0.1635 0.0028
-5 5 17 -0.5252 -0.0268
-5 5 18 -1.0886 0.0029
-5 6 1 -1.8545 0.0695
-5 6 2 -0.4070 0.1562
-5 6 3 -0.2204 0.0073
-5 6 4 0.9543 -0.0638
-5 6 5 0.4278 -0.0218
-5 6 6 1.6289 0.0236
-5 6 7 0.7872 0.0139
-5 6 8 -1.0644 -0.0276
-5 6 9 -2.1917 -0.0199
-5 6 10 -1.8101 0.0194
-5 6 11 0.3995 0.0026
-5 6 12 1.8364 -0.0270
-5 6 13 2.2782 0.0083
-5 6 14 -0.1550 0.0152
-5 6 15 -1.3149 0.0049
-5 6 16 -1.1374 -0.0039
-5 6 17 -0.1369 -0.0004
-5 6 18 0.6635 0.0036
-5 7 1 1.2832 0.0473
-5 7 2 0.7371 -0.1034
-5 7 3 0.8147 -0.0722
-5 7 4 -0.2281 0.0157
-5 7 5 1.0172 0.0482
-5 7 6 -0.1346 -0.0032
-5 7 7 -1.9723 -0.0457
-5 7 8 -2.4373 0.0029
-5 7 9 0.3663 0.0380
-5 7 10 2.7610 -0.0106
-5 7 11 1.7468 -0.0230
-5 7 12 0.6592 0.0299
-5 7 13 -1.5160 0.0241
-5 7 14 -1.5857 0.0036
-5 7 15 -0.4929 -0.0227
-5 7 16 0.7352 -0.0094
-5 7 17 0.3576 0.0066
-5 8 1 0.2183 -0.1083
-5 8 2 -0.6212 0.0666
-5 8 3 -0.0728 0.0913
-5 8 4 1.0030 -0.0023
-5 8 5 -1.3263 -0.0628
-5 8 6 -1.9084 -0.0047
-5 8 7 -0.8299 0.0446
-5 8 8 2.3729 0.0108
-5 8 9 3.1710 -0.0223
-5 8 10 0.2825 -0.0044
-5 8 11 -1.7163 0.0324
-5 8 12 -2.4344 0.0129
-5 8 13 -0.6487 -0.0233
-5 8 14 0.5097 -0.0413
-5 8 15 1.4619 -0.0072
-5 8 16 0.4965 -0.0006
-5 9 1 -1.6698 0.0888
-5 9 2 -0.1750 -0.0197
-5 9 3 0.1510 -0.0643
-5 9 4 -0.9687 -0.0304
-5 9 5 -0.1701 0.0527
-5 9 6 0.2176 0.0305
-5 9 7 2.3664 -0.0364
-5 9 8 1.8118 -0.0189
-5 9 9 -1.6884 0.0242
-5 9 10 -2.9777 0.0239
-5 9 11 -1.3165 -0.0257
-5 9 12 1.4910 -0.0414
-5 9 13 1.4285 -0.0150
-5 9 14 0.8285 0.0245
-5 9 15 -0.5250 0.0214
-5 10 1 -0.1689 -0.0540
-5 10 2 1.3108 -0.0188
-5 10 3 -0.3272 0.0160
-5 10 4 -0.4089 0.0548
-5 10 5 1.1562 -0.0083
-5 10 6 2.1243 -0.0458
-5 10 7 -0.6440 0.0172
-5 10 8 -2.8013 0.0272
-5 10 9 -1.7096 -0.0229
-5 10 10 0.9772 -0.0279
-5 10 11 2.4440 0.0098
-5 10 12 0.5930 0.0092
-5 10 13 -0.3384 0.0160
-5 10 14 -0.7104 0.0195
-5 11 1 2.3594 0.0976
-5 11 2 -0.2157 0.0382
-5 11 3 0.0744 -0.0302
-5 11 4 0.4153 -0.0381
-5 11 5 -0.1905 -0.0045
-5 11 6 -0.8854 0.0226
-5 11 7 -1.1831 0.0100
-5 11 8 -0.4860 -0.0110
-5 11 9 1.4440 -0.0145
-5 11 10 1.8016 0.0031
-5 11 11 -0.2457 0.0109
-5 11 12 -0.9300 0.0221
-5 11 13 -0.8463 0.0027
-5 12 1 -0.5851 -0.0581
-5 12 2 -0.8556 -0.0726
-5 12 3 -0.2629 0.0066
-5 12 4 0.1668 0.0504
-5 12 5 -0.8180 0.0113
-5 12 6 -0.9484 -0.0281
-5 12 7 0.8932 -0.0151
-5 12 8 1.5980 0.0060
-5 12 9 0.4430 0.0184
-5 12 10 -0.9795 0.0005
-5 12 11 -0.8587 -0.0032
-5 13 1 -1.2844 -0.0204
-5 13 2 0.0273 0.0359
-5 13 3 0.1428 0.0506
-5 13 4 -0.0220 -0.0325
-5 13 5 0.4674 -0.0384
-5 13 6 0.5424 0.0298
-5 13 7 0.1478 0.0143
-4 -17 1 0.2617 -0.0292
-4 -17 2 0.9120 0.0257
-4 -16 1 1.1049 0.0142
-4 -16 2 0.9230 0.0156
-4 -16 3 -0.8042 -0.0218
-4 -16 4 -0.8722 -0.0128
-4 -16 5 -0.6461 0.0216
-4 -15 1 0.6535 0.0135
-4 -15 2 -1.4959 0.0281
-4 -15 3 -1.3796 0.0017
-4 -15 4 -0.3807 0.0007
-4 -15 5 1.2664 0.0078
-4 -15 6 1.2028 -0.0214
-4 -15 7 0.4981 -0.0339
-4 -15 8 -0.7374 -0.0022
-4 -14 1 -1.7846 0.0277
-4 -14 2 -1.9030 -0.0502
-4 -14 3 0.5150 -0.0263
-4 -14 4 2.6067 0.0073
-4 -14 5 0.9922 -0.0087
-4 -14 6 -0.8170 0.0015
-4 -14 7 -1.8442 0.0181
-4 -14 8 -1.0094 0.0236
-4 -14 9 0.5160 0.0188
-4 -14 10 1.3726 -0.0075
-4 -13 1 -1.8308 -0.0365
-4 -13 2 2.9081 0.0020
-4 -13 3 2.9348 0.0168
-4 -13 4 -0.4451 0.0273
-4 -13 5 -2.1298 0.0187
-4 -13 6 -1.9518 -0.0067
-4 -13 7 0.2409 -0.0069
-4 -13 8 1.8599 -0.0248
-4 -13 9 1.5972 -0.0210
-4 -13 10 -0.5617 0.0077
-4 -13 11 -0.9802 -0.0028
-4 -12 1 4.4291 0.0551
-4 -12 2 1.5821 0.0053
-4 -12 3 -2.0916 -0.0210
-4 -12 4 -3.5125 -0.0265
-4 -12 5 -0.7357 -0.0174
-4 -12 6 2.5170 -0.0067
-4 -12 7 2.2153 0.0079
-4 -12 8 0.1769 0.0226
-4 -12 9 -1.9538 0.0024
-4 -12 10 -1.1033 0.0152
-4 -12 11 0.2173 0.0157
-4 -12 12 0.4664 -0.0198
-4 -12 13 0.3128 -0.0042
-4 -11 1 -1.0961 -0.0372
-4 -11 2 -4.2321 -0.0135
-4 -11 3 -2.9184 0.0059
-4 -11 4 2.5133 0.0355
-4 -11 5 3.2710 0.0186
-4 -11 6 0.5128 0.0113
-4 -11 7 -1.1187 0.0081
-4 -11 8 -1.8688 -0.0158
-4 -11 9 -0.7930 -0.0071
-4 -11 10 0.5030 -0.0235
-4 -11 11 1.4124 -0.0060
-4 -11 12 0.3753 0.0131
-4 -11 13 -0.7226 -0.0267
-4 -11 14 0.3040 0.0011
-4 -10 1 -3.5728 0.0230
-4 -10 2 -0.1900 0.0105
-4 -10 3 4.7787 0.0435
-4 -10 4 2.9558 -0.0208
-4 -10 5 -1.2303 -0.0541
-4 -10 6 -3.2223 -0.0144
-4 -10 7 -1.9529 -0.0049
-4 -10 8 0.9856 -0.0092
-4 -10 9 2.0854 0.0105
-4 -10 10 1.1528 0.0246
-4 -10 11 -1.2262 -0.0066
-4 -10 12 -0.9010 0.0176
-4 -10 13 0.9934 0.0192
-4 -10 14 -0.2492 -0.0308
-4 -10 15 -0.3095 0.0014
-4 -9 1 3.6846 -0.0804
-4 -9 2 5.8877 -0.0604
-4 -9 3 -0.7973 -0.0143
-4 -9 4 -4.4594 0.0004
-4 -9 5 -2.8481 0.0165
-4 -9 6 0.9118 0.0348
-4 -9 7 2.2694 0.0205
-4 -9 8 1.0806 0.0086
-4 -9 9 0.4328 -0.0019
-4 -9 10 -0.6628 -0.0178
-4 -9 11 -0.8222 0.0044
-4 -9 12 -0.1766 -0.0159
-4 -9 13 -0.3037 0.0003
-4 -9 14 0.4865 0.0134
-4 -9 15 -0.2325 -0.0430
-4 -9 16 0.0826 -0.0030
-4 -8 1 1.8861 -0.0068
-4 -8 2 -4.6681 0.0902
-4 -8 3 -3.9518 0.0585
-4 -8 4 -1.2246 -0.0167
-4 -8 5 2.7647 0.0032
-4 -8 6 3.7638 -0.0074
-4 -8 7 1.0415 -0.0418
-4 -8 8 -1.5600 -0.0113
-4 -8 9 -2.5880 0.0079
-4 -8 10 -0.3367 -0.0025
-4 -8 11 1.2342 -0.0040
-4 -8 12 -0.1671 0.0158
-4 -8 13 -0.3656 -0.0066
-4 -8 14 -0.0391 0.0101
-4 -8 15 1.2634 0.0295
-4 -8 16 0.2810 -0.0242
-4 -8 17 -0.7974 -0.0184
-4 -7 1 -6.6053 0.0532
-4 -7 2 -2.9712 0.0159
-4 -7 3 2.6857 -0.1064
-4 -7 4 6.0334 -0.0346
-4 -7 5 1.8602 0.0311
-4 -7 6 -2.9683 -0.0060
-4 -7 7 -2.8352 0.0135
-4 -7 8 -0.9289 0.0280
-4 -7 9 0.8322 0.0036
-4 -7 10 0.2537 0.0055
-4 -7 11 -0.0460 0.0041
-4 -7 12 1.2228 -0.0180
-4 -7 13 0.7255 0.0052
-4 -7 14 0.4010 -0.0095
-4 -7 15 -1.3288 -0.0084
-4 -7 16 -1.1054 0.0220
-4 -7 17 0.5744 -0.0299
-4 -7 18 0.4266 -0.0286
-4 -6 1 1.7636 -0.0018
-4 -6 2 5.9453 -0.0204
-4 -6 3 4.1901 0.0481
-4 -6 4 -2.1231 0.0605
-4 -6 5 -4.4483 0.0104
-4 -6 6 -2.2160 -0.0092
-4 -6 7 0.0013 -0.0096
-4 -6 8 2.2831 -0.0123
-4 -6 9 1.8936 -0.0210
-4 -6 10 0.1314 -0.0085
-4 -6 11 -0.4839 0.0059
-4 -6 12 0.5622 0.0021
-4 -6 13 0.3938 -0.0129
-4 -6 14 -2.8073 0.0126
-4 -6 15 -0.9007 0.0061
-4 -6 16 1.8807 -0.0140
-4 -6 17 0.6805 0.0338
-4 -6 18 -0.1543 0.0212
-4 -5 1 5.9559 0.1274
-4 -5 2 1.5819 0.0281
-4 -5 3 -5.3561 -0.0770
-4 -5 4 -5.4232 -0.0501
-4 -5 5 0.2758 -0.0319
-4 -5 6 3.6294 -0.0038
-4 -5 7 3.2722 0.0162
-4 -5 8 -0.2197 -0.0066
-4 -5 9 -1.2917 0.0157
-4 -5 10 -0.2982 0.0162
-4 -5 11 0.3711 -0.0045
-4 -5 12 -1.5104 0.0087
-4 -5 13 -2.6497 0.0122
-4 -5 14 1.3627 -0.0104
-4 -5 15 2.8434 0.0026
-4 -5 16 0.6390 0.0042
-4 -5 17 -0.9591 -0.0218
-4 -5 18 -1.2904 0.0057
-4 -5 19 -0.1211 0.0123
-4 -4 1 -3.4919 -0.1477
-4 -4 2 -7.2219 -0.1426
-4 -4 3 -2.1844 0.0501
-4 -4 4 4.1460 0.0699
-4 -4 5 4.4854 0.0263
-4 -4 6 0.9736 0.0141
-4 -4 7 -2.5650 0.0040
-4 -4 8 -1.3972 0.0118
-4 -4 9 -0.6321 -0.0112
-4 -4 10 -0.0320 -0.0109
-4 -4 11 -0.6742 -0.0003
-4 -4 12 -0.8963 -0.0080
-4 -4 13 2.0631 -0.0034
-4 -4 14 3.2246 0.0029
-4 -4 15 -0.1475 -0.0097
-4 -4 16 -3.1183 -0.0009
-4 -4 17 -1.4083 0.0087
-4 -4 18 1.4521 -0.0194
-4 -4 19 0.7346 -0.0010
-4 -3 1 -4.3808 -0.0015
-4 -3 2 1.7949 0.1311
-4 -3 3 4.7085 0.0686
-4 -3 4 3.5650 -0.0281
-4 -3 5 -0.9094 -0.0450
-4 -3 6 -4.5094 -0.0220
-4 -3 7 -1.1224 -0.0048
-4 -3 8 0.7448 -0.0121
-4 -3 9 0.9049 0.0011
-4 -3 10 -0.1762 0.0037
-4 -3 11 0.5280 0.0050
-4 -3 12 2.1728 -0.0007
-4 -3 13 1.4132 0.0007
-4 -3 14 -2.0866 0.0043
-4 -3 15 -3.2763 -0.0039
-4 -3 16 -0.5878 0.0026
-4 -3 17 2.2013 0.0099
-4 -3 18 1.3050 0.0030
-4 -3 19 -0.3143 -0.0068
-4 -3 20 -0.0642 -0.0033
-4 -2 1 4.7450 0.0604
-4 -2 2 4.6528 -0.1127
-4 -2 3 1.1276 -0.0932
-4 -2 4 -4.0027 0.0090
-4 -2 5 -4.0936 0.0374
-4 -2 6 1.5091 0.0132
-4 -2 7 1.7365 0.0012
-4 -2 8 0.6342 0.0099
-4 -2 9 -0.2582 0.0006
-4 -2 10 0.7889 0.0039
-4 -2 11 0.9858 -0.0069
-4 -2 12 -0.1418 0.0017
-4 -2 13 -3.0643 0.0025
-4 -2 14 -2.8825 -0.0086
-4 -2 15 1.4462 0.0063
-4 -2 16 4.2653 0.0043
-4 -2 17 0.7513 -0.0068
-4 -2 18 -1.7255 0.0037
-4 -2 19 -0.7280 0.0051
-4 -2 20 -0.4905 -0.0112
-4 -1 1 1.8530 -0.0846
-4 -1 2 -2.6607 0.1143
-4 -1 3 -3.8989 0.1015
-4 -1 4 -1.3606 0.0076
-4 -1 5 1.2291 -0.0414
-4 -1 6 1.4974 -0.0183
-4 -1 7 1.5325 0.0090
-4 -1 8 -0.7032 -0.0127
-4 -1 9 0.2560 -0.0016
-4 -1 10 -0.2822 0.0004
-4 -1 11 -1.8021 0.0014
-4 -1 12 -2.0431 0.0011
-4 -1 13 0.6982 0.0034
-4 -1 14 2.9262 0.0027
-4 -1 15 2.7909 0.0023
-4 -1 16 -0.8497 -0.0026
-4 -1 17 -2.1447 -0.0105
-4 -1 18 -1.6437 0.0002
-4 -1 19 -0.3561 0.0063
-4 -1 20 1.4079 0.0010
-4 0 1 -4.8181 0.1532
-4 0 2 -2.2482 -0.0704
-4 0 3 0.5025 -0.1022
-4 0 4 1.8464 -0.0671
-4 0 5 2.2584 0.0156
-4 0 6 0.5663 0.0458
-4 0 7 -1.2600 -0.0156
-4 0 8 0.1250 0.0035
-4 0 9 -1.5888 0.0270
-4 0 10 -1.0618 0.0017
-4 0 11 0.3997 -0.0133
-4 0 12 1.6277 0.0037
-4 0 13 2.4954 -0.0065
-4 0 14 1.4525 -0.0022
-4 0 15 -3.2927 -0.0008
-4 0 16 -3.4123 -0.0047
-4 0 17 -0.4045 0.0055
-4 0 18 2.1023 -0.0008
-4 0 19 1.8271 0.0016
-4 0 20 0.0133 0.0013
-4 1 1 1.1289 -0.2579
-4 1 2 1.6527 0.0099
-4 1 3 2.3153 0.0811
-4 1 4 1.6401 0.0638
-4 1 5 -0.2358 0.0276
-4 1 6 -1.5514 -0.0135
-4 1 7 -1.5477 0.0022
-4 1 8 -1.4797 0.0009
-4 1 9 0.8195 -0.0193
-4 1 10 1.5443 -0.0210
-4 1 11 2.4326 0.0101
-4 1 12 0.5543 -0.0003
-4 1 13 -2.6182 -0.0034
-4 1 14 -3.3024 0.0028
-4 1 15 -0.3136 0.0073
-4 1 16 1.4274 0.0015
-4 1 17 2.7618 0.0021
-4 1 18 1.3133 0.0091
-4 1 19 -0.7480 -0.0132
-4 1 20 -1.2728 -0.0040
-4 2 1 2.2768 0.1721
-4 2 2 1.6223 0.1474
-4 2 3 -0.7473 0.0027
-4 2 4 -1.5291 -0.0994
-4 2 5 -2.0492 -0.0301
-4 2 6 -1.4381 0.0103
-4 2 7 0.1704 -0.0096
-4 2 8 2.2856 -0.0026
-4 2 9 2.6239 -0.0092
-4 2 10 0.6964 0.0158
-4 2 11 -3.1059 0.0113
-4 2 12 -2.3569 -0.0014
-4 2 13 -0.3519 0.0077
-4 2 14 0.8339 0.0109
-4 2 15 2.6774 -0.0158
-4 2 16 2.8151 -0.0021
-4 2 17 -1.4165 0.0067
-4 2 18 -2.2825 -0.0161
-4 2 19 -1.0473 0.0045
-4 2 20 -0.2022 -0.0005
-4 3 1 -1.2439 0.0050
-4 3 2 -1.2712 -0.1785
-4 3 3 -1.4810 -0.1090
-4 3 4 -1.9669 0.1159
-4 3 5 0.5407 0.0502
-4 3 6 2.5810 -0.0490
-4 3 7 2.6112 0.0030
-4 3 8 0.6111 0.0237
-4 3 9 -1.9399 0.0158
-4 3 10 -3.2005 -0.0088
-4 3 11 -1.2940 -0.0080
-4 3 12 1.2545 0.0036
-4 3 13 3.0930 -0.0009
-4 3 14 2.1452 -0.0215
-4 3 15 -0.9038 0.0033
-4 3 16 -2.6408 0.0052
-4 3 17 -1.4670 -0.0129
-4 3 18 -0.5291 0.0093
-4 3 19 1.1283 0.0054
-4 3 20 1.3494 0.0148
-4 4 1 -1.3689 0.0516
-4 4 2 -0.6039 0.0874
-4 4 3 0.4199 0.0674
-4 4 4 2.0461 -0.0281
-4 4 5 1.8706 -0.0522
-4 4 6 1.1930 0.0114
-4 4 7 -1.3553 0.0326
-4 4 8 -3.5759 -0.0184
-4 4 9 -2.6575 -0.0364
-4 4 10 1.2477 0.0164
-4 4 11 4.1598 0.0119
-4 4 12 2.3240 -0.0133
-4 4 13 -1.1461 -0.0145
-4 4 14 -2.4148 0.0148
-4 4 15 -1.9052 0.0096
-4 4 16 -0.4347 -0.0027
-4 4 17 1.3983 0.0155
-4 4 18 1.8842 0.0052
-4 4 19 0.2061 0.0002
-4 4 20 -0.0875 -0.0223
-4 5 1 1.3089 -0.0027
-4 5 2 0.1250 -0.0936
-4 5 3 1.2805 -0.0746
-4 5 4 1.1168 -0.0161
-4 5 5 -0.3665 0.0445
-4 5 6 -3.5042 0.0307
-4 5 7 -2.7313 -0.0394
-4 5 8 1.1906 -0.0112
-4 5 9 3.5400 0.0437
-4 5 10 3.0513 -0.0071
-4 5 11 0.0757 -0.0199
-4 5 12 -2.5577 0.0125
-4 5 13 -3.3419 0.0209
-4 5 14 -0.5096 -0.0036
-4 5 15 1.8343 -0.0022
-4 5 16 1.7579 0.0060
-4 5 17 0.8355 -0.0155
-4 5 18 -0.2804 -0.0110
-4 5 19 -0.9613 -0.0193
-4 5 20 -1.0285 0.0099
-4 6 1 -0.1477 -0.1679
-4 6 2 1.3264 0.0094
-4 6 3 -0.1782 0.1383
-4 6 4 -1.2823 0.0554
-4 6 5 -2.8276 -0.0408
-4 6 6 -0.3210 -0.0359
-4 6 7 3.1360 0.0165
-4 6 8 3.8490 0.0269
-4 6 9 1.0809 -0.0163
-4 6 10 -3.2689 -0.0074
-4 6 11 -4.1916 0.0131
-4 6 12 -1.6530 0.0010
-4 6 13 2.5801 -0.0155
-4 6 14 2.7453 -0.0073
-4 6 15 1.0514 -0.0073
-4 6 16 -0.8337 -0.0076
-4 6 17 -1.5290 0.0041
-4 6 18 -0.4443 -0.0119
-4 6 19 0.2856 0.0338
-4 7 1 1.0244 0.1177
-4 7 2 -0.3840 0.1008
-4 7 3 -1.2365 -0.0505
-4 7 4 -1.7147 -0.0901
-4 7 5 1.5237 -0.0002
-4 7 6 3.3204 0.0462
-4 7 7 2.1536 0.0009
-4 7 8 -2.4681 -0.0361
-4 7 9 -5.1389 0.0044
-4 7 10 -1.7799 0.0172
-4 7 11 1.9766 -0.0125
-4 7 12 3.8811 -0.0223
-4 7 13 1.8028 0.0009
-4 7 14 -0.6377 0.0156
-4 7 15 -2.2468 0.0102
-4 7 16 -0.7860 0.0067
-4 7 17 0.4007 0.0064
-4 7 18 -0.0215 0.0353
-4 7 19 0.3320 -0.0214
-4 8 1 -0.4697 -0.0663
-4 8 2 -1.4328 -0.0893
-4 8 3 -0.8103 0.0001
-4 8 4 2.7685 0.0764
-4 8 5 2.3760 0.0099
-4 8 6 -0.3444 -0.0532
-4 8 7 -4.4732 -0.0034
-4 8 8 -3.6511 0.0326
-4 8 9 2.0718 -0.0048
-4 8 10 4.5392 -0.0171
-4 8 11 2.8300 -0.0041
-4 8 12 -1.0995 0.0215
-4 8 13 -2.3251 0.0281
-4 8 14 -2.2630 0.0008
-4 8 15 0.0688 -0.0033
-4 8 16 1.2573 -0.0144
-4 8 17 0.6306 -0.0098
-4 8 18 -0.2855 -0.0242
-4 9 1 -1.1530 0.0721
-4 9 2 0.0881 0.0803
-4 9 3 2.7390 0.0001
-4 9 4 0.0552 -0.0676
-4 9 5 -1.8929 -0.0217
-4 9 6 -3.2301 0.0389
-4 9 7 -0.5438 0.0156
-4 9 8 3.8481 -0.0157
-4 9 9 3.9015 -0.0048
-4 9 10 -0.0163 0.0103
-4 9 11 -3.7254 0.0247
-4 9 12 -2.5619 -0.0011
-4 9 13 -0.3929 -0.0278
-4 9 14 1.8224 -0.0076
-4 9 15 1.2259 -0.0184
-4 9 16 -0.1648 -0.0028
-4 9 17 -0.4167 0.0031
-4 10 1 -0.1564 -0.0083
-4 10 2 1.4411 -0.0770
-4 10 3 -0.5597 -0.0536
-4 10 4 -2.2070 0.0278
-4 10 5 -2.1569 0.0476
-4 10 6 2.2092 0.0043
-4 10 7 4.1893 -0.0173
-4 10 8 1.1069 0.0014
-4 10 9 -3.0976 0.0065
-4 10 10 -3.9174 -0.0091
-4 10 11 -0.0666 -0.0137
-4 10 12 1.9366 0.0014
-4 10 13 1.7261 -0.0001
-4 10 14 0.2798 -0.0212
-4 10 15 -0.1702 0.0166
-4 10 16 -0.5342 0.0280
-4 11 1 0.9921 -0.0629
-4 11 2 -0.5114 0.0677
-4 11 3 -1.3457 0.0711
-4 11 4 0.3695 0.0007
-4 11 5 2.7128 -0.0256
-4 11 6 1.3869 -0.0142
-4 11 7 -1.0007 0.0002
-4 11 8 -2.7784 0.0018
-4 11 9 -2.0354 -0.0028
-4 11 10 1.4296 0.0001
-4 11 11 2.3680 0.0007
-4 11 12 1.2111 -0.0008
-4 11 13 -0.7098 0.0002
-4 11 14 -0.9981 0.0193
-4 11 15 -0.5308 0.0057
-4 12 1 -0.1303 0.0918
-4 12 2 0.0466 -0.0155
-4 12 3 0.5703 -0.0590
-4 12 4 1.7818 -0.0086
-4 12 5 0.2337 0.0258
-4 12 6 -2.2964 -0.0023
-4 12 7 -2.3331 -0.0191
-4 12 8 0.2627 0.0000
-4 12 9 2.5461 0.0177
-4 12 10 1.5771 0.0070
-4 12 11 -0.4696 -0.0140
-4 12 12 -1.5818 -0.0122
-4 12 13 -0.4587 0.0189
-4 13 1 0.1899 -0.0435
-4 13 2 0.1365 -0.0392
-4 13 3 0.4065 0.0234
-4 13 4 -1.3253 0.0355
-4 13 5 -1.5121 -0.0294
-4 13 6 0.0484 -0.0157
-4 13 7 0.9472 0.0285
-4 13 8 1.5979 0.0102
-4 13 9 0.5438 -0.0246
-4 13 10 -0.9881 -0.0120
-4 13 11 -1.1479 0.0244
-4 14 1 -0.1067 0.0231
-4 14 2 -0.4927 0.0142
-4 14 3 -0.8674 -0.0052
-4 14 4 -0.3513 -0.0299
-4 14 5 0.7178 0.0054
-4 14 6 1.3246 0.0223
-4 14 7 0.9048 0.0016
-3 -17 1 -1.0601 -0.0294
-3 -17 2 -0.6642 -0.0103
-3 -16 1 -0.7206 -0.0246
-3 -16 2 1.2466 0.0081
-3 -16 3 1.1475 0.0054
-3 -16 4 0.5645 -0.0331
-3 -16 5 -0.9343 -0.0180
-3 -16 6 -0.6353 0.0117
-3 -15 1 2.5528 -0.0141
-3 -15 2 1.5959 0.0199
-3 -15 3 -0.5750 0.0081
-3 -15 4 -2.1287 0.0046
-3 -15 5 -0.6283 0.0331
-3 -15 6 0.2569 0.0235
-3 -15 7 1.1640 -0.0209
-3 -15 8 0.5065 -0.0255
-3 -14 1 0.8745 0.0634
-3 -14 2 -2.4184 0.0339
-3 -14 3 -2.9107 -0.0425
-3 -14 4 0.1647 -0.0171
-3 -14 5 1.6739 -0.0044
-3 -14 6 1.7943 -0.0273
-3 -14 7 -0.2877 -0.0098
-3 -14 8 -0.9950 0.0019
-3 -14 9 -0.8097 0.0163
-3 -14 10 0.3551 0.0339
-3 -13 1 -4.4816 -0.0115
-3 -13 2 -2.0015 -0.0432
-3 -13 3 2.3693 -0.0188
-3 -13 4 2.7872 0.0124
-3 -13 5 0.8424 0.0269
-3 -13 6 -1.6355 0.0194
-3 -13 7 -1.3312 0.0189
-3 -13 8 -0.4522 0.0141
-3 -13 9 1.0966 -0.0219
-3 -13 10 0.1787 -0.0165
-3 -13 11 -0.3870 -0.0035
-3 -13 12 0.0321 -0.0236
-3 -12 1 1.1309 0.0143
-3 -12 2 4.0096 0.0411
-3 -12 3 2.5054 0.0388
-3 -12 4 -1.2503 0.0091
-3 -12 5 -2.9015 -0.0301
-3 -12 6 -0.8587 -0.0278
-3 -12 7 0.5735 -0.0200
-3 -12 8 1.6175 -0.0066
-3 -12 9 -0.0689 0.0058
-3 -12 10 -0.5712 -0.0042
-3 -12 11 0.1325 0.0170
-3 -12 12 0.8598 0.0212
-3 -12 13 -0.0339 -0.0064
-3 -11 1 3.9481 -0.0109
-3 -11 2 0.4574 -0.0585
-3 -11 3 -4.0078 -0.0362
-3 -11 4 -2.3527 -0.0074
-3 -11 5 1.2033 0.0041
-3 -11 6 1.2626 0.0096
-3 -11 7 0.7917 0.0295
-3 -11 8 -0.0284 0.0189
-3 -11 9 0.1622 0.0081
-3 -11 10 -0.3454 0.0020
-3 -11 11 0.1605 -0.0176
-3 -11 12 -0.5339 0.0064
-3 -11 13 -1.3660 -0.0082
-3 -11 14 0.2591 -0.0452
-3 -11 15 1.0785 0.0208
-3 -10 1 -2.3567 -0.0256
-3 -10 2 -4.6049 0.0035
-3 -10 3 -0.4124 0.0473
-3 -10 4 2.5717 0.0522
-3 -10 5 2.0723 0.0070
-3 -10 6 0.3226 -0.0143
-3 -10 7 -0.9070 -0.0125
-3 -10 8 -0.7855 -0.0210
-3 -10 9 -0.7010 -0.0243
-3 -10 10 0.6326 0.0043
-3 -10 11 -0.7055 0.0001
-3 -10 12 -1.3097 -0.0114
-3 -10 13 1.4303 0.0333
-3 -10 14 1.8244 0.0090
-3 -10 15 0.2790 -0.0380
-3 -10 16 -0.8233 0.0259
-3 -9 1 -3.4590 0.0745
-3 -9 2 3.2149 -0.0035
-3 -9 3 3.8332 -0.0478
-3 -9 4 0.5709 -0.0413
-3 -9 5 -2.0846 -0.0260
-3 -9 6 -1.1433 0.0012
-3 -9 7 0.1775 0.0116
-3 -9 8 -0.7423 0.0100
-3 -9 9 -0.4995 0.0207
-3 -9 10 0.2400 0.0042
-3 -9 11 1.5709 0.0030
-3 -9 12 1.6653 -0.0019
-3 -9 13 -0.1502 -0.0138
-3 -9 14 -0.9162 0.0313
-3 -9 15 -1.6375 -0.0028
-3 -9 16 -0.5249 -0.0683
-3 -9 17 0.9780 0.0288
-3 -8 1 5.5183 -0.1049
-3 -8 2 1.4649 -0.0281
-3 -8 3 -1.0145 0.0560
-3 -8 4 -2.5616 0.0246
-3 -8 5 -1.6804 0.0132
-3 -8 6 0.2592 0.0352
-3 -8 7 0.8741 -0.0045
-3 -8 8 1.1588 -0.0285
-3 -8 9 0.8266 -0.0011
-3 -8 10 0.4462 -0.0014
-3 -8 11 0.2144 -0.0177
-3 -8 12 -0.4925 0.0082
-3 -8 13 -1.8150 -0.0024
-3 -8 14 -2.2191 -0.0211
-3 -8 15 1.2811 0.0380
-3 -8 16 2.1777 0.0185
-3 -8 17 0.0934 -0.0545
-3 -8 18 -0.0432 0.0166
-3 -7 1 -0.2720 0.0360
-3 -7 2 -3.5107 0.0962
-3 -7 3 -4.0942 0.0118
-3 -7 4 0.8001 -0.0674
-3 -7 5 3.1592 -0.0280
-3 -7 6 0.8356 -0.0144
-3 -7 7 -0.2705 -0.0163
-3 -7 8 0.4936 0.0151
-3 -7 9 0.5588 0.0074
-3 -7 10 -1.1829 0.0038
-3 -7 11 -2.6463 0.0243
-3 -7 12 -1.4706 -0.0019
-3 -7 13 1.2708 -0.0035
-3 -7 14 3.5459 0.0014
-3 -7 15 0.8712 -0.0237
-3 -7 16 -1.6294 0.0291
-3 -7 17 -0.8773 0.0216
-3 -7 18 -0.0421 -0.0755
-3 -6 1 -5.1628 -0.0560
-3 -6 2 -1.0468 -0.0786
-3 -6 3 3.7360 -0.0409
-3 -6 4 2.3505 0.0228
-3 -6 5 -0.0701 0.0502
-3 -6 6 -0.3782 0.0255
-3 -6 7 -0.9106 0.0063
-3 -6 8 -1.1775 0.0150
-3 -6 9 -1.1445 0.0007
-3 -6 10 -0.5850 -0.0243
-3 -6 11 0.4066 -0.0077
-3 -6 12 2.0938 0.0073
-3 -6 13 3.3406 -0.0144
-3 -6 14 -0.7030 -0.0032
-3 -6 15 -3.4318 0.0118
-3 -6 16 -1.1340 -0.0298
-3 -6 17 1.0746 0.0032
-3 -6 18 0.6757 0.0532
-3 -6 19 -0.0989 -0.0261
-3 -5 1 1.3892 0.0464
-3 -5 2 4.6686 0.1441
-3 -5 3 2.1150 0.0378
-3 -5 4 -1.4505 0.0039
-3 -5 5 -2.4709 -0.0173
-3 -5 6 -1.0382 -0.0451
-3 -5 7 0.6008 -0.0059
-3 -5 8 -0.3692 -0.0115
-3 -5 9 -0.1296 -0.0207
-3 -5 10 1.7535 0.0169
-3 -5 11 2.9097 -0.0014
-3 -5 12 0.9201 -0.0101
-3 -5 13 -3.7594 0.0240
-3 -5 14 -3.5313 0.0041
-3 -5 15 0.6739 -0.0113
-3 -5 16 2.7680 0.0197
-3 -5 17 1.2024 -0.0099
-3 -5 18 -0.9998 -0.0024
-3 -5 19 -0.8529 0.0513
-3 -5 20 0.7315 -0.0482
-3 -4 1 4.6059 0.1045
-3 -4 2 -0.3739 -0.1232
-3 -4 3 -3.0828 -0.1151
-3 -4 4 -2.0106 -0.0149
-3 -4 5 0.5065 0.0157
-3 -4 6 1.2631 0.0150
-3 -4 7 -0.5317 0.0061
-3 -4 8 0.7846 0.0158
-3 -4 9 1.9619 0.0143
-3 -4 10 0.9230 -0.0020
-3 -4 11 -1.5943 0.0065
-3 -4 12 -3.6422 0.0006
-3 -4 13 -2.1766 -0.0084
-3 -4 14 2.3650 0.0061
-3 -4 15 4.4486 0.0040
-3 -4 16 0.3823 -0.0116
-3 -4 17 -3.1389 0.0173
-3 -4 18 -0.5249 -0.0111
-3 -4 19 1.3915 -0.0581
-3 -4 20 -0.8482 0.0299
-3 -3 1 -1.8117 -0.1212
-3 -3 2 -2.2576 -0.0449
-3 -3 3 -1.8905 0.0921
-3 -3 4 0.1041 0.0922
-3 -3 5 1.5622 -0.0033
-3 -3 6 0.3530 -0.0185
-3 -3 7 1.1142 0.0022
-3 -3 8 0.8236 -0.0118
-3 -3 9 -0.7602 -0.0063
-3 -3 10 -2.9888 -0.0012
-3 -3 11 -2.1654 -0.0033
-3 -3 12 1.0209 0.0062
-3 -3 13 3.9384 -0.0046
-3 -3 14 2.8064 -0.0056
-3 -3 15 -1.6089 -0.0011
-3 -3 16 -3.4515 -0.0014
-3 -3 17 -0.3910 -0.0099
-3 -3 18 1.0967 0.0017
-3 -3 19 0.1456 0.0080
-3 -3 20 0.7474 -0.0054
-3 -3 21 -0.4112 0.0472
-3 -2 1 -2.9300 0.1579
-3 -2 2 -1.7369 0.0722
-3 -2 3 1.3301 -0.0543
-3 -2 4 2.4371 -0.0883
-3 -2 5 0.7747 -0.0194
-3 -2 6 0.6607 0.0198
-3 -2 7 -0.3817 0.0031
-3 -2 8 -1.5462 0.0004
-3 -2 9 -2.6904 0.0021
-3 -2 10 -0.0331 0.0071
-3 -2 11 2.6367 -0.0012
-3 -2 12 3.7442 -0.0109
-3 -2 13 0.8980 0.0042
-3 -2 14 -3.6052 -0.0004
-3 -2 15 -4.3737 -0.0013
-3 -2 16 0.7784 0.0043
-3 -2 17 2.9705 0.0036
-3 -2 18 0.9340 0.0015
-3 -2 19 -0.3534 0.0216
-3 -2 20 -0.8420 0.0151
-3 -2 21 0.3508 -0.0505
-3 -1 1 0.0572 -0.2241
-3 -1 2 2.0451 -0.0580
-3 -1 3 3.1041 0.0541
-3 -1 4 2.3862 0.0543
-3 -1 5 -0.7877 0.0263
-3 -1 6 -3.8965 -0.0074
-3 -1 7 -2.2785 -0.0056
-3 -1 8 -0.3306 0.0029
-3 -1 9 2.9541 -0.0055
-3 -1 10 3.4590 -0.0097
-3 -1 11 0.9406 0.0013
-3 -1 12 -3.3345 0.0023
-3 -1 13 -3.5549 0.0033
-3 -1 14 -1.0237 0.0084
-3 -1 15 2.5320 0.0013
-3 -1 16 2.5572 0.0039
-3 -1 17 1.0339 -0.0072
-3 -1 18 -0.9322 -0.0054
-3 -1 19 -1.7160 -0.0018
-3 -1 20 -0.1444 -0.0122
-3 -1 21 -0.1019 0.0004
-3 0 1 3.0061 0.1571
-3 0 2 3.4779 0.0898
-3 0 3 -0.1571 0.0358
-3 0 4 -5.1865 -0.0448
-3 0 5 -4.1831 -0.0712
-3 0 6 0.6252 0.0049
-3 0 7 2.5630 0.0174
-3 0 8 4.0754 -0.0195
-3 0 9 1.0936 0.0045
-3 0 10 -2.4000 0.0246
-3 0 11 -3.5152 -0.0031
-3 0 12 -1.4316 0.0033
-3 0 13 0.5740 0.0006
-3 0 14 4.0237 -0.0142
-3 0 15 2.8976 -0.0008
-3 0 16 -1.0756 -0.0025
-3 0 17 -3.5373 0.0004
-3 0 18 -1.3969 0.0010
-3 0 19 0.9137 0.0002
-3 0 20 0.6854 0.0057
-3 0 21 0.9184 0.0105
-3 1 1 2.0553 -0.1031
-3 1 2 -3.9863 -0.1260
-3 1 3 -6.1222 -0.0918
-3 1 4 -1.0254 0.0219
-3 1 5 3.9047 0.0704
-3 1 6 5.2496 0.0149
-3 1 7 2.6703 -0.0118
-3 1 8 -3.3298 0.0113
-3 1 9 -4.4855 0.0115
-3 1 10 -2.3322 -0.0189
-3 1 11 2.0082 -0.0099
-3 1 12 3.8940 -0.0017
-3 1 13 2.5483 -0.0015
-3 1 14 -1.5826 -0.0011
-3 1 15 -2.6087 0.0040
-3 1 16 -2.2639 0.0050
-3 1 17 -0.0092 0.0009
-3 1 18 1.4109 0.0123
-3 1 19 1.5900 -0.0072
-3 1 20 0.8116 -0.0152
-3 1 21 -0.9620 -0.0083
-3 2 1 -5.3242 -0.0410
-3 2 2 -2.5180 0.0659
-3 2 3 3.1919 0.1628
-3 2 4 5.8994 0.0233
-3 2 5 3.4265 -0.0639
-3 2 6 -2.5529 -0.0216
-3 2 7 -5.8313 -0.0021
-3 2 8 -3.2488 0.0029
-3 2 9 1.5687 -0.0119
-3 2 10 5.3900 -0.0107
-3 2 11 1.9956 0.0120
-3 2 12 -1.5919 0.0130
-3 2 13 -2.1435 -0.0078
-3 2 14 -2.0985 0.0155
-3 2 15 -1.5471 0.0036
-3 2 16 2.4492 -0.0168
-3 2 17 2.6401 0.0070
-3 2 18 0.6110 -0.0061
-3 2 19 -0.6554 -0.0058
-3 2 20 -1.2362 0.0031
-3 2 21 -0.7148 0.0187
-3 3 1 -0.2875 0.1542
-3 3 2 4.4549 0.0956
-3 3 3 5.0893 -0.1937
-3 3 4 -1.4898 -0.1014
-3 3 5 -6.1702 0.0722
-3 3 6 -4.0700 0.0267
-3 3 7 0.9881 -0.0203
-3 3 8 4.9177 0.0032
-3 3 9 4.2633 0.0208
-3 3 10 -0.9556 0.0094
-3 3 11 -3.4902 -0.0005
-3 3 12 -3.1781 -0.0111
-3 3 13 -0.2947 0.0079
-3 3 14 2.6123 -0.0094
-3 3 15 2.6329 -0.0092
-3 3 16 0.2240 0.0103
-3 3 17 -0.4184 -0.0067
-3 3 18 -1.4958 -0.0041
-3 3 19 -1.4416 0.0012
-3 3 20 -0.1572 0.0165
-3 3 21 0.8372 -0.0098
-3 4 1 3.9471 -0.0978
-3 4 2 0.9680 -0.0721
-3 4 3 -4.4540 0.0741
-3 4 4 -4.4801 0.0769
-3 4 5 -0.3471 0.0040
-3 4 6 4.1912 -0.0301
-3 4 7 4.9740 0.0140
-3 4 8 0.8054 0.0249
-3 4 9 -4.0386 -0.0311
-3 4 10 -4.8773 -0.0166
-3 4 11 -0.5594 0.0047
-3 4 12 3.8549 0.0049
-3 4 13 2.5355 -0.0083
-3 4 14 -0.0123 0.0006
-3 4 15 -0.5149 -0.0007
-3 4 16 -1.5931 -0.0003
-3 4 17 -1.8376 0.0049
-3 4 18 0.4444 -0.0048
-3 4 19 0.6669 0.0168
-3 4 20 0.7248 -0.0024
-3 4 21 0.6502 -0.0007
-3 5 1 -0.2344 0.0975
-3 5 2 -3.9393 0.0646
-3 5 3 -2.6526 -0.0132
-3 5 4 2.4424 -0.0408
-3 5 5 5.4663 -0.0526
-3 5 6 1.6469 0.0224
-3 5 7 -3.6165 0.0210
-3 5 8 -4.5763 -0.0444
-3 5 9 -1.7949 0.0016
-3 5 10 2.7848 0.0237
-3 5 11 4.0479 -0.0006
-3 5 12 1.5222 -0.0105
-3 5 13 -1.5565 0.0099
-3 5 14 -2.4219 0.0009
-3 5 15 -1.3814 0.0041
-3 5 16 0.4939 0.0074
-3 5 17 0.9383 -0.0012
-3 5 18 0.7580 0.0176
-3 5 19 1.0386 -0.0110
-3 5 20 -0.4282 -0.0138
-3 5 21 -0.6782 -0.0104
-3 6 1 -3.7581 -0.0233
-3 6 2 0.6237 -0.2031
-3 6 3 3.8186 -0.0442
-3 6 4 3.2622 0.0890
-3 6 5 -1.5765 0.0507
-3 6 6 -4.4703 -0.0215
-3 6 7 -2.8142 -0.0250
-3 6 8 1.5730 0.0106
-3 6 9 4.9619 0.0160
-3 6 10 2.8862 0.0081
-3 6 11 -1.3371 -0.0112
-3 6 12 -4.0278 0.0077
-3 6 13 -1.8797 0.0024
-3 6 14 0.7698 0.0015
-3 6 15 1.6884 0.0004
-3 6 16 0.9362 -0.0065
-3 6 17 0.1980 0.0038
-3 6 18 -0.5034 -0.0278
-3 6 19 -0.5499 -0.0159
-3 6 20 0.0681 0.0032
-3 7 1 2.1865 -0.0985
-3 7 2 3.4417 0.1309
-3 7 3 1.2365 0.1130
-3 7 4 -3.5631 -0.0329
-3 7 5 -3.4810 -0.0555
-3 7 6 -0.0653 0.0023
-3 7 7 4.0439 0.0213
-3 7 8 4.2401 0.0036
-3 7 9 -0.9351 -0.0088
-3 7 10 -4.0191 -0.0112
-3 7 11 -3.2852 0.0183
-3 7 12 0.3982 -0.0035
-3 7 13 2.1320 -0.0150
-3 7 14 2.1572 -0.0060
-3 7 15 -0.1097 -0.0028
-3 7 16 -0.8425 -0.0060
-3 7 17 -0.2009 -0.0206
-3 7 18 -0.2029 0.0250
-3 7 19 -0.5373 0.0277
-3 7 20 0.1855 0.0130
-3 8 1 2.3741 0.0818
-3 8 2 -1.5021 -0.0316
-3 8 3 -4.4888 -0.0670
-3 8 4 -1.2654 -0.0194
-3 8 5 2.1851 0.0347
-3 8 6 4.5194 0.0049
-3 8 7 1.4608 -0.0256
-3 8 8 -4.3111 0.0099
-3 8 9 -4.2369 0.0119
-3 8 10 -0.2928 -0.0017
-3 8 11 3.1339 -0.0201
-3 8 12 2.4387 -0.0066
-3 8 13 1.0096 0.0058
-3 8 14 -1.2480 0.0040
-3 8 15 -1.2350 0.0055
-3 8 16 -0.4348 0.0108
-3 8 17 0.2975 0.0274
-3 8 18 0.2274 -0.0056
-3 8 19 -0.0055 0.0014
-3 9 1 -2.2294 -0.0879
-3 9 2 -3.6264 0.0565
-3 9 3 1.3470 0.0494
-3 9 4 3.5743 -0.0048
-3 9 5 2.5340 -0.0238
-3 9 6 -1.8564 -0.0056
-3 9 7 -4.2686 0.0154
-3 9 8 -1.8101 0.0028
-3 9 9 2.0702 -0.0036
-3 9 10 4.1212 -0.0153
-3 9 11 1.4192 0.0089
-3 9 12 -1.2802 0.0138
-3 9 13 -2.4639 -0.0043
-3 9 14 -0.6968 0.0084
-3 9 15 0.3630 0.0145
-3 9 16 0.4876 0.0014
-3 9 17 -0.1924 -0.0270
-3 9 18 0.0734 -0.0085
-3 10 1 -1.2251 0.1210
-3 10 2 2.9150 -0.0028
-3 10 3 2.9963 -0.0547
-3 10 4 0.5087 -0.0290
-3 10 5 -3.9577 0.0033
-3 10 6 -3.2706 0.0240
-3 10 7 1.0708 0.0121
-3 10 8 3.9169 -0.0122
-3 10 9 2.9250 -0.0102
-3 10 10 -1.7370 0.0167
-3 10 11 -2.9847 -0.0100
-3 10 12 -1.1161 -0.0059
-3 10 13 0.6163 0.0284
-3 10 14 0.1982 -0.0006
-3 10 15 0.7373 -0.0291
-3 10 16 0.6019 -0.0304
-3 10 17 -0.0426 0.0169
-3 11 1 1.9975 -0.1145
-3 11 2 1.3049 -0.0542
-3 11 3 -1.6341 0.0210
-3 11 4 -4.0138 0.0467
-3 11 5 -0.0726 0.0174
-3 11 6 2.7638 -0.0167
-3 11 7 2.5148 -0.0115
-3 11 8 0.5833 0.0037
-3 11 9 -2.5815 0.0014
-3 11 10 -2.3090 -0.0109
-3 11 11 -0.2135 0.0145
-3 11 12 1.3433 0.0145
-3 11 13 1.1772 -0.0157
-3 11 14 0.7300 -0.0180
-3 11 15 -0.3146 -0.0162
-3 11 16 -0.4948 0.0284
-3 12 1 -1.0001 0.0606
-3 12 2 -2.1970 0.0480
-3 12 3 -1.9371 0.0127
-3 12 4 1.6280 -0.0304
-3 12 5 3.1259 -0.0071
-3 12 6 1.5100 0.0204
-3 12 7 -1.7657 -0.0084
-3 12 8 -3.1216 -0.0210
-3 12 9 -0.5764 0.0042
-3 12 10 1.4696 0.0288
-3 12 11 1.7170 0.0041
-3 12 12 0.2457 -0.0289
-3 12 13 -0.4280 -0.0223
-3 12 14 -0.3625 0.0022
-3 12 15 -0.4634 0.0435
-3 13 1 -0.7886 0.0018
-3 13 2 0.2980 -0.0117
-3 13 3 2.4924 -0.0414
-3 13 4 1.6255 0.0182
-3 13 5 -0.9652 0.0176
-3 13 6 -2.1925 -0.0267
-3 13 7 -1.3909 -0.0075
-3 13 8 0.5889 0.0253
-3 13 9 1.4413 0.0138
-3 13 10 1.0785 -0.0273
-3 13 11 -0.2895 -0.0236
-3 13 12 -0.6331 0.0170
-3 13 13 -0.6228 0.0207
-3 14 1 1.6141 0.0157
-3 14 2 1.6424 -0.0004
-3 14 3 -0.4101 0.0247
-3 14 4 -1.7005 -0.0087
-3 14 5 -1.7603 -0.0194
-3 14 6 -0.1397 0.0016
-3 14 7 1.9328 0.0203
-3 14 8 1.1647 0.0051
-3 14 9 -0.1630 -0.0248
-3 14 10 -0.7362 0.0004
-3 14 11 -0.5367 0.0254
-3 15 1 0.1170 -0.0007
-3 15 2 -1.2094 -0.0223
-3 15 3 -1.4641 -0.0198
-3 15 4 -0.1221 0.0203
-3 15 5 1.4002 0.0069
-3 15 6 1.1612 -0.0004
-3 15 7 -0.1870 -0.0073
-2 -17 1 0.4405 0.0061
-2 -17 2 -0.7876 -0.0312
-2 -16 1 -1.5279 0.0133
-2 -16 2 -0.9715 0.0030
-2 -16 3 -0.2501 0.0168
-2 -16 4 1.0477 -0.0007
-2 -16 5 0.1972 -0.0311
-2 -16 6 -0.0791 -0.0195
-2 -15 1 -0.5282 -0.0331
-2 -15 2 1.4209 -0.0252
-2 -15 3 1.8721 -0.0035
-2 -15 4 -0.3278 -0.0244
-2 -15 5 -0.3527 -0.0005
-2 -15 6 -0.3218 0.0404
-2 -15 7 0.2367 0.0261
-2 -15 8 -0.3317 0.0124
-2 -14 1 3.0463 -0.0501
-2 -14 2 1.4588 0.0689
-2 -14 3 -1.3527 0.0361
-2 -14 4 -1.3155 -0.0089
-2 -14 5 -0.7374 0.0148
-2 -14 6 0.7149 -0.0034
-2 -14 7 -0.1509 -0.0225
-2 -14 8 -0.1766 -0.0171
-2 -14 9 0.0345 -0.0196
-2 -14 10 1.1141 -0.0168
-2 -13 1 -0.6440 0.0435
-2 -13 2 -2.9759 -0.0033
-2 -13 3 -1.5496 -0.0292
-2 -13 4 0.6299 -0.0236
-2 -13 5 1.5601 -0.0080
-2 -13 6 -0.2926 -0.0040
-2 -13 7 0.0189 0.0007
-2 -13 8 0.2594 0.0294
-2 -13 9 1.2918 0.0157
-2 -13 10 -0.3308 -0.0021
-2 -13 11 -1.6743 0.0084
-2 -13 12 -1.2291 0.0041
-2 -12 1 -3.1867 -0.0177
-2 -12 2 0.0920 0.0146
-2 -12 3 2.2568 -0.0025
-2 -12 4 1.3468 0.0426
-2 -12 5 -0.7387 0.0297
-2 -12 6 0.0047 -0.0106
-2 -12 7 -0.0855 -0.0090
-2 -12 8 0.3636 -0.0194
-2 -12 9 -1.1514 -0.0037
-2 -12 10 -1.4365 0.0004
-2 -12 11 -0.4005 -0.0128
-2 -12 12 2.0898 0.0019
-2 -12 13 1.8975 0.0122
-2 -12 14 -0.1905 -0.0187
-2 -11 1 1.6599 0.1135
-2 -11 2 2.9151 -0.0330
-2 -11 3 0.0849 -0.0381
-2 -11 4 -1.8208 -0.0169
-2 -11 5 -0.0248 -0.0203
-2 -11 6 0.4512 -0.0215
-2 -11 7 -0.4086 -0.0003
-2 -11 8 -1.7280 0.0174
-2 -11 9 0.2153 0.0071
-2 -11 10 1.6023 0.0195
-2 -11 11 2.5893 0.0010
-2 -11 12 0.5265 -0.0089
-2 -11 13 -2.5431 0.0178
-2 -11 14 -2.2810 -0.0107
-2 -11 15 0.2697 -0.0401
-2 -10 1 2.3260 -0.0929
-2 -10 2 -1.4032 -0.0518
-2 -10 3 -1.5075 -0.0095
-2 -10 4 0.1630 0.0279
-2 -10 5 0.3300 0.0329
-2 -10 6 -0.5304 0.0280
-2 -10 7 -0.3838 0.0140
-2 -10 8 1.7165 0.0006
-2 -10 9 1.1035 -0.0118
-2 -10 10 0.6336 -0.0230
-2 -10 11 -1.1960 -0.0001
-2 -10 12 -3.1865 -0.0132
-2 -10 13 -1.6021 -0.0036
-2 -10 14 1.9206 0.0395
-2 -10 15 2.6558 -0.0055
-2 -10 16 0.8085 -0.0491
-2 -9 1 -2.6853 0.0407
-2 -9 2 -1.1304 0.0721
-2 -9 3 0.4704 0.0543
-2 -9 4 0.8018 -0.0114
-2 -9 5 -0.6903 -0.0375
-2 -9 6 -0.3693 -0.0223
-2 -9 7 2.0182 -0.0056
-2 -9 8 1.1660 -0.0135
-2 -9 9 -1.7188 -0.0040
-2 -9 10 -3.5199 0.0163
-2 -9 11 -1.1464 0.0054
-2 -9 12 2.3867 0.0114
-2 -9 13 3.3555 -0.0139
-2 -9 14 1.4769 -0.0050
-2 -9 15 -1.7205 0.0445
-2 -9 16 -2.2473 -0.0231
-2 -9 17 0.1428 -0.0590
-2 -8 1 0.3878 -0.0376
-2 -8 2 0.1605 -0.0481
-2 -8 3 0.0696 -0.0335
-2 -8 4 0.3308 -0.0031
-2 -8 5 0.9417 0.0014
-2 -8 6 0.8425 0.0194
-2 -8 7 -0.8990 0.0260
-2 -8 8 -2.5986 0.0001
-2 -8 9 -1.0219 -0.0021
-2 -8 10 2.0022 0.0063
-2 -8 11 2.4382 -0.0062
-2 -8 12 1.8549 -0.0080
-2 -8 13 -0.1146 0.0106
-2 -8 14 -3.7266 -0.0296
-2 -8 15 -2.3737 -0.0110
-2 -8 16 1.3497 0.0638
-2 -8 17 1.2792 -0.0088
-2 -8 18 0.7144 -0.0599
-2 -7 1 0.8384 -0.0071
-2 -7 2 1.8842 0.0193
-2 -7 3 0.3736 0.0820
-2 -7 4 -0.1861 0.0325
-2 -7 5 0.2001 -0.0227
-2 -7 6 -0.9704 -0.0197
-2 -7 7 -2.3267 -0.0237
-2 -7 8 0.2256 -0.0094
-2 -7 9 3.2578 0.0030
-2 -7 10 2.8408 -0.0075
-2 -7 11 -0.6105 0.0029
-2 -7 12 -4.0347 0.0147
-2 -7 13 -3.5848 0.0007
-2 -7 14 1.5595 0.0138
-2 -7 15 3.4556 -0.0219
-2 -7 16 0.9380 -0.0217
-2 -7 17 -0.8211 0.0624
-2 -7 18 -0.9076 -0.0068
-2 -7 19 0.4069 -0.0648
-2 -6 1 0.9680 0.0466
-2 -6 2 -0.8892 -0.0265
-2 -6 3 0.3000 -0.0810
-2 -6 4 -1.1005 -0.0672
-2 -6 5 -2.4211 -0.0058
-2 -6 6 -0.3100 0.0290
-2 -6 7 2.6926 0.0114
-2 -6 8 2.6504 0.0100
-2 -6 9 0.1050 0.0307
-2 -6 10 -3.0696 -0.0024
-2 -6 11 -3.1980 -0.0140
-2 -6 12 -0.5825 0.0076
-2 -6 13 3.0227 -0.0023
-2 -6 14 3.4155 -0.0118
-2 -6 15 0.1008 0.0218
-2 -6 16 -2.6455 -0.0165
-2 -6 17 -1.1607 -0.0425
-2 -6 18 0.8781 0.0485
-2 -6 19 0.0228 0.0162
-2 -6 20 -0.2589 -0.0378
-2 -5 1 -1.4305 -0.1580
-2 -5 2 -1.9335 -0.0040
-2 -5 3 -2.3843 0.0622
-2 -5 4 -0.1075 0.0472
-2 -5 5 2.0441 0.0574
-2 -5 6 2.4560 0.0068
-2 -5 7 1.4130 -0.0178
-2 -5 8 -1.6739 0.0027
-2 -5 9 -4.2096 -0.0283
-2 -5 10 -1.6976 -0.0065
-2 -5 11 2.4073 0.0080
-2 -5 12 4.2881 -0.0211
-2 -5 13 1.7507 0.0000
-2 -5 14 -2.6468 0.0190
-2 -5 15 -3.5070 -0.0172
-2 -5 16 0.1803 0.0119
-2 -5 17 2.0861 0.0075
-2 -5 18 0.2592 -0.0426
-2 -5 19 -0.8259 0.0475
-2 -5 20 0.2990 0.0358
-2 -4 1 -2.7321 0.1497
-2 -4 2 -0.3102 0.1331
-2 -4 3 2.3182 -0.0246
-2 -4 4 2.9323 -0.0646
-2 -4 5 1.9299 -0.0314
-2 -4 6 -0.6167 -0.0166
-2 -4 7 -3.9156 -0.0139
-2 -4 8 -3.3159 -0.0040
-2 -4 9 1.3900 0.0118
-2 -4 10 4.1815 -0.0050
-2 -4 11 2.8997 0.0100
-2 -4 12 -0.6259 0.0122
-2 -4 13 -3.7148 -0.0082
-2 -4 14 -3.1859 -0.0018
-2 -4 15 1.3541 0.0159
-2 -4 16 3.3653 -0.0100
-2 -4 17 -0.1320 0.0108
-2 -4 18 -1.6636 0.0320
-2 -4 19 0.8591 -0.0475
-2 -4 20 0.0309 -0.0183
-2 -4 21 -0.5611 0.0279
-2 -3 1 1.9182 0.0063
-2 -3 2 5.4022 -0.1242
-2 -3 3 3.7177 -0.0961
-2 -3 4 -1.3336 0.0499
-2 -3 5 -4.9033 0.0493
-2 -3 6 -4.2648 -0.0063
-2 -3 7 0.5698 0.0143
-2 -3 8 4.5684 0.0111
-2 -3 9 4.1636 -0.0105
-2 -3 10 -0.3667 0.0138
-2 -3 11 -3.7709 -0.0051
-2 -3 12 -3.5039 0.0002
-2 -3 13 -0.3051 0.0110
-2 -3 14 2.7543 -0.0072
-2 -3 15 2.6229 -0.0082
-2 -3 16 -0.6792 0.0098
-2 -3 17 -1.2818 -0.0129
-2 -3 18 0.2310 -0.0131
-2 -3 19 -0.4706 0.0132
-2 -3 20 0.1865 -0.0301
-2 -3 21 -0.0710 0.0098
-2 -2 1 6.2124 -0.0124
-2 -2 2 -0.7009 0.1211
-2 -2 3 -6.7820 0.1065
-2 -2 4 -5.7843 -0.0058
-2 -2 5 0.1585 -0.0576
-2 -2 6 4.7615 -0.0132
-2 -2 7 4.5285 0.0154
-2 -2 8 1.5274 -0.0018
-2 -2 9 -3.3016 -0.0028
-2 -2 10 -4.4824 -0.0033
-2 -2 11 -1.9682 0.0080
-2 -2 12 2.0493 -0.0094
-2 -2 13 3.8196 -0.0098
-2 -2 14 2.5310 0.0006
-2 -2 15 -1.7886 -0.0013
-2 -2 16 -2.8273 -0.0056
-2 -2 17 -0.4251 0.0074
-2 -2 18 0.9620 -0.0033
-2 -2 19 0.5501 -0.0007
-2 -2 20 -0.7706 0.0490
-2 -2 21 0.9753 -0.0039
-2 -1 1 -5.7148 0.0304
-2 -1 2 -9.2641 -0.1459
-2 -1 3 -2.9424 -0.0680
-2 -1 4 6.3635 -0.0087
-2 -1 5 8.4142 0.0142
-2 -1 6 2.2646 0.0275
-2 -1 7 -4.2294 -0.0061
-2 -1 8 -6.6222 -0.0052
-2 -1 9 -2.2782 0.0058
-2 -1 10 2.8628 -0.0024
-2 -1 11 5.0594 -0.0117
-2 -1 12 1.6725 0.0025
-2 -1 13 -1.3149 0.0007
-2 -1 14 -2.7314 0.0072
-2 -1 15 -1.5550 0.0071
-2 -1 16 -0.1427 0.0071
-2 -1 17 1.1991 -0.0002
-2 -1 18 0.9533 -0.0032
-2 -1 19 -0.0121 0.0016
-2 -1 20 0.6888 -0.0180
-2 -1 21 -1.0423 -0.0138
-2 -1 22 -0.2386 0.0269
-2 0 1 -7.0021 -0.0682
-2 0 2 5.2403 -0.0478
-2 0 3 11.8637 0.0553
-2 0 4 4.7239 0.0926
-2 0 5 -5.5574 -0.0032
-2 0 6 -7.8778 -0.0419
-2 0 7 -3.7200 0.0090
-2 0 8 2.9609 -0.0018
-2 0 9 5.2473 -0.0105
-2 0 10 3.0675 0.0093
-2 0 11 -1.4448 0.0077
-2 0 12 -2.2529 -0.0004
-2 0 13 -3.1682 0.0125
-2 0 14 -1.2943 -0.0041
-2 0 15 1.9963 -0.0122
-2 0 16 3.2642 -0.0037
-2 0 17 0.3554 -0.0012
-2 0 18 -1.1097 -0.0046
-2 0 19 -0.3679 -0.0009
-2 0 20 -0.9521 0.0095
-2 0 21 0.3190 0.0208
-2 0 22 0.0917 -0.0065
-2 1 1 11.2632 0.0371
-2 1 2 9.5873 0.1332
-2 1 3 -3.6760 -0.0323
-2 1 4 -10.4787 -0.1140
-2 1 5 -6.7930 0.0073
-2 1 6 1.7698 0.0464
-2 1 7 8.1374 -0.0093
-2 1 8 5.2411 -0.0021
-2 1 9 -1.3113 0.0071
-2 1 10 -5.3148 -0.0001
-2 1 11 -3.1269 -0.0054
-2 1 12 -0.1632 -0.0055
-2 1 13 3.0922 -0.0046
-2 1 14 2.2614 -0.0027
-2 1 15 0.6549 0.0010
-2 1 16 -0.7400 0.0031
-2 1 17 -0.9643 -0.0015
-2 1 18 -1.3186 0.0163
-2 1 19 -0.8131 0.0135
-2 1 20 0.8709 -0.0147
-2 1 21 0.4551 -0.0294
-2 1 22 0.3618 -0.0009
-2 2 1 1.6247 -0.0376
-2 2 2 -10.0400 -0.1142
-2 2 3 -9.8381 0.0326
-2 2 4 -0.2035 0.0936
-2 2 5 8.9629 0.0027
-2 2 6 7.8063 -0.0307
-2 2 7 -0.4847 -0.0116
-2 2 8 -5.8071 -0.0065
-2 2 9 -5.5300 0.0120
-2 2 10 0.6250 -0.0090
-2 2 11 3.6153 -0.0124
-2 2 12 2.2413 0.0193
-2 2 13 0.2011 0.0011
-2 2 14 0.3960 -0.0034
-2 2 15 -2.0877 0.0149
-2 2 16 -2.3676 -0.0040
-2 2 17 -0.1721 -0.0065
-2 2 18 1.1288 -0.0014
-2 2 19 1.1020 -0.0118
-2 2 20 0.8272 -0.0142
-2 2 21 0.2003 0.0194
-2 2 22 -0.7607 0.0199
-2 3 1 -10.0054 -0.0287
-2 3 2 -5.4478 0.1979
-2 3 3 7.2294 0.0438
-2 3 4 10.8011 -0.1202
-2 3 5 1.6423 -0.0544
-2 3 6 -5.9761 0.0248
-2 3 7 -6.6828 0.0132
-2 3 8 -2.1000 0.0058
-2 3 9 4.2896 0.0006
-2 3 10 4.4469 0.0077
-2 3 11 1.0280 0.0152
-2 3 12 -1.9641 -0.0084
-2 3 13 -2.3066 -0.0055
-2 3 14 -1.4863 -0.0005
-2 3 15 0.5202 -0.0073
-2 3 16 0.7914 -0.0005
-2 3 17 1.0760 0.0050
-2 3 18 1.3198 -0.0000
-2 3 19 0.4419 -0.0041
-2 3 20 -1.1552 0.0243
-2 3 21 -1.2252 0.0069
-2 3 22 -0.0949 -0.0212
-2 4 1 1.7255 0.0390
-2 4 2 10.0395 -0.1563
-2 4 3 5.6378 -0.0652
-2 4 4 -4.2807 0.0256
-2 4 5 -7.7489 0.0531
-2 4 6 -3.7794 0.0229
-2 4 7 2.9504 -0.0066
-2 4 8 5.7201 0.0085
-2 4 9 2.9349 0.0054
-2 4 10 -2.0755 -0.0152
-2 4 11 -4.4027 -0.0114
-2 4 12 -0.7210 -0.0009
-2 4 13 1.4959 -0.0042
-2 4 14 0.1911 0.0113
-2 4 15 0.7806 -0.0011
-2 4 16 1.7770 -0.0023
-2 4 17 -0.1735 0.0127
-2 4 18 -1.1395 -0.0112
-2 4 19 -1.2242 -0.0077
-2 4 20 -0.9209 -0.0060
-2 4 21 0.2071 -0.0071
-2 4 22 1.2329 0.0033
-2 5 1 7.0892 -0.0524
-2 5 2 1.1414 0.0696
-2 5 3 -7.2099 0.0260
-2 5 4 -6.9261 0.0593
-2 5 5 1.4153 0.0027
-2 5 6 6.3542 -0.0512
-2 5 7 3.6607 0.0049
-2 5 8 -0.8178 0.0064
-2 5 9 -4.1245 -0.0287
-2 5 10 -2.8598 -0.0041
-2 5 11 0.9174 0.0180
-2 5 12 1.8214 -0.0025
-2 5 13 1.0569 0.0054
-2 5 14 0.7572 -0.0023
-2 5 15 -0.4632 -0.0013
-2 5 16 -0.6461 0.0007
-2 5 17 -0.7952 -0.0174
-2 5 18 -1.2913 0.0043
-2 5 19 0.3308 0.0162
-2 5 20 1.4986 0.0132
-2 5 21 1.1016 0.0092
-2 5 22 -0.4357 0.0033
-2 6 1 -4.5005 0.2032
-2 6 2 -7.4447 -0.0091
-2 6 3 -1.8201 -0.1036
-2 6 4 5.0085 -0.0474
-2 6 5 5.2856 0.0257
-2 6 6 0.7115 0.0195
-2 6 7 -3.5321 -0.0063
-2 6 8 -4.2584 -0.0179
-2 6 9 -0.3112 -0.0040
-2 6 10 2.4520 0.0269
-2 6 11 2.5766 0.0007
-2 6 12 0.3734 -0.0047
-2 6 13 -1.1016 0.0024
-2 6 14 -0.7278 -0.0004
-2 6 15 0.0613 -0.0055
-2 6 16 -1.0600 0.0019
-2 6 17 -0.1007 0.0181
-2 6 18 1.1181 0.0108
-2 6 19 0.6994 0.0040
-2 6 20 0.5424 -0.0208
-2 6 21 -0.8069 -0.0346
-2 7 1 -3.7335 -0.1771
-2 7 2 2.0001 -0.0494
-2 7 3 6.1248 0.0746
-2 7 4 3.0304 0.0519
-2 7 5 -2.4411 -0.0250
-2 7 6 -4.7769 -0.0165
-2 7 7 -2.0649 0.0027
-2 7 8 2.6579 0.0125
-2 7 9 3.0920 0.0200
-2 7 10 1.2674 -0.0183
-2 7 11 -1.2503 -0.0027
-2 7 12 -1.3489 0.0128
-2 7 13 -0.7190 -0.0025
-2 7 14 0.0090 -0.0097
-2 7 15 -0.4214 0.0085
-2 7 16 0.3088 0.0113
-2 7 17 0.7209 -0.0176
-2 7 18 1.0310 -0.0175
-2 7 19 -0.3191 -0.0202
-2 7 20 -1.6319 -0.0062
-2 7 21 0.1655 0.0290
-2 8 1 5.4315 0.0956
-2 8 2 5.0417 0.0126
-2 8 3 -1.3959 0.0146
-2 8 4 -4.4280 -0.0210
-2 8 5 -3.4605 -0.0237
-2 8 6 0.8772 0.0206
-2 8 7 4.2910 0.0039
-2 8 8 2.0758 -0.0169
-2 8 9 -1.1772 0.0049
-2 8 10 -2.5149 0.0199
-2 8 11 -0.8417 -0.0153
-2 8 12 -0.2119 -0.0118
-2 8 13 0.3503 0.0001
-2 8 14 0.2067 0.0043
-2 8 15 0.8935 -0.0025
-2 8 16 0.5976 -0.0166
-2 8 17 0.2938 0.0046
-2 8 18 -0.7239 -0.0022
-2 8 19 -0.6105 0.0150
-2 8 20 0.2177 0.0430
-2 9 1 1.5359 -0.1180
-2 9 2 -3.9606 -0.0151
-2 9 3 -4.4255 0.0067
-2 9 4 -0.7528 0.0021
-2 9 5 3.7365 0.0164
-2 9 6 3.1671 -0.0084
-2 9 7 -0.3284 -0.0102
-2 9 8 -2.0746 0.0110
-2 9 9 -2.5442 0.0078
-2 9 10 -0.2127 -0.0195
-2 9 11 1.2172 0.0002
-2 9 12 1.2537 0.0078
-2 9 13 0.2383 -0.0015
-2 9 14 0.6284 -0.0071
-2 9 15 0.1650 0.0004
-2 9 16 -0.1695 0.0187
-2 9 17 -1.0723 0.0026
-2 9 18 -0.7965 0.0213
-2 9 19 0.2742 0.0057
-2 9 20 0.8027 -0.0396
-2 10 1 -4.8930 0.0519
-2 10 2 -2.1261 0.0318
-2 10 3 2.2620 0.0206
-2 10 4 4.6867 -0.0080
-2 10 5 1.0173 -0.0246
-2 10 6 -2.3840 0.0005
-2 10 7 -2.6343 0.0209
-2 10 8 -1.2493 0.0061
-2 10 9 2.0343 -0.0265
-2 10 10 1.9032 0.0066
-2 10 11 -0.0167 0.0111
-2 10 12 -0.2028 -0.0143
-2 10 13 0.7591 -0.0011
-2 10 14 -0.8999 0.0217
-2 10 15 -1.4593 0.0152
-2 10 16 -0.5561 -0.0186
-2 10 17 0.5015 -0.0061
-2 10 18 0.5541 -0.0088
-2 10 19 0.5029 -0.0109
-2 11 1 0.8023 -0.0114
-2 11 2 3.0510 0.0052
-2 11 3 3.4634 -0.0468
-2 11 4 -1.6402 -0.0049
-2 11 5 -3.1382 0.0380
-2 11 6 -1.2372 -0.0030
-2 11 7 0.4306 -0.0240
-2 11 8 2.0793 -0.0024
-2 11 9 1.0866 0.0202
-2 11 10 -0.0527 -0.0090
-2 11 11 -0.5820 -0.0088
-2 11 12 -0.9798 0.0123
-2 11 13 -1.1602 0.0134
-2 11 14 0.0299 0.0066
-2 11 15 0.5265 -0.0253
-2 11 16 0.6668 -0.0123
-2 11 17 0.5595 0.0009
-2 11 18 0.1804 0.0032
-2 12 1 2.7467 0.0260
-2 12 2 0.4965 -0.0137
-2 12 3 -3.1447 0.0302
-2 12 4 -2.5079 -0.0002
-2 12 5 -0.2189 -0.0361
-2 12 6 2.2220 0.0104
-2 12 7 2.1536 0.0289
-2 12 8 -0.5537 -0.0042
-2 12 9 -0.8956 -0.0229
-2 12 10 -0.7523 0.0080
-2 12 11 -0.5078 0.0166
-2 12 12 -0.0035 0.0090
-2 12 13 0.2559 -0.0092
-2 12 14 0.7460 -0.0384
-2 12 15 1.0149 -0.0004
-2 12 16 -0.2122 0.0204
-2 13 1 -1.9799 -0.0114
-2 13 2 -2.6304 0.0336
-2 13 3 -0.5891 -0.0352
-2 13 4 1.4075 -0.0151
-2 13 5 2.2209 0.0336
-2 13 6 0.5507 0.0101
-2 13 7 -0.9219 -0.0201
-2 13 8 -0.5966 -0.0114
-2 13 9 -0.9725 0.0159
-2 13 10 -0.2061 0.0054
-2 13 11 0.5817 -0.0102
-2 13 12 0.7398 -0.0138
-2 13 13 0.7057 -0.0096
-2 13 14 -0.3548 0.0160
-2 13 15 -0.9341 0.0101
-2 14 1 -1.2248 0.0023
-2 14 2 1.5834 -0.0329
-2 14 3 1.9059 0.0293
-2 14 4 1.1510 0.0186
-2 14 5 -0.5532 -0.0101
-2 14 6 -1.7015 -0.0190
-2 14 7 -0.6550 -0.0070
-2 14 8 0.1738 0.0192
-2 14 9 0.4580 0.0021
-2 14 10 0.2403 -0.0120
-2 14 11 0.4554 -0.0017
-2 14 12 0.1448 0.0052
-2 14 13 -0.5559 0.0100
-2 15 1 1.9733 0.0096
-2 15 2 1.1188 0.0228
-2 15 3 -0.4781 -0.0296
-2 15 4 -1.5155 0.0014
-2 15 5 -0.7230 0.0081
-2 15 6 0.3783 0.0033
-2 15 7 -0.0434 0.0019
-2 15 8 0.5028 -0.0109
-2 15 9 0.6650 0.0058
-2 15 10 0.0339 0.0075
-2 16 2 -1.2885 -0.0360
-2 16 3 -0.8188 0.0175
-2 16 4 0.2493 0.0043
-1 -17 1 0.8149 0.0192
-1 -16 1 0.6420 0.0038
-1 -16 2 0.1509 0.0195
-1 -16 3 -0.8280 0.0121
-1 -16 4 -0.1463 0.0218
-1 -16 5 -0.1506 0.0081
-1 -15 1 -1.2087 0.0349
-1 -15 2 -1.1523 -0.0263
-1 -15 3 0.5190 0.0043
-1 -15 4 -0.1525 -0.0125
-1 -15 5 -0.2380 -0.0440
-1 -15 6 0.3269 -0.0087
-1 -15 7 1.3874 0.0036
-1 -15 8 0.3351 0.0229
-1 -14 1 -0.1414 -0.0902
-1 -14 2 1.0560 -0.0367
-1 -14 3 0.3353 0.0208
-1 -14 4 0.5146 0.0068
-1 -14 5 0.2242 0.0133
-1 -14 6 0.8691 0.0277
-1 -14 7 -0.5523 0.0091
-1 -14 8 -1.4002 -0.0051
-1 -14 9 -1.5200 0.0127
-1 -14 10 0.9394 -0.0306
-1 -13 1 1.3486 0.0103
-1 -13 2 0.2077 0.0155
-1 -13 3 -0.3149 0.0229
-1 -13 4 -0.3485 -0.0000
-1 -13 5 0.7127 -0.0038
-1 -13 6 -1.1442 -0.0050
-1 -13 7 -1.5038 -0.0260
-1 -13 8 -0.6277 -0.0088
-1 -13 9 2.5452 0.0043
-1 -13 10 2.3560 0.0029
-1 -13 11 -0.2643 0.0005
-1 -13 12 -2.4867 0.0212
-1 -12 1 -1.0150 -0.0534
-1 -12 2 -0.8375 0.0592
-1 -12 3 0.3931 -0.0208
-1 -12 4 0.3646 -0.0330
-1 -12 5 -1.6586 0.0323
-1 -12 6 -0.4464 0.0125
-1 -12 7 1.2615 -0.0006
-1 -12 8 2.8128 0.0014
-1 -12 9 0.2850 -0.0105
-1 -12 10 -2.1405 0.0040
-1 -12 11 -3.1515 0.0179
-1 -12 12 -0.2897 -0.0116
-1 -12 13 2.1410 0.0020
-1 -12 14 1.6816 -0.0006
-1 -11 1 -0.4645 0.1394
-1 -11 2 0.4732 0.0352
-1 -11 3 -0.0369 -0.0177
-1 -11 4 -1.3347 -0.0011
-1 -11 5 -0.0359 -0.0064
-1 -11 6 1.8991 -0.0183
-1 -11 7 2.1196 -0.0118
-1 -11 8 -1.9509 0.0056
-1 -11 9 -3.2509 -0.0025
-1 -11 10 -1.7623 0.0044
-1 -11 11 2.5849 0.0127
-1 -11 12 4.0462 -0.0098
-1 -11 13 0.8937 -0.0124
-1 -11 14 -2.5306 0.0234
-1 -11 15 -1.5727 -0.0211
-1 -10 1 0.3787 -0.0179
-1 -10 2 -0.5557 -0.0433
-1 -10 3 -0.6856 -0.0609
-1 -10 4 1.2047 -0.0125
-1 -10 5 2.1959 0.0022
-1 -10 6 0.0434 0.0084
-1 -10 7 -3.4054 0.0256
-1 -10 8 -1.5411 0.0132
-1 -10 9 1.6732 0.0089
-1 -10 10 3.4564 -0.0107
-1 -10 11 1.7574 -0.0146
-1 -10 12 -1.4185 0.0001
-1 -10 13 -3.7086 -0.0120
-1 -10 14 -1.7625 0.0016
-1 -10 15 1.2188 0.0521
-1 -10 16 1.9684 -0.0101
-1 -9 1 0.0843 -0.0424
-1 -9 2 1.5042 -0.0574
-1 -9 3 1.5086 0.0682
-1 -9 4 0.6383 0.0685
-1 -9 5 -1.3397 0.0014
-1 -9 6 -3.0056 -0.0149
-1 -9 7 -0.4754 -0.0040
-1 -9 8 3.4589 -0.0109
-1 -9 9 3.2381 -0.0210
-1 -9 10 -1.5870 0.0070
-1 -9 11 -4.1822 0.0044
-1 -9 12 -2.6346 0.0063
-1 -9 13 1.6187 0.0129
-1 -9 14 3.7016 -0.0220
-1 -9 15 1.3986 -0.0043
-1 -9 16 -1.5450 0.0428
-1 -9 17 -0.5077 -0.0344
-1 -8 1 2.1129 -0.0183
-1 -8 2 0.2424 0.0469
-1 -8 3 -2.2133 -0.0026
-1 -8 4 -3.0950 -0.0339
-1 -8 5 -0.9585 -0.0199
-1 -8 6 2.3014 -0.0080
-1 -8 7 3.7802 0.0005
-1 -8 8 -0.1041 0.0119
-1 -8 9 -3.9861 0.0102
-1 -8 10 -2.2796 -0.0027
-1 -8 11 0.9434 0.0079
-1 -8 12 2.6766 -0.0066
-1 -8 13 2.7472 0.0032
-1 -8 14 -0.0690 0.0054
-1 -8 15 -2.7511 -0.0418
-1 -8 16 -1.2958 0.0031
-1 -8 17 0.1523 0.0712
-1 -8 18 0.7145 -0.0137
-1 -7 1 -3.4952 0.0207
-1 -7 2 -3.8331 -0.0606
-1 -7 3 -0.6840 -0.0055
-1 -7 4 2.6991 0.0463
-1 -7 5 3.3261 0.0243
-1 -7 6 1.9730 0.0067
-1 -7 7 -2.3544 -0.0002
-1 -7 8 -3.9285 -0.0158
-1 -7 9 -1.2219 -0.0077
-1 -7 10 3.0394 0.0061
-1 -7 11 3.9216 -0.0140
-1 -7 12 0.4733 0.0033
-1 -7 13 -3.5045 0.0044
-1 -7 14 -2.9299 0.0092
-1 -7 15 0.8414 0.0159
-1 -7 16 2.0539 -0.0399
-1 -7 17 0.4745 -0.0092
-1 -7 18 -0.9501 0.0584
-1 -7 19 0.3407 -0.0130
-1 -6 1 -0.5543 0.0621
-1 -6 2 2.4731 0.0941
-1 -6 3 5.0324 0.0005
-1 -6 4 3.0771 -0.0478
-1 -6 5 -2.2030 -0.0413
-1 -6 6 -5.3193 -0.0132
-1 -6 7 -2.2512 0.0030
-1 -6 8 1.8277 -0.0054
-1 -6 9 4.6840 0.0144
-1 -6 10 1.6558 0.0127
-1 -6 11 -2.5186 -0.0032
-1 -6 12 -2.9038 -0.0043
-1 -6 13 -1.0181 0.0054
-1 -6 14 1.2973 -0.0131
-1 -6 15 2.4400 0.0109
-1 -6 16 0.1905 0.0274
-1 -6 17 -1.4807 -0.0458
-1 -6 18 0.1941 -0.0142
-1 -6 19 0.2727 0.0587
-1 -6 20 -0.4698 0.0030
-1 -5 1 6.3781 -0.0513
-1 -5 2 4.7562 -0.1262
-1 -5 3 -2.6896 -0.0275
-1 -5 4 -6.8342 -0.0121
-1 -5 5 -4.0464 0.0185
-1 -5 6 1.8370 0.0542
-1 -5 7 4.7423 0.0098
-1 -5 8 4.2471 0.0043
-1 -5 9 -1.4772 -0.0010
-1 -5 10 -4.1372 -0.0099
-1 -5 11 -2.4088 0.0018
-1 -5 12 0.4552 0.0010
-1 -5 13 2.8089 -0.0130
-1 -5 14 2.1185 0.0144
-1 -5 15 -1.4079 -0.0044
-1 -5 16 -1.7673 -0.0113
-1 -5 17 0.7227 0.0345
-1 -5 18 0.7511 -0.0307
-1 -5 19 -0.7995 -0.0364
-1 -5 20 -0.2254 0.0467
-1 -4 1 -2.1576 -0.1087
-1 -4 2 -8.1649 0.0997
-1 -4 3 -5.8862 0.1072
-1 -4 4 0.5349 0.0294
-1 -4 5 6.1120 -0.0057
-1 -4 6 5.6424 -0.0174
-1 -4 7 0.6373 -0.0198
-1 -4 8 -5.0624 -0.0138
-1 -4 9 -4.4801 0.0092
-1 -4 10 -0.5930 -0.0147
-1 -4 11 2.8101 -0.0034
-1 -4 12 3.2574 0.0155
-1 -4 13 0.9915 -0.0037
-1 -4 14 -1.5811 -0.0169
-1 -4 15 -2.0063 0.0101
-1 -4 16 0.2031 -0.0018
-1 -4 17 1.0804 -0.0141
-1 -4 18 -0.8713 0.0378
-1 -4 19 -0.0671 -0.0033
-1 -4 20 0.8439 -0.0349
-1 -4 21 0.0831 0.0220
-1 -3 1 -10.0753 0.1225
-1 -3 2 -1.9529 0.0393
-1 -3 3 7.7737 -0.0858
-1 -3 4 9.4914 -0.0776
-1 -3 5 1.6065 0.0094
-1 -3 6 -6.1680 -0.0022
-1 -3 7 -7.2307 -0.0082
-1 -3 8 -1.3440 0.0247
-1 -3 9 4.1807 -0.0153
-1 -3 10 4.7795 0.0043
-1 -3 11 1.1383 0.0103
-1 -3 12 -1.7397 -0.0081
-1 -3 13 -1.9435 0.0089
-1 -3 14 -1.5539 0.0113
-1 -3 15 0.1889 -0.0123
-1 -3 16 0.7941 0.0111
-1 -3 17 -0.2307 0.0074
-1 -3 18 0.7544 -0.0263
-1 -3 19 0.6327 0.0235
-1 -3 20 -0.0142 0.0018
-1 -3 21 -1.1490 -0.0442
-1 -3 22 0.0958 0.0262
-1 -2 1 7.4087 -0.1784
-1 -2 2 13.5379 -0.0671
-1 -2 3 4.5658 0.0367
-1 -2 4 -7.5125 0.0819
-1 -2 5 -9.0944 0.0215
-1 -2 6 -2.7144 -0.0272
-1 -2 7 3.7750 0.0040
-1 -2 8 5.8112 0.0082
-1 -2 9 3.0732 0.0097
-1 -2 10 -1.3913 -0.0052
-1 -2 11 -3.6908 0.0088
-1 -2 12 -2.5187 0.0011
-1 -2 13 -0.9667 -0.0095
-1 -2 14 1.6319 -0.0022
-1 -2 15 2.3447 0.0006
-1 -2 16 0.7408 -0.0125
-1 -2 17 -0.4111 0.0005
-1 -2 18 -0.3152 0.0118
-1 -2 19 0.1381 -0.0236
-1 -2 20 -1.7556 0.0156
-1 -2 21 0.3490 0.0424
-1 -2 22 1.1075 -0.0461
-1 -1 1 11.4550 0.2692
-1 -1 2 -4.8097 0.0818
-1 -1 4 -7.2163 -0.0266
-1 -1 5 3.9407 -0.0242
-1 -1 6 9.2484 0.0078
-1 -1 7 5.5488 0.0133
-1 -1 8 -2.5874 -0.0102
-1 -1 9 -6.1546 -0.0158
-1 -1 10 -3.5958 0.0128
-1 -1 11 1.5182 -0.0141
-1 -1 12 2.3659 -0.0091
-1 -1 13 1.7039 0.0029
-1 -1 14 0.7785 -0.0006
-1 -1 15 0.3966 0.0051
-1 -1 16 -0.7872 0.0101
-1 -1 17 -1.2130 0.0021
-1 -1 18 -1.0339 -0.0026
-1 -1 19 -1.2116 0.0107
-1 -1 20 1.8216 -0.0116
-1 -1 21 1.0965 -0.0325
-1 -1 22 -0.1978 0.0188
-1 0 1 -14.9965 0.0646
-1 0 2 -13.9813 -0.0976
-1 0 3 2.2716 -0.1355
-1 0 5 8.3821 0.0564
-1 0 6 -2.3159 -0.0066
-1 0 7 -7.4494 -0.0095
-1 0 8 -4.2056 -0.0071
-1 0 9 0.5757 0.0020
-1 0 10 3.5686 0.0002
-1 0 11 1.9364 0.0136
-1 0 12 1.3907 0.0024
-1 0 13 0.0155 0.0070
-1 0 14 -1.7393 0.0092
-1 0 15 -2.6300 -0.0076
-1 0 16 -0.6040 -0.0091
-1 0 17 0.6084 0.0003
-1 0 18 0.7471 -0.0046
-1 0 19 1.8709 -0.0156
-1 0 20 0.3050 0.0025
-1 0 21 -0.2157 0.0284
-1 0 22 -1.2365 0.0078
-1 1 1 -5.5644 -0.2748
-1 1 2 12.4085 -0.0195
-1 1 3 13.8576 0.1959
-1 1 4 1.4232 0.0041
-1 1 5 -9.0544 -0.0741
-1 1 6 -8.4972 0.0247
-1 1 7 -0.7773 0.0165
-1 1 8 5.2637 0.0117
-1 1 9 5.3046 0.0068
-1 1 10 -0.0741 -0.0016
-1 1 11 -2.1222 -0.0091
-1 1 12 -2.5994 -0.0020
-1 1 13 -0.6205 -0.0091
-1 1 14 0.0918 -0.0091
-1 1 15 0.2492 0.0015
-1 1 16 0.6651 0.0042
-1 1 17 1.8677 -0.0045
-1 1 18 1.4302 0.0013
-1 1 19 -0.9087 0.0276
-1 1 20 -1.5221 0.0149
-1 1 21 -1.7419 -0.0226
-1 1 22 0.5352 -0.0057
-1 1 23 0.8418 -0.0490
-1 2 1 16.2372 0.0939
-1 2 2 7.6560 0.0196
-1 2 3 -7.8517 -0.0358
-1 2 4 -12.8671 0.0225
-1 2 5 -3.4737 0.0267
-1 2 6 6.2515 -0.0063
-1 2 7 6.7024 -0.0048
-1 2 8 1.6555 -0.0325
-1 2 9 -3.4967 -0.0022
-1 2 10 -3.0356 0.0060
-1 2 11 -0.4474 -0.0150
-1 2 12 1.2346 -0.0021
-1 2 13 -0.5866 0.0176
-1 2 14 1.1090 0.0021
-1 2 15 2.4437 0.0029
-1 2 16 0.3361 0.0106
-1 2 17 -1.4909 -0.0035
-1 2 18 -1.6165 0.0001
-1 2 19 -1.5225 -0.0038
-1 2 20 -0.3163 -0.0294
-1 2 21 2.0547 -0.0125
-1 2 22 0.9780 0.0039
-1 2 23 0.0206 0.0540
-1 3 1 -0.1335 -0.0839
-1 3 2 -13.6280 0.0321
-1 3 3 -10.2689 0.0450
-1 3 4 5.0642 -0.0112
-1 3 5 9.6581 -0.0290
-1 3 6 3.7933 -0.0299
-1 3 7 -2.2156 -0.0171
-1 3 8 -5.1008 0.0282
-1 3 9 -2.3040 0.0047
-1 3 10 1.5099 -0.0015
-1 3 11 2.2091 0.0165
-1 3 12 0.2052 0.0109
-1 3 13 0.7135 -0.0074
-1 3 14 0.0177 -0.0074
-1 3 15 -0.8046 -0.0010
-1 3 16 -1.0558 -0.0086
-1 3 17 -1.6326 -0.0024
-1 3 18 -0.4918 -0.0002
-1 3 19 2.1785 -0.0135
-1 3 20 2.4093 0.0168
-1 3 21 0.0254 0.0418
-1 3 22 -1.0703 0.0129
-1 3 23 -0.8819 -0.0550
-1 4 1 -12.8949 0.1330
-1 4 2 -1.4477 -0.0290
-1 4 3 10.3940 -0.0547
-1 4 4 7.7387 -0.0272
-1 4 5 -0.8291 -0.0097
-1 4 6 -5.9143 0.0339
-1 4 7 -4.2143 0.0346
-1 4 8 0.5527 -0.0115
-1 4 9 2.8785 0.0052
-1 4 10 2.1099 -0.0011
-1 4 11 -0.8378 -0.0099
-1 4 12 -0.7769 -0.0031
-1 4 13 0.7136 -0.0096
-1 4 14 -0.5031 0.0048
-1 4 15 -2.3483 0.0062
-1 4 16 -0.3218 -0.0065
-1 4 17 2.4575 0.0066
-1 4 18 2.0657 0.0157
-1 4 19 0.4154 0.0077
-1 4 20 -1.3057 -0.0049
-1 4 21 -2.3180 -0.0255
-1 4 22 -0.5940 -0.0381
-1 4 23 0.9112 0.0189
-1 5 1 4.2985 -0.0847
-1 5 2 10.3514 0.0344
-1 5 3 4.2777 -0.0283
-1 5 4 -5.8752 -0.0026
-1 5 5 -7.4158 0.0689
-1 5 6 -0.5077 0.0019
-1 5 7 3.3838 -0.0448
-1 5 8 2.8549 0.0153
-1 5 9 0.5974 0.0018
-1 5 10 -1.2898 -0.0186
-1 5 11 -0.4598 0.0058
-1 5 12 -0.0744 0.0070
-1 5 13 -1.3517 0.0018
-1 5 14 -0.6331 -0.0010
-1 5 15 1.0581 -0.0015
-1 5 16 1.9979 0.0031
-1 5 17 1.0064 0.0017
-1 5 18 -1.0820 -0.0123
-1 5 19 -2.6200 -0.0171
-1 5 20 -1.4308 -0.0071
-1 5 21 1.5561 0.0073
-1 5 22 1.5874 0.0365
-1 6 1 7.0246 0.0520
-1 6 2 -2.8891 0.0544
-1 6 3 -8.0501 0.0371
-1 6 4 -3.7395 -0.0355
-1 6 5 2.7791 -0.0340
-1 6 6 4.2808 0.0100
-1 6 7 1.9270 0.0237
-1 6 8 -1.3584 -0.0060
-1 6 9 -1.5488 -0.0196
-1 6 10 -0.8346 0.0027
-1 6 11 -0.5346 0.0098
-1 6 12 -0.1846 -0.0085
-1 6 13 0.2121 -0.0042
-1 6 14 0.8776 0.0091
-1 6 15 2.4368 -0.0049
-1 6 16 -0.2622 -0.0026
-1 6 17 -2.5795 -0.0014
-1 6 18 -1.5882 -0.0058
-1 6 19 0.6242 0.0210
-1 6 20 2.1306 0.0304
-1 6 21 1.1107 -0.0013
-1 6 22 -0.3269 -0.0233
-1 7 1 -6.1418 -0.0398
-1 7 2 -5.7126 -0.0527
-1 7 3 -0.0773 -0.0297
-1 7 4 5.0613 0.0476
-1 7 5 4.1204 0.0184
-1 7 6 -0.6951 -0.0276
-1 7 7 -3.2257 -0.0178
-1 7 8 -1.2678 -0.0017
-1 7 9 -0.2345 0.0130
-1 7 10 0.4090 0.0079
-1 7 11 0.4283 -0.0096
-1 7 12 0.9052 0.0022
-1 7 13 1.5974 0.0168
-1 7 14 1.1437 -0.0043
-1 7 15 -2.0938 -0.0072
-1 7 16 -2.0947 0.0069
-1 7 17 -0.7918 0.0076
-1 7 18 1.6077 0.0089
-1 7 19 2.3128 -0.0060
-1 7 20 -0.2872 -0.0295
-1 7 21 -1.4522 -0.0145
-1 7 22 -0.9560 0.0025
-1 8 1 -1.7658 0.0706
-1 8 2 4.7275 -0.0260
-1 8 3 5.1524 0.0002
-1 8 4 0.6182 0.0219
-1 8 5 -3.0706 -0.0247
-1 8 6 -2.8931 -0.0095
-1 8 7 -0.1088 0.0312
-1 8 8 1.0430 -0.0023
-1 8 9 1.3104 -0.0133
-1 8 10 0.3973 0.0216
-1 8 11 0.9807 0.0062
-1 8 12 0.7687 -0.0087
-1 8 13 -0.9911 -0.0095
-1 8 14 -2.8783 -0.0086
-1 8 15 -1.1533 0.0076
-1 8 16 0.6062 0.0054
-1 8 17 2.4909 -0.0048
-1 8 18 1.1150 -0.0133
-1 8 19 -0.9405 -0.0191
-1 8 20 -1.0491 0.0083
-1 8 21 -0.6014 0.0289
-1 9 1 4.9216 -0.0346
-1 9 2 2.4413 0.0043
-1 9 3 -2.0396 -0.0042
-1 9 4 -4.0986 -0.0188
-1 9 5 -1.1752 0.0201
-1 9 6 1.5149 0.0231
-1 9 7 1.2321 -0.0184
-1 9 8 1.3866 -0.0080
-1 9 9 0.1479 0.0120
-1 9 10 -0.4566 -0.0130
-1 9 11 -0.9007 -0.0073
-1 9 12 -1.4411 0.0005
-1 9 13 -1.7376 -0.0003
-1 9 14 0.5084 0.0086
-1 9 15 1.9902 0.0014
-1 9 16 2.4616 -0.0056
-1 9 17 0.1347 -0.0134
-1 9 18 -1.4526 0.0064
-1 9 19 -1.6157 0.0325
-1 9 20 -0.0238 0.0065
-1 9 21 1.3178 -0.0190
-1 10 1 -0.6127 0.0194
-1 10 2 -4.0336 -0.0403
-1 10 3 -3.1746 0.0259
-1 10 4 1.3610 0.0276
-1 10 5 2.3215 -0.0272
-1 10 6 0.9009 -0.0210
-1 10 7 0.4818 0.0043
-1 10 8 -1.1470 0.0171
-1 10 9 -0.8683 0.0011
-1 10 10 -0.4273 -0.0117
-1 10 11 -0.9953 -0.0006
-1 10 12 -0.4925 0.0127
-1 10 13 2.3365 0.0004
-1 10 14 2.6772 -0.0058
-1 10 15 0.4397 0.0034
-1 10 16 -2.1598 -0.0059
-1 10 17 -1.7509 0.0066
-1 10 18 -0.7261 0.0067
-1 10 19 0.6922 -0.0028
-1 10 20 0.9644 -0.0019
-1 11 1 -2.4046 -0.0728
-1 11 2 -1.0838 0.0557
-1 11 3 2.2355 -0.0009
-1 11 4 2.1032 -0.0439
-1 11 5 0.3968 0.0242
-1 11 6 -0.3482 0.0262
-1 11 7 -1.1353 -0.0105
-1 11 8 -0.7288 -0.0164
-1 11 10 0.2462 0.0088
-1 11 11 1.9598 0.0052
-1 11 12 1.7868 -0.0086
-1 11 13 -0.1084 -0.0092
-1 11 14 -1.4539 0.0082
-1 11 15 -1.9854 0.0017
-1 11 16 -0.8601 0.0023
-1 11 17 0.4334 0.0029
-1 11 18 1.3434 0.0045
-1 11 19 0.8179 -0.0164
-1 12 1 1.0732 0.0409
-1 12 2 2.7101 -0.0172
-1 12 3 1.1681 0.0205
-1 12 4 -0.1610 0.0245
-1 12 5 -1.5703 -0.0280
-1 12 6 -1.3287 -0.0255
-1 12 7 0.2296 0.0095
-1 12 8 -0.3273 0.0177
-1 12 9 0.8655 -0.0018
-1 12 10 1.7216 -0.0025
-1 12 11 0.2699 -0.0069
-1 12 12 -0.9653 0.0000
-1 12 13 -1.8153 0.0173
-1 12 14 -1.4189 -0.0059
-1 12 15 0.9826 -0.0079
-1 12 16 1.9715 0.0031
-1 12 17 0.6280 0.0063
-1 12 18 -0.2564 -0.0120
-1 13 1 1.1877 -0.0327
-1 13 2 -0.2645 0.0516
-1 13 3 -0.6167 -0.0222
-1 13 4 -1.6910 -0.0374
-1 13 5 -0.7462 0.0097
-1 13 6 0.1391 0.0216
-1 13 7 0.2701 0.0125
-1 13 8 2.1161 -0.0037
-1 13 9 0.9322 -0.0068
-1 13 10 -1.2674 -0.0087
-1 13 11 -1.5585 0.0026
-1 13 12 -1.0728 0.0069
-1 13 13 0.9184 -0.0068
-1 13 14 1.7683 0.0040
-1 13 15 0.4121 -0.0013
-1 13 16 -0.6552 -0.0034
-1 14 1 -1.7033 0.0433
-1 14 2 -1.0959 -0.0574
-1 14 3 -0.6606 0.0022
-1 14 4 0.0832 0.0296
-1 14 5 0.8301 0.0110
-1 14 6 1.1970 -0.0016
-1 14 7 0.8822 -0.0189
-1 14 8 -0.5921 -0.0129
-1 14 9 -0.8311 0.0042
-1 14 10 -1.2073 0.0101
-1 14 11 -0.4309 -0.0007
-1 14 12 1.5866 -0.0017
-1 14 13 0.8479 0.0065
-1 14 14 -0.3477 -0.0081
-1 14 15 -0.6598 -0.0034
-1 15 1 -0.4129 -0.0172
-1 15 2 0.4387 0.0365
-1 15 3 0.6824 -0.0196
-1 15 4 0.5635 -0.0117
-1 15 5 0.6607 0.0020
-1 15 6 0.4382 -0.0010
-1 15 7 -1.1752 0.0057
-1 15 8 -1.4716 -0.0007
-1 15 9 -0.3380 -0.0016
-1 15 10 1.1091 0.0061
-1 15 11 1.0517 0.0082
-1 15 12 -0.1158 -0.0058
-1 16 1 1.0542 0.0334
-1 16 2 0.5042 -0.0271
-1 16 3 -0.1887 0.0067
-1 16 4 0.0704 0.0091
-1 16 5 -0.1864 0.0074
-1 16 6 -1.1314 -0.0062
-1 16 7 -0.2084 -0.0085
-1 16 8 0.4502 0.0072
-1 16 9 0.5183 0.0000
0 -16 1 -0.3057 -0.0240
0 -16 2 0.7644 0.0018
0 -16 3 0.4401 -0.0022
0 -16 4 0.3325 -0.0024
0 -15 1 1.0553 0.0490
0 -15 2 0.0517 -0.0190
0 -15 3 0.3128 -0.0011
0 -15 4 -0.1038 0.0335
0 -15 5 -1.0863 -0.0092
0 -15 6 -1.2903 -0.0101
0 -15 7 0.5615 -0.0116
0 -14 1 -0.0159 -0.0009
0 -14 2 -0.3764 -0.0145
0 -14 3 -1.4743 -0.0166
0 -14 4 -0.8681 -0.0107
0 -14 5 0.0337 -0.0055
0 -14 6 1.6808 0.0039
0 -14 7 1.3501 0.0142
0 -14 8 0.2720 -0.0145
0 -14 9 -1.8895 0.0105
0 -14 10 -0.9997 0.0330
0 -13 1 -0.9221 0.0076
0 -13 2 -1.2606 -0.0305
0 -13 3 0.3093 0.0148
0 -13 4 0.7837 0.0102
0 -13 5 1.9033 -0.0052
0 -13 6 0.8276 0.0181
0 -13 7 -1.0476 0.0004
0 -13 8 -3.0463 -0.0104
0 -13 9 -0.5958 -0.0009
0 -13 10 1.8793 0.0024
0 -13 11 2.1718 -0.0032
0 -13 12 -0.2952 -0.0122
0 -12 1 -0.3513 -0.1026
0 -12 2 0.5019 0.0364
0 -12 3 1.5882 0.0448
0 -12 4 1.9730 -0.0394
0 -12 5 -1.0469 -0.0128
0 -12 6 -2.8154 0.0161
0 -12 7 -2.0385 -0.0037
0 -12 8 2.1915 0.0089
0 -12 9 2.8318 0.0019
0 -12 10 1.1056 -0.0285
0 -12 11 -1.9610 0.0043
0 -12 12 -2.1444 0.0184
0 -12 13 -0.1334 -0.0110
0 -11 1 1.6253 0.0368
0 -11 2 1.7826 0.0268
0 -11 3 0.1228 -0.0004
0 -11 4 -2.2234 0.0054
0 -11 5 -2.3363 0.0109
0 -11 6 -0.3365 -0.0050
0 -11 7 3.4005 -0.0116
0 -11 8 2.2575 -0.0007
0 -11 9 -0.7516 0.0050
0 -11 10 -3.6181 -0.0024
0 -11 11 -2.0609 0.0056
0 -11 12 1.5966 0.0156
0 -11 13 3.0286 -0.0079
0 -11 14 0.2726 -0.0023
0 -11 15 -1.0570 0.0075
0 -10 1 -0.0379 0.0031
0 -10 2 -1.6299 0.0563
0 -10 3 -2.8128 -0.0261
0 -10 4 -1.4538 -0.0244
0 -10 5 2.0033 0.0083
0 -10 6 3.9537 -0.0211
0 -10 7 0.1145 -0.0054
0 -10 8 -3.4002 0.0218
0 -10 9 -2.6954 0.0049
0 -10 10 1.4252 0.0036
0 -10 11 2.7315 -0.0072
0 -10 12 1.7288 -0.0139
0 -10 13 -0.8476 0.0027
0 -10 14 -1.7274 -0.0234
0 -10 15 -0.9222 0.0007
0 -10 16 0.3224 0.0479
0 -9 1 -3.8604 0.0771
0 -9 2 -1.2866 -0.0905
0 -9 3 2.2627 -0.0506
0 -9 4 3.2070 0.0373
0 -9 5 1.8545 0.0200
0 -9 6 -1.3274 0.0042
0 -9 7 -3.6589 0.0099
0 -9 8 -1.1995 -0.0074
0 -9 9 3.1517 -0.0203
0 -9 10 2.6495 -0.0018
0 -9 11 -0.3064 0.0127
0 -9 12 -2.7804 -0.0000
0 -9 13 -1.9127 0.0105
0 -9 14 0.6879 0.0164
0 -9 15 1.8568 -0.0275
0 -9 16 -0.2042 0.0059
0 -9 17 -0.2737 0.0342
0 -8 1 2.9863 -0.0731
0 -8 2 4.6645 0.0122
0 -8 3 2.3588 0.0344
0 -8 4 -1.4817 0.0107
0 -8 5 -3.6031 -0.0062
0 -8 6 -2.9482 -0.0060
0 -8 7 1.7055 -0.0122
0 -8 8 3.7913 -0.0048
0 -8 9 0.4826 0.0166
0 -8 10 -2.6758 0.0044
0 -8 11 -1.6786 -0.0000
0 -8 12 0.6054 0.0018
0 -8 13 0.9971 -0.0158
0 -8 14 1.0483 0.0055
0 -8 15 -0.1257 0.0073
0 -8 16 -0.2976 -0.0487
0 -8 17 -0.0449 0.0069
0 -8 18 0.1163 0.0674
0 -7 1 4.1320 0.0856
0 -7 2 -2.5277 -0.0135
0 -7 3 -6.0625 -0.0286
0 -7 4 -2.8596 -0.0102
0 -7 5 1.1191 -0.0027
0 -7 6 3.7127 0.0093
0 -7 7 2.2385 0.0215
0 -7 8 -0.4445 0.0008
0 -7 9 -3.0347 -0.0185
0 -7 10 -1.3366 0.0042
0 -7 11 1.5098 -0.0075
0 -7 12 1.6643 -0.0112
0 -7 13 0.3621 0.0124
0 -7 14 -1.3570 0.0018
0 -7 15 -0.7020 0.0176
0 -7 16 0.9520 0.0187
0 -7 17 0.6056 -0.0438
0 -7 18 -1.4081 -0.0067
0 -7 19 -0.3588 0.0498
0 -6 1 -7.2269 -0.0843
0 -6 2 -5.0960 0.0573
0 -6 3 1.0910 0.0388
0 -6 4 5.3885 0.0002
0 -6 5 4.6319 0.0033
0 -6 6 -0.7297 -0.0132
0 -6 7 -2.9426 -0.0156
0 -6 8 -3.5998 0.0009
0 -6 9 0.4903 0.0044
0 -6 10 2.6984 0.0008
0 -6 11 0.7393 0.0128
0 -6 12 -0.5761 -0.0015
0 -6 13 -0.2739 -0.0033
0 -6 14 -0.0967 -0.0029
0 -6 15 0.0581 -0.0198
0 -6 16 -0.0466 0.0189
0 -6 17 -0.9220 0.0148
0 -6 18 0.0786 -0.0482
0 -6 19 1.0289 -0.0003
0 -6 20 0.3009 0.0546
0 -5 1 -0.5840 0.0794
0 -5 2 7.7958 -0.0473
0 -5 3 7.8303 -0.0020
0 -5 4 0.1574 -0.0044
0 -5 5 -6.3102 -0.0523
0 -5 6 -4.2935 0.0055
0 -5 7 -0.8464 0.0323
0 -5 8 3.6711 -0.0046
0 -5 9 2.6773 -0.0030
0 -5 10 0.1938 0.0067
0 -5 11 -0.7886 -0.0164
0 -5 12 -1.0283 0.0014
0 -5 13 -0.7908 0.0007
0 -5 14 0.0523 -0.0012
0 -5 15 0.0545 0.0163
0 -5 16 -0.6169 -0.0138
0 -5 17 0.4347 0.0126
0 -5 18 1.7533 0.0330
0 -5 19 0.1242 -0.0383
0 -5 20 -1.3868 -0.0264
0 -5 21 -0.3687 0.0358
0 -4 1 11.2975 -0.1166
0 -4 2 1.6867 -0.0530
0 -4 3 -7.0233 -0.0010
0 -4 4 -7.9326 0.0375
0 -4 5 -1.2073 0.0390
0 -4 6 3.6951 0.0041
0 -4 7 5.2780 -0.0147
0 -4 8 1.3406 -0.0130
0 -4 9 -1.2550 0.0135
0 -4 10 -2.8436 0.0008
0 -4 11 -1.8342 -0.0040
0 -4 12 -0.0382 0.0143
0 -4 13 0.3284 0.0133
0 -4 14 1.1777 -0.0149
0 -4 15 1.2993 -0.0091
0 -4 16 0.2480 0.0077
0 -4 17 0.4094 -0.0238
0 -4 18 -0.7957 0.0046
0 -4 19 -1.5626 0.0267
0 -4 20 -0.1747 -0.0267
0 -4 21 1.1986 -0.0140
0 -3 1 -6.1194 0.0600
0 -3 2 -12.6615 0.0617
0 -3 3 -5.7976 0.0637
0 -3 4 5.8469 -0.0304
0 -3 5 8.3875 -0.0320
0 -3 6 3.7152 0.0074
0 -3 7 -3.6000 -0.0158
0 -3 8 -5.0526 0.0150
0 -3 9 -2.4892 0.0078
0 -3 10 1.5328 -0.0152
0 -3 11 1.8201 -0.0026
0 -3 12 0.4935 -0.0041
0 -3 13 1.7510 -0.0149
0 -3 14 1.1808 0.0080
0 -3 15 -0.9860 -0.0005
0 -3 16 -1.2969 -0.0060
0 -3 17 -1.7836 0.0260
0 -3 18 -0.8365 -0.0150
0 -3 19 1.0156 -0.0098
0 -3 20 2.3123 0.0383
0 -3 21 -0.1580 -0.0154
0 -3 22 -1.1030 -0.0239
0 -2 1 -13.1037 -0.0288
0 -2 2 4.6911 -0.0427
0 -2 3 13.4673 -0.0901
0 -2 4 5.6489 -0.0295
0 -2 5 -3.6845 0.0427
0 -2 6 -6.8765 0.0103
0 -2 7 -2.8835 -0.0096
0 -2 8 0.8574 -0.0090
0 -2 9 2.7566 0.0016
0 -2 10 2.3880 -0.0061
0 -2 11 1.1115 0.0111
0 -2 12 0.4944 0.0103
0 -2 13 -1.4709 -0.0011
0 -2 14 -2.7006 0.0062
0 -2 15 -1.8639 0.0100
0 -2 16 0.2265 -0.0076
0 -2 17 1.8527 -0.0157
0 -2 18 1.5138 0.0170
0 -2 19 1.7329 -0.0066
0 -2 20 -1.2386 -0.0213
0 -2 21 -1.8372 0.0365
0 -2 22 -0.1252 0.0060
0 -1 1 15.0017 -0.0552
0 -1 2 14.1038 0.0906
0 -1 3 -1.2885 0.0487
0 -1 4 -9.9457 0.0068
0 -1 5 -7.6203 0.0060
0 -1 6 0.7970 -0.0042
0 -1 7 5.4948 0.0088
0 -1 8 4.3290 0.0230
0 -1 9 -0.0212 -0.0168
0 -1 10 -2.8260 0.0089
0 -1 11 -1.3216 0.0069
0 -1 12 -0.5801 -0.0164
0 -1 13 -1.0835 -0.0049
0 -1 14 -1.0451 -0.0044
0 -1 15 1.7045 -0.0081
0 -1 16 3.1669 0.0088
0 -1 17 1.5406 0.0090
0 -1 18 -0.3705 -0.0141
0 -1 19 -3.5136 0.0121
0 -1 20 -1.8142 0.0179
0 -1 21 0.7931 -0.0296
0 -1 22 2.0157 -0.0103
0 -1 23 0.2973 -0.0034
0 0 1 7.0622 0.1479
0 0 2 -11.6503 0.1560
0 0 3 -13.6046 -0.0419
0 0 4 -1.8934 -0.0576
0 0 5 8.3463 0.0026
0 0 6 5.9060 -0.0032
0 0 7 -0.7104 0.0017
0 0 8 -2.6796 -0.0168
0 0 9 -1.6846 -0.0112
0 0 10 -0.1117 -0.0116
0 0 11 -0.9639 0.0017
0 0 12 -0.3155 0.0035
0 0 13 1.3966 0.0065
0 0 14 3.1899 0.0142
0 0 15 1.4399 0.0049
0 0 16 -1.5557 -0.0072
0 0 17 -2.8954 -0.0049
0 0 18 -2.6778 0.0096
0 0 19 0.6439 -0.0125
0 0 20 1.9763 -0.0202
0 0 21 2.4805 0.0124
0 0 22 -0.3321 -0.0042
0 0 23 -1.4546 0.0312
0 1 0 -4.4267 0.3492
0 1 1 -17.5301 0.0136
0 1 2 -9.6940 -0.3232
0 1 3 6.9219 -0.0279
0 1 4 11.7562 0.1174
0 1 5 2.6585 -0.0329
0 1 6 -3.8789 -0.0398
0 1 7 -4.0392 0.0019
0 1 8 -1.6242 0.0139
0 1 9 1.6500 0.0207
0 1 10 0.9911 0.0267
0 1 11 0.4592 -0.0043
0 1 12 0.2091 0.0021
0 1 13 1.3125 0.0018
0 1 14 0.2119 -0.0179
0 1 15 -2.0630 -0.0101
0 1 16 -3.0607 0.0028
0 1 17 -0.8070 0.0032
0 1 18 2.8718 -0.0111
0 1 19 3.1395 0.0084
0 1 20 1.4855 0.0228
0 1 21 -2.5351 -0.0082
0 1 22 -2.1047 0.0211
0 1 23 -0.0318 -0.0089
0 2 0 -15.4638 -0.1698
0 2 1 0.1331 -0.0892
0 2 2 14.0325 0.0480
0 2 3 9.9048 0.0281
0 2 4 -3.6625 0.0106
0 2 5 -7.5838 0.0195
0 2 6 -2.7184 0.0237
0 2 7 1.8279 0.0354
0 2 8 2.1503 -0.0132
0 2 9 -0.4833 -0.0181
0 2 10 -0.1876 -0.0059
0 2 11 0.7964 -0.0053
0 2 12 1.9039 -0.0207
0 2 13 -1.5970 -0.0047
0 2 14 -3.6106 0.0109
0 2 15 -0.5232 0.0053
0 2 16 2.8470 0.0119
0 2 17 3.0270 0.0020
0 2 18 1.0945 0.0002
0 2 19 -1.5614 0.0075
0 2 20 -3.6758 -0.0075
0 2 21 -0.8384 -0.0164
0 2 22 1.0888 -0.0276
0 2 23 1.3462 0.0246
0 3 0 7.6669 0.0700
0 3 1 14.4165 0.0130
0 3 2 4.0242 0.0740
0 3 3 -10.0118 0.0376
0 3 4 -7.9554 -0.0518
0 3 5 0.9622 0.0036
0 3 6 3.6826 0.0146
0 3 7 1.7356 -0.0589
0 3 8 -0.2564 -0.0083
0 3 9 -0.1389 0.0110
0 3 10 0.4873 -0.0069
0 3 11 0.7241 0.0010
0 3 12 -2.4090 0.0233
0 3 13 -1.7073 0.0114
0 3 14 1.2959 -0.0043
0 3 15 2.3888 -0.0015
0 3 16 1.8912 -0.0090
0 3 17 -0.8416 -0.0035
0 3 18 -3.5682 0.0020
0 3 19 -2.4038 -0.0149
0 3 20 1.5289 -0.0182
0 3 21 2.4686 0.0246
0 3 22 1.3761 0.0550
0 3 23 -0.6126 -0.0350
0 4 0 9.2529 -0.0692
0 4 1 -4.7736 0.0090
0 4 2 -11.9745 -0.0289
0 4 3 -3.4449 -0.0282
0 4 4 4.5522 0.0106
0 4 5 4.7600 -0.0263
0 4 6 0.6700 -0.0248
0 4 7 -1.4658 0.0448
0 4 8 0.0419 0.0159
0 4 9 0.3919 0.0028
0 4 10 -0.8259 0.0018
0 4 11 -2.2613 -0.0036
0 4 12 -0.7081 -0.0068
0 4 13 2.1572 -0.0064
0 4 14 3.4686 -0.0056
0 4 15 -0.0287 0.0033
0 4 16 -4.2123 0.0068
0 4 17 -2.1932 -0.0090
0 4 18 1.2777 0.0002
0 4 19 2.6783 0.0154
0 4 20 2.1189 0.0216
0 4 21 -0.4160 0.0087
0 4 22 -2.0992 -0.0460
0 4 23 -0.6265 -0.0230
0 5 0 -8.0517 -0.0129
0 5 1 -7.9440 -0.0670
0 5 2 0.5286 0.0666
0 5 3 7.0227 0.0362
0 5 4 4.9715 -0.0369
0 5 5 -2.2334 0.0175
0 5 6 -2.7978 0.0442
0 5 7 0.3861 -0.0305
0 5 8 -0.1518 -0.0212
0 5 9 -1.4173 0.0025
0 5 10 -0.9600 -0.0002
0 5 11 1.3378 -0.0057
0 5 12 3.2045 0.0094
0 5 13 1.2801 0.0081
0 5 14 -2.7552 0.0046
0 5 15 -3.3498 0.0041
0 5 16 0.2795 -0.0140
0 5 17 2.1887 0.0003
0 5 18 2.6784 0.0135
0 5 19 0.3451 -0.0019
0 5 20 -2.8151 -0.0179
0 5 21 -1.8726 -0.0270
0 5 22 0.4732 -0.0013
0 5 23 0.8895 0.0359
0 6 0 -2.6713 -0.0120
0 6 1 5.8967 0.0427
0 6 2 6.7161 -0.0391
0 6 3 0.5931 0.0176
0 6 4 -4.1447 0.0203
0 6 5 -1.9965 -0.0427
0 6 6 0.4045 -0.0329
0 6 7 0.1130 0.0229
0 6 8 -0.6624 0.0208
0 6 9 0.5605 0.0102
0 6 10 2.3800 -0.0058
0 6 11 1.5414 0.0082
0 6 12 -1.3761 0.0014
0 6 13 -3.0362 -0.0153
0 6 14 -2.4158 -0.0082
0 6 15 1.8978 -0.0086
0 6 16 3.5231 0.0042
0 6 17 1.2947 0.0120
0 6 18 -2.4271 -0.0067
0 6 19 -2.4859 -0.0140
0 6 20 -0.0003 0.0106
0 6 21 1.2824 0.0187
0 6 22 1.4393 0.0123
0 6 23 0.1672 0.0014
0 7 0 6.2948 0.0709
0 7 1 1.8648 -0.0153
0 7 2 -2.1290 0.0080
0 7 3 -4.2084 -0.0518
0 7 4 -1.6043 -0.0088
0 7 5 1.5078 0.0578
0 7 6 1.3088 0.0221
0 7 7 -0.3739 -0.0164
0 7 8 0.7812 -0.0039
0 7 9 1.2938 -0.0182
0 7 10 -0.3643 -0.0021
0 7 11 -2.4077 0.0015
0 7 12 -2.5052 -0.0163
0 7 13 0.1590 -0.0034
0 7 14 4.1244 0.0184
0 7 15 2.2531 0.0110
0 7 16 -0.8167 -0.0011
0 7 17 -2.9138 0.0041
0 7 18 -1.5306 -0.0009
0 7 19 1.0117 0.0013
0 7 20 1.9066 -0.0021
0 7 21 0.8302 -0.0054
0 7 22 -1.0689 -0.0039
0 8 0 -1.9382 -0.0776
0 8 1 -4.2710 0.0657
0 8 2 -2.8603 0.0030
0 8 3 1.4837 -0.0164
0 8 4 2.2117 0.0084
0 8 5 0.2920 -0.0023
0 8 6 -0.2659 -0.0284
0 8 7 0.7793 -0.0017
0 8 8 -0.1685 0.0035
0 8 9 -1.1020 -0.0043
0 8 10 -1.8396 0.0058
0 8 11 -0.4759 0.0106
0 8 12 2.6481 0.0069
0 8 13 3.6303 0.0156
0 8 14 -0.2519 -0.0065
0 8 15 -2.4636 -0.0163
0 8 16 -3.1750 0.0066
0 8 17 -0.0544 -0.0037
0 8 18 1.9387 -0.0078
0 8 19 1.4692 -0.0018
0 8 20 -0.0402 -0.0028
0 8 21 -1.3031 0.0058
0 8 22 -0.4523 0.0197
0 9 0 -2.2976 0.0309
0 9 1 0.1941 -0.0554
0 9 2 2.4020 0.0079
0 9 3 1.7485 -0.0007
0 9 4 -0.1049 -0.0145
0 9 5 -0.3539 -0.0010
0 9 6 0.2730 0.0239
0 9 7 -1.1320 0.0157
0 9 8 -0.9578 0.0024
0 9 9 -0.0700 -0.0016
0 9 10 1.3400 -0.0056
0 9 11 2.1718 -0.0044
0 9 12 1.0044 0.0026
0 9 13 -2.1575 -0.0112
0 9 14 -3.0199 -0.0066
0 9 15 -1.8378 0.0086
0 9 16 1.9171 0.0025
0 9 17 2.3815 -0.0076
0 9 18 1.3277 -0.0050
0 9 19 -0.7215 0.0194
0 9 20 -1.6135 0.0183
0 9 21 -0.0064 -0.0124
0 10 0 1.5128 -0.0673
0 10 1 2.5694 0.0804
0 10 2 0.7387 -0.0230
0 10 3 -1.2333 0.0045
0 10 4 -0.5542 0.0524
0 10 5 -0.0400 0.0008
0 10 6 -1.2515 -0.0240
0 10 7 -0.2584 -0.0173
0 10 8 0.6707 -0.0205
0 10 9 1.5649 0.0131
0 10 10 1.1003 0.0165
0 10 11 -0.9960 -0.0139
0 10 12 -2.9376 -0.0052
0 10 13 -1.9964 0.0119
0 10 14 1.1290 0.0036
0 10 15 3.7704 0.0049
0 10 16 1.5499 -0.0056
0 10 17 -0.5336 -0.0033
0 10 18 -1.7225 0.0102
0 10 19 -1.1933 -0.0107
0 10 20 0.0814 -0.0136
0 10 21 0.4022 -0.0018
0 11 0 0.2987 0.1393
0 11 1 -0.1622 -0.0573
0 11 2 -0.5339 0.0009
0 11 3 -0.9974 0.0206
0 11 4 -1.1166 -0.0414
0 11 5 -0.5678 -0.0265
0 11 6 0.8265 0.0114
0 11 7 1.5366 0.0128
0 11 8 1.8240 0.0155
0 11 9 -1.1405 -0.0022
0 11 10 -2.8697 -0.0094
0 11 11 -0.9172 0.0106
0 11 12 1.1097 0.0070
0 11 13 2.2338 -0.0106
0 11 14 2.0748 -0.0034
0 11 15 -0.4041 -0.0057
0 11 16 -1.7457 -0.0025
0 11 17 -1.8487 0.0035
0 11 18 -0.5605 0.0049
0 11 19 0.5667 0.0001
0 11 20 0.9831 -0.0085
0 12 0 -0.4456 -0.0510
0 12 1 -0.9412 0.0046
0 12 2 -1.0489 -0.0474
0 12 3 -0.6971 0.0076
0 12 4 0.9720 0.0321
0 12 5 1.7854 0.0046
0 12 6 1.0302 0.0009
0 12 7 0.4396 -0.0023
0 12 8 -2.2837 -0.0079
0 12 9 -2.2110 0.0013
0 12 10 0.6052 0.0030
0 12 11 1.9024 -0.0047
0 12 12 2.0402 -0.0074
0 12 13 0.2575 0.0055
0 12 14 -2.2277 0.0001
0 12 15 -2.2550 -0.0051
0 12 16 -0.1374 0.0048
0 12 17 1.2208 0.0143
0 12 18 0.9466 -0.0002
0 12 19 0.7269 -0.0018
0 13 0 -0.1577 0.0321
0 13 1 -0.4735 -0.0723
0 13 2 -0.4428 0.0548
0 13 3 1.9668 0.0140
0 13 4 2.0277 -0.0308
0 13 5 0.1222 -0.0019
0 13 6 -1.6367 -0.0039
0 13 7 -3.3223 -0.0020
0 13 8 -0.3243 0.0144
0 13 9 2.6350 0.0057
0 13 10 2.0837 -0.0067
0 13 11 0.2230 -0.0053
0 13 12 -2.1237 0.0009
0 13 13 -1.7098 -0.0032
0 13 14 0.2331 0.0055
0 13 15 1.1940 0.0115
0 13 16 0.6452 0.0069
0 13 17 0.4734 -0.0136
0 14 0 0.5917 -0.0800
0 14 1 0.6795 0.0620
0 14 2 1.2434 -0.0174
0 14 3 0.6812 -0.0173
0 14 4 -1.0543 0.0116
0 14 5 -2.6453 0.0126
0 14 6 -1.3448 0.0114
0 14 7 2.0231 0.0044
0 14 8 1.9182 -0.0140
0 14 9 1.1097 -0.0137
0 14 10 -0.4928 0.0039
0 14 11 -2.5209 0.0037
0 14 12 -0.5927 -0.0028
0 14 13 1.0839 0.0076
0 14 14 1.0303 0.0071
0 14 15 0.2328 -0.0011
0 14 16 -0.1537 -0.0190
0 15 0 0.4707 0.0161
0 15 1 0.2670 -0.0056
0 15 2 -0.2295 0.0563
0 15 3 -1.4744 -0.0046
0 15 4 -1.8164 -0.0183
0 15 5 0.3821 -0.0062
0 15 6 2.6871 -0.0097
0 15 7 1.6939 -0.0051
0 15 8 -0.4760 0.0085
0 15 9 -2.3978 0.0027
0 15 10 -1.2790 -0.0086
0 15 11 1.1119 0.0098
0 15 12 0.7353 0.0153
0 15 13 0.3672 -0.0082
0 15 14 -0.3603 -0.0121
0 16 0 -0.6367 -0.0056
0 16 1 -0.6872 0.0282
0 16 2 -0.3994 -0.0396
0 16 3 -0.2054 -0.0108
0 16 4 0.8390 -0.0034
0 16 5 1.8606 0.0065
0 16 6 0.1524 0.0135
0 16 7 -1.5357 0.0045
0 16 8 -1.2813 -0.0041
0 16 9 0.0092 -0.0035
0 16 10 0.4951 0.0045
0 16 11 0.6632 0.0002
0 17 2 0.6472 -0.0028
0 17 3 0.8881 0.0095
0 17 4 0.5122 0.0291
0 17 5 -0.7002 -0.0029
1 -16 0 0.3986 0.0125
1 -16 1 -0.9728 0.0043
1 -16 2 -0.6967 0.0108
1 -15 0 -1.7072 -0.0185
1 -15 1 -0.6042 0.0458
1 -15 2 0.2005 -0.0109
1 -15 3 0.8882 -0.0420
1 -15 4 1.2090 0.0054
1 -15 5 0.5467 0.0037
1 -15 6 -0.9351 -0.0005
1 -14 0 0.0674 0.0174
1 -14 1 1.6886 -0.0336
1 -14 2 2.3245 0.0130
1 -14 3 0.2385 0.0179
1 -14 4 -1.4831 -0.0044
1 -14 5 -1.8705 0.0020
1 -14 6 -0.4307 0.0041
1 -14 7 0.6428 0.0164
1 -14 8 1.4437 -0.0045
1 -14 9 -0.0466 -0.0410
1 -13 0 2.3696 -0.0333
1 -13 1 1.5169 0.0425
1 -13 2 -2.0895 -0.0208
1 -13 3 -2.4330 0.0001
1 -13 4 -1.0674 0.0179
1 -13 5 0.7698 -0.0221
1 -13 6 1.7127 -0.0039
1 -13 7 1.9220 0.0060
1 -13 8 -0.7891 -0.0186
1 -13 9 -1.4236 0.0012
1 -13 10 -0.7753 0.0133
1 -13 11 0.5888 0.0249
1 -12 0 -1.0173 0.0884
1 -12 1 -2.7951 -0.0629
1 -12 2 -1.9667 -0.0213
1 -12 3 0.0680 0.0364
1 -12 4 2.8741 0.0106
1 -12 5 2.5996 -0.0147
1 -12 6 -0.0110 -0.0037
1 -12 7 -3.1480 -0.0071
1 -12 8 -1.4054 0.0090
1 -12 9 0.6061 0.0322
1 -12 10 1.7279 0.0048
1 -12 11 0.4855 -0.0377
1 -12 12 -0.8181 -0.0039
1 -12 13 -0.3452 -0.0082
1 -11 0 -2.7689 -0.0531
1 -11 1 -0.4264 0.0377
1 -11 2 2.6723 0.0024
1 -11 3 3.4216 -0.0084
1 -11 4 0.3849 -0.0164
1 -11 5 -2.1019 -0.0017
1 -11 6 -2.9092 0.0124
1 -11 7 -0.1680 0.0013
1 -11 8 1.4935 -0.0118
1 -11 9 2.0783 0.0028
1 -11 10 0.1176 -0.0069
1 -11 11 -1.3356 -0.0127
1 -11 12 -1.2535 0.0011
1 -11 13 0.4806 0.0248
1 -11 14 0.7178 0.0216
1 -11 15 -0.1250 -0.0010
1 -10 0 3.3804 0.0614
1 -10 1 3.3396 -0.0898
1 -10 2 1.3513 0.0128
1 -10 3 -1.5204 0.0095
1 -10 4 -3.1904 -0.0202
1 -10 5 -2.2853 0.0312
1 -10 6 1.5770 0.0163
1 -10 7 3.0598 -0.0299
1 -10 8 0.9611 0.0116
1 -10 9 -2.2977 0.0076
1 -10 10 -1.1567 -0.0027
1 -10 11 0.4548 0.0145
1 -10 12 0.7165 -0.0009
1 -10 13 -0.0897 -0.0066
1 -10 14 0.0612 0.0008
1 -10 15 0.2037 -0.0325
1 -10 16 0.3845 -0.0319
1 -9 0 2.6582 -0.1306
1 -9 1 -1.9270 0.0812
1 -9 2 -4.7260 0.0413
1 -9 3 -2.3745 -0.0134
1 -9 4 1.0870 0.0013
1 -9 5 2.5313 -0.0048
1 -9 6 2.1238 -0.0109
1 -9 7 -0.3845 0.0165
1 -9 8 -2.2854 -0.0015
1 -9 9 -0.3864 -0.0183
1 -9 10 0.7838 -0.0191
1 -9 11 0.4277 0.0027
1 -9 12 -0.1489 0.0085
1 -9 13 0.1874 -0.0050
1 -9 14 -0.1214 0.0109
1 -9 15 0.5040 0.0115
1 -9 16 -0.3774 -0.0064
1 -9 17 -0.9110 0.0055
1 -8 0 -6.3884 0.1023
1 -8 1 -3.9440 -0.0145
1 -8 2 1.5600 -0.0046
1 -8 3 3.6942 -0.0312
1 -8 4 2.6197 -0.0124
1 -8 5 0.6938 0.0095
1 -8 6 -2.1728 -0.0027
1 -8 7 -2.1129 -0.0069
1 -8 8 0.2615 0.0007
1 -8 9 1.4313 -0.0002
1 -8 10 -0.3288 0.0181
1 -8 11 -0.9570 0.0125
1 -8 12 1.3343 0.0101
1 -8 13 0.8688 -0.0019
1 -8 14 -0.6436 -0.0219
1 -8 15 -1.5805 0.0126
1 -8 16 -0.4549 0.0013
1 -8 17 0.8944 -0.0447
1 -8 18 1.2803 -0.0064
1 -7 0 -0.3033 -0.1461
1 -7 1 6.0596 0.0369
1 -7 2 5.6776 0.0034
1 -7 3 -0.2639 0.0146
1 -7 4 -3.6740 0.0214
1 -7 5 -2.6793 -0.0156
1 -7 6 0.1905 -0.0119
1 -7 7 0.3139 0.0221
1 -7 8 1.1959 0.0155
1 -7 9 0.1467 -0.0038
1 -7 10 0.0506 -0.0060
1 -7 11 1.1235 -0.0070
1 -7 12 -0.3354 -0.0273
1 -7 13 -1.4287 -0.0071
1 -7 14 -1.3107 0.0094
1 -7 15 0.1968 -0.0047
1 -7 16 1.5590 0.0294
1 -7 17 1.7969 0.0192
1 -7 18 -0.6090 -0.0342
1 -7 19 -1.4835 -0.0109
1 -6 0 8.2849 0.1444
1 -6 1 0.7366 -0.0417
1 -6 2 -5.2901 -0.0019
1 -6 3 -4.9176 0.0029
1 -6 4 -0.9710 -0.0194
1 -6 5 2.5822 0.0104
1 -6 6 1.3207 0.0151
1 -6 7 1.5240 -0.0248
1 -6 8 -0.3582 -0.0140
1 -6 9 -0.4539 0.0069
1 -6 10 -0.0385 -0.0046
1 -6 11 -0.9374 0.0071
1 -6 12 -1.7521 0.0194
1 -6 13 -0.3032 0.0004
1 -6 14 2.5771 0.0123
1 -6 15 2.0621 -0.0004
1 -6 16 -0.1179 -0.0260
1 -6 17 -1.7866 0.0158
1 -6 18 -1.6940 0.0036
1 -6 19 -0.0420 -0.0368
1 -6 20 1.3705 -0.0041
1 -5 0 -5.2850 -0.0309
1 -5 1 -8.4828 0.0263
1 -5 2 -3.6524 -0.0894
1 -5 3 4.0011 -0.0038
1 -5 4 6.0946 0.0716
1 -5 5 0.4827 -0.0065
1 -5 6 -1.3981 -0.0343
1 -5 7 -2.0146 0.0242
1 -5 8 0.0910 0.0118
1 -5 9 -0.4525 -0.0080
1 -5 10 -0.8719 0.0192
1 -5 11 -0.0837 -0.0069
1 -5 12 1.8986 -0.0239
1 -5 13 2.6431 0.0033
1 -5 14 -0.1197 -0.0146
1 -5 15 -2.0172 -0.0037
1 -5 16 -2.0908 0.0102
1 -5 17 -1.3595 -0.0135
1 -5 18 1.2752 0.0244
1 -5 19 2.5599 0.0276
1 -5 20 0.1986 -0.0301
1 -5 21 -1.0134 -0.0241
1 -4 0 -7.7468 0.0379
1 -4 1 4.8061 0.0002
1 -4 2 9.0869 0.0702
1 -4 3 3.2750 -0.0158
1 -4 4 -3.6686 -0.0427
1 -4 5 -2.9730 0.0176
1 -4 6 -1.3647 0.0180
1 -4 7 0.9187 -0.0142
1 -4 8 -0.3494 -0.0171
1 -4 9 1.0303 -0.0106
1 -4 10 1.5302 -0.0091
1 -4 11 1.1586 -0.0020
1 -4 12 0.3574 0.0081
1 -4 13 -2.4557 0.0218
1 -4 14 -3.1234 0.0169
1 -4 15 -0.3212 -0.0093
1 -4 16 1.7262 0.0064
1 -4 17 2.3951 0.0000
1 -4 18 1.4214 -0.0224
1 -4 19 -0.6634 0.0121
1 -4 20 -1.9391 0.0069
1 -4 21 -0.6228 -0.0186
1 -3 0 11.5403 -0.0564
1 -3 1 9.7137 0.0280
1 -3 2 -1.9748 -0.0544
1 -3 3 -8.3109 0.0145
1 -3 4 -3.4563 0.0202
1 -3 5 1.0954 -0.0320
1 -3 6 3.6033 0.0026
1 -3 7 1.0940 0.0069
1 -3 8 0.0564 -0.0053
1 -3 9 -0.9302 0.0305
1 -3 10 0.2211 0.0201
1 -3 11 -0.2316 -0.0073
1 -3 12 -3.0439 0.0096
1 -3 13 -1.6502 -0.0087
1 -3 14 2.5588 -0.0240
1 -3 15 3.5217 0.0023
1 -3 16 1.6355 -0.0147
1 -3 17 -1.0845 0.0012
1 -3 18 -2.5455 0.0166
1 -3 19 -2.5524 -0.0190
1 -3 20 0.7230 0.0096
1 -3 21 2.0109 0.0240
1 -3 22 0.4579 -0.0169
1 -2 0 5.3620 0.0662
1 -2 1 -12.0800 -0.0375
1 -2 2 -10.5933 0.0741
1 -2 3 2.1411 0.0334
1 -2 4 5.8507 -0.0411
1 -2 5 2.9859 -0.0109
1 -2 6 -2.0162 0.0224
1 -2 7 -0.9178 0.0151
1 -2 8 0.4195 0.0013
1 -2 9 -0.3062 -0.0131
1 -2 10 -2.0375 -0.0266
1 -2 11 -1.2396 -0.0104
1 -2 12 2.0061 -0.0006
1 -2 13 3.5979 -0.0100
1 -2 14 2.1493 0.0048
1 -2 15 -1.8890 0.0209
1 -2 16 -4.1994 0.0134
1 -2 17 -1.7770 -0.0129
1 -2 18 0.3495 0.0039
1 -2 19 2.5544 0.0112
1 -2 20 1.9668 -0.0231
1 -2 21 -0.0075 -0.0008
1 -2 22 -1.4582 0.0195
1 -1 0 -17.3997 -0.0032
1 -1 1 -6.0102 -0.0685
1 -1 2 8.2807 -0.0624
1 -1 3 8.4748 0.0164
1 -1 4 1.0330 -0.0139
1 -1 5 -4.5153 -0.0059
1 -1 6 -1.5140 0.0033
1 -1 7 0.2622 -0.0269
1 -1 8 0.1680 0.0028
1 -1 9 0.0182 0.0096
1 -1 10 -0.1215 -0.0003
1 -1 11 1.1511 0.0199
1 -1 12 2.3023 0.0127
1 -1 13 0.6959 0.0016
1 -1 14 -3.9124 0.0041
1 -1 15 -4.2114 -0.0123
1 -1 16 0.5663 -0.0120
1 -1 17 3.4044 0.0180
1 -1 18 3.7967 -0.0114
1 -1 19 0.3084 -0.0188
1 -1 20 -2.3092 0.0234
1 -1 21 -2.7963 0.0066
1 -1 22 0.2382 -0.0029
1 -1 23 1.2996 -0.0034
1 0 0 3.1208 -0.1219
1 0 1 14.3501 -0.1358
1 0 2 7.5577 0.0773
1 0 3 -4.9095 0.0384
1 0 4 -7.5992 0.0103
1 0 5 0.5530 0.0314
1 0 6 2.6503 -0.0053
1 0 7 -0.6688 0.0049
1 0 8 -1.8281 0.0215
1 0 9 0.7319 -0.0007
1 0 10 3.4505 -0.0116
1 0 11 1.0174 -0.0044
1 0 12 -2.8797 -0.0126
1 0 13 -4.4440 -0.0133
1 0 14 -0.5981 0.0034
1 0 15 4.0815 0.0078
1 0 16 4.3347 0.0047
1 0 17 0.7776 -0.0091
1 0 18 -3.5192 0.0067
1 0 19 -2.9912 0.0106
1 0 20 -1.1694 -0.0100
1 0 21 1.9900 0.0040
1 0 22 1.7751 -0.0126
1 0 23 0.1201 -0.0150
1 1 0 13.7962 0.0189
1 1 1 1.4563 0.3714
1 1 2 -10.5888 0.0141
1 1 3 -7.5134 -0.1497
1 1 4 3.2092 0.0212
1 1 5 3.0691 0.0465
1 1 6 -0.6624 -0.0324
1 1 7 -0.2574 -0.0305
1 1 8 1.5555 -0.0198
1 1 9 2.0639 -0.0202
1 1 10 -0.9224 0.0197
1 1 11 -2.9268 0.0124
1 1 12 -2.6842 -0.0023
1 1 13 1.5116 0.0185
1 1 14 4.3958 0.0056
1 1 15 2.6922 -0.0127
1 1 16 -2.0858 -0.0060
1 1 17 -4.8366 0.0060
1 1 18 -2.0476 -0.0066
1 1 19 1.4279 0.0001
1 1 20 3.9159 0.0145
1 1 21 1.2472 -0.0207
1 1 22 -1.1025 -0.0083
1 1 23 -1.4421 0.0240
1 2 0 -6.9353 0.0554
1 2 1 -12.7711 -0.1230
1 2 2 -2.8474 -0.0546
1 2 3 6.8033 -0.0148
1 2 4 3.5996 -0.0096
1 2 5 -0.8500 -0.0309
1 2 6 -0.5625 -0.0108
1 2 7 2.0391 0.0467
1 2 8 1.5980 0.0292
1 2 9 -3.5285 0.0042
1 2 10 -4.2629 0.0006
1 2 11 -0.4448 0.0043
1 2 12 4.9790 -0.0041
1 2 13 4.3737 -0.0148
1 2 14 -1.1957 -0.0105
1 2 15 -5.0657 -0.0021
1 2 16 -3.1340 0.0112
1 2 17 1.5903 0.0063
1 2 18 3.7554 0.0005
1 2 19 2.7167 -0.0026
1 2 20 -1.4555 -0.0021
1 2 21 -2.1026 0.0062
1 2 22 -1.1519 -0.0143
1 2 23 0.3431 0.0126
1 3 0 -8.2476 -0.0297
1 3 1 2.2984 -0.0486
1 3 2 8.6871 -0.0032
1 3 3 3.4000 0.1185
1 3 4 -2.1399 0.0066
1 3 5 -1.4354 -0.0327
1 3 6 1.0624 0.0585
1 3 7 -1.1534 0.0016
1 3 8 -4.2127 -0.0403
1 3 9 -1.2546 -0.0016
1 3 10 2.9438 -0.0020
1 3 11 5.4076 -0.0247
1 3 12 1.2056 0.0020
1 3 13 -4.0083 0.0157
1 3 14 -4.2688 0.0089
1 3 15 -0.5155 0.0109
1 3 16 3.2817 -0.0070
1 3 17 3.5944 -0.0115
1 3 18 0.3431 0.0003
1 3 19 -3.2020 0.0044
1 3 20 -2.1022 -0.0149
1 3 21 -0.0146 -0.0121
1 3 22 1.5581 0.0516
1 3 23 0.6438 0.0063
1 4 0 6.8553 0.1110
1 4 1 7.8943 0.0533
1 4 2 -0.2353 -0.0311
1 4 3 -3.8256 -0.0604
1 4 4 -1.8264 0.0160
1 4 5 0.0746 0.0173
1 4 6 -1.5937 -0.0515
1 4 7 -2.5450 -0.0217
1 4 8 1.6686 0.0179
1 4 9 5.1678 0.0185
1 4 10 3.4463 0.0048
1 4 11 -2.8422 0.0090
1 4 12 -5.5162 -0.0009
1 4 13 -3.0219 -0.0033
1 4 14 2.6733 -0.0058
1 4 15 5.5220 -0.0143
1 4 16 1.0684 0.0035
1 4 17 -3.0884 0.0052
1 4 18 -2.8411 -0.0012
1 4 19 -0.2484 -0.0005
1 4 20 1.5719 0.0083
1 4 21 1.7409 0.0247
1 4 22 -0.2338 -0.0130
1 4 23 -0.3080 -0.0359
1 5 0 2.9533 -0.0551
1 5 1 -2.4336 -0.1585
1 5 2 -4.2265 -0.0117
1 5 3 -2.8145 0.0670
1 5 4 0.9098 -0.0040
1 5 5 0.2309 -0.0128
1 5 6 -0.4965 0.0386
1 5 7 3.4566 0.0221
1 5 8 3.8906 -0.0073
1 5 9 -0.9764 -0.0232
1 5 10 -5.2380 -0.0044
1 5 11 -4.1421 -0.0048
1 5 12 1.0038 -0.0021
1 5 13 5.5455 -0.0016
1 5 14 3.4463 0.0009
1 5 15 -2.2928 0.0191
1 5 16 -3.0509 0.0063
1 5 17 -1.7420 -0.0092
1 5 18 0.8973 -0.0000
1 5 19 2.5344 0.0079
1 5 20 0.8050 -0.0032
1 5 21 -1.2211 -0.0181
1 5 22 -0.6241 -0.0162
1 5 23 -0.1403 0.0023
1 6 0 -4.4001 -0.0499
1 6 1 -3.5339 0.1113
1 6 2 -0.3866 0.0455
1 6 3 2.1438 -0.0138
1 6 4 0.5807 0.0208
1 6 5 1.3893 0.0047
1 6 6 3.0939 -0.0433
1 6 7 0.3539 -0.0279
1 6 8 -3.6184 -0.0076
1 6 9 -4.4863 0.0210
1 6 10 -0.4708 0.0099
1 6 11 4.5109 0.0038
1 6 12 4.5794 0.0095
1 6 13 0.2260 0.0110
1 6 14 -4.0335 -0.0010
1 6 15 -3.3764 -0.0154
1 6 16 -0.1991 -0.0107
1 6 17 3.2918 -0.0009
1 6 18 1.5907 0.0040
1 6 19 -0.9977 -0.0074
1 6 20 -1.0389 -0.0009
1 6 21 -0.4345 0.0128
1 6 22 0.2106 0.0062
1 6 23 0.3846 0.0099
1 7 0 0.4911 0.0578
1 7 1 0.9713 -0.0132
1 7 2 2.1801 0.0072
1 7 3 1.7334 -0.0314
1 7 4 1.1763 -0.0576
1 7 5 0.0164 -0.0037
1 7 6 -1.7885 0.0336
1 7 7 -3.3247 0.0159
1 7 8 -1.7359 0.0285
1 7 9 2.6296 0.0014
1 7 10 4.4577 -0.0184
1 7 11 1.5726 -0.0006
1 7 12 -2.7680 0.0047
1 7 13 -4.8259 -0.0263
1 7 14 -0.9572 -0.0112
1 7 15 2.4671 0.0139
1 7 16 3.0030 -0.0018
1 7 17 0.1431 0.0093
1 7 18 -0.8954 0.0123
1 7 19 -1.2293 -0.0023
1 7 20 -0.4391 -0.0006
1 7 21 0.9044 -0.0035
1 7 22 0.3079 -0.0143
1 7 23 -0.2247 -0.0046
1 8 0 1.1579 -0.0728
1 8 1 1.8660 0.0240
1 8 2 0.1429 0.0173
1 8 3 -0.2024 0.0166
1 8 4 -1.0845 0.0077
1 8 5 -2.6794 0.0088
1 8 6 -2.2381 0.0090
1 8 7 1.6550 -0.0021
1 8 8 3.6874 -0.0256
1 8 9 1.9755 -0.0132
1 8 10 -1.3515 -0.0004
1 8 11 -3.7830 0.0039
1 8 12 -2.6659 -0.0096
1 8 13 1.9840 0.0137
1 8 14 3.2696 0.0195
1 8 15 2.1626 -0.0086
1 8 16 -1.2604 0.0047
1 8 17 -1.8065 0.0055
1 8 18 -1.0972 -0.0128
1 8 19 0.3904 -0.0086
1 8 20 0.7445 -0.0055
1 8 21 0.0029 -0.0071
1 8 22 -0.0051 0.0252
1 9 0 0.4127 0.0798
1 9 1 -0.7303 -0.0470
1 9 2 -0.9015 -0.0068
1 9 3 -2.0191 -0.0145
1 9 4 -1.5730 -0.0160
1 9 5 0.6743 -0.0017
1 9 6 3.4439 -0.0136
1 9 7 2.2528 -0.0077
1 9 8 -0.8713 0.0273
1 9 9 -2.7893 0.0121
1 9 10 -2.1344 -0.0023
1 9 11 0.3742 -0.0053
1 9 12 2.7671 0.0052
1 9 13 2.3759 0.0001
1 9 14 0.3234 -0.0050
1 9 15 -2.8733 -0.0002
1 9 16 -1.6538 -0.0013
1 9 17 -0.3798 -0.0055
1 9 18 0.8284 -0.0148
1 9 19 1.0342 0.0065
1 9 20 0.3632 0.0313
1 9 21 -0.1345 0.0190
1 9 22 -0.2873 -0.0213
1 10 0 -1.0459 -0.1340
1 10 1 -1.0421 0.0056
1 10 2 -1.0441 -0.0087
1 10 3 0.4628 -0.0092
1 10 4 2.1938 0.0364
1 10 5 2.8898 0.0287
1 10 6 -0.0143 0.0091
1 10 7 -2.6114 0.0122
1 10 8 -2.8715 -0.0300
1 10 9 -0.0498 -0.0254
1 10 10 2.3332 0.0135
1 10 11 2.1289 0.0096
1 10 12 0.6633 -0.0086
1 10 13 -1.7030 0.0035
1 10 14 -3.2959 -0.0026
1 10 15 -0.2367 0.0014
1 10 16 1.3742 0.0044
1 10 17 1.5099 -0.0084
1 10 18 0.5540 0.0193
1 10 19 0.0611 0.0143
1 10 20 -0.4232 -0.0262
1 10 21 -0.6149 -0.0245
1 11 0 -1.1194 0.0868
1 11 1 -0.7201 0.0496
1 11 2 2.4483 0.0187
1 11 3 2.8073 0.0102
1 11 4 0.1256 0.0041
1 11 5 -2.6105 -0.0212
1 11 6 -2.9226 -0.0309
1 11 7 -1.4170 -0.0197
1 11 8 2.9419 0.0158
1 11 9 3.1020 0.0168
1 11 10 -0.5160 0.0012
1 11 11 -1.4866 0.0017
1 11 12 -1.5498 0.0083
1 11 13 -1.0694 -0.0051
1 11 14 1.1107 -0.0038
1 11 15 1.5766 -0.0043
1 11 16 1.1014 -0.0028
1 11 17 -0.0553 0.0103
1 11 18 -0.6069 -0.0019
1 11 19 -1.0940 -0.0153
1 11 20 -0.6496 -0.0142
1 12 0 0.9965 0.0158
1 12 1 2.8252 0.0414
1 12 2 0.8165 -0.0640
1 12 3 -2.1993 -0.0295
1 12 4 -3.1432 0.0120
1 12 5 -1.2157 -0.0102
1 12 6 1.3949 0.0107
1 12 7 3.8804 0.0295
1 12 8 1.2985 -0.0030
1 12 9 -1.9052 -0.0006
1 12 10 -2.0357 0.0004
1 12 11 -1.2158 -0.0110
1 12 12 0.8786 -0.0109
1 12 13 1.8782 0.0011
1 12 14 1.1174 0.0068
1 12 15 -0.3296 0.0038
1 12 16 -1.3758 -0.0048
1 12 17 -0.7954 -0.0019
1 12 18 -0.2074 -0.0034
1 12 19 0.0635 0.0005
1 12 20 0.6954 0.0269
1 13 0 1.6548 0.0676
1 13 1 -0.3798 -0.0747
1 13 2 -3.2966 0.0116
1 13 3 -2.5788 0.0381
1 13 4 1.5111 -0.0114
1 13 5 3.6374 0.0046
1 13 6 2.7738 0.0078
1 13 7 -1.6047 -0.0209
1 13 8 -3.4039 -0.0034
1 13 9 -1.6755 0.0025
1 13 10 1.1799 -0.0016
1 13 11 2.5442 0.0020
1 13 12 0.2539 0.0044
1 13 13 -0.7876 0.0017
1 13 14 -0.6385 -0.0012
1 13 15 -0.3436 -0.0022
1 13 16 -0.2900 0.0071
1 13 17 0.0925 0.0021
1 13 18 0.4306 -0.0030
1 14 0 -1.7625 -0.0682
1 14 1 -2.0849 -0.0040
1 14 2 -0.0910 -0.0040
1 14 3 2.6011 -0.0038
1 14 4 3.0862 -0.0086
1 14 5 0.0958 -0.0019
1 14 6 -3.6027 0.0063
1 14 7 -2.1615 0.0103
1 14 8 0.1446 0.0032
1 14 9 1.8951 -0.0028
1 14 10 2.1570 -0.0036
1 14 11 -0.4374 0.0038
1 14 12 -1.1623 0.0023
1 14 13 -0.7416 -0.0070
1 14 14 0.1350 -0.0053
1 14 15 0.2053 0.0108
1 14 16 0.6602 0.0045
1 14 17 0.1021 -0.0106
1 15 0 -0.4515 -0.0334
1 15 1 1.0610 -0.0505
1 15 2 2.5185 0.0548
1 15 3 1.4610 0.0299
1 15 4 -2.0837 -0.0013
1 15 5 -3.4827 0.0014
1 15 6 -0.5171 -0.0039
1 15 7 1.9428 -0.0146
1 15 8 2.7799 -0.0012
1 15 9 0.3085 0.0098
1 15 10 -2.0230 -0.0041
1 15 11 -0.6261 -0.0105
1 15 12 0.1114 0.0029
1 15 13 0.4682 0.0096
1 15 14 -0.0301 0.0042
1 15 15 0.0216 -0.0040
1 16 0 1.2532 0.0040
1 16 1 0.6350 0.0708
1 16 2 -0.6078 -0.0069
1 16 3 -1.6042 -0.0204
1 16 4 -1.5820 -0.0134
1 16 5 0.6414 -0.0136
1 16 6 2.2898 -0.0050
1 16 7 1.2711 0.0175
1 16 8 -1.1809 0.0088
1 16 9 -1.0380 -0.0081
1 16 10 -0.3038 -0.0018
1 16 11 -0.4939 -0.0021
1 16 12 0.7386 0.0045
1 16 13 0.3531 0.0087
1 17 0 -0.0746 0.0269
1 17 1 -1.0027 -0.0068
1 17 2 -1.0585 -0.0226
1 17 3 -0.1806 -0.0266
1 17 4 1.4458 0.0201
1 17 5 1.3708 0.0249
1 17 6 -0.1372 0.0061
1 17 7 -1.4023 -0.0108
1 17 8 -0.8073 -0.0131
1 17 9 0.3059 -0.0052
2 -15 0 0.3685 -0.0281
2 -15 1 -0.9737 0.0450
2 -15 2 -1.3611 0.0374
2 -15 3 -0.6042 -0.0149
2 -15 4 0.1720 -0.0154
2 -15 5 0.8095 -0.0074
2 -14 0 -2.4975 0.0478
2 -14 1 -1.6516 -0.0372
2 -14 2 1.1537 -0.0423
2 -14 3 2.0453 0.0062
2 -14 4 1.1477 0.0123
2 -14 5 -0.3716 -0.0041
2 -14 6 -1.0120 -0.0004
2 -14 7 -0.8285 0.0200
2 -14 8 0.4198 0.0350
2 -13 0 -0.0078 -0.0470
2 -13 1 3.2984 0.0345
2 -13 2 2.1366 0.0070
2 -13 3 -0.7376 -0.0010
2 -13 4 -1.8276 0.0272
2 -13 5 -1.1790 -0.0043
2 -13 6 -0.6239 -0.0160
2 -13 7 0.9752 0.0135
2 -13 8 0.6550 -0.0233
2 -13 9 0.5310 -0.0265
2 -13 10 0.0019 -0.0058
2 -12 0 2.9129 0.0818
2 -12 1 -0.1001 -0.0174
2 -12 2 -1.9995 -0.0310
2 -12 3 -2.6076 -0.0214
2 -12 4 -0.8162 -0.0050
2 -12 5 1.4135 0.0161
2 -12 6 2.4890 0.0104
2 -12 7 0.2263 -0.0187
2 -12 8 -0.6480 -0.0096
2 -12 9 -0.9683 0.0121
2 -12 10 -0.0561 0.0493
2 -12 11 0.2764 0.0091
2 -12 12 -0.4629 -0.0197
2 -11 0 -2.0355 -0.0960
2 -11 1 -2.9787 0.0179
2 -11 2 -1.8862 0.0224
2 -11 3 1.8950 0.0335
2 -11 4 2.7445 0.0123
2 -11 5 0.9675 -0.0198
2 -11 6 -1.0798 -0.0008
2 -11 7 -0.7641 0.0151
2 -11 8 -1.0686 -0.0126
2 -11 9 -0.2241 0.0059
2 -11 10 0.1207 -0.0072
2 -11 11 0.8130 -0.0192
2 -11 12 0.7490 -0.0271
2 -11 13 -0.1825 -0.0126
2 -10 0 -1.4448 0.1281
2 -10 1 1.7474 0.0072
2 -10 2 2.8441 -0.0077
2 -10 3 1.4924 -0.0165
2 -10 4 -0.0703 -0.0454
2 -10 5 -1.7350 -0.0142
2 -10 6 -1.6630 0.0263
2 -10 7 -0.4228 -0.0102
2 -10 8 1.4102 -0.0003
2 -10 9 0.3388 0.0069
2 -10 10 0.1772 -0.0045
2 -10 11 0.7016 0.0034
2 -10 12 0.2496 0.0313
2 -10 13 -1.1585 0.0096
2 -10 14 -1.0018 0.0051
2 -10 15 -0.0894 0.0161
2 -9 0 3.9627 -0.0946
2 -9 1 3.1635 -0.0657
2 -9 2 -0.5782 -0.0267
2 -9 3 -2.5241 0.0298
2 -9 4 -1.7456 0.0369
2 -9 5 -0.2845 0.0123
2 -9 6 0.6113 -0.0084
2 -9 7 0.9618 0.0157
2 -9 8 0.1622 0.0118
2 -9 9 0.7995 0.0043
2 -9 10 0.7680 -0.0152
2 -9 11 -1.1463 -0.0142
2 -9 12 -2.4839 -0.0057
2 -9 13 0.0337 -0.0042
2 -9 14 1.4389 -0.0190
2 -9 15 1.3651 -0.0123
2 -9 16 0.2176 0.0249
2 -9 17 -0.5890 -0.0003
2 -8 0 -0.0254 0.0426
2 -8 1 -4.6973 0.0161
2 -8 2 -2.6459 0.0828
2 -8 3 0.1546 0.0148
2 -8 4 0.7592 -0.0442
2 -8 5 1.0756 -0.0051
2 -8 6 0.8135 -0.0009
2 -8 7 0.6125 -0.0286
2 -8 8 0.1394 0.0015
2 -8 9 -0.3625 -0.0132
2 -8 10 -1.4890 -0.0098
2 -8 11 -2.2168 0.0118
2 -8 12 0.8732 0.0143
2 -8 13 2.9346 0.0160
2 -8 14 1.9506 0.0076
2 -8 15 -1.3567 -0.0022
2 -8 16 -2.2661 0.0133
2 -8 17 -0.9196 0.0110
2 -8 18 1.0964 -0.0482
2 -7 0 -5.7487 -0.0625
2 -7 1 -1.5777 -0.0197
2 -7 2 2.7517 -0.0570
2 -7 3 3.2416 -0.0412
2 -7 4 0.4492 0.0271
2 -7 5 -1.0300 0.0179
2 -7 6 1.0093 -0.0179
2 -7 7 -0.2948 0.0078
2 -7 8 -1.5990 0.0138
2 -7 9 -1.9257 0.0189
2 -7 10 -0.3948 0.0136
2 -7 11 3.0219 0.0099
2 -7 12 3.1544 -0.0102
2 -7 13 -0.2103 -0.0249
2 -7 14 -3.6288 -0.0090
2 -7 15 -2.1845 -0.0092
2 -7 16 0.3459 -0.0112
2 -7 17 1.9381 0.0161
2 -7 18 1.3054 0.0266
2 -7 19 0.0308 -0.0341
2 -6 0 3.7117 0.0033
2 -6 1 5.4976 0.0144
2 -6 2 1.5730 0.0605
2 -6 3 -1.7978 0.0328
2 -6 4 -1.4358 -0.0114
2 -6 5 0.8303 -0.0048
2 -6 6 -1.4188 0.0213
2 -6 7 -1.5837 -0.0015
2 -6 8 -0.5480 -0.0198
2 -6 9 2.2120 -0.0164
2 -6 10 2.9746 -0.0085
2 -6 11 0.8966 -0.0134
2 -6 12 -2.4721 0.0038
2 -6 13 -4.4912 0.0031
2 -6 14 -0.4971 0.0059
2 -6 15 2.9485 0.0291
2 -6 16 2.6231 0.0026
2 -6 17 0.5997 -0.0127
2 -6 18 -1.0978 0.0072
2 -6 19 -1.7861 0.0073
2 -6 20 0.1136 -0.0302
2 -5 0 4.4310 0.0521
2 -5 1 -0.7516 0.1473
2 -5 2 -4.1024 -0.0734
2 -5 3 -2.4806 -0.1151
2 -5 4 1.4063 0.0120
2 -5 5 -0.1475 0.0250
2 -5 6 -0.5984 -0.0237
2 -5 7 -0.0441 0.0016
2 -5 8 3.1290 0.0097
2 -5 9 1.6514 -0.0031
2 -5 10 -1.6531 0.0191
2 -5 11 -3.9755 0.0291
2 -5 12 -2.5628 -0.0079
2 -5 13 3.0204 0.0027
2 -5 14 4.1527 0.0031
2 -5 15 1.1671 -0.0281
2 -5 16 -1.2763 -0.0055
2 -5 17 -2.4497 -0.0038
2 -5 18 -1.8929 -0.0145
2 -5 19 0.7048 0.0197
2 -5 20 1.2509 0.0328
2 -5 21 0.5282 -0.0309
2 -4 0 -7.0454 -0.0618
2 -4 1 -5.7167 -0.1665
2 -4 2 1.5459 0.0439
2 -4 3 3.1338 0.0950
2 -4 4 -1.1577 -0.0041
2 -4 5 -0.3146 -0.0075
2 -4 6 1.3574 0.0262
2 -4 7 3.1835 0.0064
2 -4 8 -1.2298 0.0093
2 -4 9 -3.6809 -0.0018
2 -4 10 -2.3609 -0.0252
2 -4 11 1.4221 -0.0222
2 -4 12 4.4957 -0.0118
2 -4 13 2.5501 -0.0097
2 -4 14 -1.7598 0.0155
2 -4 15 -3.7381 0.0103
2 -4 16 -1.9202 -0.0024
2 -4 17 0.5850 0.0175
2 -4 18 1.5191 0.0018
2 -4 19 1.6781 -0.0066
2 -4 20 0.6769 0.0016
2 -4 21 -0.9655 -0.0002
2 -3 0 -3.2309 0.0209
2 -3 1 5.2393 0.1269
2 -3 2 4.0996 0.0025
2 -3 3 -1.2631 -0.0188
2 -3 4 -0.1907 0.0063
2 -3 5 0.8185 -0.0326
2 -3 6 1.3806 -0.0320
2 -3 7 -2.3272 0.0025
2 -3 8 -2.4359 -0.0291
2 -3 9 -0.6635 -0.0067
2 -3 10 2.7231 0.0308
2 -3 11 4.0133 0.0027
2 -3 12 0.1589 0.0092
2 -3 13 -4.3653 0.0367
2 -3 14 -3.9380 -0.0084
2 -3 15 0.7507 -0.0088
2 -3 16 3.2690 0.0069
2 -3 17 2.1201 -0.0219
2 -3 18 0.8679 -0.0027
2 -3 19 -1.3332 0.0051
2 -3 20 -2.1061 -0.0135
2 -3 21 -0.3675 0.0069
2 -3 22 0.6472 0.0203
2 -2 0 11.2508 0.0901
2 -2 1 3.5825 -0.1444
2 -2 2 -4.8721 -0.0811
2 -2 3 -1.4626 0.0153
2 -2 4 1.6530 0.0269
2 -2 5 1.1551 0.0017
2 -2 6 -4.0849 -0.0014
2 -2 7 -2.7459 0.0142
2 -2 8 2.4361 0.0405
2 -2 9 5.2091 0.0191
2 -2 10 1.1149 -0.0064
2 -2 11 -3.9582 -0.0071
2 -2 12 -4.3133 -0.0044
2 -2 13 -0.7609 -0.0250
2 -2 14 4.0739 -0.0209
2 -2 15 4.2979 0.0011
2 -2 16 -0.3427 0.0131
2 -2 17 -2.5599 0.0033
2 -2 18 -2.0282 -0.0002
2 -2 19 -0.4783 0.0094
2 -2 20 0.3428 -0.0036
2 -2 21 1.2714 -0.0043
2 -2 22 0.7248 0.0050
2 -1 0 -1.3544 -0.0614
2 -1 1 -7.1588 0.0931
2 -1 2 -2.7691 0.0245
2 -1 3 1.7024 0.0393
2 -1 4 1.3262 0.0116
2 -1 5 -4.0027 -0.0150
2 -1 6 0.0498 0.0246
2 -1 7 4.7584 -0.0034
2 -1 8 2.8786 -0.0543
2 -1 9 -1.8402 -0.0101
2 -1 11 -2.7750 -0.0126
2 -1 12 1.3618 0.0111
2 -1 13 5.5030 0.0120
2 -1 14 2.7516 0.0118
2 -1 15 -3.3139 0.0148
2 -1 16 -4.2594 -0.0135
2 -1 17 -1.2046 0.0021
2 -1 18 1.9187 0.0151
2 -1 19 2.0651 -0.0196
2 -1 20 1.3797 -0.0109
2 -1 21 -0.8803 0.0093
2 -1 22 -1.1238 0.0014
2 -1 23 -0.1912 0.0087
2 0 0 -9.0053 0.1412
2 0 1 -1.6469 -0.0719
2 0 2 4.9929 -0.0192
2 0 3 2.0010 -0.0440
2 0 4 -3.7042 -0.0537
2 0 5 2.0323 0.0177
2 0 6 5.2127 0.0040
2 0 7 0.9350 -0.0351
2 0 8 -5.1286 0.0245
2 0 9 -5.7744 0.0284
2 0 10 0.8556 0.0050
2 0 11 5.9933 0.0147
2 0 12 4.3270 0.0133
2 0 13 -2.0136 -0.0124
2 0 14 -5.4269 -0.0109
2 0 15 -2.9673 -0.0077
2 0 16 2.2929 -0.0003
2 0 17 4.3478 -0.0006
2 0 18 0.8206 -0.0048
2 0 19 -1.4375 0.0032
2 0 20 -1.7701 0.0064
2 0 21 -0.0929 0.0064
2 0 22 0.1371 0.0047
2 0 23 0.2358 -0.0063
2 1 0 2.4072 -0.3171
2 1 1 6.7934 0.0081
2 1 2 2.0725 0.1322
2 1 3 -2.5335 0.0178
2 1 4 1.6265 -0.0374
2 1 5 2.0267 0.0298
2 1 6 -2.4726 0.0325
2 1 7 -5.8625 0.0184
2 1 8 -2.0884 0.0061
2 1 9 5.2184 -0.0238
2 1 10 5.6123 -0.0260
2 1 11 0.8150 0.0053
2 1 12 -4.5639 -0.0135
2 1 13 -4.8678 -0.0085
2 1 14 -0.3502 0.0160
2 1 15 4.3896 0.0050
2 1 16 3.6895 -0.0049
2 1 17 -1.0274 0.0067
2 1 18 -2.8808 -0.0046
2 1 19 -1.7773 -0.0034
2 1 20 1.0692 0.0198
2 1 21 0.9650 0.0029
2 1 22 0.5168 -0.0293
2 1 23 -0.2154 -0.0188
2 2 0 6.2172 0.1635
2 2 1 -0.6119 0.0283
2 2 2 -3.2576 0.0077
2 2 3 0.2627 -0.0172
2 2 4 -0.5864 0.0145
2 2 5 -3.2613 -0.0091
2 2 6 -3.5928 -0.0579
2 2 7 2.0701 -0.0226
2 2 8 7.8750 0.0176
2 2 9 3.6752 -0.0021
2 2 10 -4.2684 0.0081
2 2 11 -7.4553 0.0073
2 2 12 -2.1052 0.0022
2 2 13 4.2059 0.0094
2 2 14 5.4069 0.0026
2 2 15 0.7823 -0.0114
2 2 16 -3.6189 -0.0009
2 2 17 -2.9709 0.0030
2 2 18 0.3747 0.0039
2 2 19 2.5514 0.0005
2 2 20 0.3682 -0.0097
2 2 21 -0.5615 -0.0043
2 2 22 -0.4208 -0.0057
2 2 23 0.2905 0.0028
2 2 24 -0.0127 0.0261
2 3 0 -2.1904 -0.0426
2 3 1 -3.1616 -0.0038
2 3 2 -1.8195 -0.1182
2 3 3 -1.3191 -0.0041
2 3 4 -0.4344 0.0560
2 3 5 0.6149 -0.0291
2 3 6 4.7409 0.0024
2 3 7 5.3408 0.0544
2 3 8 -2.2980 -0.0075
2 3 9 -7.1458 -0.0074
2 3 10 -4.8070 0.0175
2 3 11 2.6770 -0.0104
2 3 12 6.3142 -0.0162
2 3 13 3.3267 0.0005
2 3 14 -2.3654 -0.0043
2 3 15 -4.0978 0.0101
2 3 16 -1.5407 0.0123
2 3 17 1.5232 -0.0081
2 3 18 2.3258 -0.0111
2 3 19 -0.0735 0.0042
2 3 20 -0.8576 -0.0000
2 3 21 -0.4434 -0.0170
2 3 22 0.5899 0.0217
2 3 23 -0.1035 0.0447
2 3 24 -0.4645 -0.0178
2 4 0 -3.4540 0.0290
2 4 1 -0.9652 0.1105
2 4 2 0.5583 0.0618
2 4 3 1.7695 -0.0455
2 4 4 2.8523 -0.0150
2 4 5 3.8466 0.0474
2 4 6 0.2411 0.0170
2 4 7 -6.0986 -0.0416
2 4 8 -6.1199 -0.0279
2 4 9 0.0745 0.0034
2 4 10 7.0139 0.0049
2 4 11 5.7553 0.0059
2 4 12 -0.7852 0.0087
2 4 13 -5.4742 0.0033
2 4 14 -4.0082 0.0035
2 4 15 1.0871 -0.0072
2 4 16 3.3621 -0.0119
2 4 17 1.3948 -0.0022
2 4 18 -1.1987 0.0062
2 4 19 -0.8454 0.0036
2 4 20 0.1244 0.0006
2 4 21 0.6346 0.0125
2 4 22 -0.7240 0.0061
2 4 23 -0.5570 -0.0200
2 4 24 0.5756 -0.0366
2 5 0 0.1704 0.1304
2 5 1 1.7162 -0.0895
2 5 2 3.9281 -0.1129
2 5 3 2.0902 0.0308
2 5 4 -0.5911 0.0211
2 5 5 -3.6261 -0.0380
2 5 6 -5.6261 -0.0182
2 5 7 -1.3368 0.0210
2 5 8 5.1204 0.0314
2 5 9 6.7051 0.0080
2 5 10 1.0291 -0.0122
2 5 11 -4.8965 -0.0060
2 5 12 -5.7342 0.0038
2 5 13 -0.6035 -0.0052
2 5 14 3.9345 -0.0134
2 5 15 2.5903 -0.0017
2 5 16 0.2296 0.0100
2 5 17 -1.1252 0.0075
2 5 18 -1.0600 0.0005
2 5 19 -0.1765 0.0069
2 5 20 0.4408 0.0026
2 5 21 -0.5105 -0.0190
2 5 22 -0.0039 -0.0163
2 5 23 0.6953 -0.0057
2 5 24 0.4355 0.0316
2 6 0 2.7051 -0.1376
2 6 1 2.9860 -0.0396
2 6 2 -0.9614 0.0723
2 6 3 -3.1548 0.0364
2 6 4 -4.5473 -0.0112
2 6 5 -2.2903 0.0178
2 6 6 3.9990 0.0254
2 6 7 6.0559 -0.0084
2 6 8 2.5237 -0.0286
2 6 9 -3.4351 -0.0126
2 6 10 -6.0471 0.0051
2 6 11 -2.4829 0.0036
2 6 12 3.1644 -0.0098
2 6 13 4.5283 0.0062
2 6 14 1.4588 0.0160
2 6 15 -1.2804 0.0018
2 6 16 -2.7414 -0.0011
2 6 17 -0.5093 -0.0006
2 6 18 0.7150 -0.0010
2 6 19 0.0544 -0.0124
2 6 20 -0.1641 -0.0154
2 6 21 0.6195 0.0157
2 6 22 0.6202 0.0233
2 6 23 0.0855 0.0082
2 7 0 0.9319 0.0529
2 7 1 -2.7410 0.0354
2 7 2 -3.9688 0.0257
2 7 3 -2.0401 -0.0090
2 7 4 2.8816 -0.0243
2 7 5 5.3569 -0.0213
2 7 6 2.8221 -0.0171
2 7 7 -1.7371 -0.0127
2 7 8 -5.3525 0.0147
2 7 9 -3.4375 0.0273
2 7 10 1.8115 0.0034
2 7 11 4.4282 -0.0143
2 7 12 2.9113 0.0155
2 7 13 -1.2628 0.0024
2 7 14 -2.9784 -0.0189
2 7 15 -1.6872 0.0049
2 7 16 0.7520 0.0011
2 7 17 0.0552 -0.0094
2 7 18 0.7005 0.0035
2 7 19 0.9606 0.0009
2 7 20 0.0794 0.0045
2 7 21 -0.1863 0.0199
2 7 22 -0.4145 -0.0050
2 7 23 -0.7662 -0.0420
2 8 0 -3.5154 -0.0667
2 8 1 -1.9537 -0.0378
2 8 2 1.4175 -0.0192
2 8 3 4.5859 0.0131
2 8 4 3.5824 0.0140
2 8 5 -0.8437 -0.0071
2 8 6 -5.0424 0.0090
2 8 7 -4.1144 0.0343
2 8 8 1.1688 0.0032
2 8 9 3.7756 -0.0213
2 8 10 2.6915 -0.0132
2 8 11 0.1881 0.0076
2 8 12 -2.7190 -0.0082
2 8 13 -2.4681 -0.0050
2 8 14 -0.5367 0.0148
2 8 15 1.6132 0.0012
2 8 16 0.9272 -0.0074
2 8 17 0.8804 0.0017
2 8 18 0.0396 0.0005
2 8 19 -0.0918 0.0034
2 8 20 -0.5107 0.0069
2 8 21 -0.9135 -0.0232
2 8 22 -0.1506 -0.0250
2 8 23 0.6437 0.0363
2 9 0 0.9247 0.0775
2 9 1 2.9182 0.0249
2 9 2 3.6027 0.0181
2 9 3 -0.3553 0.0002
2 9 4 -4.0659 -0.0154
2 9 5 -4.2763 0.0115
2 9 6 -0.1705 0.0050
2 9 7 3.7153 -0.0383
2 9 8 3.2152 -0.0114
2 9 9 0.1353 0.0165
2 9 10 -1.9369 0.0102
2 9 11 -2.0743 -0.0005
2 9 12 -0.9626 0.0060
2 9 13 0.5458 -0.0027
2 9 14 2.2558 -0.0044
2 9 15 0.5765 -0.0024
2 9 16 0.2057 -0.0033
2 9 17 -0.1256 0.0078
2 9 18 -0.7270 -0.0033
2 9 19 -1.4876 -0.0113
2 9 20 -0.1548 0.0070
2 9 21 0.8970 0.0159
2 9 22 0.5664 0.0137
2 10 0 2.6470 -0.0281
2 10 1 1.0399 -0.0245
2 10 2 -3.3417 -0.0323
2 10 3 -3.8863 -0.0209
2 10 4 -1.1680 -0.0000
2 10 5 2.9932 0.0016
2 10 6 4.0486 -0.0003
2 10 7 1.3814 0.0285
2 10 8 -2.4338 0.0159
2 10 9 -2.6599 -0.0164
2 10 10 -0.3286 -0.0132
2 10 11 0.2907 0.0072
2 10 12 1.0336 -0.0049
2 10 13 2.0483 -0.0001
2 10 14 -0.0344 -0.0013
2 10 15 -0.8643 -0.0023
2 10 16 -1.0005 0.0128
2 10 17 -0.6022 -0.0059
2 10 18 -0.6957 -0.0012
2 10 19 0.5075 0.0236
2 10 20 1.1229 -0.0041
2 10 21 0.5261 -0.0220
2 10 22 -0.2218 -0.0052
2 11 0 -1.1854 -0.0610
2 11 1 -4.6692 0.0215
2 11 2 -1.7361 0.0625
2 11 3 2.8329 -0.0027
2 11 4 4.1326 -0.0022
2 11 5 1.5086 0.0272
2 11 6 -1.2227 -0.0018
2 11 7 -3.8886 -0.0292
2 11 8 -1.7323 -0.0074
2 11 9 1.9485 0.0004
2 11 10 1.2743 0.0037
2 11 11 0.4094 0.0025
2 11 12 0.5292 0.0054
2 11 13 -0.3295 0.0040
2 11 14 -0.9243 0.0066
2 11 15 -1.1427 -0.0028
2 11 16 -0.2525 -0.0140
2 11 17 0.2872 0.0065
2 11 18 1.3353 0.0109
2 11 19 1.1524 -0.0104
2 11 20 -0.2879 -0.0185
2 11 21 -0.9092 -0.0093
2 12 0 -3.4710 0.0151
2 12 1 1.7637 0.0682
2 12 2 4.0945 -0.0215
2 12 3 2.3990 -0.0395
2 12 4 -1.2158 0.0058
2 12 5 -3.2010 -0.0129
2 12 6 -3.1286 -0.0178
2 12 7 1.0083 0.0221
2 12 8 2.7073 0.0086
2 12 9 1.1498 0.0028
2 12 10 0.0303 0.0088
2 12 11 -0.9438 -0.0013
2 12 12 -0.5989 -0.0074
2 12 13 -0.6753 -0.0074
2 12 14 -0.5111 -0.0095
2 12 15 0.8602 0.0064
2 12 16 1.0171 0.0096
2 12 17 0.4676 -0.0028
2 12 18 0.1365 -0.0067
2 12 19 -0.6887 -0.0164
2 12 20 -0.9138 0.0089
2 13 0 3.0980 0.0374
2 13 1 3.4576 -0.0413
2 13 2 0.5296 -0.0348
2 13 3 -3.8362 0.0269
2 13 4 -3.4685 0.0192
2 13 5 0.0035 0.0012
2 13 6 3.1650 0.0180
2 13 7 2.3188 -0.0015
2 13 8 0.3941 -0.0142
2 13 9 -1.9513 -0.0091
2 13 10 -1.8548 -0.0019
2 13 11 1.0594 -0.0010
2 13 12 0.2283 -0.0031
2 13 13 -0.5929 0.0030
2 13 14 0.4809 0.0097
2 13 15 1.0748 0.0001
2 13 16 0.2008 -0.0003
2 13 17 -0.5589 0.0008
2 13 18 -1.2281 -0.0085
2 13 19 -0.3516 0.0053
2 14 0 1.3267 0.0307
2 14 1 -2.0000 0.0090
2 14 2 -3.6244 -0.0095
2 14 3 -1.1662 0.0165
2 14 4 1.9095 -0.0006
2 14 5 3.4310 -0.0191
2 14 6 0.9417 -0.0104
2 14 7 -1.4369 -0.0054
2 14 8 -2.3867 -0.0022
2 14 9 -0.6484 0.0140
2 14 10 1.1838 0.0034
2 14 11 0.2830 -0.0049
2 14 12 0.3132 0.0110
2 14 13 0.1507 0.0070
2 14 14 0.3674 -0.0101
2 14 15 -0.4174 -0.0074
2 14 16 -0.5749 0.0023
2 14 17 -0.4141 -0.0010
2 14 18 0.4814 -0.0025
2 15 0 -2.3854 0.0129
2 15 1 -2.1871 -0.0698
2 15 2 0.4960 -0.0111
2 15 3 3.0104 0.0164
2 15 4 2.5491 -0.0010
2 15 5 -1.2120 -0.0005
2 15 6 -2.5692 0.0092
2 15 7 -1.6613 0.0033
2 15 8 0.9493 0.0007
2 15 9 1.7648 0.0019
2 15 10 0.1204 0.0050
2 15 11 -0.3888 0.0001
2 15 12 -0.2591 -0.0127
2 15 13 0.6963 -0.0055
2 15 14 -0.3085 0.0028
2 15 15 -0.6151 0.0046
2 15 16 -0.4460 0.0012
2 16 0 -0.0719 -0.0508
2 16 1 1.6390 0.0281
2 16 2 1.6383 0.0351
2 16 3 0.4297 0.0005
2 16 4 -1.4787 -0.0064
2 16 5 -1.9212 0.0048
2 16 6 -0.5765 -0.0147
2 16 7 1.7340 -0.0048
2 16 8 1.0680 0.0143
2 16 9 -0.1807 0.0021
2 16 10 0.0172 -0.0044
2 16 11 -0.4936 -0.0106
2 16 12 -0.2396 -0.0049
2 16 13 -0.2919 0.0062
2 16 14 0.1487 0.0137
2 17 0 1.1549 -0.0032
2 17 1 0.7494 0.0162
2 17 2 -0.4387 0.0100
2 17 3 -1.7501 -0.0298
2 17 4 -0.9140 -0.0141
2 17 5 0.8944 0.0078
2 17 6 1.5788 0.0190
2 17 7 0.2611 0.0070
2 17 8 -0.6199 -0.0031
2 17 9 -0.5345 -0.0093
2 17 10 -0.1569 -0.0223
2 17 11 0.1875 0.0130
3 -15 0 0.9376 -0.0514
3 -15 1 0.9841 -0.0158
3 -15 2 -0.1127 0.0303
3 -14 0 0.3057 0.0412
3 -14 1 -1.3108 0.0343
3 -14 2 -0.9329 -0.0227
3 -14 3 -0.2676 -0.0421
3 -14 4 0.3997 0.0037
3 -14 5 0.7505 0.0069
3 -14 6 0.2749 -0.0143
3 -13 0 -1.9601 -0.0566
3 -13 1 -0.6584 -0.0078
3 -13 2 1.0490 0.0045
3 -13 3 1.0944 0.0054
3 -13 4 0.0243 0.0283
3 -13 5 0.0697 0.0228
3 -13 6 -0.2440 -0.0148
3 -13 7 -0.2567 0.0076
3 -13 8 -0.7711 0.0011
3 -13 9 -0.0715 -0.0235
3 -12 0 1.3200 0.0733
3 -12 1 1.0502 0.0539
3 -12 2 0.5823 0.0226
3 -12 3 -0.0509 -0.0109
3 -12 4 -0.5347 -0.0462
3 -12 5 -1.0146 -0.0314
3 -12 6 -0.1569 0.0156
3 -12 7 0.0234 -0.0003
3 -12 8 0.8381 -0.0070
3 -12 9 0.2284 -0.0132
3 -12 10 0.0332 0.0185
3 -12 11 0.4270 0.0343
3 -11 0 0.4208 -0.0410
3 -11 1 0.4937 -0.0652
3 -11 2 -1.1121 -0.0600
3 -11 3 -1.2144 -0.0013
3 -11 4 0.1067 0.0392
3 -11 5 0.4643 0.0133
3 -11 6 -0.3062 0.0012
3 -11 7 1.0862 0.0299
3 -11 8 0.8109 -0.0023
3 -11 9 0.0571 0.0095
3 -11 10 -1.4940 0.0056
3 -11 11 -1.4282 -0.0170
3 -11 12 0.8643 -0.0207
3 -10 0 -2.0349 -0.0230
3 -10 1 -0.8717 0.0222
3 -10 2 0.6233 0.0724
3 -10 3 -0.0686 0.0427
3 -10 4 -0.0523 -0.0069
3 -10 5 0.8231 -0.0218
3 -10 6 1.2868 -0.0081
3 -10 7 -0.5273 -0.0192
3 -10 8 -0.9610 -0.0072
3 -10 9 -1.4036 -0.0119
3 -10 10 -0.3899 -0.0081
3 -10 11 1.2492 -0.0186
3 -10 12 1.6112 0.0107
3 -10 13 0.3420 0.0358
3 -9 0 0.3010 0.0772
3 -9 1 1.4249 0.0228
3 -9 2 0.3760 -0.0910
3 -9 3 0.3603 -0.0514
3 -9 4 0.4312 0.0100
3 -9 5 0.3614 0.0072
3 -9 6 -0.5555 -0.0081
3 -9 7 -1.2014 0.0058
3 -9 8 -1.6043 0.0059
3 -9 9 0.5429 0.0252
3 -9 10 2.8737 0.0150
3 -9 11 2.1810 0.0134
3 -9 12 -1.9482 0.0025
3 -9 13 -2.8799 -0.0024
3 -9 14 -0.5297 -0.0093
3 -9 15 1.4724 -0.0446
3 -8 0 3.3953 -0.0450
3 -8 1 -0.5521 -0.0669
3 -8 2 -1.2633 0.0413
3 -8 3 0.3709 0.0764
3 -8 4 0.5152 0.0085
3 -8 5 -1.0852 -0.0074
3 -8 6 -1.9670 0.0200
3 -8 7 -0.2052 -0.0105
3 -8 8 2.4727 -0.0019
3 -8 9 2.5572 0.0008
3 -8 10 -0.0415 -0.0187
3 -8 11 -3.3492 -0.0222
3 -8 12 -2.5700 -0.0067
3 -8 13 0.4871 -0.0120
3 -8 14 3.0380 0.0020
3 -8 15 1.5083 0.0204
3 -8 16 -0.5063 0.0123
3 -8 17 -1.4688 0.0297
3 -7 0 -1.6525 0.0864
3 -7 1 -1.6305 0.0743
3 -7 2 -0.4694 -0.0002
3 -7 3 0.4676 -0.0639
3 -7 4 -0.5332 -0.0481
3 -7 5 -1.8476 0.0086
3 -7 6 1.2324 0.0010
3 -7 7 3.3116 -0.0083
3 -7 8 1.3526 -0.0118
3 -7 9 -2.3941 -0.0003
3 -7 10 -3.9458 0.0093
3 -7 11 -1.0697 0.0193
3 -7 12 3.0469 0.0182
3 -7 13 4.2870 0.0104
3 -7 14 -0.4776 -0.0030
3 -7 15 -2.6810 -0.0014
3 -7 16 -1.4433 -0.0049
3 -7 17 0.2283 -0.0313
3 -7 18 0.4343 0.0037
3 -6 0 -2.0052 -0.0920
3 -6 1 0.9708 -0.1403
3 -6 2 1.1923 -0.0096
3 -6 3 -1.2164 0.0444
3 -6 4 -0.9340 0.0202
3 -6 5 3.1449 0.0092
3 -6 6 2.5364 0.0162
3 -6 7 -0.9624 0.0143
3 -6 8 -4.3404 0.0159
3 -6 9 -2.4140 -0.0073
3 -6 10 2.0523 -0.0084
3 -6 11 4.1610 -0.0039
3 -6 12 2.3833 -0.0107
3 -6 13 -2.9240 -0.0152
3 -6 14 -3.2826 -0.0126
3 -6 15 -0.5584 0.0009
3 -6 16 1.2419 0.0107
3 -6 17 1.0852 0.0103
3 -6 18 0.8723 -0.0015
3 -6 19 -0.4535 0.0116
3 -6 20 -0.0797 -0.0025
3 -5 0 1.1714 -0.1101
3 -5 1 0.9645 0.1637
3 -5 2 -0.1530 0.1288
3 -5 3 0.4445 -0.0385
3 -5 4 2.5939 -0.0337
3 -5 5 0.4073 0.0008
3 -5 6 -2.5593 -0.0245
3 -5 7 -4.5138 -0.0099
3 -5 8 0.2415 -0.0051
3 -5 9 4.2317 -0.0163
3 -5 10 3.6540 -0.0105
3 -5 11 -0.5771 0.0133
3 -5 12 -4.7747 0.0100
3 -5 13 -2.4115 0.0090
3 -5 14 1.4588 0.0261
3 -5 15 2.5646 0.0050
3 -5 16 0.8916 -0.0150
3 -5 17 -0.0797 -0.0029
3 -5 18 -0.6684 -0.0057
3 -5 19 -0.3776 -0.0240
3 -5 20 -0.5501 0.0210
3 -4 0 1.5445 0.1394
3 -4 1 -1.8978 -0.1094
3 -4 2 0.8012 -0.1296
3 -4 3 2.8558 0.0024
3 -4 4 -2.3082 0.0296
3 -4 5 -4.4756 -0.0068
3 -4 6 -2.4693 -0.0008
3 -4 7 4.2071 0.0010
3 -4 8 5.1325 0.0226
3 -4 9 0.8548 0.0330
3 -4 10 -4.1983 0.0113
3 -4 11 -4.3074 -0.0069
3 -4 12 0.3316 -0.0035
3 -4 13 3.1914 -0.0173
3 -4 14 2.7883 -0.0173
3 -4 15 -0.5811 0.0007
3 -4 16 -1.5061 -0.0078
3 -4 17 -0.2710 -0.0010
3 -4 18 -0.4635 0.0075
3 -4 19 -0.9939 0.0087
3 -4 20 0.7067 0.0052
3 -4 21 0.7712 0.0016
3 -3 0 -2.4732 -0.1071
3 -3 1 0.5837 0.0902
3 -3 2 0.4644 0.0497
3 -3 3 -3.8939 0.0210
3 -3 4 -2.6110 0.0325
3 -3 5 1.3240 0.0061
3 -3 6 6.1580 -0.0087
3 -3 7 2.8180 0.0138
3 -3 8 -2.5829 -0.0224
3 -3 9 -5.2833 -0.0349
3 -3 10 -2.3866 0.0018
3 -3 11 2.5067 -0.0032
3 -3 12 4.4653 -0.0292
3 -3 13 1.9610 0.0150
3 -3 14 -2.8341 0.0235
3 -3 15 -2.5639 -0.0077
3 -3 16 0.0798 0.0206
3 -3 17 0.2063 0.0116
3 -3 18 0.1292 -0.0187
3 -3 19 1.0441 0.0039
3 -3 20 0.4912 0.0051
3 -3 21 -0.0773 -0.0239
3 -3 22 -0.3452 -0.0040
3 -2 0 -0.1066 0.2412
3 -2 1 1.3657 0.0452
3 -2 2 -2.5934 -0.0757
3 -2 3 -0.8747 -0.0869
3 -2 4 3.8135 -0.0254
3 -2 5 6.6836 0.0173
3 -2 6 -0.7781 -0.0055
3 -2 7 -6.7810 -0.0358
3 -2 8 -5.3311 0.0103
3 -2 9 2.0374 0.0211
3 -2 10 5.9651 0.0090
3 -2 11 3.3352 0.0135
3 -2 12 -1.7092 0.0242
3 -2 13 -4.6585 0.0028
3 -2 14 -1.9841 -0.0142
3 -2 15 1.8794 -0.0088
3 -2 16 2.0222 -0.0074
3 -2 17 -0.1712 -0.0021
3 -2 18 -0.3069 0.0046
3 -2 19 0.8987 0.0025
3 -2 20 -0.0696 -0.0132
3 -2 21 -1.2418 -0.0074
3 -2 22 -0.4313 0.0242
3 -1 0 1.6566 -0.2139
3 -1 1 0.3239 -0.1263
3 -1 2 1.4597 -0.0058
3 -1 3 2.7484 0.0701
3 -1 4 3.3918 0.0423
3 -1 5 -5.0480 -0.0197
3 -1 6 -7.5291 0.0133
3 -1 7 -0.6504 0.0685
3 -1 8 6.1872 -0.0092
3 -1 9 5.2668 -0.0215
3 -1 10 0.2254 0.0011
3 -1 11 -4.1967 -0.0183
3 -1 12 -4.9241 -0.0168
3 -1 13 -0.1202 0.0029
3 -1 14 3.9613 -0.0090
3 -1 15 2.6585 0.0060
3 -1 16 -1.0264 0.0117
3 -1 17 -1.3566 -0.0122
3 -1 18 0.2024 0.0072
3 -1 19 -0.2062 0.0114
3 -1 20 -0.4004 -0.0142
3 -1 21 -0.1928 0.0043
3 -1 22 0.3166 0.0062
3 -1 23 0.4725 -0.0059
3 0 0 1.5528 0.0889
3 0 1 -0.6649 0.0753
3 0 2 0.5185 0.0910
3 0 3 0.3248 0.0244
3 0 4 -7.0170 -0.0499
3 0 5 -4.0489 -0.0156
3 0 6 4.2158 0.0189
3 0 7 8.0402 -0.0521
3 0 8 3.4568 -0.0273
3 0 9 -5.0418 0.0106
3 0 10 -7.2818 0.0010
3 0 11 -1.5595 -0.0057
3 0 12 4.4862 0.0211
3 0 13 4.5181 0.0130
3 0 14 0.7718 0.0042
3 0 15 -3.0584 0.0005
3 0 16 -2.2309 -0.0122
3 0 17 1.0808 -0.0003
3 0 18 1.1095 0.0042
3 0 19 -0.9140 -0.0099
3 0 20 -1.2047 0.0073
3 0 21 1.2776 0.0100
3 0 22 1.1187 -0.0076
3 0 23 -0.4822 -0.0107
3 1 0 -1.9645 -0.0280
3 1 1 -1.9583 -0.1008
3 1 2 -2.5141 -0.0754
3 1 3 -2.9583 0.0253
3 1 4 2.3616 0.0069
3 1 5 5.3699 -0.0324
3 1 6 5.4190 -0.0206
3 1 7 -1.6064 0.0231
3 1 8 -8.5499 0.0320
3 1 9 -4.3391 0.0355
3 1 10 3.2796 -0.0137
3 1 11 5.8806 -0.0016
3 1 12 2.8438 0.0062
3 1 13 -1.7490 -0.0216
3 1 14 -4.2090 -0.0105
3 1 15 -1.3426 0.0094
3 1 16 1.6517 -0.0009
3 1 17 1.0850 0.0025
3 1 18 -0.6842 0.0044
3 1 19 -0.5459 -0.0074
3 1 20 1.5130 -0.0016
3 1 21 0.6389 0.0180
3 1 22 -0.5997 -0.0003
3 1 23 -0.8639 -0.0152
3 2 0 -2.2289 0.0157
3 2 1 -0.9520 0.0153
3 2 2 1.6167 0.0617
3 2 3 4.9043 -0.0011
3 2 4 3.6647 -0.0126
3 2 6 -6.2293 0.0250
3 2 8 0.8529 0.0023
3 2 9 7.3192 -0.0224
3 2 10 5.7797 -0.0093
3 2 11 -1.5144 0.0098
3 2 12 -5.3434 -0.0101
3 2 13 -3.3200 -0.0087
3 2 14 1.1851 0.0173
3 2 15 2.4873 0.0057
3 2 16 0.9984 -0.0032
3 2 17 -0.9500 0.0044
3 2 18 -0.3049 -0.0039
3 2 19 1.7232 -0.0038
3 2 20 0.1947 0.0060
3 2 21 -1.6431 -0.0088
3 2 22 -1.5392 -0.0058
3 2 23 0.6696 -0.0022
3 2 24 1.2246 -0.0004
3 3 0 1.3177 0.0079
3 3 1 5.1446 0.0674
3 3 2 4.1685 -0.0353
3 3 3 -1.9558 -0.0778
3 3 4 -4.8029 0.0073
3 3 5 -5.3624 0.0187
3 3 6 -1.3020 -0.0353
3 3 7 5.6117 0.0103
3 3 8 6.5915 0.0031
3 3 9 1.2505 -0.0064
3 3 10 -5.2798 0.0090
3 3 11 -5.2057 0.0130
3 3 12 -0.5563 -0.0047
3 3 13 3.3041 0.0068
3 3 14 2.3927 -0.0032
3 3 15 0.3252 -0.0135
3 3 16 -0.7013 0.0095
3 3 17 -0.1576 0.0044
3 3 18 0.2426 -0.0113
3 3 19 -0.9854 0.0021
3 3 20 -1.3953 0.0021
3 3 21 -0.4212 -0.0087
3 3 22 1.8045 -0.0057
3 3 23 1.2803 0.0270
3 3 24 -0.5333 0.0287
3 4 0 4.5268 -0.1500
3 4 1 -0.3291 -0.0404
3 4 2 -5.4766 0.0837
3 4 3 -5.1406 0.0197
3 4 4 -1.3094 -0.0274
3 4 5 4.4678 -0.0008
3 4 6 6.7212 0.0385
3 4 7 2.3279 0.0153
3 4 8 -3.5983 -0.0063
3 4 9 -6.7876 -0.0221
3 4 10 -2.5365 -0.0023
3 4 11 3.5570 -0.0028
3 4 12 4.6531 0.0016
3 4 13 0.9439 0.0067
3 4 14 -1.3261 0.0031
3 4 15 -1.5356 0.0005
3 4 16 -0.4239 -0.0073
3 4 17 -0.0562 -0.0073
3 4 18 -0.9257 0.0040
3 4 19 -0.4838 0.0085
3 4 20 1.0848 0.0048
3 4 21 2.2600 0.0004
3 4 22 0.2083 0.0069
3 4 23 -1.7160 0.0003
3 4 24 -0.8947 -0.0259
3 5 0 -3.3639 0.1316
3 5 1 -6.3532 0.1148
3 5 2 -1.9834 -0.0650
3 5 3 4.3428 -0.0310
3 5 4 6.5722 0.0472
3 5 5 2.7381 0.0054
3 5 6 -3.4430 -0.0429
3 5 7 -5.7811 -0.0223
3 5 8 -3.4742 -0.0064
3 5 9 2.4099 0.0269
3 5 10 5.0177 0.0110
3 5 11 2.5041 -0.0084
3 5 12 -1.5504 0.0037
3 5 13 -2.4923 0.0042
3 5 14 -1.0574 -0.0067
3 5 15 -0.0614 -0.0046
3 5 16 -0.3040 0.0010
3 5 17 0.1809 0.0035
3 5 18 1.3436 0.0019
3 5 19 1.1367 -0.0005
3 5 20 0.5347 0.0084
3 5 21 -1.1504 -0.0015
3 5 22 -1.7389 -0.0282
3 5 23 -0.2646 -0.0206
3 5 24 0.9620 0.0218
3 6 0 -4.4711 0.0052
3 6 1 3.0086 -0.0940
3 6 2 6.5057 -0.0458
3 6 3 3.9429 0.0465
3 6 4 -2.4284 0.0031
3 6 5 -6.6430 -0.0404
3 6 6 -3.4870 0.0166
3 6 7 1.7613 0.0281
3 6 8 4.6594 0.0102
3 6 9 3.1039 -0.0095
3 6 10 -0.6273 -0.0037
3 6 11 -3.1665 0.0068
3 6 12 -2.1749 -0.0082
3 6 13 0.0820 -0.0143
3 6 14 0.9019 0.0044
3 6 15 0.8577 0.0088
3 6 16 0.5217 -0.0004
3 6 17 0.7889 -0.0002
3 6 18 0.4445 0.0027
3 6 19 -0.5994 -0.0007
3 6 20 -1.8568 -0.0213
3 6 21 -0.8161 -0.0125
3 6 22 1.0269 0.0309
3 6 23 1.4777 0.0368
3 6 24 0.2727 -0.0075
3 7 0 5.4443 0.0033
3 7 1 4.5380 0.0224
3 7 2 -0.7541 0.0402
3 7 3 -5.9006 0.0007
3 7 4 -4.6043 -0.0131
3 7 5 1.1545 0.0174
3 7 6 4.2557 0.0073
3 7 7 3.8146 -0.0144
3 7 8 -0.3041 -0.0209
3 7 9 -3.1943 0.0052
3 7 10 -2.2484 0.0113
3 7 11 -0.0599 -0.0118
3 7 12 1.3427 -0.0010
3 7 13 1.1491 0.0147
3 7 14 0.2036 -0.0047
3 7 15 0.1444 -0.0093
3 7 16 1.1475 0.0065
3 7 17 -0.9134 0.0011
3 7 18 -2.0747 0.0019
3 7 19 -0.6254 0.0020
3 7 20 1.1073 -0.0091
3 7 21 1.1614 0.0124
3 7 22 0.5898 0.0364
3 7 23 -0.5943 -0.0199
3 8 0 1.1522 0.0376
3 8 1 -4.2676 -0.0469
3 8 2 -5.5353 -0.0455
3 8 3 -0.4657 -0.0005
3 8 4 4.3200 0.0127
3 8 5 4.5362 -0.0032
3 8 6 0.6007 -0.0186
3 8 7 -3.8430 0.0007
3 8 8 -2.4111 0.0289
3 8 9 0.6583 0.0034
3 8 10 0.8199 -0.0166
3 8 11 0.6726 0.0032
3 8 12 0.7394 0.0010
3 8 13 0.3443 -0.0082
3 8 14 -0.2790 0.0031
3 8 15 -0.2198 0.0126
3 8 16 -1.3942 0.0040
3 8 17 -0.8729 -0.0025
3 8 18 0.1368 -0.0083
3 8 19 1.5506 -0.0081
3 8 20 1.2213 0.0161
3 8 21 -0.3937 0.0115
3 8 22 -1.2019 -0.0487
3 8 23 -0.3660 -0.0268
3 9 0 -4.5977 -0.0601
3 9 1 -1.9240 0.0049
3 9 2 3.6592 0.0372
3 9 3 4.5510 0.0147
3 9 4 1.1053 -0.0078
3 9 5 -2.6063 -0.0007
3 9 6 -3.2845 0.0268
3 9 7 -0.4631 0.0067
3 9 8 1.5421 -0.0303
3 9 9 0.9954 -0.0098
3 9 10 -0.0676 0.0099
3 9 11 0.2437 -0.0022
3 9 12 0.3739 0.0070
3 9 13 -0.7696 0.0083
3 9 14 -0.5651 0.0020
3 9 15 -1.0147 -0.0016
3 9 16 -0.4306 -0.0124
3 9 17 1.3021 -0.0080
3 9 18 2.5488 0.0015
3 9 19 -0.2712 -0.0034
3 9 20 -1.8263 0.0020
3 9 21 -0.6570 0.0035
3 9 22 0.3578 0.0059
3 9 23 0.4028 0.0119
3 10 0 1.4497 0.0274
3 10 1 5.1822 0.0339
3 10 2 2.0535 0.0000
3 10 3 -2.2078 -0.0141
3 10 4 -3.6754 -0.0015
3 10 5 -1.6131 -0.0012
3 10 6 1.2735 -0.0211
3 10 7 2.3510 -0.0122
3 10 8 0.3935 0.0190
3 10 9 -1.2029 0.0141
3 10 10 0.5147 -0.0096
3 10 11 0.6924 0.0019
3 10 12 -1.3734 0.0051
3 10 13 -1.1413 -0.0024
3 10 14 0.1086 -0.0091
3 10 15 1.4101 -0.0137
3 10 16 1.3537 0.0022
3 10 17 0.7501 0.0087
3 10 18 -1.2547 0.0003
3 10 19 -1.6502 0.0168
3 10 20 -0.5775 0.0152
3 10 21 0.8352 -0.0152
3 10 22 0.7280 -0.0131
3 11 0 4.0873 -0.0591
3 11 1 -1.7764 -0.0528
3 11 2 -4.4038 0.0374
3 11 3 -2.1847 0.0226
3 11 4 1.6380 -0.0324
3 11 5 1.9792 -0.0025
3 11 6 1.4093 0.0238
3 11 7 -0.2540 0.0013
3 11 8 -1.2476 -0.0037
3 11 9 0.2290 -0.0035
3 11 10 0.3434 -0.0023
3 11 11 -1.0643 0.0016
3 11 12 -1.0102 -0.0038
3 11 13 1.0439 -0.0104
3 11 14 2.0850 0.0067
3 11 15 0.3807 0.0159
3 11 16 -0.9032 -0.0011
3 11 17 -1.9167 -0.0021
3 11 18 -1.3302 0.0113
3 11 19 0.8358 0.0029
3 11 20 1.8511 -0.0202
3 11 21 0.2347 -0.0233
3 12 0 -4.6162 0.0157
3 12 1 -3.5043 0.0501
3 12 2 0.6881 0.0082
3 12 3 3.1409 -0.0293
3 12 4 1.7620 0.0001
3 12 5 0.3934 0.0098
3 12 6 -1.6596 -0.0151
3 12 7 -1.1599 -0.0027
3 12 8 0.2897 0.0079
3 12 9 0.0954 0.0005
3 12 10 -0.4129 0.0029
3 12 11 -0.3775 0.0009
3 12 12 1.5332 -0.0009
3 12 13 1.4810 0.0080
3 12 14 -1.1388 -0.0033
3 12 15 -1.9721 -0.0079
3 12 16 -0.7390 0.0055
3 12 17 0.5306 0.0022
3 12 18 1.4498 -0.0024
3 12 19 1.1275 -0.0176
3 12 20 -0.2600 -0.0191
3 12 21 -0.6883 0.0323
3 13 0 -0.9280 0.0099
3 13 1 2.4015 -0.0048
3 13 2 3.6172 -0.0415
3 13 3 0.5916 -0.0235
3 13 4 -1.9560 0.0204
3 13 5 -1.9975 0.0091
3 13 6 0.0672 0.0034
3 13 7 0.0091 0.0181
3 13 8 0.6727 0.0033
3 13 9 0.5807 -0.0171
3 13 10 -0.7675 -0.0061
3 13 11 1.0323 0.0069
3 13 12 1.0520 -0.0028
3 13 13 -1.3917 -0.0070
3 13 14 -2.0563 0.0038
3 13 15 0.2370 0.0016
3 13 16 1.7075 -0.0027
3 13 17 1.5721 0.0048
3 13 18 -0.2288 -0.0049
3 13 19 -1.2409 -0.0050
3 14 0 3.1811 -0.0044
3 14 1 2.3568 0.0220
3 14 2 -1.5522 -0.0018
3 14 3 -2.2718 0.0129
3 14 4 -1.2514 0.0228
3 14 5 0.3298 0.0030
3 14 6 0.9110 -0.0033
3 14 7 1.4273 -0.0119
3 14 8 -0.2668 -0.0237
3 14 9 -0.5389 0.0010
3 14 10 0.8657 0.0160
3 14 11 -0.4435 -0.0056
3 14 12 -1.1778 -0.0007
3 14 13 -0.7879 0.0094
3 14 14 1.0671 0.0018
3 14 15 1.4729 -0.0021
3 14 16 0.3695 -0.0006
3 14 17 -1.3615 -0.0008
3 14 18 -0.7068 -0.0064
3 15 0 0.4423 0.0479
3 15 1 -2.1703 0.0040
3 15 2 -1.9482 -0.0205
3 15 3 -0.6390 0.0052
3 15 4 1.7151 0.0030
3 15 5 1.5628 -0.0183
3 15 6 0.3293 -0.0123
3 15 7 -0.8854 0.0017
3 15 8 -0.3741 0.0094
3 15 9 -0.0331 0.0071
3 15 10 -0.2713 -0.0005
3 15 11 -0.2796 0.0082
3 15 12 -0.7457 -0.0002
3 15 13 1.1562 -0.0061
3 15 14 1.3798 -0.0052
3 15 15 -0.1099 -0.0010
3 15 16 -1.7361 0.0054
3 15 17 -0.3833 -0.0065
3 16 0 -1.8133 -0.0089
3 16 1 -0.8588 -0.0353
3 16 2 0.5499 0.0115
3 16 3 1.5870 0.0139
3 16 4 0.7584 -0.0190
3 16 5 0.0736 0.0065
3 16 6 -1.1391 0.0123
3 16 7 -0.8873 -0.0112
3 16 8 0.0080 0.0010
3 16 9 0.2294 0.0093
3 16 10 0.0674 0.0062
3 16 11 0.3166 -0.0073
3 16 12 1.0161 -0.0095
3 16 13 -0.1702 -0.0069
3 16 14 -0.4631 0.0087
3 16 15 -0.8956 0.0097
3 17 0 -0.3744 -0.0154
3 17 1 0.8799 -0.0072
3 17 2 1.4496 0.0135
3 17 3 0.0966 0.0008
3 17 4 -1.0037 -0.0069
3 17 5 -1.2051 -0.0110
3 17 6 0.0371 0.0012
3 17 7 0.6279 0.0099
3 17 8 0.4041 0.0069
3 17 9 0.1174 0.0122
3 17 10 0.1535 -0.0180
3 17 11 0.2747 -0.0177
3 17 12 -0.3625 0.0108
4 -14 0 0.0840 -0.0182
4 -14 1 -0.0938 0.0296
4 -14 2 0.6210 0.0491
4 -14 3 0.4403 -0.0140
4 -14 4 -0.3187 -0.0249
4 -13 0 0.6605 -0.0112
4 -13 1 0.6450 -0.0237
4 -13 2 -0.1338 -0.0242
4 -13 3 -0.3172 -0.0219
4 -13 4 -0.9257 -0.0039
4 -13 5 -0.5523 0.0324
4 -13 6 0.6320 0.0172
4 -13 7 1.3067 0.0052
4 -13 8 -0.0071 0.0064
4 -12 0 0.7529 -0.0580
4 -12 1 -0.2377 0.0250
4 -12 2 -1.5431 0.0546
4 -12 3 -1.1241 0.0443
4 -12 4 1.0872 0.0216
4 -12 5 1.7095 -0.0328
4 -12 6 0.6022 -0.0270
4 -12 7 -1.3578 -0.0087
4 -12 8 -0.7017 -0.0051
4 -12 9 -0.2567 -0.0116
4 -12 10 -0.2208 0.0004
4 -11 0 -1.5522 0.1058
4 -11 1 -1.3239 0.0380
4 -11 2 0.9433 -0.0585
4 -11 3 1.6863 -0.0612
4 -11 4 0.9736 -0.0163
4 -11 5 -0.0604 0.0018
4 -11 6 -2.2576 -0.0112
4 -11 7 -1.3530 0.0210
4 -11 8 0.4549 0.0147
4 -11 9 2.2237 0.0134
4 -11 10 1.3075 0.0255
4 -11 11 -1.3809 0.0054
4 -10 0 -0.6487 -0.0603
4 -10 1 0.3013 -0.0956
4 -10 2 2.2431 -0.0090
4 -10 3 0.8097 0.0520
4 -10 4 -2.3511 0.0367
4 -10 5 -2.8794 0.0170
4 -10 6 0.7113 0.0186
4 -10 7 2.4827 -0.0089
4 -10 8 2.1095 -0.0032
4 -10 9 -0.8039 -0.0070
4 -10 10 -2.2003 -0.0103
4 -10 11 -0.9782 -0.0230
4 -10 12 0.2909 -0.0270
4 -9 0 0.5493 0.0285
4 -9 1 1.9184 0.1263
4 -9 2 -1.4509 0.0349
4 -9 3 -2.7775 -0.0464
4 -9 4 -0.6079 -0.0284
4 -9 5 2.1077 -0.0078
4 -9 6 2.5132 -0.0127
4 -9 7 1.0770 -0.0048
4 -9 8 -2.4378 -0.0182
4 -9 9 -3.0962 -0.0029
4 -9 10 -0.4985 0.0010
4 -9 11 2.8522 0.0122
4 -9 12 2.4037 0.0271
4 -9 13 -0.7560 0.0207
4 -8 0 1.3975 -0.0115
4 -8 1 -0.8723 -0.0922
4 -8 2 -2.0231 -0.0586
4 -8 3 0.0974 0.0090
4 -8 4 3.1079 0.0301
4 -8 5 2.4933 0.0067
4 -8 6 -1.3274 0.0097
4 -8 7 -4.1358 0.0108
4 -8 8 -1.7740 0.0064
4 -8 9 2.3386 0.0086
4 -8 10 3.7014 0.0151
4 -8 11 0.5443 -0.0037
4 -8 12 -2.1925 -0.0039
4 -8 13 -2.2850 -0.0112
4 -8 14 0.2969 -0.0328
4 -7 0 -0.9557 -0.0173
4 -7 1 -0.5836 0.0666
4 -7 2 1.4378 0.0773
4 -7 3 2.7302 0.0483
4 -7 4 0.5123 -0.0296
4 -7 5 -3.5005 -0.0348
4 -7 6 -3.6381 0.0060
4 -7 7 0.7727 0.0037
4 -7 8 4.1231 -0.0115
4 -7 9 2.6032 -0.0110
4 -7 10 -1.4721 -0.0154
4 -7 11 -3.3685 -0.0066
4 -7 12 -2.0203 -0.0004
4 -7 13 2.4323 0.0099
4 -7 14 2.0973 0.0124
4 -7 15 -0.3470 0.0073
4 -7 16 -1.1813 0.0210
4 -7 17 0.1692 0.0116
4 -6 0 0.0766 0.1406
4 -6 1 1.2866 -0.0602
4 -6 2 1.9205 -0.1038
4 -6 3 -1.7291 -0.0320
4 -6 4 -4.6656 0.0029
4 -6 5 -1.1433 0.0018
4 -6 6 3.4381 0.0022
4 -6 7 4.4578 -0.0011
4 -6 8 0.3726 0.0133
4 -6 9 -3.6406 0.0176
4 -6 10 -3.2566 -0.0003
4 -6 11 0.4181 0.0069
4 -6 12 3.5777 0.0155
4 -6 13 0.7631 -0.0061
4 -6 14 -1.2036 -0.0105
4 -6 15 -0.8372 -0.0015
4 -6 16 0.5341 -0.0140
4 -6 17 -0.1137 -0.0131
4 -6 18 -0.0576 0.0067
4 -6 19 -0.3295 0.0105
4 -5 0 0.7321 -0.1960
4 -5 1 -0.9805 -0.0920
4 -5 2 -3.5173 0.0978
4 -5 3 -2.4275 0.0669
4 -5 4 2.4672 0.0015
4 -5 5 4.5602 0.0185
4 -5 6 2.9170 -0.0023
4 -5 7 -2.9128 -0.0106
4 -5 8 -4.9195 0.0090
4 -5 9 -1.4582 -0.0045
4 -5 10 2.9040 -0.0128
4 -5 11 3.4016 -0.0119
4 -5 12 -0.4322 -0.0159
4 -5 13 -1.6437 -0.0099
4 -5 14 -0.9060 0.0094
4 -5 15 1.0205 0.0200
4 -5 16 -0.0279 0.0086
4 -5 17 -0.9750 -0.0060
4 -5 18 -0.4405 0.0067
4 -5 19 1.1769 -0.0026
4 -5 20 0.4780 -0.0143
4 -4 0 -1.1600 0.1231
4 -4 1 -2.7601 0.1235
4 -4 2 -0.2108 -0.0166
4 -4 3 5.4729 -0.0783
4 -4 4 4.2666 -0.0198
4 -4 5 -1.3656 0.0160
4 -4 6 -6.2740 -0.0040
4 -4 7 -3.3789 -0.0274
4 -4 8 1.9832 -0.0162
4 -4 9 4.7385 0.0098
4 -4 10 2.0331 0.0138
4 -4 11 -2.0277 0.0107
4 -4 12 -2.1103 0.0133
4 -4 13 -0.7494 0.0115
4 -4 14 1.2691 -0.0005
4 -4 15 -0.3521 -0.0041
4 -4 16 -1.1682 -0.0091
4 -4 17 0.8652 -0.0024
4 -4 18 2.3459 -0.0058
4 -4 19 -0.3099 -0.0128
4 -4 20 -1.2177 0.0054
4 -4 21 -0.5688 0.0199
4 -3 0 -0.5336 -0.1610
4 -3 1 3.6677 -0.0352
4 -3 2 5.2053 0.0039
4 -3 3 -0.2397 0.0002
4 -3 4 -5.0086 0.0271
4 -3 5 -6.0158 0.0021
4 -3 6 0.6123 -0.0057
4 -3 7 5.2879 0.0383
4 -3 8 4.3062 0.0179
4 -3 9 -0.7281 -0.0185
4 -3 10 -3.6101 0.0024
4 -3 11 -2.6603 0.0146
4 -3 12 0.0154 -0.0171
4 -3 13 2.4459 -0.0233
4 -3 14 0.2993 0.0018
4 -3 15 -0.4542 -0.0127
4 -3 16 1.1471 -0.0038
4 -3 17 1.4365 0.0224
4 -3 18 -1.2877 0.0022
4 -3 19 -1.8139 -0.0088
4 -3 20 -0.7062 0.0185
4 -3 21 0.7932 0.0051
4 -3 22 0.9497 -0.0249
4 -2 0 2.7464 0.0834
4 -2 1 1.5297 0.1389
4 -2 2 -3.0299 0.0663
4 -2 3 -5.9505 -0.0219
4 -2 4 -3.7490 -0.0488
4 -2 5 5.5497 -0.0027
4 -2 6 6.9735 0.0251
4 -2 7 1.1150 -0.0170
4 -2 8 -4.7754 -0.0189
4 -2 9 -4.7406 -0.0069
4 -2 10 -0.5973 -0.0140
4 -2 11 3.0579 -0.0104
4 -2 12 3.1282 0.0112
4 -2 13 -0.0752 0.0169
4 -2 14 -0.9946 0.0048
4 -2 15 -0.3630 0.0066
4 -2 16 0.5658 -0.0004
4 -2 17 -1.3666 -0.0072
4 -2 18 -2.3040 0.0017
4 -2 19 0.2214 0.0195
4 -2 20 2.7593 0.0021
4 -2 21 1.0925 -0.0393
4 -2 22 -1.0177 -0.0092
4 -1 0 -2.7381 0.1184
4 -1 1 -5.0058 -0.1291
4 -1 2 -2.2890 -0.1651
4 -1 3 1.3599 0.0052
4 -1 4 7.2238 0.0660
4 -1 5 4.2152 -0.0103
4 -1 6 -3.1427 -0.0494
4 -1 7 -6.7628 0.0201
4 -1 8 -2.5571 0.0286
4 -1 9 2.9983 0.0045
4 -1 10 4.4205 0.0100
4 -1 11 2.0075 0.0086
4 -1 12 -1.6709 -0.0095
4 -1 13 -2.6977 0.0057
4 -1 14 -1.2449 0.0019
4 -1 15 0.8738 -0.0178
4 -1 16 -0.5576 0.0090
4 -1 17 -0.6352 0.0008
4 -1 18 1.5985 -0.0139
4 -1 19 2.3577 0.0082
4 -1 20 0.2536 -0.0095
4 -1 21 -1.6254 -0.0094
4 -1 22 -1.2988 0.0187
4 -1 23 0.0043 0.0156
4 0 0 -1.5533 -0.1294
4 0 1 2.0942 -0.0362
4 0 2 3.7644 0.0864
4 0 3 5.9900 0.0714
4 0 4 -0.7340 -0.0073
4 0 5 -6.3075 -0.0147
4 0 6 -5.6483 0.0399
4 0 7 0.9929 0.0018
4 0 8 6.2631 -0.0241
4 0 9 4.1035 -0.0055
4 0 10 -1.8570 0.0105
4 0 11 -4.3395 -0.0177
4 0 12 -2.0524 -0.0115
4 0 13 0.5099 0.0022
4 0 14 2.0388 0.0003
4 0 15 0.6103 0.0132
4 0 16 0.0398 -0.0025
4 0 17 0.7723 -0.0102
4 0 18 1.6628 0.0067
4 0 19 -0.5531 -0.0093
4 0 20 -3.3354 -0.0046
4 0 21 -1.3846 0.0250
4 0 22 1.6431 0.0192
4 0 23 1.4127 -0.0306
4 1 0 5.0901 0.0981
4 1 1 4.4493 0.0826
4 1 2 -0.7150 -0.0456
4 1 3 -6.2171 -0.0612
4 1 5 -1.4347 0.0247
4 1 6 3.4316 -0.0376
4 1 7 6.5625 -0.0259
4 1 8 0.8089 -0.0147
4 1 9 -4.7673 0.0263
4 1 10 -3.7557 0.0088
4 1 11 -0.0773 -0.0066
4 1 12 2.1615 0.0158
4 1 13 2.6224 0.0059
4 1 14 0.2751 -0.0197
4 1 15 -0.2790 -0.0013
4 1 16 -0.1133 0.0121
4 1 17 -0.1245 -0.0050
4 1 18 -1.9771 0.0032
4 1 19 -2.2490 0.0107
4 1 20 0.8326 -0.0113
4 1 21 2.4517 0.0031
4 1 22 1.4792 0.0012
4 1 23 -0.3877 -0.0058
4 2 0 -0.0226 -0.0605
4 2 1 -5.9682 -0.0794
4 2 2 -5.4399 0.0218
4 2 3 0.5214 0.0558
4 2 4 2.4392 -0.0279
4 2 5 5.4963 -0.0382
4 2 6 3.4057 0.0364
4 2 7 -3.4294 0.0156
4 2 8 -5.4628 0.0218
4 2 9 -2.0582 -0.0075
4 2 10 2.8251 -0.0198
4 2 11 3.6040 0.0079
4 2 12 0.9413 0.0101
4 2 13 -1.1854 -0.0206
4 2 14 -0.5531 -0.0009
4 2 15 -1.1325 0.0138
4 2 16 -0.8471 -0.0090
4 2 17 -1.1315 0.0080
4 2 18 -0.1764 0.0096
4 2 19 2.1891 -0.0187
4 2 20 2.6258 0.0050
4 2 21 0.4949 0.0001
4 2 22 -2.4128 -0.0109
4 2 23 -1.9237 0.0041
4 2 24 0.5887 0.0085
4 3 0 -6.9378 0.0271
4 3 1 -1.6625 0.0905
4 3 2 5.7531 0.0474
4 3 3 5.4090 -0.0373
4 3 4 1.5844 -0.0410
4 3 5 -2.8620 0.0234
4 3 6 -4.0397 0.0078
4 3 7 -2.5831 -0.0007
4 3 8 0.3774 -0.0160
4 3 9 3.8948 -0.0025
4 3 10 2.6874 -0.0067
4 3 11 -0.5448 0.0035
4 3 12 -1.8525 -0.0021
4 3 13 -1.0570 0.0081
4 3 14 -1.3626 0.0156
4 3 15 -0.4196 -0.0126
4 3 16 0.3747 -0.0078
4 3 17 2.1108 0.0062
4 3 18 2.2419 -0.0067
4 3 19 0.3212 0.0004
4 3 20 -1.8173 0.0035
4 3 21 -2.8962 0.0001
4 3 22 -0.5790 -0.0119
4 3 23 1.7932 0.0017
4 3 24 0.9668 0.0234
4 4 0 3.7922 -0.0141
4 4 1 7.2830 -0.1432
4 4 2 2.7142 -0.0289
4 4 3 -3.3629 0.0337
4 4 4 -5.5337 0.0093
4 4 5 -2.2889 -0.0104
4 4 6 1.1101 -0.0088
4 4 7 2.7559 -0.0081
4 4 8 3.5110 0.0351
4 4 9 0.6147 0.0000
4 4 10 -2.5955 -0.0065
4 4 11 -2.3363 0.0012
4 4 12 -0.2842 -0.0054
4 4 13 -0.3829 -0.0029
4 4 14 0.7262 0.0039
4 4 15 1.6912 0.0040
4 4 16 2.0586 -0.0028
4 4 17 0.3166 -0.0074
4 4 18 -1.6779 -0.0070
4 4 19 -2.6538 0.0049
4 4 20 -1.5129 0.0159
4 4 21 1.7000 -0.0024
4 4 22 2.5737 0.0029
4 4 23 0.4198 0.0105
4 4 24 -0.8894 -0.0109
4 5 0 5.0271 -0.0930
4 5 1 -1.6955 0.0849
4 5 2 -6.4597 0.0560
4 5 3 -4.2385 -0.0357
4 5 4 2.0468 0.0024
4 5 5 4.4539 0.0397
4 5 6 2.2375 0.0003
4 5 7 0.0992 0.0012
4 5 8 -1.8746 -0.0294
4 5 9 -2.1150 -0.0087
4 5 10 -0.7886 0.0131
4 5 11 0.1628 0.0017
4 5 12 0.4046 -0.0044
4 5 13 1.7011 0.0046
4 5 14 1.6777 -0.0035
4 5 15 0.8847 -0.0054
4 5 16 -1.8082 0.0056
4 5 17 -3.0314 0.0019
4 5 18 -1.0924 0.0084
4 5 19 1.3707 0.0016
4 5 20 2.3905 -0.0091
4 5 21 1.3132 0.0182
4 5 22 -0.8017 -0.0006
4 5 23 -1.5896 -0.0421
4 5 24 -0.6411 -0.0103
4 6 0 -5.7889 0.0749
4 6 1 -5.9909 0.0470
4 6 2 0.1158 -0.0592
4 6 3 5.2897 -0.0207
4 6 4 4.2393 0.0420
4 6 5 -0.8830 -0.0196
4 6 6 -2.8446 -0.0294
4 6 7 -1.6927 -0.0029
4 6 8 -0.0625 0.0152
4 6 9 0.0692 -0.0023
4 6 10 0.3680 0.0021
4 6 11 1.3084 0.0084
4 6 12 1.4352 0.0068
4 6 13 0.2621 -0.0065
4 6 14 -0.8523 -0.0101
4 6 15 -2.4806 0.0039
4 6 16 -1.6696 0.0073
4 6 17 0.8619 0.0064
4 6 18 2.2429 -0.0035
4 6 19 2.0035 -0.0017
4 6 20 -0.2782 -0.0052
4 6 21 -2.0973 -0.0338
4 6 22 -1.2627 -0.0105
4 6 23 0.4405 0.0438
4 6 24 1.1042 0.0205
4 7 0 -1.8138 -0.0319
4 7 1 4.0115 -0.0052
4 7 2 5.1200 0.0213
4 7 3 0.7336 0.0089
4 7 4 -3.2593 -0.0235
4 7 5 -2.4199 -0.0066
4 7 6 -0.4693 0.0174
4 7 7 1.2105 0.0214
4 7 8 0.7241 -0.0122
4 7 9 -0.1132 -0.0012
4 7 10 0.6457 0.0087
4 7 11 0.9449 -0.0061
4 7 12 -0.2597 -0.0123
4 7 13 -1.4731 0.0045
4 7 14 -2.1609 0.0122
4 7 15 -0.5236 -0.0034
4 7 16 2.6335 -0.0072
4 7 17 2.9352 -0.0090
4 7 18 -0.0918 -0.0047
4 7 19 -2.5000 0.0063
4 7 20 -1.2966 0.0007
4 7 21 0.2347 -0.0062
4 7 22 0.7646 0.0277
4 7 23 0.8546 0.0373
4 8 0 5.6111 0.1186
4 8 1 3.0631 0.0226
4 8 2 -2.6592 -0.0565
4 8 3 -4.0809 -0.0053
4 8 4 -1.1759 0.0126
4 8 5 1.5279 0.0087
4 8 6 2.1828 0.0049
4 8 7 -0.7351 -0.0291
4 8 8 -1.1280 0.0037
4 8 9 1.6872 0.0177
4 8 10 1.4112 -0.0091
4 8 11 -1.6431 -0.0062
4 8 12 -2.4602 0.0067
4 8 13 -0.4959 -0.0021
4 8 14 1.8335 -0.0080
4 8 15 2.6894 0.0007
4 8 16 0.8047 0.0023
4 8 17 -1.5488 0.0056
4 8 18 -2.5219 0.0057
4 8 19 -0.6817 -0.0025
4 8 20 1.0941 0.0040
4 8 21 1.3318 0.0318
4 8 22 0.1726 -0.0049
4 8 23 -0.6335 -0.0614
4 9 0 -1.3389 -0.0545
4 9 1 -4.6890 -0.0780
4 9 2 -2.1630 0.0077
4 9 3 1.7277 0.0239
4 9 4 2.0718 0.0018
4 9 5 0.1798 -0.0182
4 9 6 -0.7911 -0.0071
4 9 7 0.6561 0.0323
4 9 8 1.2236 0.0022
4 9 9 -0.1841 -0.0189
4 9 10 -2.1760 0.0024
4 9 11 -1.7636 0.0023
4 9 12 1.1435 -0.0054
4 9 13 2.5134 0.0017
4 9 14 1.5434 0.0057
4 9 15 -0.6889 0.0061
4 9 16 -2.7055 0.0057
4 9 17 -2.5530 -0.0021
4 9 18 1.4323 -0.0003
4 9 19 2.5948 -0.0047
4 9 20 0.3776 -0.0123
4 9 21 -0.9322 -0.0104
4 9 22 -0.2751 -0.0039
4 9 23 -0.0024 -0.0073
4 10 0 -4.1714 -0.0310
4 10 1 0.8065 0.0004
4 10 2 3.4930 0.0340
4 10 3 1.5122 0.0101
4 10 4 -0.8959 -0.0091
4 10 5 -0.6691 0.0167
4 10 6 0.3464 0.0115
4 10 7 0.5147 -0.0264
4 10 8 -0.6316 -0.0089
4 10 9 -2.6158 0.0148
4 10 10 -0.7869 0.0010
4 10 11 3.0864 -0.0089
4 10 12 2.8043 0.0048
4 10 13 -0.8307 0.0118
4 10 14 -3.0285 0.0024
4 10 15 -1.8051 -0.0081
4 10 16 0.4576 -0.0113
4 10 17 2.3719 -0.0010
4 10 18 1.5931 -0.0053
4 10 19 -0.1392 -0.0084
4 10 20 -1.4169 0.0141
4 10 21 -0.6325 0.0137
4 10 22 0.2652 -0.0085
4 11 0 4.1152 0.0065
4 11 1 2.9259 -0.0148
4 11 2 -0.7840 -0.0046
4 11 3 -2.2547 0.0263
4 11 4 0.0362 0.0045
4 11 5 0.7195 -0.0300
4 11 6 -0.7098 -0.0113
4 11 7 -1.5567 0.0134
4 11 8 -0.6381 0.0045
4 11 9 1.6604 -0.0011
4 11 10 2.6959 -0.0037
4 11 11 0.9653 0.0042
4 11 12 -2.6444 0.0078
4 11 13 -3.0317 -0.0090
4 11 14 0.4046 -0.0138
4 11 15 2.2407 0.0025
4 11 16 1.9651 0.0073
4 11 17 0.4281 -0.0049
4 11 18 -1.6969 0.0009
4 11 19 -2.0542 0.0215
4 11 20 0.4472 0.0105
4 11 21 0.8843 -0.0180
4 11 22 -0.0731 -0.0073
4 12 0 0.7952 -0.0015
4 12 1 -2.6357 0.0362
4 12 2 -2.2768 0.0175
4 12 3 0.7237 -0.0287
4 12 4 0.4621 -0.0221
4 12 5 -0.3140 0.0154
4 12 6 -0.4529 0.0128
4 12 7 0.6506 -0.0094
4 12 8 1.7900 -0.0002
4 12 9 1.2982 0.0011
4 12 10 -0.8666 0.0004
4 12 11 -3.3532 0.0022
4 12 12 -1.4152 -0.0053
4 12 13 2.4000 -0.0023
4 12 14 2.6955 0.0083
4 12 15 0.1466 0.0007
4 12 16 -1.7160 -0.0030
4 12 17 -1.7473 0.0059
4 12 18 -0.2501 0.0102
4 12 19 0.9652 -0.0012
4 12 20 0.6347 -0.0231
4 12 21 0.2273 -0.0137
4 13 0 -2.8572 0.0031
4 13 1 -0.8110 0.0059
4 13 2 1.5332 -0.0064
4 13 3 0.7551 -0.0205
4 13 4 -0.1943 0.0012
4 13 5 -0.4017 0.0125
4 13 6 1.6306 -0.0108
4 13 7 0.9382 0.0013
4 13 8 -1.1903 0.0156
4 13 9 -1.6540 -0.0005
4 13 10 -1.6545 -0.0119
4 13 11 0.3535 0.0043
4 13 12 2.6191 0.0057
4 13 13 2.1200 -0.0043
4 13 14 -1.3783 -0.0032
4 13 15 -2.6378 0.0037
4 13 16 -0.7796 0.0009
4 13 17 1.4369 -0.0016
4 13 18 1.2393 -0.0023
4 13 19 0.3395 -0.0076
4 13 20 -0.4475 -0.0034
4 14 0 -0.2540 -0.0306
4 14 1 1.8992 -0.0093
4 14 2 0.6922 0.0101
4 14 3 -0.2571 -0.0001
4 14 4 0.0917 -0.0010
4 14 5 0.7068 0.0026
4 14 6 -1.1135 0.0117
4 14 7 -1.0154 0.0098
4 14 8 -0.6759 -0.0085
4 14 9 -0.4064 -0.0167
4 14 10 1.7677 0.0085
4 14 11 2.1675 0.0021
4 14 12 0.1564 -0.0076
4 14 13 -2.4016 0.0021
4 14 14 -1.6431 0.0046
4 14 15 0.5946 -0.0013
4 14 16 1.9420 -0.0021
4 14 17 0.3644 0.0040
4 14 18 -0.4801 0.0011
4 14 19 -0.6745 -0.0138
4 15 0 1.8234 0.0020
4 15 1 0.0835 0.0326
4 15 2 -0.1322 -0.0124
4 15 3 -0.3993 -0.0099
4 15 4 -0.3251 0.0232
4 15 5 -0.7773 0.0073
4 15 6 -0.3733 -0.0154
4 15 7 -0.0989 -0.0083
4 15 8 1.3222 -0.0045
4 15 9 1.5134 0.0078
4 15 10 0.0969 -0.0014
4 15 11 -0.7302 -0.0007
4 15 12 -1.9706 0.0033
4 15 13 -0.9691 0.0053
4 15 14 1.1163 -0.0012
4 15 15 2.1849 -0.0083
4 15 16 -0.1581 0.0033
4 15 17 -1.1431 0.0048
4 16 0 0.2818 0.0429
4 16 1 -0.3219 -0.0149
4 16 2 -1.0329 -0.0129
4 16 3 -0.2255 0.0206
4 16 4 -0.4354 -0.0077
4 16 5 0.3844 -0.0184
4 16 6 1.2894 0.0130
4 16 7 0.8772 0.0035
4 16 8 -0.5098 -0.0079
4 16 9 -0.5850 -0.0056
4 16 10 -0.9829 0.0113
4 16 11 -1.2060 0.0063
4 16 12 0.8232 -0.0023
4 16 13 1.3647 -0.0142
4 16 14 0.8685 -0.0017
4 16 15 -0.7869 0.0160
4 17 0 -0.9760 0.0041
4 17 1 -0.9960 -0.0023
4 17 2 0.3022 -0.0095
4 17 3 0.4210 -0.0015
4 17 4 0.8439 0.0078
4 17 5 0.3128 0.0015
4 17 6 -0.3860 -0.0074
4 17 7 -0.6158 -0.0055
4 17 8 -0.5434 -0.0077
4 17 9 -0.5339 0.0183
4 17 10 0.3889 0.0087
4 17 11 1.0150 -0.0130
4 17 12 0.4747 -0.0100
4 18 4 -0.1941 -0.0062
4 18 5 -0.3680 -0.0009
4 18 6 -0.6171 -0.0079
5 -13 0 -1.3010 0.0426
5 -13 1 0.6623 0.0163
5 -13 2 1.4208 0.0014
5 -13 3 1.0974 -0.0131
5 -13 4 -0.1413 -0.0400
5 -13 5 -1.3900 -0.0148
5 -12 0 1.3537 -0.0652
5 -12 1 2.4059 -0.0700
5 -12 2 0.5162 -0.0060
5 -12 3 -2.5435 0.0103
5 -12 4 -2.3834 0.0413
5 -12 5 0.4335 0.0343
5 -12 6 2.4867 -0.0036
5 -12 7 0.8361 -0.0123
5 -12 8 -0.2742 -0.0046
5 -11 0 1.4671 0.0079
5 -11 1 -2.5310 0.0918
5 -11 2 -3.1248 0.0430
5 -11 3 -0.1002 -0.0159
5 -11 4 2.1643 -0.0262
5 -11 5 2.7271 -0.0090
5 -11 6 0.2567 -0.0189
5 -11 7 -1.7828 -0.0110
5 -11 8 -2.4991 -0.0002
5 -11 9 -0.4337 -0.0040
5 -11 10 1.8421 0.0088
5 -10 0 -2.1445 0.0387
5 -10 1 -2.3275 -0.0248
5 -10 2 0.9961 -0.0709
5 -10 3 4.0093 -0.0306
5 -10 4 2.2323 0.0213
5 -10 5 -2.6617 0.0105
5 -10 6 -3.5970 0.0180
5 -10 7 -1.2049 0.0153
5 -10 8 2.5252 -0.0028
5 -10 9 2.5062 0.0002
5 -10 10 0.1516 0.0142
5 -10 11 -0.6964 0.0057
5 -9 0 -1.2323 -0.0805
5 -9 1 3.5712 0.0215
5 -9 2 3.4950 0.0833
5 -9 3 -1.6199 0.0427
5 -9 4 -4.1415 -0.0130
5 -9 5 -1.9395 -0.0157
5 -9 6 1.1206 -0.0122
5 -9 7 3.7139 -0.0018
5 -9 8 1.9422 0.0010
5 -9 9 -1.2087 -0.0008
5 -9 10 -2.8067 -0.0090
5 -9 11 -1.5652 -0.0204
5 -9 12 1.2251 -0.0106
5 -8 0 2.7779 0.1096
5 -8 1 1.0836 -0.0031
5 -8 2 -2.5662 -0.0601
5 -8 3 -3.8849 -0.0503
5 -8 4 -0.5777 -0.0127
5 -8 5 3.5319 0.0067
5 -8 6 4.0411 0.0029
5 -8 7 -0.2898 0.0057
5 -8 8 -3.5739 0.0087
5 -8 9 -2.8679 -0.0002
5 -8 10 0.8438 -0.0013
5 -8 11 2.4806 0.0027
5 -8 12 1.1321 0.0105
5 -8 13 -0.8342 0.0187
5 -7 0 -1.0082 -0.0979
5 -7 1 -3.1838 -0.0657
5 -7 2 -2.2364 -0.0085
5 -7 3 2.6014 0.0649
5 -7 4 4.7211 0.0532
5 -7 5 1.5268 -0.0103
5 -7 6 -3.2120 -0.0049
5 -7 7 -4.0799 0.0061
5 -7 8 -0.6950 -0.0032
5 -7 9 2.7201 -0.0011
5 -7 10 2.4253 -0.0000
5 -7 11 0.3092 -0.0070
5 -7 12 -2.0036 -0.0072
5 -7 13 -0.6211 -0.0061
5 -7 14 0.6290 -0.0053
5 -7 15 0.5288 -0.0010
5 -7 16 -1.0182 -0.0126
5 -6 0 -1.6735 0.0992
5 -6 1 0.2061 0.1324
5 -6 2 4.1488 0.0075
5 -6 3 3.3721 -0.0555
5 -6 4 -2.0037 -0.0178
5 -6 5 -4.7304 0.0005
5 -6 6 -2.4825 -0.0083
5 -6 7 1.6847 -0.0056
5 -6 8 3.5888 -0.0155
5 -6 9 1.9019 0.0031
5 -6 10 -1.2997 0.0053
5 -6 11 -2.4974 -0.0023
5 -6 12 0.3918 0.0114
5 -6 13 0.4812 0.0098
5 -6 14 -0.4444 -0.0056
5 -6 15 -0.9460 0.0051
5 -6 16 0.9816 0.0174
5 -6 17 0.9194 -0.0192
5 -6 18 0.3425 -0.0152
5 -5 0 3.0205 0.0113
5 -5 1 3.4892 -0.1505
5 -5 2 -0.6844 -0.0577
5 -5 3 -4.6766 0.0519
5 -5 4 -3.5169 0.0075
5 -5 5 0.4798 -0.0001
5 -5 6 4.1951 0.0180
5 -5 7 3.5275 -0.0143
5 -5 8 -0.5102 0.0087
5 -5 9 -3.3262 0.0131
5 -5 10 -1.7248 0.0060
5 -5 11 1.0967 0.0108
5 -5 12 0.1729 -0.0033
5 -5 13 -0.0616 -0.0225
5 -5 14 -0.2785 -0.0144
5 -5 15 1.7422 0.0001
5 -5 16 1.4385 0.0117
5 -5 17 -0.5308 0.0079
5 -5 18 -2.2782 -0.0116
5 -5 19 -0.6057 0.0030
5 -4 0 0.4897 -0.0787
5 -4 1 -3.0207 0.0665
5 -4 2 -4.8369 0.1160
5 -4 3 -0.9569 0.0085
5 -4 4 4.2838 -0.0607
5 -4 5 5.0471 -0.0117
5 -4 6 -0.0282 0.0259
5 -4 7 -3.3848 0.0101
5 -4 8 -2.9865 -0.0182
5 -4 9 -0.2347 -0.0048
5 -4 10 1.4800 -0.0115
5 -4 11 0.9351 -0.0101
5 -4 12 0.8015 -0.0001
5 -4 13 -0.0056 0.0043
5 -4 14 1.3974 0.0079
5 -4 15 -0.1713 0.0137
5 -4 16 -2.5585 -0.0029
5 -4 17 -2.5772 -0.0035
5 -4 18 1.3426 0.0155
5 -4 19 2.0246 -0.0101
5 -4 20 0.6734 -0.0258
5 -3 0 -5.0260 0.0231
5 -3 1 -1.8807 -0.0541
5 -3 2 3.6388 -0.0435
5 -3 3 4.9821 -0.0426
5 -3 4 2.2085 0.0164
5 -3 5 -3.3503 0.0242
5 -3 6 -4.2443 -0.0277
5 -3 7 -1.3266 -0.0043
5 -3 8 1.9627 0.0310
5 -3 9 2.4949 -0.0124
5 -3 10 1.1726 -0.0070
5 -3 11 -0.3407 0.0168
5 -3 12 -1.2921 0.0123
5 -3 13 0.2096 0.0015
5 -3 14 -1.2307 0.0058
5 -3 15 -1.9927 -0.0082
5 -3 16 -0.4751 -0.0179
5 -3 17 3.1111 -0.0030
5 -3 18 2.3915 0.0091
5 -3 19 -0.0051 -0.0041
5 -3 20 -1.8007 -0.0052
5 -3 21 -1.1919 0.0121
5 -2 0 2.7085 -0.1356
5 -2 1 4.4774 0.0106
5 -2 2 3.1384 0.0686
5 -2 3 -0.3342 0.0451
5 -2 4 -5.8910 0.0037
5 -2 5 -3.4112 -0.0156
5 -2 6 2.0079 -0.0001
5 -2 7 3.7380 0.0121
5 -2 8 1.5511 0.0034
5 -2 9 -0.7797 0.0069
5 -2 10 -1.8498 -0.0045
5 -2 11 -1.2336 -0.0134
5 -2 12 0.0853 -0.0131
5 -2 13 -0.5163 -0.0006
5 -2 14 0.5275 0.0016
5 -2 15 1.0984 0.0031
5 -2 16 2.5487 -0.0012
5 -2 17 0.9617 -0.0014
5 -2 18 -1.9869 -0.0114
5 -2 19 -3.4473 0.0029
5 -2 20 -0.3940 0.0401
5 -2 21 1.8151 0.0038
5 -2 22 0.7622 -0.0460
5 -1 0 4.0131 0.1962
5 -1 1 -1.3474 0.1496
5 -1 2 -4.0147 -0.0923
5 -1 3 -4.4777 -0.0978
5 -1 4 -0.0172 0.0287
5 -1 5 3.0192 0.0365
5 -1 6 3.5904 -0.0140
5 -1 7 0.3262 -0.0267
5 -1 8 -2.5654 -0.0124
5 -1 9 -1.9120 0.0006
5 -1 10 -0.0329 0.0056
5 -1 11 0.9215 0.0058
5 -1 12 1.0254 0.0005
5 -1 13 1.1237 -0.0011
5 -1 14 -0.0374 0.0119
5 -1 15 0.8077 -0.0054
5 -1 16 -1.1364 0.0002
5 -1 17 -2.7320 0.0123
5 -1 18 -1.8114 -0.0021
5 -1 19 1.6285 0.0039
5 -1 20 2.5592 0.0009
5 -1 21 0.9340 -0.0211
5 -1 22 -0.5056 -0.0094
5 0 0 -5.3595 -0.0746
5 0 1 -3.6410 -0.1344
5 0 2 -1.3126 -0.0162
5 0 3 2.7730 0.0649
5 0 4 3.6314 0.0128
5 0 5 2.7105 -0.0351
5 0 6 -1.6544 0.0020
5 0 7 -3.5969 0.0234
5 0 8 -0.8975 -0.0003
5 0 9 1.5531 -0.0088
5 0 10 1.3352 0.0200
5 0 11 0.3014 0.0121
5 0 12 0.0940 -0.0100
5 0 13 -0.5796 -0.0029
5 0 14 -0.5063 -0.0095
5 0 15 -1.7454 0.0007
5 0 16 -0.6129 0.0098
5 0 17 0.2890 -0.0016
5 0 18 2.4016 -0.0022
5 0 19 2.6013 -0.0053
5 0 20 -0.3310 -0.0223
5 0 21 -2.5335 -0.0107
5 0 22 -1.4019 0.0410
5 0 23 0.4153 0.0226
5 1 0 -1.3020 0.0153
5 1 1 4.1254 0.0696
5 1 2 5.1499 0.0625
5 1 3 -0.2177 -0.0266
5 1 4 -0.0636 -0.0485
5 1 5 -1.4789 0.0265
5 1 6 -3.3446 0.0265
5 1 7 -0.7083 -0.0041
5 1 8 2.1576 -0.0152
5 1 9 1.4630 -0.0004
5 1 10 0.0861 -0.0018
5 1 11 -0.3213 -0.0111
5 1 12 -1.0426 -0.0006
5 1 13 -0.7414 0.0151
5 1 14 -0.8227 -0.0042
5 1 15 0.9732 -0.0194
5 1 16 1.4498 0.0094
5 1 17 2.2641 0.0019
5 1 18 -0.0059 -0.0095
5 1 19 -2.5676 0.0139
5 1 20 -2.2164 0.0017
5 1 21 -0.2723 0.0040
5 1 22 1.3844 0.0076
5 1 23 1.4290 -0.0077
5 2 0 6.3330 0.0315
5 2 1 1.7984 -0.0671
5 2 2 -3.5974 -0.0798
5 2 3 -1.3980 0.0259
5 2 4 -2.1877 0.0581
5 2 5 -1.6306 -0.0281
5 2 6 1.2725 -0.0298
5 2 7 2.6151 0.0008
5 2 8 1.4877 0.0196
5 2 9 -0.6524 0.0072
5 2 10 -1.2826 -0.0114
5 2 11 -0.7455 -0.0092
5 2 12 -0.6122 0.0162
5 2 13 -0.4036 -0.0033
5 2 14 2.3636 -0.0128
5 2 15 1.6419 0.0203
5 2 16 0.1139 -0.0030
5 2 17 -2.2967 -0.0114
5 2 18 -2.2491 0.0198
5 2 19 -0.6454 -0.0029
5 2 20 1.3581 -0.0060
5 2 21 2.5936 0.0062
5 2 22 0.9143 -0.0086
5 2 23 -1.3847 -0.0178
5 3 0 -2.3100 -0.0982
5 3 1 -5.3687 0.0208
5 3 2 -1.9351 0.0847
5 3 3 1.2152 0.0251
5 3 4 2.2421 -0.0354
5 3 5 0.1405 -0.0140
5 3 6 1.1923 0.0112
5 3 7 1.8613 0.0206
5 3 8 -1.3495 -0.0117
5 3 9 -2.5703 -0.0017
5 3 10 -1.0939 0.0029
5 3 11 0.2241 -0.0032
5 3 12 1.6410 -0.0104
5 3 13 2.8726 -0.0011
5 3 14 -0.0328 0.0205
5 3 15 -1.8594 0.0061
5 3 16 -3.0499 -0.0120
5 3 17 -0.6301 -0.0046
5 3 18 1.7805 -0.0022
5 3 19 2.4418 -0.0037
5 3 20 1.3022 0.0006
5 3 21 -1.0972 0.0131
5 3 22 -2.0358 -0.0097
5 3 23 -0.5204 -0.0126
5 3 24 0.2685 0.0131
5 4 0 -4.0104 0.1535
5 4 1 0.9322 -0.0013
5 4 2 3.9625 -0.0753
5 4 3 2.1288 -0.0108
5 4 4 -1.3468 0.0124
5 4 5 0.1278 0.0126
5 4 6 0.5066 0.0091
5 4 7 -2.1480 -0.0434
5 4 8 -2.2156 -0.0005
5 4 9 0.4616 0.0203
5 4 10 2.0371 -0.0032
5 4 11 2.0544 0.0015
5 4 12 1.2641 0.0120
5 4 13 -1.9559 -0.0046
5 4 14 -2.9785 -0.0094
5 4 15 -1.8413 -0.0010
5 4 16 2.0037 0.0010
5 4 17 2.6978 0.0073
5 4 18 1.5416 -0.0061
5 4 19 -0.6655 -0.0119
5 4 20 -2.4732 0.0143
5 4 21 -1.4540 -0.0013
5 4 22 0.8395 -0.0063
5 4 23 1.1085 0.0119
5 4 24 0.6147 0.0018
5 5 1 3.7519 -0.0560
5 5 2 0.0637 0.0436
5 5 3 -2.7238 0.0156
5 5 4 -0.9800 -0.0282
5 5 5 0.5448 -0.0041
5 5 6 -0.6548 0.0011
5 5 7 -1.1029 0.0273
5 5 8 0.7918 0.0071
5 5 9 2.3520 -0.0138
5 5 10 1.9311 -0.0034
5 5 11 -0.9469 0.0108
5 5 12 -3.8447 -0.0038
5 5 13 -2.0281 -0.0049
5 5 14 0.9336 -0.0011
5 5 15 3.6936 -0.0071
5 5 16 2.2186 0.0049
5 5 17 -0.7102 -0.0003
5 5 18 -2.6458 0.0018
5 5 19 -1.7036 0.0131
5 5 20 0.3357 -0.0165
5 5 21 1.3824 -0.0039
5 5 22 1.0294 0.0309
5 5 23 0.1931 0.0025
5 5 24 -0.9420 -0.0242
5 6 0 2.1560 -0.0297
5 6 1 -2.4712 0.0654
5 6 2 -3.1383 0.0342
5 6 3 -0.2847 -0.0514
5 6 4 1.6921 -0.0027
5 6 5 0.1075 0.0377
5 6 6 -1.0748 0.0026
5 6 7 0.7649 -0.0190
5 6 8 2.6575 0.0080
5 6 9 0.6363 -0.0088
5 6 10 -3.4371 -0.0086
5 6 11 -3.0412 0.0004
5 6 12 0.9287 0.0009
5 6 13 2.7910 0.0065
5 6 14 3.1730 0.0027
5 6 15 -0.1672 -0.0055
5 6 16 -2.7167 -0.0058
5 6 17 -2.3088 0.0104
5 6 18 -0.3471 0.0061
5 6 19 1.3305 -0.0022
5 6 20 1.8458 0.0148
5 6 21 0.3716 -0.0058
5 6 22 -0.9626 -0.0347
5 6 23 -0.9970 -0.0033
5 6 24 0.3056 0.0127
5 7 0 -3.9392 -0.0365
5 7 1 -1.4872 -0.0281
5 7 2 1.5071 0.0071
5 7 3 1.4795 0.0183
5 7 4 -0.6834 0.0068
5 7 5 -0.1141 -0.0176
5 7 6 1.3615 -0.0195
5 7 7 1.3160 0.0168
5 7 8 -1.0299 -0.0026
5 7 9 -3.1860 -0.0066
5 7 10 -1.2705 0.0104
5 7 11 2.1885 0.0071
5 7 12 3.2417 -0.0060
5 7 13 1.5740 -0.0059
5 7 14 -2.4137 0.0042
5 7 15 -3.4737 0.0087
5 7 16 -1.3425 0.0064
5 7 17 1.8624 -0.0071
5 7 18 2.7460 -0.0080
5 7 19 0.4244 -0.0032
5 7 20 -1.0688 -0.0026
5 7 21 -0.5938 -0.0075
5 7 22 -0.5213 -0.0136
5 7 23 0.2284 0.0107
5 8 0 0.3144 0.0268
5 8 1 2.9194 0.0945
5 8 2 1.4170 -0.0254
5 8 3 -0.9455 -0.0281
5 8 4 -0.3171 0.0106
5 8 5 0.6771 -0.0004
5 8 6 0.8801 0.0202
5 8 7 -1.7082 -0.0049
5 8 8 -3.4170 -0.0175
5 8 9 0.1628 0.0108
5 8 10 4.2532 0.0100
5 8 11 2.9799 -0.0102
5 8 12 -1.7358 0.0001
5 8 13 -4.1510 0.0051
5 8 14 -1.7588 -0.0048
5 8 15 1.4566 -0.0016
5 8 16 2.9240 -0.0016
5 8 17 1.6646 -0.0023
5 8 18 -0.9074 -0.0049
5 8 19 -1.4955 -0.0045
5 8 20 -0.8723 -0.0044
5 8 21 0.0793 0.0158
5 8 22 0.8076 0.0426
5 8 23 0.0615 0.0098
5 9 0 2.7485 0.0871
5 9 1 -0.4238 -0.0401
5 9 2 -2.0781 -0.0442
5 9 3 0.0684 0.0120
5 9 4 1.3135 0.0256
5 9 5 -0.9417 -0.0034
5 9 6 -3.2064 -0.0326
5 9 7 -0.3870 0.0025
5 9 8 3.3475 0.0186
5 9 9 3.3917 -0.0031
5 9 10 0.0576 -0.0076
5 9 11 -3.5525 0.0050
5 9 12 -3.2649 -0.0003
5 9 13 0.5332 -0.0047
5 9 14 2.8953 -0.0004
5 9 15 2.6038 -0.0021
5 9 16 0.2874 0.0019
5 9 17 -2.6936 0.0003
5 9 18 -2.1557 0.0051
5 9 19 0.5371 0.0141
5 9 20 1.4156 0.0060
5 9 21 0.0520 -0.0062
5 9 22 -0.2376 -0.0073
5 9 23 0.3754 -0.0285
5 10 0 -2.1670 0.0006
5 10 1 -2.5994 -0.0524
5 10 2 0.7540 -0.0084
5 10 3 1.2672 0.0277
5 10 4 -1.3056 -0.0226
5 10 5 -1.2744 -0.0121
5 10 6 1.5929 0.0339
5 10 7 2.9164 0.0025
5 10 8 1.8268 -0.0147
5 10 9 -2.1234 0.0030
5 10 10 -4.7487 0.0085
5 10 11 -1.5977 -0.0062
5 10 12 3.4990 -0.0084
5 10 13 3.8035 0.0041
5 10 14 0.1904 0.0093
5 10 15 -2.5490 0.0040
5 10 16 -2.4918 -0.0069
5 10 17 -0.1649 0.0012
5 10 18 1.3847 0.0110
5 10 19 1.3436 -0.0079
5 10 20 -0.0018 -0.0157
5 10 21 -0.4013 -0.0030
5 10 22 -0.0814 -0.0144
5 11 0 -0.2053 -0.0326
5 11 1 2.1777 -0.0008
5 11 2 0.4693 0.0086
5 11 3 -1.4682 -0.0012
5 11 4 -0.0286 0.0269
5 11 5 2.4273 0.0144
5 11 6 2.0814 -0.0232
5 11 7 -1.6533 -0.0059
5 11 8 -4.3241 0.0069
5 11 9 -1.9706 0.0024
5 11 10 2.0741 -0.0064
5 11 11 4.1758 -0.0039
5 11 12 1.8160 0.0073
5 11 13 -2.3847 0.0080
5 11 14 -3.0886 -0.0066
5 11 15 -0.7020 -0.0082
5 11 16 1.2822 0.0080
5 11 17 1.8534 0.0008
5 11 18 0.9821 -0.0173
5 11 19 -1.0696 -0.0033
5 11 20 -0.8265 0.0117
5 11 21 0.3002 0.0062
5 11 22 0.1075 0.0112
5 12 0 1.5930 -0.0324
5 12 1 0.1666 0.0105
5 12 2 -1.1080 0.0515
5 12 3 0.4244 0.0074
5 12 4 1.3952 -0.0386
5 12 5 -0.0645 -0.0170
5 12 6 -2.6724 0.0166
5 12 7 -2.3326 0.0032
5 12 8 0.7819 -0.0024
5 12 9 3.2821 -0.0012
5 12 10 3.2432 -0.0018
5 12 11 -0.8845 0.0016
5 12 12 -3.8585 0.0049
5 12 13 -2.0457 -0.0080
5 12 14 1.3822 -0.0018
5 12 15 2.3818 0.0088
5 12 16 0.9617 -0.0062
5 12 17 -0.8710 -0.0060
5 12 18 -1.0376 0.0067
5 12 19 -0.1409 0.0058
5 12 20 -0.0349 0.0106
5 12 21 0.0245 -0.0022
5 13 0 -1.1461 0.0128
5 13 1 -0.6227 0.0097
5 13 2 1.4965 -0.0198
5 13 3 0.4843 -0.0141
5 13 4 -1.3619 0.0046
5 13 5 -2.5318 0.0134
5 13 6 0.0253 -0.0017
5 13 7 3.1694 -0.0069
5 13 8 2.7918 -0.0011
5 13 9 -0.2390 0.0071
5 13 10 -2.9759 -0.0045
5 13 11 -2.6085 -0.0032
5 13 12 -0.2808 0.0054
5 13 13 2.5549 0.0079
5 13 14 2.3270 -0.0064
5 13 15 -0.5341 -0.0096
5 13 16 -1.9530 0.0078
5 13 17 -0.4305 0.0060
5 13 18 0.2688 -0.0022
5 13 19 0.2781 0.0057
5 13 20 0.2447 -0.0086
5 14 0 0.3538 0.0034
5 14 1 0.2339 -0.0247
5 14 2 -0.7840 0.0064
5 14 3 -1.1510 0.0165
5 14 4 -0.7634 -0.0019
5 14 5 2.1614 -0.0130
5 14 6 2.1886 -0.0039
5 14 7 0.0528 0.0035
5 14 8 -1.6901 0.0128
5 14 9 -2.6058 -0.0074
5 14 10 -1.1930 -0.0013
5 14 11 1.7128 0.0097
5 14 12 3.0429 -0.0034
5 14 13 0.4762 -0.0121
5 14 14 -1.6877 0.0044
5 14 15 -1.5139 0.0079
5 14 16 0.2652 -0.0057
5 14 17 0.5367 -0.0008
5 14 18 0.4317 0.0120
5 14 19 -0.1271 -0.0072
5 15 0 0.0434 -0.0229
5 15 1 -0.8761 0.0304
5 15 2 -0.8442 0.0044
5 15 3 0.7063 -0.0323
5 15 4 2.4399 -0.0054
5 15 5 0.5572 0.0216
5 15 6 -1.3967 0.0048
5 15 7 -2.4874 0.0020
5 15 8 -1.2148 -0.0090
5 15 9 1.4856 0.0023
5 15 10 2.4123 0.0027
5 15 11 1.2206 -0.0046
5 15 12 -0.8118 -0.0067
5 15 13 -1.6116 0.0047
5 15 14 -1.4584 0.0089
5 15 15 0.7098 -0.0004
5 15 16 1.2643 -0.0059
5 15 17 0.4309 -0.0003
5 16 0 -0.5396 0.0126
5 16 1 0.9974 0.0016
5 16 2 1.1454 -0.0097
5 16 3 0.8151 0.0091
5 16 4 -0.9599 0.0180
5 16 5 -1.9689 -0.0098
5 16 6 -1.0510 -0.0075
5 16 7 1.4135 0.0053
5 16 8 1.6997 0.0087
5 16 9 0.9372 -0.0156
5 16 10 -0.1127 -0.0042
5 16 11 -1.6260 0.0103
5 16 12 -1.4181 0.0113
5 16 13 -0.0136 -0.0076
5 16 14 1.4181 -0.0165
5 16 15 0.4887 0.0028
5 17 0 0.8917 0.0023
5 17 1 -0.1180 0.0205
5 17 2 -0.0862 -0.0022
5 17 3 -1.0875 -0.0089
5 17 4 -0.8560 -0.0045
5 17 5 0.4812 0.0026
5 17 6 1.4110 0.0078
5 17 7 0.8718 0.0055
5 17 8 -0.0754 -0.0218
5 17 9 -1.4123 0.0008
5 17 10 -1.1886 0.0131
5 17 11 0.0907 -0.0015
5 17 12 0.6410 -0.0175
5 17 13 0.9885 0.0041
5 18 5 0.6101 0.0053
5 18 6 0.1072 -0.0034
5 18 7 -1.1542 -0.0296
6 -12 0 -1.3590 0.0615
6 -12 1 0.4284 -0.0370
6 -12 2 2.0805 -0.0481
6 -12 3 1.0103 -0.0288
6 -12 4 -1.3792 -0.0097
6 -12 5 -1.9513 0.0193
6 -12 6 0.3267 0.0258
6 -11 0 2.4876 -0.0893
6 -11 1 1.8332 -0.0208
6 -11 2 -1.2902 0.0530
6 -11 3 -2.3155 0.0398
6 -11 4 -0.8101 0.0012
6 -11 5 1.3195 0.0008
6 -11 6 1.5295 -0.0031
6 -11 7 0.9390 -0.0098
6 -11 8 -0.8281 -0.0022
6 -11 9 -1.6203 -0.0098
6 -10 0 0.6227 0.0082
6 -10 1 -1.8929 0.0523
6 -10 2 -2.8751 0.0150
6 -10 3 -0.0877 -0.0557
6 -10 4 3.0567 -0.0232
6 -10 5 2.0362 0.0028
6 -10 6 -0.7913 -0.0056
6 -10 7 -2.8722 0.0161
6 -10 8 -1.0935 0.0084
6 -10 9 1.1278 -0.0190
6 -10 10 0.9108 -0.0008
6 -10 11 0.7968 0.0141
6 -9 0 -3.5061 -0.0535
6 -9 1 -1.7333 -0.0614
6 -9 2 3.2779 -0.0091
6 -9 3 3.3021 0.0492
6 -9 4 -0.4160 0.0342
6 -9 5 -2.3486 0.0062
6 -9 6 -2.3566 -0.0055
6 -9 7 0.3083 -0.0197
6 -9 8 1.9139 -0.0051
6 -9 9 1.5686 0.0148
6 -9 10 0.3390 0.0181
6 -9 11 -1.4008 0.0016
6 -9 12 -1.1208 -0.0264
6 -8 0 1.0428 0.0907
6 -8 1 3.5026 0.1090
6 -8 2 1.9869 0.0078
6 -8 3 -1.5521 -0.0369
6 -8 4 -3.4149 -0.0250
6 -8 5 -1.7388 -0.0153
6 -8 6 1.9179 -0.0061
6 -8 7 2.7509 0.0044
6 -8 8 1.0655 0.0013
6 -8 9 -1.4804 0.0145
6 -8 10 -2.0167 0.0016
6 -8 11 -0.2675 -0.0242
6 -8 12 0.8360 -0.0115
6 -8 13 0.1454 0.0021
6 -7 0 2.5960 0.0256
6 -7 1 -0.0528 -0.0742
6 -7 2 -3.9880 -0.0855
6 -7 3 -3.0893 -0.0209
6 -7 4 1.3296 0.0354
6 -7 5 3.4775 0.0250
6 -7 6 1.9399 0.0083
6 -7 7 -0.8272 0.0047
6 -7 8 -2.4706 0.0012
6 -7 9 -1.1841 -0.0156
6 -7 10 0.5668 0.0017
6 -7 11 1.0979 0.0108
6 -7 12 0.1406 0.0039
6 -7 13 0.0951 0.0045
6 -7 14 -0.0135 -0.0087
6 -7 15 0.7759 0.0106
6 -6 0 -2.0684 -0.1284
6 -6 1 -3.7713 0.0345
6 -6 2 -0.4326 0.1095
6 -6 3 3.5893 0.0262
6 -6 4 3.1429 -0.0222
6 -6 5 -0.1746 -0.0068
6 -6 6 -2.2402 -0.0104
6 -6 7 -2.0905 0.0078
6 -6 8 -0.6963 -0.0028
6 -6 9 1.0819 -0.0069
6 -6 10 1.6383 -0.0037
6 -6 11 0.1009 0.0023
6 -6 12 0.2470 -0.0001
6 -6 13 0.0814 -0.0036
6 -6 14 -0.1140 -0.0021
6 -6 15 -1.6471 -0.0092
6 -6 16 -0.5203 0.0183
6 -6 17 0.3878 0.0044
6 -5 0 -1.1832 0.1461
6 -5 1 2.7974 0.0035
6 -5 2 3.6115 -0.0963
6 -5 3 0.6831 -0.0157
6 -5 4 -2.3594 0.0179
6 -5 5 -2.8041 -0.0110
6 -5 6 -1.1412 0.0161
6 -5 7 1.0686 -0.0072
6 -5 8 2.3883 -0.0073
6 -5 9 0.8995 0.0031
6 -5 10 -0.6994 -0.0026
6 -5 11 0.1454 -0.0005
6 -5 12 -0.5892 0.0211
6 -5 13 -0.8850 0.0072
6 -5 14 -1.7579 -0.0117
6 -5 15 0.2135 -0.0090
6 -5 16 1.8044 -0.0083
6 -5 17 2.0954 0.0206
6 -5 18 -0.4275 0.0067
6 -4 0 2.9604 -0.1021
6 -4 1 1.5741 -0.0738
6 -4 2 -1.1270 0.0398
6 -4 3 -3.5047 0.0844
6 -4 4 -2.0290 0.0093
6 -4 5 1.7646 -0.0395
6 -4 6 2.2898 -0.0153
6 -4 7 0.7963 0.0223
6 -4 8 -0.0977 -0.0051
6 -4 9 -0.2211 0.0101
6 -4 10 -0.9333 0.0090
6 -4 11 -1.7475 -0.0096
6 -4 12 -0.2538 -0.0094
6 -4 13 0.0110 0.0006
6 -4 14 2.0678 -0.0072
6 -4 15 2.2120 0.0000
6 -4 16 0.5370 0.0096
6 -4 17 -2.6898 -0.0099
6 -4 18 -1.6561 0.0044
6 -4 19 0.1086 0.0155
6 -4 20 0.7309 -0.0200
6 -3 0 -1.3354 0.1218
6 -3 1 -3.2362 0.0635
6 -3 2 -2.0374 0.0069
6 -3 3 0.5373 -0.0592
6 -3 4 2.5599 -0.0515
6 -3 5 1.4046 0.0284
6 -3 6 -0.0721 0.0211
6 -3 7 -0.6563 -0.0309
6 -3 8 -1.0386 0.0204
6 -3 9 -1.2721 0.0037
6 -3 10 -0.1401 -0.0195
6 -3 11 1.1847 -0.0011
6 -3 12 0.6227 0.0016
6 -3 13 1.7747 -0.0060
6 -3 14 0.5356 0.0153
6 -3 15 -1.3788 0.0144
6 -3 16 -3.3546 -0.0045
6 -3 17 -0.7178 -0.0122
6 -3 18 1.4763 -0.0035
6 -3 19 2.0406 0.0120
6 -3 20 0.5065 0.0048
6 -2 0 -1.9243 -0.0884
6 -2 1 0.3743 -0.1019
6 -2 2 1.0375 -0.0272
6 -2 3 2.7212 0.0146
6 -2 4 1.1057 0.0306
6 -2 5 -1.2910 0.0240
6 -2 6 -1.4657 -0.0128
6 -2 7 -0.4195 -0.0047
6 -2 8 -0.2573 -0.0052
6 -2 9 0.1743 0.0081
6 -2 10 1.0013 0.0072
6 -2 11 1.1895 0.0087
6 -2 12 0.7074 -0.0021
6 -2 13 -1.9913 -0.0074
6 -2 14 -1.8785 -0.0019
6 -2 15 -1.1941 0.0089
6 -2 16 1.5318 -0.0032
6 -2 17 2.2947 -0.0016
6 -2 18 1.8530 -0.0013
6 -2 19 -1.0809 -0.0245
6 -2 20 -1.8097 -0.0014
6 -2 21 -0.2116 0.0415
6 -1 0 2.9310 -0.0897
6 -1 1 2.3159 0.1257
6 -1 2 0.9246 0.1072
6 -1 3 -0.6580 -0.0386
6 -1 4 -0.7180 -0.0355
6 -1 5 -1.8862 0.0040
6 -1 6 -1.1274 0.0190
6 -1 7 0.6107 0.0085
6 -1 8 1.0447 -0.0072
6 -1 9 1.1429 -0.0173
6 -1 10 0.7191 0.0037
6 -1 11 -1.0560 -0.0012
6 -1 12 -2.0608 -0.0017
6 -1 13 -0.0211 -0.0006
6 -1 14 0.3443 0.0002
6 -1 15 2.0915 -0.0083
6 -1 16 1.5394 -0.0047
6 -1 17 -0.0265 0.0060
6 -1 18 -2.5503 0.0053
6 -1 19 -1.4714 -0.0001
6 -1 20 0.3056 0.0110
6 -1 21 0.6078 0.0046
6 -1 22 0.5535 -0.0087
6 0 0 0.2005 0.0895
6 0 1 -1.6473 -0.0296
6 0 2 -1.1731 -0.0860
6 0 3 -0.8266 -0.0010
6 0 4 -2.6386 0.0431
6 0 5 0.1496 -0.0042
6 0 6 2.4796 -0.0320
6 0 7 1.5324 0.0076
6 0 8 0.5845 0.0047
6 0 9 -0.2193 -0.0155
6 0 10 -1.6218 -0.0034
6 0 11 -1.7410 0.0169
6 0 12 0.3106 0.0022
6 0 13 1.6650 0.0028
6 0 14 2.3151 0.0009
6 0 15 -0.9104 -0.0078
6 0 16 -1.6333 0.0004
6 0 17 -1.8290 0.0147
6 0 18 -0.1485 0.0043
6 0 19 1.1721 0.0056
6 0 20 1.5443 -0.0005
6 0 21 0.5780 -0.0353
6 0 22 -0.6529 -0.0173
6 1 0 -3.1972 -0.0274
6 1 1 -1.2677 -0.0041
6 1 2 1.4454 0.0261
6 1 3 -0.9912 0.0433
6 1 4 0.3006 -0.0235
6 1 5 3.1974 -0.0359
6 1 6 2.5049 0.0191
6 1 7 -1.1893 0.0055
6 1 8 -2.8451 0.0019
6 1 9 -2.1304 0.0162
6 1 10 -0.3909 0.0027
6 1 11 2.0364 -0.0103
6 1 12 2.5301 -0.0054
6 1 13 0.6972 0.0035
6 1 14 -2.4990 0.0128
6 1 15 -1.4969 -0.0067
6 1 16 -0.9041 -0.0053
6 1 17 1.5974 0.0003
6 1 18 1.8559 -0.0123
6 1 19 0.5039 -0.0027
6 1 20 -0.5846 0.0029
6 1 21 -1.0428 -0.0032
6 1 22 -0.6797 0.0098
6 1 23 0.1748 0.0110
6 2 0 1.4628 0.0868
6 2 1 2.7402 0.0498
6 2 2 -0.8641 -0.0517
6 2 3 0.8831 -0.0652
6 2 4 2.5567 0.0264
6 2 5 0.3860 0.0421
6 2 6 -3.5285 -0.0138
6 2 7 -3.3831 -0.0122
6 2 8 -0.2132 0.0018
6 2 9 2.3675 0.0043
6 2 10 2.9030 0.0010
6 2 11 1.6867 -0.0121
6 2 12 -1.1306 0.0019
6 2 13 -3.9265 0.0096
6 2 14 -1.1907 -0.0198
6 2 15 1.3205 0.0016
6 2 16 2.9521 0.0167
6 2 17 0.4866 -0.0138
6 2 18 -0.8194 -0.0040
6 2 19 -1.1377 0.0147
6 2 20 -1.0522 0.0003
6 2 21 0.1341 0.0050
6 2 22 0.9654 0.0159
6 2 23 0.2698 -0.0161
6 3 0 1.4870 -0.0692
6 3 1 -0.9019 -0.1145
6 3 2 -0.3591 0.0208
6 3 3 0.2229 0.0624
6 3 4 0.4861 -0.0008
6 3 5 -3.1845 -0.0206
6 3 6 -3.0858 -0.0053
6 3 7 2.2436 0.0082
6 3 8 4.9298 0.0027
6 3 9 2.1042 -0.0090
6 3 10 -1.4982 0.0064
6 3 11 -4.0746 0.0123
6 3 12 -3.2940 -0.0106
6 3 13 1.8603 -0.0160
6 3 14 3.1888 0.0083
6 3 15 2.2600 0.0144
6 3 16 -1.2106 0.0019
6 3 17 -1.7743 -0.0039
6 3 18 -1.2656 0.0045
6 3 19 0.1475 -0.0030
6 3 20 1.0735 -0.0146
6 3 21 0.6586 0.0112
6 3 22 -0.0703 0.0066
6 3 23 -0.1404 -0.0178
6 4 0 -1.3266 0.0263
6 4 1 -0.9199 0.0990
6 4 2 0.3520 -0.0062
6 4 3 0.4775 -0.0305
6 4 4 -2.7787 0.0003
6 4 5 -0.7784 0.0047
6 4 6 4.0749 0.0268
6 4 7 3.9670 -0.0024
6 4 8 -1.2693 -0.0292
6 4 9 -4.2941 0.0092
6 4 10 -3.4689 0.0053
6 4 11 0.3662 -0.0179
6 4 12 4.1711 0.0090
6 4 13 3.0307 0.0167
6 4 14 0.1024 -0.0040
6 4 15 -3.3559 -0.0066
6 4 16 -1.6781 -0.0080
6 4 17 -0.1338 0.0057
6 4 18 1.0469 0.0076
6 4 19 1.2994 -0.0118
6 4 20 0.2267 0.0019
6 4 21 -0.7688 0.0039
6 4 22 -0.2646 -0.0073
6 4 23 -0.0549 0.0030
6 5 0 -0.2715 0.0176
6 5 1 0.7225 -0.0462
6 5 2 -0.2759 -0.0061
6 5 3 -1.4376 0.0287
6 5 4 0.8854 0.0078
6 5 5 3.1929 -0.0184
6 5 6 1.7117 -0.0274
6 5 7 -2.9837 -0.0001
6 5 8 -4.3768 0.0210
6 5 9 -1.4631 -0.0007
6 5 10 3.7125 -0.0135
6 5 11 4.9479 0.0088
6 5 12 0.3466 0.0130
6 5 13 -3.2351 -0.0043
6 5 14 -3.6923 -0.0045
6 5 15 0.0863 -0.0046
6 5 16 1.4682 0.0003
6 5 17 1.7445 0.0009
6 5 18 0.5350 -0.0037
6 5 19 -0.5143 0.0097
6 5 20 -0.5448 0.0046
6 5 21 -0.1687 -0.0187
6 5 22 -0.2130 -0.0088
6 5 23 0.5131 0.0217
6 6 0 1.1591 -0.0376
6 6 1 -0.2242 -0.0200
6 6 2 -0.2732 0.0482
6 6 3 1.0763 0.0077
6 6 4 1.9065 -0.0590
6 6 5 -0.0512 -0.0024
6 6 6 -3.6829 0.0361
6 6 7 -3.3431 -0.0012
6 6 8 1.5380 0.0027
6 6 9 5.8499 0.0089
6 6 10 2.1901 -0.0063
6 6 11 -3.4643 -0.0004
6 6 12 -3.8016 -0.0063
6 6 13 -1.4869 -0.0089
6 6 14 2.3836 0.0084
6 6 15 2.4820 0.0080
6 6 16 0.7079 -0.0099
6 6 17 -0.7160 -0.0021
6 6 18 -0.5152 0.0045
6 6 19 -0.7935 -0.0067
6 6 20 -0.4002 0.0026
6 6 21 0.4666 0.0169
6 6 22 0.5306 0.0032
6 6 23 -0.6130 -0.0114
6 7 0 -0.7565 0.0221
6 7 1 -0.1651 -0.0335
6 7 2 1.1481 -0.0249
6 7 3 0.9589 -0.0034
6 7 4 -2.2601 0.0295
6 7 5 -3.4363 0.0230
6 7 6 0.0871 -0.0179
6 7 7 4.1149 -0.0085
6 7 8 3.9030 0.0060
6 7 9 -1.2808 -0.0098
6 7 10 -4.1272 -0.0040
6 7 11 -2.7841 0.0056
6 7 12 0.8144 0.0008
6 7 13 4.0218 -0.0016
6 7 14 1.7265 -0.0026
6 7 15 -1.0464 -0.0005
6 7 16 -1.8316 0.0107
6 7 17 -0.9260 0.0005
6 7 18 0.1070 -0.0055
6 7 19 0.4690 0.0027
6 7 20 0.0657 0.0028
6 7 21 0.3756 0.0075
6 7 22 0.0604 -0.0044
6 7 23 -0.0039 -0.0319
6 8 0 -0.7185 -0.1011
6 8 1 0.4134 0.0552
6 8 2 0.2864 0.0440
6 8 3 -1.9702 -0.0281
6 8 4 -1.1668 -0.0062
6 8 5 1.9014 -0.0025
6 8 6 3.8286 -0.0039
6 8 7 1.6190 0.0146
6 8 8 -3.4447 -0.0072
6 8 9 -4.7470 -0.0110
6 8 10 -0.8393 0.0132
6 8 11 4.1507 0.0044
6 8 12 3.8299 -0.0059
6 8 13 -1.0404 0.0053
6 8 14 -2.7343 0.0011
6 8 15 -1.6644 -0.0050
6 8 16 0.3979 -0.0023
6 8 17 1.2670 0.0065
6 8 18 0.3366 0.0032
6 8 19 0.0295 -0.0033
6 8 20 0.3006 -0.0083
6 8 21 -0.3508 -0.0218
6 8 22 -0.0248 -0.0010
6 8 23 -0.0773 0.0431
6 9 0 0.9657 0.0629
6 9 1 0.3369 0.0521
6 9 2 -1.6234 -0.0289
6 9 3 -0.1782 -0.0297
6 9 4 3.0345 0.0208
6 9 5 2.8156 0.0245
6 9 6 -2.5818 -0.0082
6 9 7 -5.2135 -0.0155
6 9 8 -1.4741 0.0043
6 9 9 3.1467 0.0060
6 9 10 4.3013 -0.0034
6 9 11 1.0270 -0.0017
6 9 12 -2.8471 0.0024
6 9 13 -2.7400 -0.0009
6 9 14 -0.3699 -0.0018
6 9 15 1.6623 -0.0022
6 9 16 1.6644 0.0016
6 9 17 0.1026 -0.0009
6 9 18 -0.8512 -0.0048
6 9 19 -0.4959 -0.0018
6 9 20 0.3947 0.0018
6 9 21 0.1157 0.0081
6 9 22 -0.7082 0.0154
6 9 23 0.3158 -0.0003
6 10 0 0.6535 0.0497
6 10 1 -1.5188 0.0032
6 10 2 0.1766 -0.0340
6 10 3 2.3209 0.0265
6 10 4 0.0577 0.0047
6 10 5 -3.5157 -0.0408
6 10 6 -2.5243 0.0019
6 10 7 1.2261 0.0187
6 10 8 4.1989 -0.0081
6 10 9 3.1464 -0.0024
6 10 10 -1.6116 0.0073
6 10 11 -4.4249 0.0012
6 10 12 -1.8269 -0.0049
6 10 13 1.9935 -0.0064
6 10 14 2.6656 0.0027
6 10 15 0.5610 0.0110
6 10 16 -1.3217 -0.0017
6 10 17 -1.0857 -0.0104
6 10 18 0.0444 0.0017
6 10 19 0.5617 0.0109
6 10 20 -0.1137 0.0070
6 10 21 -0.2776 0.0003
6 10 22 0.2089 -0.0124
6 11 0 -1.0911 0.0009
6 11 1 2.0160 -0.0408
6 11 2 1.0526 -0.0055
6 11 3 -1.8662 -0.0112
6 11 4 -2.4390 -0.0108
6 11 5 -0.2902 0.0237
6 11 6 3.4054 0.0136
6 11 7 4.0112 -0.0111
6 11 8 -1.0725 -0.0013
6 11 9 -4.4351 0.0080
6 11 10 -2.6666 -0.0011
6 11 11 1.1771 -0.0076
6 11 12 3.1072 -0.0021
6 11 13 1.6244 0.0097
6 11 14 -1.1328 0.0038
6 11 15 -1.7496 -0.0098
6 11 16 -0.3671 0.0010
6 11 17 0.5045 0.0090
6 11 18 0.5685 -0.0040
6 11 19 -0.0643 -0.0045
6 11 20 -0.3136 -0.0024
6 11 21 0.1496 -0.0034
6 12 0 0.6723 -0.0147
6 12 1 -1.0466 -0.0588
6 12 2 -1.2230 0.0109
6 12 3 -0.5822 0.0531
6 12 4 1.0389 0.0100
6 12 5 3.0093 -0.0197
6 12 6 0.8359 -0.0077
6 12 7 -3.0621 0.0031
6 12 8 -3.1460 0.0021
6 12 9 -0.5111 -0.0024
6 12 10 2.8993 -0.0015
6 12 11 2.9691 -0.0003
6 12 12 -0.2156 0.0076
6 12 13 -2.2325 -0.0018
6 12 14 -1.2913 -0.0095
6 12 15 0.4458 0.0059
6 12 16 0.9261 0.0011
6 12 17 0.1943 -0.0068
6 12 18 -0.2234 0.0060
6 12 19 0.1347 -0.0057
6 12 20 0.1925 -0.0021
6 12 21 -0.0083 0.0105
6 13 0 -1.8375 -0.0158
6 13 1 -1.7016 0.0426
6 13 2 1.1488 0.0103
6 13 3 2.8792 -0.0266
6 13 4 1.4993 -0.0058
6 13 5 -2.1644 0.0087
6 13 6 -3.3046 -0.0007
6 13 7 -1.0384 -0.0014
6 13 8 2.2411 -0.0024
6 13 9 3.4261 0.0035
6 13 10 0.4675 0.0032
6 13 11 -1.9328 -0.0034
6 13 12 -1.9222 -0.0105
6 13 13 -0.4666 0.0073
6 13 14 1.1671 0.0120
6 13 15 1.1420 -0.0130
6 13 16 -0.3400 -0.0069
6 13 17 -0.2994 0.0111
6 13 18 0.1766 -0.0003
6 13 19 -0.0162 0.0033
6 13 20 -0.2644 -0.0028
6 14 0 1.3475 0.0075
6 14 1 2.9468 -0.0072
6 14 2 0.8916 0.0022
6 14 3 -1.1844 0.0095
6 14 4 -2.7874 0.0048
6 14 5 -1.2092 -0.0053
6 14 6 1.3392 -0.0052
6 14 7 2.3982 -0.0072
6 14 8 1.5170 0.0087
6 14 9 -0.8396 0.0036
6 14 10 -2.3497 -0.0098
6 14 11 -1.5040 -0.0000
6 14 12 1.0696 0.0140
6 14 13 1.5384 -0.0071
6 14 14 0.2273 -0.0101
6 14 15 -0.4736 0.0108
6 14 16 -0.0040 0.0035
6 14 17 -0.2626 -0.0079
6 14 18 -0.1476 0.0025
6 14 19 -0.2426 0.0041
6 15 0 1.5940 -0.0161
6 15 1 -0.0384 0.0203
6 15 2 -2.3095 0.0196
6 15 3 -2.8820 -0.0122
6 15 4 0.9859 -0.0304
6 15 5 2.8544 -0.0047
6 15 6 1.7913 0.0113
6 15 7 -0.4592 0.0152
6 15 8 -2.3678 -0.0044
6 15 9 -1.9332 -0.0054
6 15 10 0.6169 0.0021
6 15 11 1.8207 0.0036
6 15 12 0.6402 -0.0045
6 15 13 0.0250 -0.0018
6 15 14 -0.5432 0.0005
6 15 15 -0.6807 0.0050
6 15 16 -0.2742 0.0080
6 15 17 0.6194 -0.0059
6 16 0 -1.8193 0.0010
6 16 1 -2.1555 -0.0209
6 16 2 0.1099 -0.0169
6 16 3 2.5028 -0.0108
6 16 4 1.6338 0.0169
6 16 5 -0.0863 0.0218
6 16 6 -2.0090 -0.0012
6 16 7 -1.6817 -0.0152
6 16 8 0.1867 0.0113
6 16 9 1.2951 -0.0027
6 16 10 1.1127 -0.0130
6 16 11 0.3747 0.0024
6 16 12 -0.6771 0.0151
6 16 13 -1.0748 0.0060
6 16 14 0.1445 -0.0083
6 16 15 0.1852 -0.0114
6 17 0 -0.0368 -0.0192
6 17 1 0.5704 0.0146
6 17 2 1.4269 0.0129
6 17 3 0.6353 0.0130
6 17 4 -0.9975 0.0031
6 17 5 -1.9334 -0.0140
6 17 6 -0.3630 -0.0080
6 17 7 1.1937 0.0173
6 17 8 1.4139 -0.0107
6 17 9 0.3240 -0.0070
6 17 10 -0.6608 0.0156
6 17 11 -1.0375 0.0108
6 17 12 -0.2673 -0.0172
7 -11 0 -0.6618 -0.0218
7 -11 1 0.5679 -0.0841
7 -11 2 0.9424 -0.0222
7 -11 3 -0.1650 0.0325
7 -11 4 -0.6075 0.0179
7 -11 5 0.1575 0.0135
7 -11 6 0.1089 0.0145
7 -10 0 1.1410 -0.0189
7 -10 1 1.4938 0.0161
7 -10 2 -0.1525 0.0688
7 -10 3 -1.3043 0.0177
7 -10 4 -0.6605 -0.0338
7 -10 5 0.5353 -0.0119
7 -10 6 1.1285 -0.0139
7 -10 7 -0.3530 -0.0121
7 -10 8 -0.9836 0.0129
7 -10 9 0.0985 -0.0012
7 -9 0 0.2364 0.0229
7 -9 1 -2.6298 -0.0304
7 -9 2 -1.3606 -0.0563
7 -9 3 0.8017 -0.0325
7 -9 4 1.0004 0.0103
7 -9 5 0.4425 0.0232
7 -9 6 -0.5532 0.0224
7 -9 7 -0.3969 -0.0021
7 -9 8 0.0716 -0.0173
7 -9 9 -0.0483 -0.0046
7 -9 10 0.5497 0.0200
7 -9 11 0.2078 0.0257
7 -8 0 -2.5731 -0.1028
7 -8 1 -0.1285 0.0655
7 -8 2 1.4380 0.0750
7 -8 3 1.7522 0.0073
7 -8 4 0.5377 0.0014
7 -8 5 -0.9334 -0.0046
7 -8 6 -0.8827 -0.0175
7 -8 7 -0.3886 0.0064
7 -8 8 0.4051 -0.0073
7 -8 9 0.8245 -0.0022
7 -8 10 -0.1511 0.0240
7 -8 11 -0.3443 -0.0074
7 -8 12 0.0483 -0.0312
7 -8 13 -0.2508 -0.0132
7 -7 0 1.5819 0.1185
7 -7 1 2.9786 0.0446
7 -7 2 1.0135 -0.0479
7 -7 3 -1.8656 -0.0534
7 -7 4 -1.4668 -0.0168
7 -7 5 -0.3983 0.0037
7 -7 6 0.0053 0.0105
7 -7 7 0.8523 0.0062
7 -7 8 0.6395 0.0180
7 -7 9 -0.2003 -0.0134
7 -7 10 0.0081 -0.0266
7 -7 11 -0.1038 0.0030
7 -7 12 -0.6108 0.0177
7 -7 13 0.0167 0.0202
7 -7 14 -0.2082 -0.0100
7 -6 0 1.9455 -0.0763
7 -6 1 -1.1917 -0.1207
7 -6 2 -2.5981 -0.0093
7 -6 3 -0.9036 0.0708
7 -6 4 0.5003 0.0377
7 -6 5 0.7006 0.0004
7 -6 6 0.8135 -0.0216
7 -6 7 1.0050 -0.0106
7 -6 8 0.0872 -0.0010
7 -6 9 -1.0683 0.0133
7 -6 10 -1.0802 -0.0013
7 -6 11 -0.3583 0.0013
7 -6 12 0.7552 0.0184
7 -6 13 0.6039 -0.0054
7 -6 14 0.9807 -0.0210
7 -6 15 -0.4179 -0.0161
7 -6 16 -0.6284 0.0182
7 -5 0 -2.6113 0.0565
7 -5 1 -1.4329 0.1058
7 -5 2 0.5008 0.0167
7 -5 3 1.4162 -0.0413
7 -5 4 0.7608 -0.0182
7 -5 5 0.4967 -0.0136
7 -5 6 0.4922 0.0065
7 -5 7 -1.1318 0.0052
7 -5 8 -1.4573 0.0033
7 -5 9 -0.3237 0.0057
7 -5 10 0.2867 0.0082
7 -5 11 1.1372 -0.0216
7 -5 12 0.9348 -0.0147
7 -5 13 0.6918 0.0126
7 -5 14 -1.3176 0.0070
7 -5 15 -1.4358 0.0069
7 -5 16 -0.7090 -0.0144
7 -5 17 1.3039 -0.0018
7 -4 0 0.2897 0.0003
7 -4 1 0.5114 -0.0649
7 -4 2 1.4537 -0.0655
7 -4 3 0.8678 0.0053
7 -4 4 -0.5577 0.0432
7 -4 5 -0.5136 0.0147
7 -4 6 -0.6339 -0.0134
7 -4 7 -1.2377 0.0146
7 -4 8 -0.6635 -0.0119
7 -4 9 1.7512 -0.0138
7 -4 10 2.4219 0.0095
7 -4 11 -0.1993 0.0100
7 -4 12 -1.4355 -0.0106
7 -4 13 -2.0958 0.0024
7 -4 14 -0.2924 0.0149
7 -4 15 1.0316 -0.0063
7 -4 16 2.0990 -0.0025
7 -4 17 0.0207 -0.0004
7 -4 18 -0.7776 -0.0048
7 -4 19 -0.5344 0.0051
7 -3 0 1.0446 -0.0318
7 -3 1 0.6256 0.0459
7 -3 2 -0.0383 0.0775
7 -3 3 -0.5634 0.0358
7 -3 4 -0.5928 -0.0449
7 -3 5 -1.0884 -0.0320
7 -3 6 -0.9294 0.0312
7 -3 7 1.1773 -0.0159
7 -3 8 2.7325 -0.0046
7 -3 9 0.5340 0.0168
7 -3 10 -1.9166 -0.0062
7 -3 11 -1.3866 -0.0060
7 -3 12 -0.9274 0.0115
7 -3 13 0.8924 -0.0139
7 -3 14 1.4182 -0.0107
7 -3 15 1.7071 0.0151
7 -3 16 -0.8013 0.0072
7 -3 17 -1.4232 -0.0072
7 -3 18 -1.0586 -0.0165
7 -3 19 0.4941 -0.0039
7 -3 20 0.6194 0.0257
7 -2 0 -0.6502 0.0903
7 -2 1 0.3927 -0.0196
7 -2 2 -0.7478 -0.0593
7 -2 3 -1.8770 -0.0346
7 -2 4 -0.4875 -0.0050
7 -2 5 1.3853 0.0255
7 -2 6 1.7930 0.0021
7 -2 7 1.2704 -0.0000
7 -2 8 -0.4720 -0.0082
7 -2 9 -2.2146 -0.0033
7 -2 10 -1.9756 -0.0059
7 -2 11 0.3139 0.0067
7 -2 12 2.9110 0.0121
7 -2 13 1.1793 0.0020
7 -2 14 -0.5529 -0.0123
7 -2 15 -2.0596 0.0006
7 -2 16 -0.6826 0.0086
7 -2 17 -0.1303 -0.0011
7 -2 18 1.2641 0.0087
7 -2 19 0.6136 0.0091
7 -2 20 -0.3888 -0.0270
7 -1 0 0.0063 -0.1209
7 -1 1 -0.4052 -0.0961
7 -1 2 -0.9781 0.0626
7 -1 3 0.1036 0.0603
7 -1 4 2.6878 -0.0054
7 -1 5 1.9676 -0.0219
7 -1 6 -0.8292 -0.0060
7 -1 7 -2.3817 0.0010
7 -1 8 -2.3484 0.0219
7 -1 9 -0.3072 -0.0050
7 -1 10 2.7179 0.0005
7 -1 11 2.5506 0.0076
7 -1 12 -0.9587 -0.0053
7 -1 13 -1.4442 -0.0024
7 -1 14 -1.3415 0.0078
7 -1 15 0.1360 -0.0072
7 -1 16 0.3638 -0.0115
7 -1 17 1.6117 0.0018
7 -1 18 0.1067 0.0109
7 -1 19 -0.5115 -0.0095
7 -1 20 -0.0310 -0.0102
7 -1 21 -0.3091 0.0002
7 0 0 0.5064 0.0467
7 0 1 -0.8721 0.0887
7 0 2 0.5330 -0.0064
7 0 3 3.3576 -0.0599
7 0 4 -0.0737 -0.0004
7 0 5 -3.5565 0.0363
7 0 6 -2.4908 -0.0127
7 0 7 0.0270 0.0006
7 0 8 2.0734 0.0093
7 0 9 2.9563 -0.0019
7 0 10 1.1065 -0.0140
7 0 11 -1.8994 -0.0039
7 0 12 -2.5970 -0.0037
7 0 13 -1.2561 -0.0014
7 0 14 2.1696 0.0055
7 0 15 1.3538 0.0013
7 0 16 0.4339 -0.0093
7 0 17 -0.9396 0.0037
7 0 18 -0.2211 0.0029
7 0 19 -0.3234 0.0032
7 0 20 -0.4806 0.0163
7 0 21 0.2698 0.0126
7 0 22 0.2257 -0.0296
7 1 0 -0.8847 -0.0443
7 1 1 0.3451 -0.0102
7 1 2 2.0244 -0.0159
7 1 3 -1.0376 0.0119
7 1 4 -3.6584 0.0301
7 1 5 -1.7893 -0.0203
7 1 6 2.9843 0.0002
7 1 7 4.0229 -0.0037
7 1 8 1.2829 -0.0154
7 1 9 -1.8110 0.0023
7 1 10 -3.5654 0.0129
7 1 11 -2.3099 -0.0031
7 1 12 1.5425 -0.0000
7 1 13 3.6507 -0.0030
7 1 14 0.2995 0.0036
7 1 15 -0.5845 0.0123
7 1 16 -1.3874 0.0056
7 1 17 -0.3219 -0.0010
7 1 18 -0.1344 -0.0046
7 1 19 0.0823 -0.0115
7 1 20 0.3670 0.0080
7 1 21 0.3328 -0.0031
7 1 22 0.2715 -0.0137
7 2 0 0.6614 0.0007
7 2 1 1.6317 0.0739
7 2 2 -1.5903 0.0361
7 2 3 -2.9261 -0.0354
7 2 4 0.4241 -0.0336
7 2 5 4.8163 0.0182
7 2 6 2.6008 0.0043
7 2 7 -2.1117 0.0047
7 2 8 -4.1460 -0.0034
7 2 9 -2.5345 -0.0010
7 2 10 0.7135 0.0087
7 2 11 3.6881 0.0002
7 2 12 3.3388 -0.0085
7 2 13 -1.0611 0.0146
7 2 14 -2.4732 0.0008
7 2 15 -2.0644 -0.0198
7 2 16 0.9320 0.0062
7 2 17 0.5533 0.0064
7 2 18 0.2627 -0.0198
7 2 19 0.4432 0.0026
7 2 20 0.2004 0.0022
7 2 21 0.0137 -0.0084
7 2 22 -0.2416 0.0182
7 3 0 0.5863 0.1082
7 3 1 -2.2447 -0.0686
7 3 2 -1.2655 -0.0819
7 3 3 1.3138 0.0322
7 3 4 3.9852 0.0317
7 3 5 0.9375 -0.0119
7 3 6 -4.1448 0.0001
7 3 7 -4.6843 -0.0109
7 3 8 0.4827 0.0083
7 3 9 4.0868 -0.0027
7 3 10 4.2834 -0.0102
7 3 11 0.4726 0.0143
7 3 12 -4.2981 0.0084
7 3 13 -3.1331 -0.0173
7 3 14 -0.0123 -0.0048
7 3 15 2.4186 0.0053
7 3 16 0.6078 -0.0040
7 3 17 0.5288 -0.0048
7 3 18 0.0978 0.0128
7 3 19 -0.2567 0.0120
7 3 20 -0.1216 -0.0066
7 3 21 -0.5538 -0.0068
7 3 22 -0.4807 0.0114
7 3 23 0.4405 -0.0021
7 4 0 -1.8214 -0.0956
7 4 1 0.1789 0.0177
7 4 2 2.0407 0.0466
7 4 3 2.8261 -0.0086
7 4 4 -1.4606 -0.0153
7 4 5 -4.9216 -0.0068
7 4 6 -2.3289 0.0005
7 4 7 3.9716 0.0280
7 4 8 4.8893 -0.0132
7 4 9 1.4151 -0.0041
7 4 10 -3.6609 0.0183
7 4 11 -4.7331 -0.0132
7 4 12 -0.6756 -0.0146
7 4 13 2.4118 0.0141
7 4 14 3.1602 0.0023
7 4 15 -0.0748 -0.0043
7 4 16 -0.2775 0.0016
7 4 17 -0.3130 0.0008
7 4 18 -0.6445 0.0059
7 4 19 -0.7685 0.0041
7 4 20 -0.2409 -0.0082
7 4 21 0.0790 -0.0034
7 4 22 0.3471 -0.0044
7 4 23 0.2750 -0.0048
7 5 0 1.1078 0.0388
7 5 1 2.4477 -0.0154
7 5 2 0.4756 -0.0125
7 5 3 -3.4459 0.0035
7 5 4 -3.3482 0.0189
7 5 5 0.8412 0.0148
7 5 6 5.0665 -0.0079
7 5 7 3.0964 -0.0229
7 5 8 -1.5489 0.0153
7 5 9 -5.4858 0.0065
7 5 10 -2.9347 -0.0168
7 5 11 2.5649 -0.0089
7 5 12 4.2132 0.0122
7 5 13 1.7951 0.0045
7 5 14 -2.1485 -0.0051
7 5 15 -1.0139 0.0030
7 5 16 -0.4534 0.0056
7 5 17 -0.6529 -0.0004
7 5 18 -0.6486 -0.0058
7 5 19 0.2846 -0.0127
7 5 20 0.8781 0.0070
7 5 21 0.9111 0.0156
7 5 22 0.0158 -0.0117
7 5 23 -0.1519 -0.0106
7 6 0 1.0935 0.0112
7 6 1 -1.6919 -0.0187
7 6 2 -2.9293 -0.0095
7 6 3 -0.5518 0.0453
7 6 4 2.9971 -0.0069
7 6 5 4.2550 -0.0438
7 6 6 0.4630 0.0034
7 6 7 -4.1585 0.0174
7 6 8 -5.3595 -0.0150
7 6 9 0.9831 0.0073
7 6 10 5.0608 0.0043
7 6 11 2.7699 0.0018
7 6 12 -1.0966 0.0045
7 6 13 -3.1558 -0.0082
7 6 14 -0.8830 -0.0010
7 6 15 0.3857 0.0118
7 6 16 0.1401 -0.0038
7 6 17 -0.6328 -0.0107
7 6 18 1.1147 0.0005
7 6 19 1.8221 0.0067
7 6 20 -0.0334 -0.0053
7 6 21 -1.0737 -0.0031
7 6 22 -0.0602 0.0123
7 6 23 -0.6010 -0.0003
7 7 0 -1.9025 0.0304
7 7 1 -1.3487 0.0158
7 7 2 1.3202 -0.0126
7 7 3 3.8721 -0.0376
7 7 4 1.9537 -0.0067
7 7 5 -3.3370 0.0322
7 7 6 -5.1696 0.0182
7 7 7 -1.3529 -0.0199
7 7 8 4.4391 0.0030
7 7 9 3.8224 0.0026
7 7 10 0.5587 -0.0037
7 7 11 -2.6406 -0.0001
7 7 12 -3.3565 0.0025
7 7 13 0.3295 0.0007
7 7 14 1.6714 -0.0011
7 7 15 0.3361 -0.0089
7 7 16 -0.2582 -0.0009
7 7 17 1.2219 0.0100
7 7 18 0.9026 0.0012
7 7 19 -0.7420 -0.0072
7 7 20 -1.4823 0.0005
7 7 21 -0.5789 0.0028
7 7 22 0.0585 0.0081
7 7 23 0.8309 0.0070
7 8 0 0.1787 -0.0757
7 8 1 1.4462 -0.0428
7 8 2 2.3454 0.0526
7 8 3 -1.0677 0.0234
7 8 4 -4.1906 -0.0160
7 8 5 -2.4702 0.0011
7 8 6 2.2029 -0.0173
7 8 7 4.8338 0.0024
7 8 8 2.2065 0.0098
7 8 9 -1.7152 -0.0085
7 8 10 -4.5123 -0.0056
7 8 11 -1.7794 0.0129
7 8 12 2.5715 -0.0021
7 8 13 1.8532 -0.0048
7 8 14 -0.0332 0.0042
7 8 15 -0.5132 0.0006
7 8 16 0.2212 -0.0040
7 8 17 0.4830 -0.0012
7 8 18 -0.8479 0.0016
7 8 19 -1.7104 0.0056
7 8 20 0.1002 0.0077
7 8 21 1.0644 -0.0014
7 8 22 0.7049 -0.0201
7 8 23 -0.1227 -0.0062
7 9 0 1.2836 -0.0244
7 9 1 1.1138 0.0453
7 9 2 -2.3787 0.0217
7 9 3 -3.1164 -0.0355
7 9 4 0.3217 -0.0184
7 9 5 4.5354 0.0093
7 9 6 3.6316 0.0148
7 9 7 -1.7623 -0.0036
7 9 8 -4.5552 0.0041
7 9 9 -2.5999 0.0021
7 9 10 1.6487 0.0016
7 9 11 2.8213 -0.0034
7 9 12 0.9859 -0.0040
7 9 13 -0.6468 0.0006
7 9 14 -1.0673 0.0029
7 9 15 0.0755 -0.0016
7 9 16 0.4336 -0.0018
7 9 17 -0.8967 0.0012
7 9 18 -0.9406 0.0045
7 9 19 0.5710 0.0028
7 9 20 1.2837 -0.0068
7 9 21 0.8275 -0.0096
7 9 22 -0.7384 0.0006
7 10 0 0.0216 -0.0009
7 10 1 -2.1139 0.0261
7 10 2 -1.1162 -0.0224
7 10 3 2.0973 -0.0024
7 10 4 3.3359 0.0380
7 10 5 0.1091 -0.0035
7 10 6 -3.4069 -0.0239
7 10 7 -3.3580 0.0177
7 10 8 0.1119 -0.0033
7 10 9 3.1107 -0.0109
7 10 10 2.4821 0.0021
7 10 11 -0.1476 0.0008
7 10 12 -1.8180 0.0014
7 10 13 -1.0260 -0.0007
7 10 14 0.4765 -0.0065
7 10 15 0.4275 0.0040
7 10 16 -0.5633 0.0091
7 10 17 -0.3471 0.0006
7 10 18 0.7104 -0.0080
7 10 19 1.1866 -0.0086
7 10 20 0.0948 0.0035
7 10 21 -1.0838 0.0063
7 10 22 -0.3834 0.0056
7 11 0 -2.6406 0.0568
7 11 1 1.3982 0.0079
7 11 2 3.2292 -0.0178
7 11 3 0.7936 0.0015
7 11 4 -1.9355 -0.0130
7 11 5 -3.1174 -0.0149
7 11 6 -1.3961 0.0191
7 11 7 3.0532 -0.0004
7 11 8 3.4631 -0.0109
7 11 9 -0.0600 0.0007
7 11 10 -2.2463 0.0087
7 11 11 -1.4807 -0.0002
7 11 12 0.1973 -0.0078
7 11 13 0.8106 0.0026
7 11 14 0.2348 0.0084
7 11 15 -0.6698 -0.0043
7 11 16 0.0419 -0.0033
7 11 17 1.0825 0.0054
7 11 18 0.5643 -0.0027
7 11 19 -0.7903 -0.0038
7 11 20 -1.0618 -0.0007
7 11 21 -0.2514 0.0079
7 12 0 3.6679 0.0509
7 12 1 0.4012 -0.0220
7 12 2 -1.4635 -0.0550
7 12 3 -1.5423 0.0018
7 12 4 -1.6807 0.0285
7 12 5 0.9443 0.0154
7 12 6 3.1149 -0.0101
7 12 7 0.9389 -0.0081
7 12 8 -1.2973 0.0014
7 12 9 -2.1583 0.0048
7 12 10 -0.6787 -0.0040
7 12 11 1.0962 -0.0039
7 12 12 0.6871 0.0087
7 12 13 -0.2698 0.0057
7 12 14 -0.1795 -0.0073
7 12 15 0.6674 0.0010
7 12 16 0.4303 0.0034
7 12 17 -0.5791 -0.0110
7 12 18 -0.8753 0.0005
7 12 19 -0.2645 0.0079
7 12 20 0.4575 0.0030
7 13 0 -0.9387 -0.0475
7 13 1 -2.6938 -0.0121
7 13 2 -2.4677 0.0404
7 13 3 0.6845 0.0086
7 13 4 3.4293 -0.0179
7 13 5 1.3960 -0.0029
7 13 6 -1.1352 0.0054
7 13 7 -1.8032 -0.0059
7 13 8 -1.7009 -0.0009
7 13 9 1.0069 0.0024
7 13 10 1.6595 0.0055
7 13 11 -0.1499 0.0105
7 13 12 -0.4442 -0.0077
7 13 13 0.1916 -0.0131
7 13 14 0.2942 0.0096
7 13 15 -0.1242 0.0040
7 13 16 -0.5823 -0.0145
7 13 17 -0.4656 -0.0028
7 13 18 0.2279 0.0095
7 13 19 0.8635 0.0140
7 14 0 -3.0088 -0.0131
7 14 1 1.1650 -0.0246
7 14 2 3.2819 0.0073
7 14 3 1.6475 0.0126
7 14 4 -1.0992 0.0033
7 14 5 -1.4994 -0.0005
7 14 6 -1.1600 -0.0047
7 14 7 -0.2947 -0.0014
7 14 8 1.3471 0.0037
7 14 9 0.9644 0.0101
7 14 10 -0.1100 0.0002
7 14 11 -0.5844 -0.0183
7 14 12 -0.0156 -0.0004
7 14 13 0.3949 0.0080
7 14 14 -0.5480 -0.0090
7 14 15 -0.7539 -0.0013
7 14 16 0.5306 0.0102
7 14 17 0.7626 0.0074
7 14 18 0.2245 -0.0002
7 15 0 2.0594 -0.0171
7 15 1 2.6379 0.0179
7 15 2 0.8289 0.0207
7 15 3 -2.5667 0.0147
7 15 4 -2.4228 -0.0069
7 15 5 -0.0774 -0.0224
7 15 6 1.5531 -0.0074
7 15 7 1.5089 0.0125
7 15 8 0.2417 0.0071
7 15 9 -0.9008 -0.0068
7 15 10 -0.8402 -0.0091
7 15 11 0.3616 0.0006
7 15 12 0.2454 0.0012
7 15 13 -0.5888 0.0068
7 15 14 0.0675 0.0036
7 15 15 0.7557 -0.0075
7 15 16 -0.1300 0.0087
7 15 17 -0.2112 0.0074
7 16 0 1.4546 0.0349
7 16 1 -1.7658 0.0080
7 16 2 -2.9028 -0.0136
7 16 3 0.0407 -0.0318
7 16 4 1.4010 -0.0192
7 16 5 1.4377 0.0150
7 16 6 0.4844 0.0221
7 16 7 -0.8370 -0.0069
7 16 8 -0.8252 -0.0026
7 16 9 -0.0913 0.0047
7 16 10 0.0253 -0.0086
7 16 11 0.2045 -0.0062
7 16 12 0.1574 0.0127
7 16 13 -0.1104 0.0095
7 16 14 0.3053 -0.0001
7 16 15 0.0942 -0.0031
7 17 0 -1.1147 -0.0256
7 17 1 -0.9767 -0.0126
7 17 2 0.3141 -0.0117
7 17 3 1.1964 0.0082
7 17 4 1.4367 0.0235
7 17 5 -0.5193 0.0075
7 17 6 -1.5071 -0.0135
7 17 7 -0.4082 0.0069
7 17 8 0.3626 -0.0019
7 17 9 0.3124 -0.0176
7 17 10 0.5850 0.0034
7 17 11 -0.1808 0.0248
7 17 12 -0.4107 0.0061
8 -10 0 -1.1327 -0.0372
8 -10 1 0.0250 -0.0159
8 -10 2 0.7814 0.0275
8 -10 3 1.1543 0.0597
8 -10 4 0.2900 0.0117
8 -10 5 -0.7051 -0.0071
8 -9 0 1.7866 0.0915
8 -9 1 0.6544 0.0474
8 -9 2 0.0035 -0.0000
8 -9 3 -0.4457 -0.0488
8 -9 4 -0.7524 -0.0444
8 -9 5 -0.6169 -0.0112
8 -9 6 -0.3079 0.0096
8 -9 7 0.2942 0.0122
8 -9 8 0.8950 0.0038
8 -9 9 0.0834 -0.0119
8 -8 0 -0.4300 -0.1077
8 -8 1 -0.7510 -0.0972
8 -8 2 -1.2586 0.0038
8 -8 3 -0.9570 0.0232
8 -8 4 -0.0348 0.0184
8 -8 5 1.1336 0.0243
8 -8 6 1.4262 -0.0044
8 -8 7 0.3729 0.0041
8 -8 8 -0.9053 0.0106
8 -8 9 -0.4554 -0.0149
8 -8 10 -0.3237 0.0029
8 -8 11 0.0534 0.0225
8 -7 0 -1.4640 -0.0103
8 -7 1 -0.3371 0.0782
8 -7 2 1.0206 0.0537
8 -7 3 0.3534 -0.0086
8 -7 4 1.1454 -0.0107
8 -7 5 1.4108 -0.0079
8 -7 6 -0.7942 -0.0130
8 -7 7 -1.9501 -0.0141
8 -7 8 -0.5988 0.0154
8 -7 9 -0.0559 0.0174
8 -7 10 0.8651 -0.0190
8 -7 11 0.9579 -0.0290
8 -7 12 -0.1684 -0.0033
8 -7 13 -0.1481 0.0311
8 -6 0 0.8223 0.0692
8 -6 1 1.0488 -0.0080
8 -6 2 0.4106 -0.0889
8 -6 3 0.9351 -0.0337
8 -6 4 0.0635 0.0294
8 -6 5 -1.8398 0.0288
8 -6 6 -2.3036 0.0065
8 -6 7 -0.0717 -0.0077
8 -6 8 1.9696 -0.0230
8 -6 9 2.1655 0.0027
8 -6 10 -0.0537 0.0121
8 -6 11 -1.4539 -0.0092
8 -6 12 -0.6324 0.0132
8 -6 13 -0.2241 0.0341
8 -6 14 0.5940 -0.0048
8 -6 15 0.1634 -0.0500
8 -5 0 0.3043 -0.0652
8 -5 1 0.3916 0.0134
8 -5 2 -0.0423 0.0675
8 -5 3 -0.7577 0.0323
8 -5 4 -1.7307 -0.0142
8 -5 5 -1.6104 -0.0241
8 -5 6 1.9280 -0.0046
8 -5 7 3.3286 0.0010
8 -5 8 0.7144 -0.0014
8 -5 9 -1.8619 -0.0012
8 -5 10 -1.6963 0.0229
8 -5 11 -0.5950 0.0108
8 -5 12 0.1078 -0.0218
8 -5 13 1.3346 -0.0147
8 -5 14 0.5909 -0.0049
8 -5 15 -0.0146 0.0100
8 -5 16 -0.9007 0.0015
8 -4 0 0.8063 0.0783
8 -4 1 -0.7972 0.0236
8 -4 2 -1.7953 -0.0405
8 -4 3 -0.9291 -0.0414
8 -4 4 0.7744 -0.0094
8 -4 5 2.6438 0.0034
8 -4 6 2.1486 -0.0031
8 -4 7 -0.6764 0.0236
8 -4 8 -3.4500 0.0163
8 -4 9 -2.3238 -0.0155
8 -4 10 1.0637 -0.0154
8 -4 11 2.3297 0.0103
8 -4 12 1.4316 -0.0008
8 -4 13 -0.8348 -0.0189
8 -4 14 -0.9573 0.0089
8 -4 15 -0.6974 0.0207
8 -4 16 0.6742 0.0037
8 -4 17 0.2492 -0.0098
8 -3 0 -1.3206 -0.0769
8 -3 1 -1.2842 -0.0747
8 -3 2 0.3212 0.0005
8 -3 3 2.0839 0.0503
8 -3 4 2.2337 0.0307
8 -3 5 0.2251 -0.0151
8 -3 6 -2.9861 0.0052
8 -3 7 -3.7060 0.0007
8 -3 8 0.5031 -0.0135
8 -3 9 3.4268 0.0051
8 -3 10 1.8176 0.0050
8 -3 11 -0.3167 -0.0107
8 -3 12 -1.4179 0.0120
8 -3 13 -0.6494 0.0058
8 -3 14 -0.6150 -0.0179
8 -3 15 0.5247 0.0056
8 -3 16 0.4557 0.0129
8 -3 17 0.5300 -0.0000
8 -3 18 -0.5456 -0.0123
8 -2 0 -0.5638 0.0467
8 -2 1 1.2537 0.0748
8 -2 2 3.0924 0.0118
8 -2 3 0.3746 -0.0210
8 -2 4 -3.1187 -0.0179
8 -2 5 -2.9575 0.0084
8 -2 6 -0.2361 0.0024
8 -2 7 2.5014 -0.0047
8 -2 8 2.9809 -0.0020
8 -2 9 1.0012 0.0049
8 -2 10 -1.8374 -0.0096
8 -2 11 -2.7969 -0.0122
8 -2 12 -0.2733 0.0050
8 -2 13 1.0736 0.0169
8 -2 14 1.1811 0.0012
8 -2 15 -0.2776 -0.0170
8 -2 16 0.1126 -0.0016
8 -2 17 -0.4280 0.0029
8 -2 18 0.2084 -0.0074
8 -2 19 0.1138 0.0213
8 -1 0 1.8149 0.0503
8 -1 1 1.6054 -0.0734
8 -1 2 -1.6235 -0.0528
8 -1 3 -3.5982 0.0312
8 -1 4 -0.9891 0.0243
8 -1 5 2.5127 -0.0103
8 -1 6 3.1007 -0.0045
8 -1 7 1.3978 -0.0190
8 -1 8 -1.5307 0.0014
8 -1 9 -3.5543 0.0071
8 -1 10 -1.4954 -0.0030
8 -1 11 2.0852 0.0107
8 -1 12 1.6229 0.0081
8 -1 13 0.1035 -0.0061
8 -1 14 -0.5826 0.0062
8 -1 15 0.5437 0.0036
8 -1 16 -0.7107 -0.0158
8 -1 17 -0.2533 -0.0045
8 -1 18 -0.2314 0.0231
8 -1 19 -0.0391 0.0056
8 -1 20 0.4515 -0.0076
8 0 0 0.1709 -0.0461
8 0 1 -2.0869 0.0339
8 0 2 -2.9383 0.0633
8 0 3 1.2271 -0.0127
8 0 4 4.1635 -0.0508
8 0 5 1.6724 0.0058
8 0 6 -1.9786 0.0074
8 0 7 -3.1319 0.0057
8 0 8 -1.7245 0.0078
8 0 9 1.0604 0.0090
8 0 10 2.5449 0.0085
8 0 11 1.5234 0.0001
8 0 12 -0.3559 -0.0125
8 0 13 -1.8732 -0.0098
8 0 14 -0.2410 -0.0011
8 0 15 0.0391 0.0032
8 0 16 0.3274 0.0032
8 0 17 -0.6299 -0.0005
8 0 18 0.4998 -0.0074
8 0 19 0.8962 -0.0018
8 0 20 -0.1465 -0.0137
8 0 21 -0.2495 0.0187
8 1 0 -2.7735 -0.0100
8 1 1 -1.2771 -0.0315
8 1 2 2.6663 -0.0089
8 1 3 3.3430 -0.0198
8 1 4 -0.1275 0.0137
8 1 5 -3.8061 0.0140
8 1 6 -2.5905 0.0090
8 1 7 1.0354 0.0048
8 1 8 2.7731 -0.0003
8 1 9 2.2294 -0.0150
8 1 10 0.1635 -0.0073
8 1 11 -2.6715 -0.0028
8 1 12 -2.3543 0.0006
8 1 13 1.3405 -0.0004
8 1 14 0.9254 -0.0076
8 1 15 -0.0210 0.0059
8 1 16 -0.4444 0.0120
8 1 17 1.1389 0.0024
8 1 18 0.3581 0.0027
8 1 19 -0.6773 -0.0175
8 1 20 -0.5655 0.0083
8 1 21 -0.4884 0.0196
8 2 0 0.6876 -0.0887
8 2 1 3.3139 0.0012
8 2 2 2.0965 0.0476
8 2 3 -1.8868 0.0209
8 2 4 -4.2897 -0.0081
8 2 5 -0.5607 -0.0010
8 2 6 3.1849 -0.0155
8 2 7 3.0109 0.0040
8 2 8 0.0033 -0.0023
8 2 9 -2.4345 -0.0105
8 2 10 -2.8292 0.0034
8 2 11 -0.1945 0.0110
8 2 12 2.3821 -0.0051
8 2 13 1.1988 0.0026
8 2 14 0.0460 0.0177
8 2 15 -0.9707 -0.0058
8 2 16 0.6990 -0.0100
8 2 17 -0.0961 0.0092
8 2 18 -0.9745 -0.0058
8 2 19 -0.6248 0.0033
8 2 20 0.0325 0.0013
8 2 21 0.8686 -0.0128
8 2 22 0.5080 -0.0176
8 3 0 3.8045 0.0861
8 3 1 -0.2027 0.0847
8 3 2 -3.5992 -0.0537
8 3 3 -3.1339 -0.0405
8 3 4 1.3156 0.0254
8 3 5 3.8998 0.0005
8 3 6 2.2096 0.0081
8 3 7 -2.4626 -0.0117
8 3 8 -3.3585 -0.0021
8 3 9 -1.2620 0.0104
8 3 10 2.0793 -0.0060
8 3 11 3.2165 -0.0010
8 3 12 0.4909 0.0151
8 3 13 -1.7506 -0.0066
8 3 14 -1.4904 -0.0081
8 3 15 1.1418 0.0100
8 3 16 -0.5265 -0.0068
8 3 17 -1.0607 -0.0151
8 3 18 0.0387 0.0041
8 3 19 0.8727 0.0027
8 3 20 1.1928 0.0092
8 3 21 0.1769 -0.0089
8 3 22 -0.7840 -0.0023
8 4 0 -2.8999 -0.0117
8 4 1 -3.5727 -0.0457
8 4 2 -0.6984 0.0041
8 4 3 3.3829 0.0247
8 4 4 3.6989 -0.0006
8 4 5 -0.0978 -0.0103
8 4 6 -4.2955 -0.0229
8 4 7 -2.4369 0.0184
8 4 8 1.0853 0.0019
8 4 9 3.8657 -0.0095
8 4 10 1.7555 0.0146
8 4 11 -2.0346 0.0040
8 4 12 -2.3506 -0.0177
8 4 13 -0.4186 0.0075
8 4 14 1.4813 0.0059
8 4 15 -0.6759 -0.0168
8 4 16 -0.7124 0.0029
8 4 17 0.9494 0.0076
8 4 18 1.8714 -0.0072
8 4 19 0.3658 0.0132
8 4 20 -1.1890 0.0034
8 4 21 -0.8554 0.0002
8 4 22 -0.3503 0.0017
8 5 0 -2.0255 0.0465
8 5 1 2.1091 0.0017
8 5 2 4.3953 -0.0154
8 5 3 1.3425 -0.0077
8 5 4 -3.0975 -0.0106
8 5 5 -4.2785 0.0061
8 5 6 -0.1582 0.0222
8 5 7 2.8744 -0.0190
8 5 8 3.6816 0.0086
8 5 9 -0.5286 0.0168
8 5 10 -3.1532 -0.0064
8 5 11 -1.9001 -0.0147
8 5 12 0.8580 0.0010
8 5 13 2.0400 0.0057
8 5 14 -0.6995 -0.0060
8 5 15 -0.3619 -0.0043
8 5 16 1.5587 0.0072
8 5 17 1.5146 0.0109
8 5 18 -1.2317 0.0100
8 5 19 -2.1975 -0.0150
8 5 20 -0.7241 -0.0163
8 5 21 0.5270 0.0027
8 5 22 0.8779 0.0112
8 6 0 3.3554 -0.0053
8 6 1 2.2093 -0.0018
8 6 2 -2.0348 -0.0232
8 6 3 -4.0838 0.0022
8 6 4 -1.8467 0.0318
8 6 5 2.4237 -0.0002
8 6 6 3.7000 -0.0186
8 6 7 2.1525 0.0208
8 6 8 -3.0632 -0.0129
8 6 9 -3.3182 -0.0104
8 6 10 -0.2399 0.0035
8 6 11 2.2757 0.0005
8 6 12 1.5481 0.0024
8 6 13 -0.9863 -0.0023
8 6 14 -0.1800 -0.0047
8 6 15 1.1574 0.0125
8 6 16 0.6939 0.0110
8 6 17 -2.4235 -0.0127
8 6 18 -2.6444 -0.0171
8 6 19 0.9898 0.0086
8 6 20 2.4158 0.0036
8 6 21 0.5871 -0.0036
8 6 22 0.0110 0.0085
8 7 0 -0.3361 -0.0342
8 7 1 -3.1112 -0.0016
8 7 2 -2.7740 0.0370
8 7 3 1.1924 0.0008
8 7 4 4.3208 -0.0293
8 7 5 2.6924 -0.0055
8 7 6 -1.7188 0.0281
8 7 7 -4.5867 -0.0103
8 7 8 -0.9764 -0.0073
8 7 9 1.3194 0.0010
8 7 10 2.2455 0.0037
8 7 11 1.0653 -0.0022
8 7 12 -1.1539 0.0017
8 7 13 -0.5959 0.0032
8 7 14 0.7440 0.0053
8 7 15 -0.2335 -0.0002
8 7 16 -2.6307 -0.0157
8 7 17 -0.8517 -0.0026
8 7 18 2.6838 0.0165
8 7 19 2.4707 -0.0039
8 7 20 -0.1370 0.0027
8 7 21 -1.2465 0.0051
8 7 22 -1.3010 -0.0171
8 8 0 -2.0024 0.0177
8 8 1 -0.5759 -0.0457
8 8 2 3.1385 -0.0136
8 8 3 3.2089 0.0390
8 8 4 -0.8877 0.0085
8 8 5 -3.8574 -0.0008
8 8 6 -2.5199 -0.0151
8 8 7 1.1025 -0.0066
8 8 8 1.9897 0.0056
8 8 9 2.5123 0.0092
8 8 10 -0.1381 -0.0149
8 8 11 -1.9506 0.0031
8 8 12 -0.4281 0.0114
8 8 13 0.3196 -0.0027
8 8 14 -0.6599 -0.0041
8 8 15 -0.9329 -0.0020
8 8 16 0.5795 0.0029
8 8 17 2.3434 0.0024
8 8 18 1.7816 -0.0059
8 8 19 -1.4028 0.0020
8 8 20 -2.6321 -0.0033
8 8 21 -0.6748 0.0015
8 8 22 1.0692 0.0096
8 9 0 0.7224 -0.0223
8 9 1 3.5995 0.0156
8 9 2 0.7379 0.0345
8 9 3 -3.1050 -0.0038
8 9 4 -3.1191 -0.0229
8 9 5 0.0266 -0.0173
8 9 6 2.9344 0.0083
8 9 7 2.7034 -0.0039
8 9 8 0.2155 0.0068
8 9 9 -2.3314 0.0022
8 9 10 -1.0120 0.0053
8 9 11 0.0505 0.0052
8 9 12 -0.0863 -0.0037
8 9 13 0.0095 -0.0095
8 9 14 0.0474 0.0005
8 9 15 0.7088 0.0043
8 9 16 1.9810 -0.0030
8 9 17 0.2745 -0.0022
8 9 18 -2.6880 0.0018
8 9 19 -2.1074 0.0015
8 9 20 0.6110 0.0076
8 9 21 1.8917 -0.0004
8 9 22 0.6578 -0.0077
8 10 0 2.2198 -0.0044
8 10 1 -1.6352 0.0048
8 10 2 -2.8397 -0.0058
8 10 3 -0.7981 -0.0353
8 10 4 1.9747 0.0027
8 10 5 2.5657 0.0320
8 10 6 0.5888 -0.0159
8 10 7 -1.7820 0.0104
8 10 8 -1.6110 0.0122
8 10 9 -0.1095 -0.0066
8 10 10 -0.1453 -0.0043
8 10 11 0.2998 -0.0031
8 10 12 0.4879 -0.0065
8 10 13 0.5679 0.0050
8 10 14 0.8623 0.0002
8 10 15 0.5192 -0.0036
8 10 16 -1.3790 0.0057
8 10 17 -1.9418 0.0055
8 10 18 -0.4892 0.0017
8 10 19 1.4370 -0.0042
8 10 20 1.9023 -0.0061
8 10 21 0.1305 -0.0003
8 11 0 -3.6051 -0.0103
8 11 1 -2.0991 0.0291
8 11 2 1.4325 -0.0033
8 11 3 2.5963 -0.0021
8 11 4 0.9407 0.0145
8 11 5 -1.1091 -0.0129
8 11 6 -2.0917 0.0087
8 11 7 -0.5403 0.0067
8 11 8 0.7009 -0.0049
8 11 9 0.6207 -0.0152
8 11 10 0.1617 -0.0011
8 11 11 0.1084 0.0087
8 11 12 0.9283 0.0004
8 11 13 0.3873 -0.0026
8 11 14 -0.6099 0.0074
8 11 15 -1.5951 -0.0002
8 11 16 -1.1139 -0.0089
8 11 17 0.7111 0.0016
8 11 18 2.1540 0.0039
8 11 19 1.1230 0.0001
8 11 20 -1.0186 -0.0068
8 11 21 -1.3026 -0.0017
8 12 0 1.8854 0.0078
8 12 1 2.5782 0.0412
8 12 2 0.7005 -0.0079
8 12 3 -0.4177 -0.0277
8 12 4 -1.4382 -0.0036
8 12 5 -0.9142 0.0229
8 12 6 0.7910 0.0033
8 12 7 0.2898 -0.0070
8 12 8 0.2255 -0.0161
8 12 9 0.0914 0.0072
8 12 10 0.4330 0.0084
8 12 11 0.9665 -0.0085
8 12 12 -0.5246 -0.0007
8 12 13 -1.7524 0.0077
8 12 14 -1.3882 -0.0053
8 12 15 0.8798 -0.0038
8 12 16 2.0482 0.0096
8 12 17 0.9667 0.0032
8 12 18 -0.7743 -0.0077
8 12 19 -1.3611 -0.0062
8 12 20 -0.5670 0.0090
8 13 0 1.8657 0.0219
8 13 1 0.3268 -0.0400
8 13 2 -1.9914 -0.0082
8 13 3 -2.3167 0.0388
8 13 4 0.9886 0.0075
8 13 5 1.4254 -0.0268
8 13 6 -0.3699 0.0012
8 13 7 0.3205 -0.0043
8 13 8 -0.1403 -0.0012
8 13 9 0.2292 0.0011
8 13 10 0.5143 -0.0013
8 13 11 -1.1559 0.0081
8 13 12 -1.5919 0.0084
8 13 13 0.0635 -0.0077
8 13 14 1.9649 -0.0023
8 13 15 1.2389 0.0113
8 13 16 -0.3650 0.0022
8 13 17 -1.1306 -0.0154
8 13 18 -1.0721 -0.0132
8 13 19 0.1085 0.0138
8 14 0 -2.5131 0.0340
8 14 1 -2.8654 -0.0245
8 14 2 0.8113 -0.0216
8 14 3 2.2457 0.0001
8 14 4 -0.1735 -0.0014
8 14 5 -0.4796 0.0059
8 14 6 0.3647 -0.0085
8 14 7 -0.1767 0.0007
8 14 8 0.3974 0.0047
8 14 9 -0.4967 0.0092
8 14 10 -1.2086 0.0137
8 14 11 -0.2996 -0.0033
8 14 12 0.9357 -0.0131
8 14 13 1.9215 0.0017
8 14 14 0.3529 -0.0006
8 14 15 -1.6507 -0.0090
8 14 16 -1.2795 -0.0078
8 14 17 0.2559 0.0048
8 14 18 1.0812 0.0203
8 15 0 -0.8766 -0.0367
8 15 1 1.4614 -0.0140
8 15 2 1.7954 0.0067
8 15 3 0.3031 0.0087
8 15 4 -0.7586 0.0149
8 15 5 -1.0170 0.0019
8 15 6 0.0788 -0.0010
8 15 7 0.6090 -0.0008
8 15 8 -0.6349 0.0093
8 15 9 -0.2405 0.0008
8 15 10 0.3371 -0.0131
8 15 11 0.7018 -0.0081
8 15 12 1.0557 -0.0049
8 15 13 -0.6913 -0.0015
8 15 14 -1.5960 0.0111
8 15 15 -0.0547 -0.0007
8 15 16 0.8451 -0.0019
8 16 0 1.8196 -0.0053
8 16 1 1.2086 0.0257
8 16 2 -1.3806 0.0327
8 16 3 -1.2256 0.0013
8 16 4 0.0475 -0.0219
8 16 5 0.6225 -0.0113
8 16 6 0.2038 0.0042
8 16 7 -0.4630 0.0053
8 16 8 0.0384 -0.0102
8 16 9 0.5617 -0.0020
8 16 10 0.4091 0.0023
8 16 11 -0.1122 -0.0077
8 16 12 -0.8271 0.0043
8 16 13 -0.6136 0.0141
8 16 14 0.3059 0.0023
8 17 3 -0.3328 -0.0164
8 17 4 0.7446 0.0004
8 17 5 0.6885 0.0069
8 17 6 -0.4341 -0.0039
8 17 7 -0.2182 -0.0009
8 17 8 0.3027 0.0150
8 17 9 -0.1729 -0.0024
8 17 10 -0.1646 -0.0144
9 -9 0 0.0039 0.0276
9 -9 1 0.2424 0.0708
9 -9 2 0.7905 0.0613
9 -9 3 0.7543 0.0088
9 -8 0 0.6237 0.0905
9 -8 1 1.0586 -0.0457
9 -8 2 0.5540 -0.0804
9 -8 3 -0.3976 -0.0295
9 -8 4 -1.8131 -0.0100
9 -8 5 -1.1239 0.0167
9 -8 6 0.6777 0.0161
9 -8 7 1.3507 0.0024
9 -8 8 0.2354 0.0201
9 -7 0 0.5423 -0.0959
9 -7 1 -0.6781 -0.0596
9 -7 2 -0.4868 0.0465
9 -7 3 -1.6190 0.0303
9 -7 4 -0.8661 0.0130
9 -7 5 1.9240 0.0267
9 -7 6 2.4057 0.0072
9 -7 7 -0.2827 -0.0246
9 -7 8 -0.9806 -0.0206
9 -7 9 -1.1263 0.0065
9 -7 10 -0.3448 0.0137
9 -7 11 0.5075 -0.0078
9 -6 0 -0.7505 0.0001
9 -6 1 -1.1833 0.0765
9 -6 2 -1.4524 0.0241
9 -6 3 0.9008 -0.0316
9 -6 4 2.9322 -0.0267
9 -6 5 1.7469 -0.0095
9 -6 6 -1.7694 0.0035
9 -6 7 -2.6603 0.0105
9 -6 8 -1.3366 -0.0064
9 -6 9 1.2995 -0.0115
9 -6 10 1.5450 0.0140
9 -6 11 0.2428 0.0045
9 -6 12 -0.2554 -0.0226
9 -6 13 -0.4103 0.0117
9 -5 0 -1.9035 -0.0375
9 -5 1 0.2193 -0.0419
9 -5 2 2.1656 -0.0052
9 -5 3 2.0936 0.0277
9 -5 4 0.4463 0.0240
9 -5 5 -3.4311 -0.0140
9 -5 6 -3.3941 -0.0168
9 -5 7 1.0108 0.0151
9 -5 8 3.5167 0.0088
9 -5 9 1.0282 -0.0127
9 -5 10 -0.5165 0.0010
9 -5 11 -0.6407 0.0162
9 -5 12 -0.9068 -0.0008
9 -5 13 -0.0804 -0.0093
9 -5 14 0.0730 -0.0055
9 -4 0 1.9240 0.0492
9 -4 1 2.9067 0.0736
9 -4 2 0.6003 0.0031
9 -4 3 -2.4319 -0.0233
9 -4 4 -3.6128 -0.0065
9 -4 5 -0.5778 -0.0016
9 -4 6 3.1287 -0.0131
9 -4 7 3.5370 -0.0059
9 -4 8 0.1295 0.0219
9 -4 9 -2.1632 0.0075
9 -4 10 -2.0839 -0.0175
9 -4 11 -0.3629 -0.0054
9 -4 12 1.1305 0.0114
9 -4 13 0.4608 -0.0051
9 -4 14 0.0987 -0.0164
9 -4 15 -0.2157 0.0025
9 -4 16 0.2373 0.0244
9 -3 0 1.6656 0.0411
9 -3 1 -1.7039 -0.0605
9 -3 2 -3.5175 -0.0557
9 -3 3 -1.3767 -0.0158
9 -3 4 2.0100 0.0143
9 -3 5 3.6963 0.0220
9 -3 6 2.1103 0.0088
9 -3 7 -2.5526 0.0004
9 -3 8 -3.8106 -0.0137
9 -3 9 -0.6733 -0.0022
9 -3 10 1.7660 0.0037
9 -3 11 1.1643 -0.0061
9 -3 12 -0.0773 0.0111
9 -3 13 0.3788 0.0177
9 -3 14 0.1497 -0.0192
9 -3 15 -0.2367 -0.0105
9 -3 16 -0.8251 0.0152
9 -3 17 0.2022 0.0122
9 -2 0 -2.4975 -0.0733
9 -2 1 -2.8440 0.0067
9 -2 2 1.2661 0.0402
9 -2 3 4.2081 0.0239
9 -2 4 2.0535 -0.0058
9 -2 5 -1.9749 -0.0076
9 -2 6 -3.5836 0.0109
9 -2 7 -1.6210 -0.0044
9 -2 8 1.1902 -0.0100
9 -2 9 2.3232 0.0100
9 -2 10 1.2492 0.0145
9 -2 11 -0.3638 -0.0133
9 -2 12 -0.5931 -0.0145
9 -2 13 -0.4496 0.0080
9 -2 14 -0.0946 0.0144
9 -2 15 -0.6485 -0.0100
9 -2 16 0.1976 -0.0117
9 -2 17 0.0848 0.0035
9 -2 18 0.4118 -0.0061
9 -1 0 -0.4544 0.0548
9 -1 1 3.3392 0.0381
9 -1 2 3.1578 -0.0283
9 -1 3 -0.9523 -0.0156
9 -1 4 -3.5603 0.0185
9 -1 5 -2.0323 -0.0024
9 -1 6 0.6227 -0.0056
9 -1 7 2.4383 0.0040
9 -1 8 2.3193 -0.0075
9 -1 9 -0.1684 -0.0012
9 -1 10 -1.9575 -0.0058
9 -1 11 -0.8011 -0.0009
9 -1 12 0.4284 0.0020
9 -1 13 -0.0863 -0.0066
9 -1 14 -1.1121 0.0062
9 -1 15 0.7900 0.0199
9 -1 16 1.1285 -0.0143
9 -1 17 0.4919 -0.0188
9 -1 18 -0.7301 0.0190
9 -1 19 -0.5644 0.0098
9 0 0 2.9356 -0.0288
9 0 1 0.9718 -0.0258
9 0 2 -2.5724 0.0262
9 0 3 -3.5993 0.0383
9 0 4 -0.0990 -0.0185
9 0 5 2.9605 -0.0271
9 0 6 2.4523 -0.0043
9 0 7 -0.2213 0.0024
9 0 8 -1.9071 0.0060
9 0 9 -1.2897 -0.0058
9 0 10 -0.0174 0.0054
9 0 11 0.3470 0.0183
9 0 12 0.1987 0.0033
9 0 13 -0.0863 -0.0129
9 0 14 0.9328 -0.0030
9 0 15 0.6157 -0.0001
9 0 16 0.1785 0.0104
9 0 17 -1.4044 0.0064
9 0 18 -0.7284 -0.0146
9 0 19 0.5221 0.0070
9 1 0 -1.3142 0.0628
9 1 1 -3.8291 -0.0147
9 1 2 -1.9789 -0.0153
9 1 3 1.9469 -0.0152
9 1 4 3.4214 -0.0199
9 1 5 0.8496 0.0089
9 1 6 -1.9643 0.0166
9 1 7 -1.7728 -0.0015
9 1 8 -0.4012 0.0105
9 1 9 0.4007 0.0130
9 1 10 1.1869 -0.0134
9 1 11 0.6348 -0.0104
9 1 12 -0.6674 0.0027
9 1 13 0.3559 0.0054
9 1 14 0.7428 -0.0097
9 1 15 -0.3845 -0.0052
9 1 16 -2.2715 0.0053
9 1 17 -0.0192 0.0044
9 1 18 1.4750 0.0044
9 1 19 0.6189 -0.0204
9 1 20 0.0761 -0.0032
9 2 0 -3.1618 -0.0427
9 2 1 0.5609 -0.0656
9 2 2 3.3614 -0.0051
9 2 3 2.8529 0.0195
9 2 4 -0.8992 0.0159
9 2 5 -2.7800 0.0178
9 2 6 -1.4400 -0.0072
9 2 7 0.7929 -0.0060
9 2 8 1.5687 0.0002
9 2 9 0.8076 -0.0115
9 2 10 -0.7983 -0.0045
9 2 11 -0.4690 0.0044
9 2 12 0.7629 0.0007
9 2 13 -0.1580 -0.0031
9 2 14 -1.1139 0.0093
9 2 15 -1.4671 0.0032
9 2 16 1.2720 -0.0062
9 2 17 1.8591 -0.0056
9 2 18 0.3555 -0.0039
9 2 19 -0.7754 0.0177
9 2 20 -1.0905 0.0052
9 3 0 3.2315 -0.0735
9 3 1 4.2630 0.0693
9 3 2 0.6674 0.0562
9 3 3 -2.9799 -0.0342
9 3 4 -2.8395 -0.0130
9 3 5 -0.4670 0.0038
9 3 6 2.1833 0.0037
9 3 7 1.5092 -0.0015
9 3 8 -0.1674 -0.0054
9 3 9 -1.0931 0.0028
9 3 10 -0.2355 0.0031
9 3 11 0.2727 -0.0024
9 3 12 -0.1504 0.0069
9 3 13 -0.6374 0.0017
9 3 14 -0.7390 -0.0111
9 3 15 2.0662 0.0090
9 3 16 1.7317 0.0011
9 3 17 -0.7471 -0.0082
9 3 18 -1.9585 0.0120
9 3 19 -1.0609 -0.0052
9 3 20 0.7232 0.0047
9 3 21 0.8099 -0.0080
9 4 0 1.8536 0.0329
9 4 1 -2.5697 0.0164
9 4 2 -3.8775 -0.0241
9 4 3 -1.4408 -0.0035
9 4 4 1.7075 0.0198
9 4 5 2.9614 0.0056
9 4 6 0.5005 -0.0221
9 4 7 -0.8771 0.0045
9 4 8 -1.5958 0.0072
9 4 9 0.1473 -0.0103
9 4 10 0.9076 0.0023
9 4 11 -0.3073 0.0094
9 4 12 -1.0315 -0.0111
9 4 13 0.4228 -0.0001
9 4 14 2.6708 0.0157
9 4 15 0.3372 -0.0141
9 4 16 -2.5369 -0.0045
9 4 17 -2.5243 0.0169
9 4 18 0.5886 -0.0110
9 4 19 2.3748 -0.0068
9 4 20 0.5993 -0.0070
9 4 21 -0.2409 0.0060
9 5 0 -3.8631 0.0185
9 5 1 -2.7471 0.0416
9 5 2 1.4132 -0.0044
9 5 3 3.5890 -0.0025
9 5 4 1.9714 -0.0104
9 5 5 -1.3024 -0.0200
9 5 6 -1.6972 0.0159
9 5 7 -1.3690 -0.0062
9 5 8 1.0767 -0.0083
9 5 9 0.5950 0.0137
9 5 10 -0.4144 0.0097
9 5 11 -0.2973 -0.0049
9 5 12 0.9453 -0.0049
9 5 13 1.5319 -0.0005
9 5 14 -1.2594 0.0021
9 5 15 -2.9245 -0.0001
9 5 16 -1.0289 -0.0084
9 5 17 2.7680 0.0004
9 5 18 2.7679 0.0124
9 5 19 -0.4142 -0.0021
9 5 20 -1.2937 0.0056
9 5 21 -0.9709 -0.0077
9 6 0 0.4749 0.0397
9 6 1 3.5242 -0.0210
9 6 2 2.5283 -0.0250
9 6 3 -0.9063 -0.0179
9 6 4 -2.6491 0.0020
9 6 5 -1.3210 0.0161
9 6 6 -0.0981 -0.0046
9 6 7 1.7508 0.0150
9 6 8 0.2439 0.0037
9 6 9 -0.0874 -0.0086
9 6 10 -0.2238 -0.0025
9 6 11 0.7097 -0.0010
9 6 12 0.4701 -0.0006
9 6 13 -1.9089 0.0022
9 6 14 -1.8626 -0.0074
9 6 15 0.9106 -0.0010
9 6 16 3.6532 0.0187
9 6 17 1.8884 -0.0005
9 6 18 -2.5598 -0.0204
9 6 19 -2.9183 0.0086
9 6 20 -0.1097 0.0011
9 6 21 1.1333 -0.0056
9 7 0 2.7338 -0.0147
9 7 1 0.1432 -0.0671
9 7 2 -2.7410 -0.0064
9 7 3 -2.2600 0.0428
9 7 4 0.1118 0.0096
9 7 5 1.7526 -0.0171
9 7 6 1.8525 0.0100
9 7 7 -0.8161 0.0001
9 7 8 -0.1619 -0.0051
9 7 9 -0.1473 -0.0068
9 7 10 0.1400 0.0025
9 7 11 -0.5349 0.0005
9 7 12 -1.2029 0.0005
9 7 13 -0.2252 0.0014
9 7 14 1.9341 0.0001
9 7 15 2.7275 0.0059
9 7 16 -0.6446 -0.0069
9 7 17 -3.9116 -0.0123
9 7 18 -1.8475 0.0135
9 7 19 1.6060 -0.0005
9 7 20 2.1145 -0.0019
9 7 21 0.6632 0.0127
9 8 0 -1.3923 0.0002
9 8 1 -2.8916 0.0184
9 8 2 -0.3457 -0.0088
9 8 3 2.2333 -0.0017
9 8 4 1.8077 0.0148
9 8 5 -0.3469 0.0113
9 8 6 -1.1708 -0.0116
9 8 7 0.3889 -0.0103
9 8 8 -0.7245 -0.0041
9 8 9 -0.3983 0.0179
9 8 10 -0.3783 -0.0037
9 8 11 0.0181 -0.0126
9 8 12 0.9495 0.0047
9 8 13 1.6969 0.0055
9 8 14 0.2751 -0.0018
9 8 15 -2.0356 -0.0049
9 8 16 -2.4700 0.0049
9 8 17 -0.1740 0.0100
9 8 18 2.5620 -0.0063
9 8 19 2.6113 0.0017
9 8 20 -0.5326 -0.0045
9 8 21 -1.9447 -0.0111
9 9 0 -2.3578 -0.0205
9 9 1 1.5829 0.0105
9 9 2 2.7034 0.0308
9 9 3 0.0127 0.0109
9 9 4 -1.4498 -0.0097
9 9 5 -0.5537 -0.0197
9 9 6 -0.1450 0.0028
9 9 7 -0.3795 -0.0018
9 9 8 0.3867 0.0033
9 9 9 -0.3656 -0.0033
9 9 10 0.8900 -0.0033
9 9 11 1.3603 0.0054
9 9 12 0.1904 0.0103
9 9 13 -1.2190 -0.0041
9 9 14 -1.4724 -0.0039
9 9 15 -1.2253 0.0083
9 9 16 1.1842 -0.0054
9 9 17 3.0809 -0.0099
9 9 18 1.0406 0.0027
9 9 19 -2.2868 -0.0067
9 9 20 -2.0293 0.0062
9 9 21 0.2093 0.0105
9 10 0 2.9628 0.0273
9 10 1 1.2779 0.0023
9 10 2 -1.2819 0.0067
9 10 3 -1.2442 -0.0148
9 10 4 0.1268 -0.0322
9 10 5 0.4505 0.0153
9 10 6 -0.0032 0.0007
9 10 7 -0.6567 -0.0022
9 10 8 0.3470 0.0089
9 10 9 2.2445 0.0046
9 10 10 0.2710 -0.0004
9 10 11 -1.6079 0.0047
9 10 12 -1.8264 -0.0089
9 10 13 -0.6197 -0.0027
9 10 14 0.7482 0.0025
9 10 15 2.3469 -0.0102
9 10 16 1.1952 0.0002
9 10 17 -1.1247 0.0079
9 10 18 -2.0517 0.0048
9 10 19 -1.0228 0.0091
9 10 20 0.8242 -0.0066
9 11 0 -0.4289 -0.0331
9 11 1 -1.6888 -0.0081
9 11 2 -1.0381 0.0009
9 11 3 0.6532 -0.0105
9 11 4 0.7060 0.0105
9 11 5 -0.6539 -0.0011
9 11 6 -0.5673 0.0069
9 11 7 1.7166 0.0043
9 11 8 1.1100 0.0074
9 11 9 -1.2972 -0.0066
9 11 10 -1.7719 -0.0118
9 11 11 -1.3753 -0.0007
9 11 12 0.9018 0.0055
9 11 13 2.0520 -0.0040
9 11 14 1.5542 0.0035
9 11 15 -0.4724 0.0113
9 11 16 -1.6496 -0.0011
9 11 17 -1.7011 -0.0036
9 11 18 0.0344 -0.0037
9 11 19 1.8589 -0.0052
9 11 20 1.1477 0.0019
9 12 0 -1.2809 -0.0414
9 12 1 0.3596 0.0013
9 12 2 0.7909 0.0246
9 12 3 0.0107 -0.0007
9 12 4 -0.9152 -0.0135
9 12 5 0.2803 0.0107
9 12 6 2.1814 0.0025
9 12 7 -0.0785 0.0104
9 12 8 -1.9720 -0.0157
9 12 9 -1.9715 -0.0117
9 12 10 -0.1180 0.0149
9 12 11 2.8864 0.0062
9 12 12 2.2857 -0.0066
9 12 13 -0.1863 0.0044
9 12 14 -2.4910 -0.0012
9 12 15 -1.9053 -0.0096
9 12 16 0.1895 -0.0040
9 12 17 1.7804 0.0022
9 12 18 1.2449 0.0061
9 12 19 -0.3928 -0.0018
9 13 0 0.8138 0.0377
9 13 1 1.0267 0.0193
9 13 2 0.2332 -0.0374
9 13 3 -0.9618 0.0023
9 13 4 0.6506 0.0420
9 13 5 1.5659 -0.0093
9 13 6 -1.2469 -0.0106
9 13 7 -1.8454 -0.0084
9 13 8 -0.8721 0.0026
9 13 9 1.6909 0.0041
9 13 10 2.8426 -0.0033
9 13 11 0.4056 -0.0043
9 13 12 -1.9303 0.0011
9 13 13 -2.6747 -0.0038
9 13 14 -0.2491 -0.0032
9 13 15 1.6625 0.0036
9 13 16 1.4420 0.0134
9 13 17 0.2292 0.0094
9 13 18 -0.7967 -0.0113
9 14 0 0.9051 0.0425
9 14 1 -1.5457 0.0290
9 14 2 -0.6054 -0.0075
9 14 3 1.7594 -0.0090
9 14 4 0.0980 -0.0155
9 14 5 -1.8129 0.0049
9 14 6 -0.9428 -0.0051
9 14 7 0.0942 -0.0041
9 14 8 2.5810 -0.0059
9 14 9 1.5929 0.0023
9 14 10 -1.5161 0.0079
9 14 11 -2.3685 0.0055
9 14 12 -1.4839 -0.0018
9 14 13 1.3939 0.0046
9 14 14 2.3454 0.0069
9 14 15 0.6496 0.0025
9 14 16 -1.1301 -0.0085
9 14 17 -1.1886 -0.0149
9 15 0 -1.3977 0.0030
9 15 1 0.2667 -0.0330
9 15 2 0.5659 -0.0112
9 15 3 -0.4961 -0.0027
9 15 4 -0.2965 -0.0020
9 15 5 -0.4152 -0.0060
9 15 6 0.3937 0.0124
9 15 7 2.1349 0.0019
9 15 8 -0.2637 0.0092
9 15 9 -1.8613 0.0107
9 15 10 -1.0764 -0.0027
9 15 11 0.0381 -0.0061
9 15 12 1.8097 0.0007
9 15 13 1.3183 -0.0071
9 15 14 -0.6136 -0.0037
9 15 15 -1.2999 -0.0019
9 16 1 0.6171 -0.0271
9 16 2 -0.0746 0.0159
9 16 3 -0.6359 0.0252
9 16 4 -0.1731 0.0045
9 16 5 1.0892 0.0043
9 16 6 0.8874 -0.0059
9 16 7 -1.0372 0.0098
9 16 8 -1.1394 -0.0023
9 16 9 -0.3385 -0.0140
9 16 10 0.8637 -0.0032
9 16 11 1.4020 -0.0018
9 16 12 -0.0673 -0.0071
10 -7 0 0.8209 0.0155
10 -7 1 0.4479 -0.0910
10 -7 2 0.8866 -0.0307
10 -7 3 -0.0053 0.0144
10 -7 4 -1.6034 -0.0001
10 -7 5 -1.2590 0.0135
10 -7 6 1.1052 0.0366
10 -6 0 1.2772 -0.0471
10 -6 1 0.4596 0.0038
10 -6 2 -1.5451 0.0369
10 -6 3 -2.0754 0.0334
10 -6 4 -0.2080 0.0076
10 -6 5 2.3881 -0.0117
10 -6 6 1.4119 -0.0199
10 -6 7 -0.3822 -0.0134
10 -6 8 -1.3971 0.0012
10 -6 9 -0.3446 -0.0063
10 -6 10 0.1991 0.0016
10 -5 0 -1.7021 -0.0012
10 -5 1 -2.5979 -0.0093
10 -5 2 -0.6478 -0.0075
10 -5 3 1.0014 -0.0260
10 -5 4 2.8242 0.0128
10 -5 5 1.4151 0.0147
10 -5 6 -2.1589 -0.0329
10 -5 7 -2.7746 -0.0028
10 -5 8 0.7148 0.0271
10 -5 9 1.0471 0.0049
10 -5 10 0.1088 -0.0058
10 -5 11 0.1578 0.0087
10 -5 12 -0.0708 0.0010
10 -4 0 -2.0979 -0.0452
10 -4 1 1.1586 0.0463
10 -4 2 2.9694 0.0347
10 -4 3 2.0333 -0.0084
10 -4 4 -1.3893 -0.0172
10 -4 5 -3.1581 0.0058
10 -4 6 -1.3033 0.0180
10 -4 7 1.7797 -0.0125
10 -4 8 1.3924 0.0006
10 -4 9 0.4031 0.0100
10 -4 10 -0.2742 -0.0046
10 -4 11 -0.3679 -0.0097
10 -4 12 0.0557 -0.0011
10 -4 13 -0.1543 0.0053
10 -3 0 3.1283 0.0822
10 -3 1 3.0118 0.0197
10 -3 2 -0.7612 -0.0285
10 -3 3 -2.9264 -0.0235
10 -3 4 -1.8789 -0.0162
10 -3 5 0.2188 0.0024
10 -3 6 2.5133 0.0153
10 -3 7 1.8930 0.0162
10 -3 8 -0.7021 -0.0164
10 -3 9 -1.5723 -0.0030
10 -3 10 0.1500 0.0021
10 -3 11 0.3420 -0.0226
10 -3 12 -0.8136 -0.0049
10 -3 13 -0.4778 0.0393
10 -3 14 0.4740 0.0087
10 -3 15 0.8481 -0.0268
10 -2 0 0.9318 -0.0411
10 -2 1 -2.7005 -0.0482
10 -2 2 -3.2491 -0.0162
10 -2 3 0.0946 0.0275
10 -2 4 2.7301 0.0275
10 -2 5 2.0513 -0.0145
10 -2 6 -0.3921 -0.0019
10 -2 7 -1.6850 0.0048
10 -2 8 -0.7815 -0.0085
10 -2 9 0.3721 -0.0158
10 -2 10 -0.3237 0.0233
10 -2 11 -0.5929 0.0117
10 -2 12 0.4477 -0.0169
10 -2 13 1.0763 0.0017
10 -2 14 0.7643 0.0214
10 -2 15 -0.5453 -0.0058
10 -2 16 -0.4963 -0.0164
10 -1 0 -3.5813 -0.0142
10 -1 1 -1.3757 0.0350
10 -1 2 2.3507 0.0283
10 -1 3 2.7581 -0.0157
10 -1 4 0.0132 -0.0036
10 -1 5 -1.4436 0.0132
10 -1 6 -1.2920 -0.0197
10 -1 7 -0.4015 0.0012
10 -1 8 0.3601 0.0090
10 -1 9 0.3468 0.0037
10 -1 10 0.1809 -0.0074
10 -1 11 0.4730 0.0125
10 -1 12 1.0699 0.0090
10 -1 13 0.5910 -0.0274
10 -1 14 -1.4367 -0.0235
10 -1 15 -1.5015 0.0315
10 -1 16 -0.0852 0.0078
10 -1 17 1.2695 -0.0268
10 0 0 1.3207 0.0133
10 0 1 2.7684 -0.0237
10 0 2 1.7740 -0.0243
10 0 3 -1.2254 0.0171
10 0 4 -2.3161 0.0190
10 0 5 -0.8477 -0.0138
10 0 6 1.0721 -0.0024
10 0 7 0.8935 -0.0064
10 0 8 -0.0422 0.0084
10 0 9 0.0513 0.0007
10 0 10 0.9340 -0.0113
10 0 11 0.6813 -0.0040
10 0 12 -1.2356 0.0187
10 0 13 -2.2117 -0.0033
10 0 14 -0.4094 -0.0172
10 0 15 1.2119 -0.0068
10 0 16 1.7924 0.0235
10 0 17 -0.0408 0.0213
10 0 18 -0.7708 -0.0152
10 1 0 2.8682 0.0301
10 1 1 -0.1968 0.0219
10 1 2 -2.6583 -0.0050
10 1 3 -1.8656 0.0040
10 1 4 0.4965 -0.0157
10 1 5 1.5861 -0.0078
10 1 6 0.4061 0.0126
10 1 7 -0.0543 0.0026
10 1 8 0.3479 -0.0142
10 1 9 0.1281 0.0197
10 1 10 -0.8682 0.0054
10 1 11 -1.4588 -0.0168
10 1 12 -0.6765 -0.0097
10 1 13 0.7900 0.0162
10 1 14 1.7196 0.0094
10 1 15 1.8761 -0.0060
10 1 16 -0.9987 -0.0099
10 1 17 -1.8710 0.0115
10 1 18 -0.3574 0.0096
10 1 19 0.4318 -0.0257
10 2 0 -2.7535 0.0467
10 2 1 -2.7778 -0.0166
10 2 2 -0.4564 -0.0293
10 2 3 1.6876 -0.0066
10 2 4 1.6026 0.0057
10 2 5 0.2220 0.0078
10 2 6 -0.3479 0.0097
10 2 7 -0.5344 -0.0033
10 2 8 -0.3949 0.0021
10 2 9 -0.3304 -0.0114
10 2 10 -0.9864 -0.0037
10 2 11 -0.0122 0.0038
10 2 12 2.1317 0.0016
10 2 13 2.0514 -0.0026
10 2 14 -0.2247 0.0102
10 2 15 -2.9644 0.0045
10 2 16 -1.6108 0.0004
10 2 17 0.7755 -0.0183
10 2 18 1.3857 -0.0205
10 2 19 0.6781 0.0201
10 3 0 -1.9076 -0.0726
10 3 1 1.8597 -0.0433
10 3 2 2.7313 0.0557
10 3 3 0.7731 0.0226
10 3 4 -0.5770 -0.0290
10 3 5 -1.0112 -0.0005
10 3 6 -0.5797 -0.0017
10 3 7 -0.1878 -0.0026
10 3 8 -0.2526 0.0021
10 3 9 -0.3172 0.0022
10 3 10 1.4208 0.0001
10 3 11 1.9469 0.0068
10 3 12 -0.0857 0.0022
10 3 13 -2.0773 0.0010
10 3 14 -2.5702 -0.0090
10 3 15 0.0133 0.0007
10 3 16 2.0259 -0.0064
10 3 17 2.0077 -0.0114
10 3 18 0.1503 0.0122
10 3 19 -1.3983 0.0105
10 3 20 -0.4676 0.0183
10 4 0 3.4898 -0.0251
10 4 1 1.5775 0.0178
10 4 2 -0.9329 0.0120
10 4 3 -1.6326 -0.0225
10 4 4 -0.9079 0.0036
10 4 5 0.2113 0.0147
10 4 6 -0.3051 -0.0039
10 4 7 0.1964 -0.0048
10 4 8 0.6306 0.0129
10 4 9 1.2154 0.0007
10 4 10 0.6671 -0.0056
10 4 11 -0.8726 -0.0015
10 4 12 -2.6527 -0.0056
10 4 13 -1.6915 -0.0065
10 4 14 2.3224 0.0106
10 4 15 3.3214 -0.0072
10 4 16 1.0034 -0.0081
10 4 17 -2.2030 0.0200
10 4 18 -2.4889 0.0183
10 4 19 0.3476 -0.0007
10 4 20 0.7153 -0.0317
10 5 0 -0.4164 -0.0469
10 5 1 -2.2628 0.0275
10 5 2 -1.5562 0.0167
10 5 3 0.2458 0.0014
10 5 4 0.7302 0.0088
10 5 5 -0.0997 -0.0075
10 5 6 0.7218 -0.0068
10 5 7 0.5352 0.0096
10 5 8 0.9868 -0.0107
10 5 9 -0.3896 -0.0117
10 5 10 -1.9265 0.0036
10 5 11 -2.0359 0.0080
10 5 12 0.8367 0.0043
10 5 13 3.5354 -0.0053
10 5 14 1.8239 -0.0049
10 5 15 -1.5691 0.0143
10 5 16 -3.4115 0.0024
10 5 17 -1.4024 -0.0036
10 5 18 1.7704 -0.0007
10 5 19 1.3481 -0.0224
10 5 20 0.5094 0.0065
10 6 0 -2.0620 0.0814
10 6 1 0.3362 0.0366
10 6 2 1.4597 -0.0278
10 6 3 0.4764 -0.0214
10 6 4 -0.2585 -0.0017
10 6 5 0.5717 -0.0018
10 6 6 0.5183 0.0013
10 6 7 0.5115 0.0011
10 6 8 -2.0192 0.0017
10 6 9 -1.6841 0.0006
10 6 10 -0.0591 0.0048
10 6 11 2.1855 0.0026
10 6 12 2.6650 -0.0038
10 6 13 -0.1481 0.0021
10 6 14 -3.0391 -0.0004
10 6 15 -2.8456 -0.0095
10 6 16 0.5725 0.0131
10 6 17 3.3153 0.0036
10 6 18 1.7855 -0.0263
10 6 19 -0.7881 0.0073
10 6 20 -1.6473 0.0121
10 7 0 1.5290 0.0528
10 7 1 1.2619 -0.0180
10 7 2 -0.4596 -0.0615
10 7 3 -0.2587 0.0016
10 7 4 0.5348 0.0272
10 7 5 -0.0545 0.0037
10 7 6 -0.5470 -0.0047
10 7 7 -2.0576 0.0018
10 7 8 -0.1155 0.0011
10 7 9 1.3660 -0.0012
10 7 10 2.5022 -0.0004
10 7 11 0.7910 -0.0024
10 7 12 -1.9621 -0.0019
10 7 13 -2.8344 0.0042
10 7 14 -0.7618 0.0029
10 7 15 2.4524 0.0008
10 7 16 3.0707 -0.0087
10 7 17 -0.0549 -0.0104
10 7 18 -2.2179 0.0093
10 7 19 -1.6991 0.0060
10 7 20 0.3679 0.0036
10 8 0 0.7739 -0.0499
10 8 1 -1.1525 -0.0210
10 8 2 -0.4631 0.0317
10 8 3 0.7087 0.0070
10 8 4 0.0919 -0.0113
10 8 5 -1.3828 0.0038
10 8 6 -1.4744 0.0080
10 8 7 1.7928 -0.0070
10 8 8 2.3062 -0.0097
10 8 9 1.1970 0.0102
10 8 10 -1.8465 0.0094
10 8 11 -2.4832 -0.0084
10 8 12 -1.1547 -0.0051
10 8 13 1.3707 0.0043
10 8 14 2.5456 -0.0012
10 8 15 1.0968 -0.0112
10 8 16 -1.3977 0.0000
10 8 17 -2.1473 0.0152
10 8 18 -1.2344 0.0068
10 8 19 1.3734 0.0046
10 8 20 1.5945 -0.0089
10 9 0 -1.4916 -0.0233
10 9 1 -0.3061 -0.0149
10 9 2 1.0244 0.0173
10 9 3 -0.4926 0.0229
10 9 4 -1.7790 0.0017
10 9 5 0.7247 -0.0118
10 9 6 2.7157 -0.0053
10 9 7 0.7007 0.0031
10 9 8 -1.0251 0.0061
10 9 9 -2.7736 0.0022
10 9 10 -1.1782 -0.0075
10 9 11 0.9523 -0.0100
10 9 12 2.2099 0.0050
10 9 13 1.1929 0.0035
10 9 14 -0.1591 -0.0050
10 9 15 -1.7148 0.0148
10 9 16 -1.7671 0.0107
10 9 17 0.1511 -0.0102
10 9 18 2.2427 -0.0052
10 9 19 0.9592 -0.0151
10 9 20 -0.7826 -0.0037
10 10 0 0.2770 0.0245
10 10 1 0.5877 0.0140
10 10 2 -0.7578 0.0017
10 10 3 -0.7575 0.0047
10 10 4 1.4936 -0.0141
10 10 5 2.0138 -0.0057
10 10 6 -0.0711 0.0047
10 10 7 -2.8353 -0.0030
10 10 8 -2.8463 -0.0008
10 10 9 1.4988 0.0002
10 10 10 2.9798 -0.0039
10 10 11 1.6704 0.0093
10 10 12 -0.7599 0.0029
10 10 13 -1.5248 -0.0032
10 10 14 -1.7666 0.0091
10 10 15 -0.0348 -0.0063
10 10 16 1.4573 -0.0141
10 10 17 1.2530 -0.0059
10 10 18 -0.1330 -0.0039
10 10 19 -0.8259 0.0186
10 11 0 -0.0382 0.0044
10 11 1 -0.1259 -0.0114
10 11 2 0.3247 -0.0049
10 11 3 1.2384 -0.0107
10 11 4 1.1272 -0.0007
10 11 5 -1.5840 -0.0006
10 11 6 -3.6788 0.0055
10 11 7 0.2249 0.0031
10 11 8 3.7372 0.0023
10 11 9 1.9570 0.0012
10 11 10 -0.3949 -0.0042
10 11 11 -2.3505 -0.0041
10 11 12 -1.6647 0.0055
10 11 13 -0.3456 -0.0032
10 11 14 1.2797 -0.0102
10 11 15 1.1908 0.0031
10 11 16 0.6098 0.0048
10 11 17 -0.5063 0.0103
10 11 18 -1.1736 0.0125
10 11 19 -0.4235 -0.0096
10 12 0 0.1481 -0.0140
10 12 1 0.5078 -0.0226
10 12 2 0.6766 0.0054
10 12 3 -0.1669 0.0107
10 12 4 -2.4241 -0.0059
10 12 5 -2.1748 0.0081
10 12 6 2.4241 -0.0056
10 12 7 3.4112 0.0049
10 12 8 0.8539 0.0026
10 12 9 -2.3756 -0.0169
10 12 10 -3.5626 -0.0014
10 12 11 -0.2835 0.0152
10 12 12 1.9141 0.0011
10 12 13 2.1952 0.0020
10 12 14 0.4555 0.0027
10 12 15 -0.8175 -0.0017
10 12 16 -1.3937 0.0029
10 12 17 -0.4040 -0.0076
10 12 18 0.8185 -0.0084
10 13 0 0.1268 -0.0220
10 13 1 0.0752 0.0396
10 13 2 -1.0073 0.0058
10 13 3 -1.6886 -0.0336
10 13 4 0.2824 0.0147
10 13 5 3.0414 0.0136
10 13 6 1.7465 -0.0016
10 13 7 -0.9353 -0.0149
10 13 8 -3.6294 -0.0002
10 13 9 -1.7735 0.0144
10 13 10 2.2564 0.0084
10 13 11 2.4005 -0.0025
10 13 12 1.1010 -0.0035
10 13 13 -1.0893 -0.0107
10 13 14 -1.5701 -0.0060
10 13 15 -0.7087 -0.0022
10 13 16 0.5013 -0.0032
10 13 17 0.6948 0.0078
10 14 0 0.3472 -0.0051
10 14 1 -0.9479 0.0249
10 14 2 -0.6861 0.0113
10 14 3 1.7942 0.0070
10 14 4 2.0044 -0.0131
10 14 5 -0.1216 -0.0045
10 14 6 -1.7192 0.0010
10 14 7 -3.1074 0.0134
10 14 8 0.3614 -0.0042
10 14 9 3.1588 -0.0075
10 14 10 1.6836 -0.0016
10 14 11 -0.4373 -0.0065
10 14 12 -2.3270 -0.0116
10 14 13 -1.3167 0.0035
10 14 14 0.5321 0.0112
10 14 15 1.2280 0.0110
10 15 0 -0.6065 0.0424
10 15 1 0.3286 -0.0105
10 15 2 1.3249 -0.0234
10 15 3 -0.0141 -0.0012
10 15 4 -0.8455 0.0116
10 15 5 -1.3666 -0.0135
10 15 6 -1.3645 0.0008
10 15 7 1.8805 -0.0043
10 15 8 2.0667 -0.0011
10 15 9 0.0520 0.0028
10 15 10 -1.3224 0.0010
10 15 11 -1.7176 -0.0013
10 15 12 0.1154 0.0100
10 15 13 1.0526 0.0097
10 16 5 0.2512 0.0106
10 16 6 1.6742 -0.0067
10 16 7 0.5907 0.0017
10 16 8 -0.3100 0.0088
11 -5 0 1.1964 0.0184
11 -5 1 -0.6521 -0.0043
11 -5 2 -0.8143 0.0285
11 -5 3 -0.9173 -0.0149
11 -5 4 -0.2152 -0.0232
11 -5 5 1.2394 0.0177
11 -5 6 1.1841 -0.0097
11 -5 7 -1.0631 -0.0283
11 -4 0 -1.5832 -0.0435
11 -4 1 -1.3840 -0.0202
11 -4 2 -0.0304 0.0107
11 -4 3 1.2124 0.0211
11 -4 4 1.1476 -0.0149
11 -4 5 -0.0942 -0.0241
11 -4 6 -1.1794 0.0203
11 -4 7 0.1040 0.0159
11 -4 8 0.2352 0.0023
11 -4 9 -0.3889 -0.0011
11 -4 10 -0.5278 -0.0073
11 -3 0 -0.9519 0.0112
11 -3 1 1.5928 0.0368
11 -3 2 1.4472 0.0056
11 -3 3 -0.1866 -0.0135
11 -3 4 -0.3885 0.0028
11 -3 5 -0.5417 -0.0027
11 -3 6 -0.5780 -0.0086
11 -3 7 0.0838 0.0210
11 -3 8 0.3534 -0.0095
11 -3 9 -0.4650 -0.0101
11 -3 10 0.5408 0.0228
11 -3 11 1.2652 -0.0020
11 -3 12 0.0750 -0.0425
11 -2 0 1.9716 0.0000
11 -2 1 0.9869 -0.0108
11 -2 2 -0.9955 -0.0274
11 -2 3 -1.1627 -0.0121
11 -2 4 -0.0170 0.0277
11 -2 5 0.2628 0.0108
11 -2 6 0.1443 -0.0131
11 -2 7 -0.1879 -0.0074
11 -2 8 0.1693 0.0150
11 -2 9 1.5520 -0.0217
11 -2 10 0.6138 -0.0026
11 -2 11 -1.5238 0.0250
11 -2 12 -1.7354 -0.0128
11 -2 13 -0.1830 -0.0221
11 -2 14 1.0159 0.0282
11 -1 0 -0.2092 -0.0202
11 -1 1 -1.7676 -0.0005
11 -1 2 -0.7190 0.0316
11 -1 3 0.7451 0.0122
11 -1 4 0.0608 -0.0216
11 -1 5 -0.2139 0.0107
11 -1 6 0.3517 -0.0016
11 -1 7 1.0326 -0.0118
11 -1 8 0.4125 0.0010
11 -1 9 -1.1713 0.0165
11 -1 10 -1.7348 -0.0223
11 -1 11 -0.8029 -0.0038
11 -1 12 0.9876 0.0443
11 -1 13 1.8517 0.0112
11 -1 14 0.8999 -0.0531
11 -1 15 -0.4816 -0.0045
11 0 0 -1.3130 0.0539
11 0 1 -0.0831 0.0162
11 0 2 0.7749 -0.0322
11 0 3 0.4856 -0.0204
11 0 4 0.0397 0.0148
11 0 5 -0.0272 -0.0074
11 0 6 0.6310 0.0078
11 0 7 -0.3193 0.0004
11 0 8 -1.3104 -0.0064
11 0 9 -1.2590 0.0043
11 0 10 0.3698 0.0146
11 0 11 2.6413 -0.0235
11 0 12 1.9078 0.0002
11 0 13 -1.0342 0.0285
11 0 14 -2.1469 -0.0095
11 0 15 -1.1443 -0.0439
11 0 16 0.7934 0.0078
11 1 0 1.0066 -0.0266
11 1 1 1.4068 -0.0058
11 1 2 0.1748 -0.0046
11 1 3 -0.3032 0.0060
11 1 4 0.0794 0.0001
11 1 5 0.3263 -0.0004
11 1 6 -1.0348 -0.0019
11 1 7 -1.0184 0.0149
11 1 8 0.0898 -0.0143
11 1 9 1.8692 -0.0013
11 1 10 2.1073 0.0170
11 1 11 -0.7120 0.0071
11 1 12 -2.4850 -0.0277
11 1 13 -1.4057 -0.0122
11 1 14 -0.0090 0.0221
11 1 15 1.5477 0.0188
11 1 16 1.2490 -0.0278
11 1 17 -0.0050 0.0005
11 2 0 0.8247 -0.0011
11 2 1 -0.6469 0.0198
11 2 2 -0.5775 0.0053
11 2 3 0.0175 -0.0037
11 2 4 -0.1369 0.0097
11 2 5 -1.0328 -0.0066
11 2 6 -0.0348 0.0053
11 2 7 0.9725 -0.0031
11 2 8 1.3339 0.0091
11 2 9 0.5176 -0.0030
11 2 10 -1.5464 -0.0122
11 2 11 -2.3860 -0.0044
11 2 12 -0.5639 0.0088
11 2 13 2.0402 -0.0109
11 2 14 2.6057 -0.0027
11 2 15 -0.0745 0.0154
11 2 16 -1.5321 0.0268
11 2 17 -1.0240 -0.0115
11 3 0 -1.5753 0.0158
11 3 1 -0.7321 -0.0446
11 3 2 0.4555 -0.0013
11 3 3 -0.3119 0.0472
11 3 4 -0.7328 -0.0125
11 3 5 0.6555 -0.0118
11 3 6 1.2987 -0.0073
11 3 7 0.7847 -0.0051
11 3 8 -0.6213 -0.0017
11 3 9 -2.1297 0.0045
11 3 10 -1.3020 -0.0086
11 3 11 1.5891 0.0070
11 3 12 2.8702 0.0090
11 3 13 0.5805 0.0053
11 3 14 -2.0896 0.0012
11 3 15 -1.4039 0.0059
11 3 16 -0.4130 -0.0078
11 3 17 0.5277 -0.0100
11 3 18 1.0898 -0.0148
11 4 0 0.5859 0.0076
11 4 1 0.6579 -0.0121
11 4 2 -0.3394 0.0101
11 4 3 -0.2110 -0.0119
11 4 4 0.8174 -0.0135
11 4 5 1.5837 -0.0038
11 4 6 0.0407 0.0146
11 4 7 -2.0514 -0.0071
11 4 8 -1.8114 0.0032
11 4 9 0.6032 0.0110
11 4 10 2.0952 0.0089
11 4 11 1.9051 -0.0018
11 4 12 -0.7514 -0.0037
11 4 13 -2.9552 -0.0054
11 4 14 -1.1638 0.0035
11 4 15 1.0908 -0.0096
11 4 16 2.0201 -0.0183
11 4 17 0.8655 -0.0102
11 4 18 -1.1401 0.0282
11 5 0 0.1957 -0.0291
11 5 1 -0.5010 -0.0119
11 5 2 0.1655 0.0059
11 5 3 1.3125 -0.0101
11 5 4 0.8240 -0.0001
11 5 5 -1.7263 0.0279
11 5 6 -2.1938 -0.0119
11 5 7 -0.5471 0.0073
11 5 8 2.0282 0.0105
11 5 9 2.2794 -0.0122
11 5 10 0.6140 -0.0143
11 5 11 -2.4486 0.0002
11 5 12 -2.6444 0.0045
11 5 13 0.8477 0.0002
11 5 14 2.5261 -0.0148
11 5 15 1.2803 0.0025
11 5 16 -0.8664 0.0138
11 5 17 -1.4893 0.0171
11 5 18 -0.1539 0.0091
11 6 0 -0.9342 -0.0185
11 6 1 0.6829 0.0499
11 6 2 1.2660 0.0169
11 6 3 -0.7529 -0.0237
11 6 4 -2.2725 0.0025
11 6 5 -1.1304 -0.0054
11 6 6 0.9474 0.0094
11 6 7 3.4596 -0.0018
11 6 8 1.3185 -0.0069
11 6 9 -1.8341 -0.0087
11 6 10 -3.0531 0.0013
11 6 11 -0.7769 0.0063
11 6 12 2.0422 0.0016
11 6 13 2.3158 0.0024
11 6 14 0.1613 0.0078
11 6 15 -1.9211 -0.0062
11 6 16 -1.5606 0.0073
11 6 17 0.2014 0.0097
11 6 18 0.8338 -0.0210
11 6 19 1.0804 -0.0156
11 7 0 1.0947 0.0025
11 7 1 0.6857 0.0400
11 7 2 -1.9531 -0.0139
11 7 3 -1.8607 -0.0199
11 7 4 1.0868 0.0067
11 7 5 2.7368 0.0169
11 7 6 2.0996 -0.0126
11 7 7 -1.6114 0.0004
11 7 8 -2.7358 -0.0030
11 7 9 -1.9456 0.0018
11 7 10 1.2017 0.0065
11 7 11 2.6247 0.0009
11 7 12 1.3116 -0.0040
11 7 13 -1.2397 0.0005
11 7 14 -2.1213 0.0044
11 7 15 -0.4856 0.0046
11 7 16 1.2346 -0.0117
11 7 17 0.9942 -0.0106
11 7 18 0.4599 0.0024
11 8 0 -0.1380 0.0187
11 8 1 -1.6234 -0.0456
11 8 2 -0.4432 -0.0024
11 8 3 2.2846 0.0337
11 8 4 2.4852 0.0044
11 8 5 -0.4365 -0.0275
11 8 6 -3.4217 0.0043
11 8 7 -2.1171 -0.0021
11 8 8 0.3734 -0.0022
11 8 9 3.3307 0.0031
11 8 10 1.8562 0.0094
11 8 11 -0.6948 0.0016
11 8 12 -2.0566 -0.0072
11 8 13 -1.2382 -0.0025
11 8 14 0.5352 0.0038
11 8 15 1.3350 -0.0061
11 8 16 0.5335 -0.0057
11 8 17 0.0634 -0.0006
11 8 18 -1.0019 0.0065
11 9 0 -0.6153 0.0210
11 9 1 0.5923 -0.0089
11 9 2 2.3649 -0.0253
11 9 3 1.0104 0.0031
11 9 4 -3.1011 0.0050
11 9 5 -3.1799 0.0036
11 9 6 0.9911 -0.0083
11 9 7 2.8446 0.0057
11 9 8 2.3830 0.0008
11 9 9 -0.7947 0.0073
11 9 10 -1.8223 0.0059
11 9 11 -1.5778 -0.0093
11 9 12 0.0151 -0.0088
11 9 13 0.8456 0.0016
11 9 14 0.9887 -0.0060
11 9 15 0.3301 0.0047
11 9 16 -0.3469 0.0140
11 9 17 -1.0435 0.0055
11 9 18 -0.0770 0.0024
11 10 0 1.2159 0.0001
11 10 1 0.9009 0.0055
11 10 2 -1.0706 0.0028
11 10 3 -2.9520 -0.0026
11 10 4 -1.0128 0.0018
11 10 5 2.4284 -0.0021
11 10 6 3.3395 0.0113
11 10 7 0.5241 -0.0018
11 10 8 -3.1984 0.0007
11 10 9 -2.1906 -0.0018
11 10 10 -0.0216 -0.0111
11 10 11 1.7017 -0.0023
11 10 12 0.9814 0.0093
11 10 13 0.5150 0.0004
11 10 14 -0.3493 0.0063
11 10 15 -0.7801 0.0055
11 10 16 -0.4688 -0.0019
11 10 17 0.3647 -0.0076
11 10 18 0.1971 -0.0179
11 11 0 -0.6298 -0.0005
11 11 1 -1.8007 -0.0055
11 11 2 -1.3462 0.0059
11 11 3 0.8698 0.0021
11 11 4 3.1642 -0.0053
11 11 5 2.1641 -0.0006
11 11 6 -2.8038 -0.0027
11 11 7 -3.6367 0.0061
11 11 8 0.2686 0.0006
11 11 9 1.9651 -0.0013
11 11 10 1.7589 -0.0047
11 11 11 -0.0647 -0.0034
11 11 12 -0.3351 0.0084
11 11 13 -0.7054 0.0075
11 11 14 -0.4652 -0.0105
11 11 15 -0.2637 -0.0080
11 11 16 0.2568 -0.0078
11 11 17 0.3643 -0.0008
11 12 0 -1.0382 -0.0073
11 12 1 0.4255 -0.0091
11 12 2 1.8430 0.0014
11 12 3 2.1157 0.0097
11 12 4 -0.2821 -0.0029
11 12 5 -3.5125 0.0040
11 12 6 -1.8188 0.0013
11 12 7 1.3339 -0.0093
11 12 8 2.8497 0.0058
11 12 9 1.5132 -0.0037
11 12 10 -1.7029 -0.0111
11 12 11 -1.5123 0.0055
11 12 12 -0.5638 0.0033
11 12 13 0.3704 -0.0003
11 12 14 0.3105 0.0042
11 12 15 0.5673 -0.0036
11 12 16 0.1538 0.0089
11 13 0 0.5663 -0.0289
11 13 1 1.6142 0.0031
11 13 2 0.4153 0.0329
11 13 3 -2.1476 -0.0113
11 13 4 -2.4103 -0.0156
11 13 5 0.4031 0.0031
11 13 6 2.1326 0.0078
11 13 7 2.4821 -0.0073
11 13 8 -0.7355 -0.0153
11 13 9 -2.7508 0.0043
11 13 10 -0.5494 0.0181
11 13 11 0.5310 0.0083
11 13 12 0.8803 0.0027
11 13 13 0.3203 -0.0052
11 13 14 0.2024 -0.0064
11 13 15 -0.2074 0.0024
11 14 1 -0.8698 0.0069
11 14 2 -1.8608 -0.0061
11 14 3 -0.2161 0.0047
11 14 4 1.3830 0.0030
11 14 5 1.4685 -0.0050
11 14 6 1.2528 -0.0133
11 14 7 -1.7995 0.0127
11 14 8 -2.1690 0.0159
11 14 9 0.1596 0.0009
11 14 10 1.2264 0.0018
11 14 11 1.3233 0.0002
11 14 12 -0.2004 -0.0177
11 14 13 -0.6356 -0.0135
11 15 5 -0.2480 0.0047
11 15 6 -1.8794 0.0042
11 15 7 -0.4006 -0.0009
11 15 8 0.8355 -0.0004
11 15 9 0.9868 -0.0039
12 -3 0 -0.4671 -0.0229
12 -3 1 -0.0306 0.0003
12 -3 2 0.2537 0.0221
12 -3 3 -0.5787 -0.0156
12 -3 4 -0.3455 -0.0043
12 -3 5 0.9472 0.0139
12 -3 6 0.6052 -0.0038
12 -3 7 -0.5266 0.0102
12 -2 0 -0.1680 -0.0031
12 -2 1 -0.0062 -0.0039
12 -2 2 -0.1777 0.0010
12 -2 3 -0.0586 -0.0119
12 -2 4 0.9444 -0.0043
12 -2 5 0.3702 0.0225
12 -2 6 -0.6763 0.0066
12 -2 7 -0.9574 -0.0245
12 -2 8 -0.7804 0.0088
12 -2 9 0.6583 -0.0002
12 -2 10 1.7204 -0.0181
12 -1 0 0.3187 -0.0199
12 -1 1 -0.0208 -0.0006
12 -1 2 0.3248 0.0076
12 -1 3 1.1256 0.0208
12 -1 4 -0.2145 -0.0060
12 -1 5 -1.4861 -0.0125
12 -1 6 -1.1695 0.0039
12 -1 7 0.9079 -0.0012
12 -1 8 1.9288 -0.0107
12 -1 9 0.9036 0.0270
12 -1 10 -0.7232 -0.0018
12 -1 11 -1.6813 -0.0398
12 -1 12 -0.9396 0.0066
12 0 0 0.1045 0.0322
12 0 1 0.5592 0.0491
12 0 2 0.0036 -0.0013
12 0 3 -0.9924 -0.0314
12 0 4 -0.9896 0.0056
12 0 5 -0.3481 -0.0048
12 0 6 1.7837 -0.0041
12 0 7 1.4113 0.0194
12 0 8 -0.2903 0.0014
12 0 9 -1.5478 -0.0251
12 0 10 -1.8934 0.0252
12 0 11 -0.1017 0.0019
12 0 12 1.8374 -0.0373
12 0 13 1.4474 0.0167
12 1 0 -0.3005 0.0054
12 1 1 -0.2714 -0.0268
12 1 2 -0.8405 -0.0166
12 1 3 -0.7434 0.0069
12 1 4 0.7188 -0.0024
12 1 5 2.3191 0.0064
12 1 6 0.2040 -0.0056
12 1 7 -1.3669 0.0040
12 1 8 -1.8119 0.0006
12 1 9 -0.7481 -0.0116
12 1 10 1.7643 -0.0069
12 1 11 2.1436 0.0305
12 1 12 -0.0584 0.0051
12 1 13 -1.1810 -0.0335
12 1 14 -0.8830 -0.0061
12 2 0 0.0230 -0.0360
12 2 1 -0.4523 -0.0175
12 2 2 0.1162 0.0109
12 2 3 1.4059 0.0007
12 2 4 1.5459 0.0126
12 2 5 -0.9229 -0.0040
12 2 6 -1.8100 0.0051
12 2 7 -1.2581 -0.0062
12 2 8 0.8073 -0.0027
12 2 9 1.9476 0.0161
12 2 10 1.0412 0.0062
12 2 11 -0.7108 -0.0219
12 2 12 -1.7695 0.0131
12 2 13 -0.9656 0.0101
12 2 14 0.9761 -0.0300
12 2 15 0.8820 -0.0196
12 3 0 0.0379 0.0245
12 3 1 0.3249 0.0032
12 3 2 1.4014 -0.0266
12 3 3 0.5788 0.0232
12 3 4 -1.9992 0.0156
12 3 5 -1.9783 0.0040
12 3 6 -0.0420 -0.0111
12 3 7 1.9953 -0.0064
12 3 8 1.5661 -0.0022
12 3 9 0.0688 0.0062
12 3 10 -1.5162 -0.0093
12 3 11 -1.8102 -0.0046
12 3 12 0.5442 -0.0014
12 3 13 1.8409 -0.0021
12 3 14 -0.1793 0.0036
12 3 15 -0.4110 0.0134
12 4 0 0.6821 0.0220
12 4 1 0.8438 0.0100
12 4 2 -0.9555 0.0060
12 4 3 -2.0014 -0.0017
12 4 4 -1.0864 -0.0053
12 4 5 1.1608 -0.0268
12 4 6 2.9090 0.0096
12 4 7 0.9852 0.0027
12 4 8 -1.6699 -0.0062
12 4 9 -1.9722 -0.0004
12 4 10 -0.6526 0.0066
12 4 11 1.2728 0.0031
12 4 12 1.5098 0.0046
12 4 13 -0.3592 0.0010
12 4 14 -0.7109 0.0095
12 4 15 -0.4095 0.0077
12 4 16 0.1984 -0.0041
12 5 0 0.0600 0.0062
12 5 1 -1.7571 -0.0007
12 5 2 -1.5484 0.0081
12 5 3 0.6577 -0.0065
12 5 4 2.8270 -0.0348
12 5 5 1.9989 0.0242
12 5 6 -1.1946 0.0053
12 5 7 -2.8226 -0.0002
12 5 8 -1.2814 0.0141
12 5 9 0.7327 0.0030
12 5 10 1.9510 -0.0114
12 5 11 0.9918 0.0001
12 5 12 -1.0904 0.0029
12 5 13 -1.0323 0.0053
12 5 14 0.3028 -0.0087
12 5 15 0.8390 -0.0211
12 5 16 -0.3317 -0.0109
12 6 0 -1.7557 -0.0305
12 6 1 -0.1741 -0.0164
12 6 2 2.5283 0.0251
12 6 3 2.1135 -0.0017
12 6 4 -0.5821 0.0030
12 6 5 -2.3448 -0.0133
12 6 6 -2.6328 0.0099
12 6 7 0.1835 0.0032
12 6 8 2.6426 0.0003
12 6 9 2.0931 -0.0083
12 6 10 -0.7389 -0.0052
12 6 11 -1.6807 0.0013
12 6 12 -0.5613 -0.0030
12 6 13 0.5952 -0.0074
12 6 14 0.7260 0.0061
12 6 15 -0.4096 0.0061
12 6 16 -0.3183 0.0074
12 7 0 0.8643 -0.0398
12 7 1 2.7131 -0.0085
12 7 2 0.4203 0.0032
12 7 3 -2.8169 -0.0041
12 7 4 -2.5947 -0.0038
12 7 5 0.0267 0.0250
12 7 6 2.7084 -0.0133
12 7 7 2.1102 -0.0004
12 7 8 0.1633 -0.0043
12 7 9 -2.0358 -0.0031
12 7 10 -1.3681 0.0085
12 7 11 0.1840 0.0023
12 7 12 0.9469 -0.0065
12 7 13 0.4717 0.0031
12 7 14 -0.6053 0.0095
12 7 15 -0.2287 0.0096
12 7 16 0.5219 -0.0102
12 8 0 1.0366 0.0241
12 8 1 -1.4680 0.0057
12 8 2 -2.8932 -0.0183
12 8 3 -0.6583 0.0071
12 8 4 2.5380 0.0354
12 8 5 2.6696 -0.0114
12 8 6 0.0442 -0.0008
12 8 7 -1.5007 -0.0135
12 8 8 -2.4762 -0.0015
12 8 9 -0.1810 0.0034
12 8 10 1.4086 0.0016
12 8 11 1.0649 0.0050
12 8 12 -0.1749 0.0057
12 8 13 -0.5789 -0.0050
12 8 14 -0.0213 -0.0068
12 8 15 0.3290 -0.0061
12 8 16 -0.1855 0.0039
12 9 0 -1.4958 0.0203
12 9 1 -1.4321 0.0520
12 9 2 1.0592 -0.0047
12 9 3 3.4488 -0.0194
12 9 4 1.0141 -0.0128
12 9 5 -2.6255 0.0061
12 9 6 -2.1913 -0.0127
12 9 7 -0.2422 0.0119
12 9 8 1.7331 -0.0029
12 9 9 0.9449 -0.0057
12 9 10 0.1833 0.0073
12 9 11 -0.5605 0.0074
12 9 12 -0.2377 -0.0050
12 9 13 0.0422 -0.0056
12 9 14 -0.0499 -0.0082
12 9 15 -0.2213 0.0020
12 9 16 0.0994 0.0089
12 10 0 0.6035 0.0114
12 10 1 2.0829 -0.0107
12 10 2 1.7498 -0.0030
12 10 3 -1.1481 -0.0040
12 10 4 -2.7361 -0.0013
12 10 5 -1.2333 -0.0146
12 10 6 1.4080 0.0127
12 10 7 2.2986 0.0019
12 10 8 0.1644 0.0066
12 10 9 -0.7796 0.0038
12 10 10 -1.0598 -0.0029
12 10 11 0.1206 -0.0105
12 10 12 0.1325 -0.0015
12 10 13 -0.0941 0.0050
12 10 14 0.0490 0.0087
12 10 15 0.2227 -0.0001
12 11 0 1.2691 0.0043
12 11 1 -0.1805 -0.0253
12 11 2 -1.8844 -0.0096
12 11 3 -2.0195 0.0156
12 11 4 0.2364 -0.0011
12 11 5 2.9593 0.0033
12 11 6 1.2317 -0.0055
12 11 7 -1.7247 0.0064
12 11 8 -1.1450 0.0014
12 11 9 -0.0713 0.0070
12 11 10 0.7463 -0.0029
12 11 11 -0.1814 -0.0130
12 11 12 -0.1206 -0.0013
12 11 13 0.2549 0.0160
12 11 14 0.4129 0.0014
12 12 0 -1.2496 -0.0171
12 12 1 -1.5756 -0.0180
12 12 2 -0.3089 -0.0017
12 12 3 1.5271 0.0097
12 12 4 1.9906 0.0079
12 12 5 -0.2507 0.0027
12 12 6 -1.3767 0.0133
12 12 7 -1.1449 -0.0122
12 12 8 0.0718 -0.0055
12 12 9 1.3300 0.0014
12 12 10 0.0847 -0.0063
12 12 11 -0.1884 0.0000
12 12 12 -0.0418 0.0052
12 12 13 0.2749 -0.0073
12 13 3 0.6116 0.0159
12 13 4 -1.1825 -0.0103
12 13 5 -1.1604 -0.0091
12 13 6 -0.5499 -0.0045
12 13 7 1.2134 0.0052
12 13 8 0.9530 -0.0095
12 13 9 -0.7524 -0.0134
12 13 10 -0.1691 0.0060
12 13 11 0.1303 0.0138
13 0 1 0.7466 0.0263
13 0 2 1.1923 0.0200
13 0 3 0.0346 -0.0237
13 0 4 -0.6359 -0.0065
13 0 5 -1.4272 0.0115
13 0 6 0.1660 -0.0202
13 0 7 1.1677 0.0067
13 1 0 0.6244 0.0361
13 1 1 0.4886 -0.0060
13 1 2 -0.1157 -0.0341
13 1 3 -1.2007 0.0061
13 1 4 -1.4094 0.0096
13 1 5 1.2828 0.0048
13 1 6 1.3330 0.0061
13 1 7 0.2054 -0.0075
13 1 8 -0.6117 0.0025
13 1 9 -0.9413 0.0025
13 2 0 0.0767 -0.0089
13 2 1 -0.6586 -0.0267
13 2 2 -1.2326 0.0044
13 2 3 -0.1095 0.0047
13 2 4 1.6961 0.0068
13 2 5 0.8429 -0.0096
13 2 6 -0.0154 -0.0013
13 2 7 -1.3219 0.0093
13 2 8 -0.8735 -0.0211
13 2 9 0.2224 -0.0039
13 2 10 0.6532 0.0337
13 2 11 0.6298 -0.0150
13 3 0 -0.5622 -0.0039
13 3 1 -0.6883 0.0234
13 3 2 0.5322 -0.0054
13 3 3 1.7459 -0.0090
13 3 4 0.6289 -0.0050
13 3 5 -1.0071 0.0153
13 3 6 -1.9460 0.0067
13 3 7 0.0408 -0.0059
13 3 8 0.7641 0.0015
13 3 9 0.6208 0.0054
13 3 10 0.7983 -0.0027
13 3 11 -0.2525 0.0021
13 3 12 -1.0192 -0.0006
13 4 0 0.0204 -0.0017
13 4 1 1.3559 0.0105
13 4 2 0.9203 0.0080
13 4 3 -0.4750 0.0000
13 4 4 -1.3521 0.0141
13 4 5 -1.5558 -0.0178
13 4 6 0.5909 -0.0051
13 4 7 1.6051 0.0059
13 4 8 1.0085 -0.0055
13 4 9 -0.2082 0.0012
13 4 10 -1.0098 -0.0009
13 4 11 -0.7183 -0.0099
13 4 12 0.2341 0.0038
13 4 13 -0.0020 0.0005
13 5 0 1.4130 -0.0087
13 5 1 0.1222 -0.0078
13 5 2 -1.3372 0.0029
13 5 3 -1.6114 0.0179
13 5 4 -0.2282 -0.0253
13 5 5 1.8669 -0.0041
13 5 6 1.6241 0.0018
13 5 7 -0.1919 -0.0020
13 5 8 -1.3361 0.0106
13 5 9 -0.8827 0.0086
13 5 10 -0.1156 -0.0067
13 5 11 0.3667 -0.0032
13 5 12 0.4049 0.0003
13 5 13 0.2605 0.0071
13 6 0 -0.9910 0.0219
13 6 1 -1.8357 -0.0230
13 6 2 -0.1699 -0.0040
13 6 3 1.5820 0.0075
13 6 4 1.3122 0.0174
13 6 5 0.3945 -0.0075
13 6 6 -0.8648 0.0027
13 6 7 -1.7605 -0.0022
13 6 8 -0.6001 0.0043
13 6 9 1.1637 0.0008
13 6 10 0.8865 -0.0090
13 6 11 0.0028 0.0046
13 6 12 -0.1040 0.0080
13 6 13 -0.1470 -0.0113
13 7 0 -1.1068 0.0141
13 7 1 0.8131 -0.0052
13 7 2 2.0616 -0.0078
13 7 3 0.5275 -0.0038
13 7 4 -1.2900 -0.0162
13 7 5 -1.5451 0.0182
13 7 6 -0.3791 -0.0042
13 7 7 0.7524 0.0007
13 7 8 1.3444 -0.0056
13 7 9 0.0855 -0.0125
13 7 10 -0.5947 0.0094
13 7 11 -0.0951 0.0131
13 7 12 0.0770 -0.0102
13 7 13 0.0004 -0.0113
13 8 0 1.4458 -0.0242
13 8 1 1.0763 0.0024
13 8 2 -1.0024 0.0058
13 8 3 -1.9674 -0.0199
13 8 4 -0.3405 0.0072
13 8 5 1.1066 0.0016
13 8 6 0.7157 0.0192
13 8 7 0.6822 -0.0070
13 8 8 -0.4909 -0.0079
13 8 9 -0.8269 0.0050
13 8 10 -0.0827 0.0024
13 8 11 0.4247 -0.0052
13 8 12 -0.0313 0.0045
13 8 13 -0.4496 0.0103
13 9 0 -0.1445 -0.0414
13 9 1 -1.0038 0.0315
13 9 2 -1.4207 0.0313
13 9 3 0.6508 0.0014
13 9 4 1.8978 -0.0124
13 9 5 0.2639 0.0091
13 9 6 -0.8393 -0.0181
13 9 7 -0.8171 0.0091
13 9 8 0.2389 0.0101
13 9 9 0.2332 -0.0045
13 9 10 0.2086 -0.0101
13 9 11 -0.3411 -0.0015
13 9 12 -0.2987 0.0058
13 9 13 0.4658 0.0057
13 10 1 -0.0553 0.0006
13 10 2 1.3852 -0.0102
13 10 3 1.0298 -0.0031
13 10 4 -0.4542 0.0162
13 10 5 -1.0789 -0.0127
13 10 6 -0.4547 -0.0030
13 10 7 0.5967 -0.0086
13 10 8 0.2086 0.0060
13 10 9 0.2018 0.0005
13 10 10 -0.3939 0.0007
13 10 11 -0.0453 0.0017
13 10 12 0.4739 -0.0048
13 11 4 -1.3076 0.0042
13 11 5 0.2456 -0.0003
13 11 6 1.1815 -0.0108
13 11 7 -0.1810 0.0050
13 11 8 -0.4226 -0.0082
13 11 9 -0.1385 0.0074
13 11 10 0.5291 0.0172
0 0 0 0.0 0.0
;
loop_
  _refln_index_h
  _refln_index_k
  _refln_index_l
  _refln_F_squared_meas
  _refln_F_squared_sigma
 -1 0 0 10 0.9
 -1 0 0 11.2 1.4
 -1 0 0 10.7 1.2
 -1 0 0 10.5 1.6
 1 0 0 10.8 1.4
 1 0 0 10.3 1.4
 1 0 0 11.5 0.9
 -2 0 0 1065.09 36.8
 -2 0 0 1034.8 35.8
 -2 0 0 1035.7 36.9
 -2 0 0 977.7 34.8
 2 0 0 1044.2 36.7
 2 0 0 1071.79 37
 2 0 0 1015.7 34.9
 -3 0 0 3.4 1.8
 -3 0 0 3.2 1.8
 -3 0 0 2.3 1.5
 3 0 0 2.8 1.5
 3 0 0 4.8 1.4
 3 0 0 4.8 2.3
 -4 0 0 3.6 2.1
 -4 0 0 4.7 3.4
 4 0 0 5.8 2.5
 4 0 0 6.2 1.6
 -5 0 0 38.9 6.1
 -5 0 0 38.4 4.9
 5 0 0 40.1 5.1
 5 0 0 39.7 3.3
 -6 0 0 31.8 6.8
 -6 0 0 34.8 5.4
 -6 0 0 29.8 6.2
 6 0 0 37.8 5.3
 -7 0 0 2.1 1.9
 -7 0 0 3.6 2.7
 -7 0 0 2.5 1.9
 7 0 0 2.5 2.4
 7 0 0 1 2.2
 7 0 0 1.6 1.6
 7 0 0 0 2.7
 7 0 0 0.1 1.7
 -8 0 0 38.6 3.4
 8 0 0 32.1 3.6
 8 0 0 33.4 2.9
 8 0 0 35.5 4.1
 8 0 0 27.5 3
 8 0 0 25.9 5.9
 8 0 0 33.3 2.8
 8 0 0 32.6 3.8
 8 0 0 30.4 2.7
 -9 0 0 -1.3 2.7
 -9 0 0 -0.2 2
 9 0 0 4 2.7
 9 0 0 0.6 1.6
 9 0 0 1.6 2.8
 9 0 0 0.2 1.7
 9 0 0 -0.7 1.8
 9 0 0 4.3 3.6
 -10 0 0 16.5 2.7
 -10 0 0 23.9 3.9
 10 0 0 16 5.5
 10 0 0 10.7 2.3
 10 0 0 13.3 1.8
 10 0 0 16.5 2.8
 -11 0 0 11.3 1.7
 -11 0 0 10.3 2.4
 11 0 0 12.1 2.8
 11 0 0 14.7 1.8
 11 0 0 13 1.5
 -12 0 0 2.7 1.2
 -12 0 0 3.4 3
 12 0 0 1.9 1
 12 0 0 5.9 1.7
 12 0 0 2.6 1.4
 12 -1 0 3.3 1.4
 12 -1 0 2.4 1.1
 -12 1 0 5.2 1.2
 -12 1 0 5.1 1.8
 11 -1 0 5.7 2.3
 11 -1 0 4.1 1.4
 11 -1 0 4.4 1.8
 -11 1 0 5.7 1.5
 -11 1 0 4.1 2.7
 10 -1 0 8.5 2.5
 10 -1 0 2.3 1.5
 10 -1 0 1 2.9
 10 -1 0 2.4 1.6
 10 -1 0 4.8 2.5
 -10 1 0 1 2.4
 -10 1 0 2.4 1.7
 9 -1 0 14.9 2.9
 9 -1 0 14.9 5
 9 -1 0 14 2.1
 9 -1 0 18.6 2.1
 9 -1 0 19 3
 9 -1 0 19.2 2.3
 9 -1 0 19 3.2
 -9 1 0 10.3 3.2
 -9 1 0 19.4 2.5
 8 -1 0 4.6 2.3
 8 -1 0 4.1 1.8
 8 -1 0 2.4 1.7
 8 -1 0 2.1 2.8
 8 -1 0 0.7 3
 -8 1 0 2.7 2.1
 -8 1 0 0.9 2.6
 -8 1 0 1.9 3.4
 7 -1 0 43.8 6.8
 7 -1 0 42.1 3.9
 7 -1 0 38 2.7
 7 -1 0 43.3 3.7
 7 -1 0 40.7 2.8
 7 -1 0 39.9 3
 7 -1 0 40.4 3.9
 -7 1 0 41.8 3.6
 -7 1 0 44.5 10.7
 6 -1 0 32 3
 6 -1 0 30.9 5.4
 -6 1 0 40.3 5.8
 -6 1 0 34.6 6.9
 5 -1 0 6 3.1
 -5 1 0 3.3 2.2
 -5 1 0 4.2 2.7
 -5 1 0 4.9 2.6
 4 -1 0 375.66 17.5
 4 -1 0 359.86 18
 4 -1 0 382.86 16.4
 -4 1 0 401.26 19
 -4 1 0 393.76 17
 -4 1 0 371.46 19.8
 3 -1 0 624.64 24.9
 3 -1 0 657.83 21.6
 3 -1 0 637.64 24.1
 3 -1 0 637.14 25.5
 -3 1 0 625.94 26
 -3 1 0 664.53 26.1
 -3 1 0 667.13 24.6
 -3 1 0 643.14 27.2
 2 -1 0 10.5 2.3
 2 -1 0 6.5 2.2
 2 -1 0 4.6 1.5
 -2 1 0 5.9 1.8
 -2 1 0 5.1 1.7
 -2 1 0 8.5 2.4
 1 -1 0 638.04 22.2
 1 -1 0 601.24 21.3
 1 -1 0 596.54 21.7
 -1 1 0 587.84 21.8
 -1 1 0 665.83 22.3
 -1 1 0 607.94 22.5
 0 -1 0 85.89 3.5
 0 -1 0 83.89 3.3
 0 -1 0 81.39 3.3
 0 -1 0 83.39 3
 0 1 0 82.89 3
 0 1 0 82.89 3.3
 0 1 0 79.49 3
 -1 -1 0 174.88 6.7
 -1 -1 0 184.28 7.1
 -1 -1 0 182.08 6.9
 -1 -1 0 183.28 7.2
 1 1 0 179.68 6.9
 1 1 0 188.18 7
 -2 -1 0 427.06 15.7
 -2 -1 0 425.96 15.8
 2 1 0 432.16 15.7
 2 1 0 428.66 15.9
 2 1 0 433.56 17
 -3 -1 0 381.16 14.7
 -3 -1 0 376.36 16.5
 -3 -1 0 378.86 15.2
 -3 -1 0 373.26 16.6
 3 1 0 390.96 14.7
 3 1 0 393.16 16.7
 3 1 0 379.36 15.2
 -4 -1 0 4.4 2.2
 -4 -1 0 4 2
 -4 -1 0 4.9 1.6
 -4 -1 0 4.4 1.9
 4 1 0 6.2 1.9
 4 1 0 3.9 2.4
 4 1 0 3.5 1.7
 -5 -1 0 78.89 6.6
 5 1 0 75.19 6.4
 5 1 0 77.79 5.5
 -6 -1 0 32.2 4
 -6 -1 0 37.9 5.2
 6 1 0 27.3 3.6
 6 1 0 33.2 2.8
 6 1 0 32.8 5.1
 -7 -1 0 194.78 18.2
 -7 -1 0 178.18 12.5
 -7 -1 0 167.98 7.1
 -7 -1 0 185.78 10.6
 7 1 0 163.48 7.5
 7 1 0 193.58 12.1
 7 1 0 177.78 7.9
 7 1 0 172.28 6.9
 -8 -1 0 -4.7 2.4
 -8 -1 0 4.6 2
 8 1 0 4.4 2.6
 8 1 0 2 1.7
 8 1 0 1.8 1.7
 8 1 0 0.1 2.7
 8 1 0 2.7 2.5
 8 1 0 1.3 2
 -9 -1 0 -1.4 4.1
 -9 -1 0 0.4 1.9
 9 1 0 -0.2 1.7
 9 1 0 -2.6 1.8
 9 1 0 -0.3 1.9
 9 1 0 -0.4 3
 9 1 0 -1.1 1.7
 9 1 0 3.2 2.9
 9 1 0 2.8 2.6
 -10 -1 0 -0.2 2.6
 -10 -1 0 -1.3 1.8
 10 1 0 0.6 2
 10 1 0 5.1 4.5
 10 1 0 -0.3 3.3
 10 1 0 -0.6 1.7
 10 1 0 -0.2 1.7
 -11 -1 0 7.7 2.6
 -11 -1 0 8.7 1.8
 11 1 0 9.4 1.7
 11 1 0 5.9 1.3
 -12 -1 0 7.8 2.2
 -12 -1 0 6.1 1.3
 12 1 0 8.1 1.3
 12 1 0 8.8 1.3
 -13 -1 0 0.2 1.7
 -13 -1 0 1.3 0.8
 13 1 0 0.8 1.1
 12 -2 0 1.3 1.3
 -12 2 0 -0.2 1.1
 -12 2 0 -0.9 1.6
 11 -2 0 2.3 1.3
 11 -2 0 2.7 1.8
 11 -2 0 1.7 1.7
 -11 2 0 2.6 2.1
 -11 2 0 4.1 1.8
 10 -2 0 19.5 3
 10 -2 0 18.1 1.9
 10 -2 0 12.2 2
 10 -2 0 16.9 2
 -10 2 0 12.8 2.8
 -10 2 0 22.5 2.3
 9 -2 0 7.5 3
 9 -2 0 9.9 2.7
 9 -2 0 3 1.8
 9 -2 0 2.2 1.6
 9 -2 0 6.5 2.3
 9 -2 0 -0.6 3
 9 -2 0 2.6 1.8
 -9 2 0 0.1 2.6
 -9 2 0 3.9 2
 8 -2 0 7.4 2.7
 8 -2 0 7.5 3.1
 8 -2 0 5.5 4
 8 -2 0 4.9 1.7
 8 -2 0 4 1.9
 8 -2 0 6.7 2.6
 -8 2 0 3.3 2.7
 -8 2 0 4.7 2
 7 -2 0 4 2.2
 7 -2 0 2.4 1.6
 7 -2 0 4.8 2.8
 7 -2 0 3.9 1.7
 7 -2 0 4.2 3
 7 -2 0 4.7 1.7
 7 -2 0 6.7 2.6
 -7 2 0 2 3.6
 -7 2 0 -2 3.9
 -7 2 0 4 2
 6 -2 0 -1.9 1.5
 6 -2 0 1.3 2.5
 6 -2 0 -0.3 2
 6 -2 0 -0.7 1.4
 6 -2 0 0.4 2.1
 -6 2 0 -1.3 2
 -6 2 0 -2.6 2
 5 -2 0 1.3 2.6
 5 -2 0 1.4 2.5
 5 -2 0 2.1 1.6
 -5 2 0 0.9 1.9
 -5 2 0 1 2
 -5 2 0 4 3.4
 4 -2 0 127.89 9.1
 4 -2 0 124.49 8.1
 -4 2 0 135.09 8.7
 -4 2 0 131.59 10.1
 -4 2 0 127.59 10.8
 3 -2 0 144.99 7.8
 3 -2 0 153.58 9.1
 3 -2 0 141.39 9.3
 -3 2 0 167.38 10.1
 -3 2 0 139.39 10
 2 -2 0 472.95 19.1
 2 -2 0 444.26 18.2
 2 -2 0 457.25 17.2
 -2 2 0 453.45 19.4
 -2 2 0 446.06 18.5
 -2 2 0 470.75 19.2
 1 -2 0 1035.2 36
 1 -2 0 1042.6 36.7
 1 -2 0 1024.4 35
 1 -2 0 1030.7 37
 1 -2 0 979.3 34.3
 -1 2 0 1095.59 36.9
 -1 2 0 1034.1 34.4
 -1 2 0 998.8 35.7
 0 -2 0 185.58 7.4
 0 -2 0 193.78 7.8
 0 -2 0 176.88 7.3
 0 -2 0 187.88 6.6
 0 2 0 183.98 7.3
 0 2 0 193.68 8.2
 -1 -2 0 102.89 4.3
 -1 -2 0 95.49 4.4
 -1 -2 0 97.29 5
 -1 -2 0 101.19 4.5
 1 2 0 99.29 4.6
 1 2 0 103.79 5.1
 -2 -2 0 704.03 25.2
 -2 -2 0 698.23 25
 -2 -2 0 660.73 24.1
 -2 -2 0 703.93 24.5
 2 2 0 698.03 25.3
 2 2 0 695.03 24.9
 -3 -2 0 127.89 6.9
 -3 -2 0 129.49 7.9
 -3 -2 0 140.99 7
 -3 -2 0 130.29 6.2
 3 2 0 127.79 6.9
 3 2 0 132.39 6.9
 3 2 0 132.99 8.3
 -4 -2 0 6.4 1.7
 -4 -2 0 5.4 2
 -4 -2 0 9 2.3
 4 2 0 5.7 2.1
 4 2 0 9.6 2.4
 4 2 0 8.2 2.3
 4 2 0 6.8 2.5
 -5 -2 0 4.4 2.4
 -5 -2 0 1.6 1.4
 -5 -2 0 -0.5 1.4
 5 2 0 1.6 2.4
 5 2 0 1.1 1.8
 -6 -2 0 59.39 6.1
 -6 -2 0 59.69 5
 6 2 0 58.79 5.5
 6 2 0 58.19 6.2
 6 2 0 59.99 3.6
 -7 -2 0 260.17 15.1
 -7 -2 0 268.97 12.9
 -7 -2 0 245.78 9.4
 7 2 0 231.98 9.2
 7 2 0 260.67 13.3
 7 2 0 258.07 10.3
 7 2 0 274.37 16.9
 7 2 0 231.68 9.6
 7 2 0 243.28 9.1
 -8 -2 0 37.4 3.4
 -8 -2 0 40.6 4.9
 -8 -2 0 20.6 7.7
 -8 -2 0 41 7.2
 8 2 0 29.6 5.9
 8 2 0 32.3 2.9
 8 2 0 32.2 3.8
 8 2 0 37 3
 8 2 0 35.1 3.5
 -9 -2 0 15.1 3.3
 -9 -2 0 23.7 2.5
 9 2 0 21.1 3.2
 9 2 0 21.5 7.5
 9 2 0 21.5 2.3
 9 2 0 24.7 2.3
 9 2 0 24.6 3.3
 -10 -2 0 12 2.1
 -10 -2 0 6.2 2.8
 -10 -2 0 14.7 2.6
 10 2 0 13.3 2
 10 2 0 18.3 3.1
 10 2 0 14.8 2.2
 10 2 0 7.3 4
 -11 -2 0 8.4 3.4
 -11 -2 0 6 1.6
 11 2 0 10.3 1.8
 11 2 0 9.1 1.6
 -12 -2 0 7.4 2.5
 12 2 0 6.8 1.1
 -13 -2 0 8.9 2
 -13 -2 0 15.3 1.5
 13 2 0 11 1.3
 12 -3 0 0.2 1.1
 -12 3 0 0.4 0.7
 11 -3 0 1.3 1.6
 11 -3 0 3.7 2
 11 -3 0 0.4 1.4
 11 -3 0 -1 1.1
 -11 3 0 0.8 2.1
 -11 3 0 -0.3 1.6
 10 -3 0 20.4 2.7
 10 -3 0 13.8 1.7
 10 -3 0 26.4 3.6
 10 -3 0 8 2.4
 10 -3 0 16.7 2.1
 -10 3 0 16.2 2
 -10 3 0 19.7 3.4
 9 -3 0 19.2 4.4
 9 -3 0 14.3 2.8
 9 -3 0 10 2.7
 9 -3 0 23.7 4.6
 9 -3 0 9.4 2.5
 9 -3 0 11.2 5.5
 -9 3 0 9.1 2.8
 8 -3 0 14.1 4.9
 8 -3 0 16.8 2.1
 8 -3 0 16.9 2.2
 8 -3 0 11.6 2.1
 8 -3 0 17.6 3.5
 8 -3 0 20 2.9
 -8 3 0 19.7 2.5
 -8 3 0 13.4 3.3
 7 -3 0 6.2 2.8
 7 -3 0 7.2 1.9
 7 -3 0 4.7 1.8
 7 -3 0 6.3 3.7
 7 -3 0 8.8 2.5
 7 -3 0 8 1.8
 7 -3 0 5 2.5
 -7 3 0 4.4 2
 -7 3 0 5.2 2.6
 -7 3 0 -3.3 5.7
 6 -3 0 145.69 6.2
 6 -3 0 167.88 6.4
 6 -3 0 142.09 6.1
 6 -3 0 179.58 11.6
 6 -3 0 158.08 7.1
 6 -3 0 157.08 7.4
 -6 3 0 162.88 12.8
 -6 3 0 156.18 14.7
 5 -3 0 -2.1 2.1
 5 -3 0 0.5 2.7
 5 -3 0 1 1.8
 -5 3 0 -2.1 1.8
 4 -3 0 3.2 2.6
 4 -3 0 4.1 2.6
 -4 3 0 1.5 2
 -4 3 0 -1.3 2.9
 -4 3 0 2 2.1
 3 -3 0 258.87 11.6
 3 -3 0 244.68 15.2
 -3 3 0 239.28 13.1
 -3 3 0 249.88 14.1
 2 -3 0 44.7 4.9
 2 -3 0 49.4 5
 2 -3 0 43.6 3.8
 -2 3 0 42.8 4.4
 -2 3 0 47.6 5.6
 1 -3 0 186.68 9.7
 1 -3 0 185.38 9.1
 1 -3 0 180.18 7.3
 -1 3 0 190.48 8.4
 -1 3 0 194.88 10
 -1 3 0 181.28 7.3
 0 -3 0 11.9 1.4
 0 -3 0 9.5 2.2
 0 -3 0 8.4 1.9
 0 -3 0 7.2 1.6
 0 3 0 9.9 1.9
 0 3 0 8.2 1.9
 -1 -3 0 9.3 1.1
 -1 -3 0 7.5 2
 -1 -3 0 9.2 2.1
 -1 -3 0 9.3 1.8
 1 3 0 9.4 2
 1 3 0 7.5 2
 -2 -3 0 476.45 17.6
 -2 -3 0 476.35 18
 -2 -3 0 471.75 18.7
 -2 -3 0 515.85 18
 2 3 0 486.15 18.7
 2 3 0 478.65 18.1
 -3 -3 0 310.67 12.4
 -3 -3 0 317.77 13
 -3 -3 0 320.87 13.9
 -3 -3 0 321.27 14.1
 3 3 0 314.17 13.3
 3 3 0 321.57 13.7
 -4 -3 0 181.38 11.7
 -4 -3 0 187.08 8.4
 -4 -3 0 188.18 10.5
 -4 -3 0 173.18 9.7
 4 3 0 177.68 9.5
 4 3 0 184.78 9.7
 4 3 0 182.78 11.7
 -5 -3 0 51.49 5.3
 -5 -3 0 47.5 4.1
 5 3 0 47.9 5.1
 5 3 0 48 5.3
 -6 -3 0 30.4 5
 -6 -3 0 22.4 3.1
 6 3 0 26.5 4.5
 6 3 0 20.2 3.8
 6 3 0 19.3 2.3
 -7 -3 0 13.6 4.1
 -7 -3 0 10.9 2.9
 -7 -3 0 13.1 2.1
 7 3 0 15 2.5
 7 3 0 15.5 2.6
 7 3 0 8 1.5
 7 3 0 10.1 3.7
 7 3 0 13.3 2
 7 3 0 11.5 3.5
 -8 -3 0 3 1.7
 -8 -3 0 5.7 4.3
 -8 -3 0 -0.5 2.7
 -8 -3 0 4 1.9
 8 3 0 3.5 2.6
 8 3 0 0.4 2.6
 8 3 0 5.5 1.7
 8 3 0 2 1.9
 8 3 0 5.9 1.9
 -9 -3 0 20.6 2.8
 -9 -3 0 22.4 3.5
 9 3 0 21.2 2.7
 9 3 0 24.6 5.9
 9 3 0 17.7 2.9
 9 3 0 22.9 2.3
 9 3 0 28.7 3.6
 -10 -3 0 0 2.5
 -10 -3 0 4 1.9
 -10 -3 0 1.7 1.8
 10 3 0 3.8 2.1
 10 3 0 0 1.5
 10 3 0 2.7 3.6
 10 3 0 3.3 1.8
 -11 -3 0 6.9 1.9
 -11 -3 0 5.5 1.6
 -11 -3 0 5.2 2.4
 11 3 0 6.7 1.7
 11 3 0 2.1 1.3
 -12 -3 0 1.8 2
 -12 -3 0 -0.4 1.1
 12 3 0 -0.1 1.3
 12 3 0 2.2 1.1
 -13 -3 0 3.1 0.9
 -13 -3 0 2.6 1.8
 13 3 0 2.9 1
 11 -4 0 5 1.6
 11 -4 0 3.6 1.5
 -11 4 0 4.5 1.8
 -11 4 0 5.9 1.3
 10 -4 0 19.2 2.5
 10 -4 0 29.1 3.5
 10 -4 0 19.8 2.4
 10 -4 0 30.5 3.4
 10 -4 0 27 3.3
 -10 4 0 26.7 3.7
 -10 4 0 28.2 2.8
 9 -4 0 4.8 2.9
 9 -4 0 2.2 1.8
 9 -4 0 3.5 2.3
 9 -4 0 0.7 1.6
 9 -4 0 2.4 1.9
 9 -4 0 0.2 1.7
 -9 4 0 0.3 2.4
 -9 4 0 0.1 1.8
 8 -4 0 8.6 2.6
 8 -4 0 3.4 1.7
 8 -4 0 3.2 1.8
 8 -4 0 4 2.6
 8 -4 0 2.3 2.3
 8 -4 0 2.7 1.9
 8 -4 0 4.9 3.1
 8 -4 0 3 3.2
 -8 4 0 3 2.5
 -8 4 0 3.6 2
 7 -4 0 1.5 2.7
 7 -4 0 1.9 1.9
 7 -4 0 4.6 3.3
 7 -4 0 0.3 3
 7 -4 0 4.3 2.9
 7 -4 0 1.6 2.4
 -7 4 0 -0.7 2.3
 -7 4 0 0.3 2.1
 6 -4 0 6.6 2.4
 6 -4 0 3.8 3.6
 6 -4 0 3.8 1.7
 6 -4 0 4.6 3.1
 6 -4 0 5.9 2.4
 6 -4 0 6.1 2.7
 6 -4 0 5.5 1.8
 6 -4 0 6.7 1.8
 -6 4 0 -0.5 3.4
 -6 4 0 6.6 2.4
 5 -4 0 19.6 5
 5 -4 0 27.4 5
 5 -4 0 26.9 2.9
 5 -4 0 32 3.2
 -5 4 0 21.3 4.7
 4 -4 0 160.28 11.5
 4 -4 0 170.48 9.7
 -4 4 0 185.28 14.7
 -4 4 0 158.48 12.8
 3 -4 0 172.58 9.1
 3 -4 0 167.88 11
 -3 4 0 169.28 11.9
 2 -4 0 29.6 3.4
 2 -4 0 29.9 5.1
 -2 4 0 30.8 3.9
 -2 4 0 31 5.4
 1 -4 0 271.77 12.5
 1 -4 0 257.17 10.1
 1 -4 0 261.97 10.4
 1 -4 0 254.47 13.1
 -1 4 0 250.57 11.4
 -1 4 0 274.97 13.5
 -1 4 0 253.67 10.3
 0 -4 0 3.6 1.6
 0 -4 0 2.2 2
 0 -4 0 2.4 0.8
 0 -4 0 3.6 1.8
 0 4 0 2.2 1.7
 0 4 0 1.5 1.5
 -1 -4 0 354.46 14.6
 -1 -4 0 359.56 14.8
 -1 -4 0 353.56 13.9
 1 4 0 351.56 14.2
 1 4 0 362.56 14.6
 -2 -4 0 538.45 19.7
 -2 -4 0 519.05 21
 -2 -4 0 509.45 19.5
 -2 -4 0 555.04 19.1
 2 4 0 518.05 20.1
 2 4 0 532.65 20.7
 -3 -4 0 57.89 4.5
 -3 -4 0 53.59 3.9
 -3 -4 0 61.79 5.3
 -3 -4 0 61.89 4.9
 3 4 0 62.29 5.5
 3 4 0 52.49 4.5
 -4 -4 0 78.79 5.8
 -4 -4 0 85.19 7
 -4 -4 0 80.49 5
 4 4 0 87.99 6.8
 4 4 0 88.69 10.8
 4 4 0 85.19 6.1
 -5 -4 0 48.7 4.1
 -5 -4 0 49.5 5.1
 5 4 0 57.89 6
 5 4 0 51.89 5
 -6 -4 0 7.7 2.8
 -6 -4 0 13.8 2.6
 -6 -4 0 13.3 2.1
 6 4 0 15.3 3.9
 6 4 0 8.4 3.1
 -7 -4 0 26.1 2.8
 -7 -4 0 29.4 2.7
 -7 -4 0 30.7 4.7
 -7 -4 0 26 3.8
 7 4 0 27.9 2.7
 7 4 0 32.5 5.7
 7 4 0 31.6 3.1
 7 4 0 24.8 3.3
 7 4 0 31.9 5
 7 4 0 29 2.6
 7 4 0 25.4 2.6
 -8 -4 0 4 3.4
 -8 -4 0 4 1.8
 -8 -4 0 2.6 1.7
 8 4 0 -3.9 4
 8 4 0 4.2 2.6
 8 4 0 2.7 1.8
 8 4 0 2.3 3
 8 4 0 4.2 1.9
 8 4 0 2.9 1.6
 -9 -4 0 10.5 3
 -9 -4 0 6.1 8.7
 -9 -4 0 12.8 2.1
 -9 -4 0 11.5 2
 9 4 0 10.4 1.8
 9 4 0 16.7 5.3
 9 4 0 14.2 2.2
 9 4 0 16.4 3.1
 9 4 0 16.4 3.1
 -10 -4 0 3.8 1.8
 -10 -4 0 6.8 2.9
 10 4 0 6.1 1.7
 10 4 0 6.3 4
 10 4 0 3.7 2.1
 10 4 0 8.6 2.1
 -11 -4 0 47.9 4.5
 -11 -4 0 45.4 3
 -11 -4 0 43.9 3.3
 11 4 0 42.7 2.9
 11 4 0 40.3 2.5
 11 4 0 42.1 3.1
 -12 -4 0 29.1 2.3
 -12 -4 0 29.8 2.7
 -12 -4 0 34.6 3.6
 12 4 0 36.2 2.7
 12 4 0 31.4 2.5
 -13 -4 0 6.2 1
 -13 -4 0 6.5 2.1
 13 4 0 8.6 1.2
 11 -5 0 2.1 1.5
 -11 5 0 0.8 1
 10 -5 0 12.5 2.5
 10 -5 0 8.4 2.2
 10 -5 0 7.6 1.6
 10 -5 0 7.3 1.7
 -10 5 0 12.4 2
 -10 5 0 2.4 1.8
 9 -5 0 16.4 2.9
 9 -5 0 10.3 1.5
 9 -5 0 10 1.9
 9 -5 0 9 2
 9 -5 0 10 2.3
 9 -5 0 6.5 1.8
 -9 5 0 10 2.8
 -9 5 0 9.6 1.9
 8 -5 0 0.3 2
 8 -5 0 2.3 1.8
 8 -5 0 7.6 2.7
 8 -5 0 -2.6 4.5
 8 -5 0 2.3 2
 8 -5 0 5.2 2.5
 8 -5 0 2.8 2.8
 -8 5 0 1.4 2.6
 -8 5 0 1.4 2.3
 7 -5 0 5.9 1.9
 7 -5 0 2.6 1.8
 7 -5 0 7.3 3.2
 7 -5 0 4.5 2.3
 7 -5 0 4.2 2.1
 7 -5 0 7.5 2.6
 -7 5 0 5.7 2.1
 6 -5 0 50.39 3.7
 6 -5 0 54.49 6.6
 6 -5 0 57.39 4.6
 6 -5 0 53.19 9.5
 6 -5 0 54.19 3.3
 6 -5 0 53.49 3.3
 6 -5 0 51.99 4
 6 -5 0 57.39 4.7
 6 -5 0 56.99 4.6
 -6 5 0 57.99 3.9
 -6 5 0 58.49 4.4
 5 -5 0 1.8 2.2
 5 -5 0 2.9 2.5
 5 -5 0 1.9 2.5
 5 -5 0 1.9 1.7
 5 -5 0 0.6 3.3
 5 -5 0 3.1 1.8
 5 -5 0 4 2
 -5 5 0 6.2 1.9
 -5 5 0 3 3.1
 4 -5 0 56.89 5.5
 4 -5 0 59.69 4.2
 4 -5 0 60.49 7.8
 -4 5 0 56.39 6.8
 -4 5 0 52.09 7.9
 3 -5 0 573.14 25.7
 3 -5 0 560.34 22.2
 3 -5 0 541.55 21.5
 -3 5 0 599.54 27.8
 2 -5 0 81.39 7.7
 2 -5 0 73.69 4.9
 -2 5 0 72.29 5.9
 -2 5 0 76.89 7.8
 1 -5 0 -0.7 2.4
 1 -5 0 1.9 1.2
 1 -5 0 0.4 1.4
 1 -5 0 1.4 1.2
 -1 5 0 0.7 1.9
 -1 5 0 1.7 1.3
 0 -5 0 31.5 3.6
 0 -5 0 32.2 4.8
 0 5 0 32 4.9
 0 5 0 26.1 3.7
 0 5 0 32.4 3.7
 -1 -5 0 385.36 15.8
 -1 -5 0 353.56 15.6
 -1 -5 0 375.26 14.8
 1 5 0 355.26 15.3
 1 5 0 341.47 15.2
 -2 -5 0 37.9 4.4
 -2 -5 0 37.8 3.6
 -2 -5 0 35.5 4.3
 2 5 0 33.7 4.5
 2 5 0 35 3.8
 -3 -5 0 489.75 20
 -3 -5 0 483.65 18.5
 -3 -5 0 460.95 18.2
 3 5 0 495.65 20.3
 3 5 0 435.66 19.2
 -4 -5 0 21.1 3
 -4 -5 0 20.2 3.5
 -4 -5 0 20.2 4.1
 4 5 0 22.7 3.1
 4 5 0 24.8 4.4
 -5 -5 0 61.39 4.6
 -5 -5 0 57.89 5.4
 -5 -5 0 63.49 3.8
 5 5 0 53.99 6.1
 5 5 0 50.39 4.7
 -6 -5 0 71.39 5.1
 -6 -5 0 65.99 6.2
 -6 -5 0 58.69 3.7
 6 5 0 58.99 3.6
 6 5 0 56.09 5.5
 -7 -5 0 2.2 1.5
 -7 -5 0 2.1 1.6
 -7 -5 0 5.7 3.2
 -7 -5 0 3.3 1.9
 -7 -5 0 3.1 1.8
 7 5 0 1.8 1.5
 7 5 0 2.1 2.1
 7 5 0 2.2 1.7
 7 5 0 3.7 3
 7 5 0 1.2 2.3
 -8 -5 0 141.49 11.3
 -8 -5 0 124.79 5.5
 -8 -5 0 127.09 5.4
 -8 -5 0 120.09 6.4
 8 5 0 127.29 9.8
 8 5 0 126.49 6.4
 8 5 0 127.29 5.4
 8 5 0 119.89 5.5
 -9 -5 0 28.7 2.9
 -9 -5 0 30 2.7
 -9 -5 0 21.3 3.2
 9 5 0 22.8 2.7
 9 5 0 24.8 3.4
 9 5 0 21.2 5.4
 9 5 0 25.1 2.7
 -10 -5 0 19.9 3.5
 -10 -5 0 21.5 2.4
 10 5 0 10.1 2.5
 10 5 0 12.4 1.8
 10 5 0 24.6 2.5
 10 5 0 17.5 4.8
 -11 -5 0 1.6 1.5
 -11 -5 0 0.5 1.5
 -11 -5 0 1.8 2.6
 11 5 0 0.1 1.3
 11 5 0 -0.8 1.7
 -12 -5 0 25 2.9
 -12 -5 0 23.9 3.1
 -12 -5 0 20 2
 12 5 0 26.2 2.8
 12 5 0 22.7 2.3
 -13 -5 0 7.8 1
 -13 -5 0 5.8 2
 13 5 0 7.2 1.1
 10 -6 0 1.4 1.2
 10 -6 0 3.3 2.3
 10 -6 0 2.6 2
 -10 6 0 1.2 1.1
 9 -6 0 6.5 1.6
 9 -6 0 7.8 2
 9 -6 0 12.3 2.6
 9 -6 0 8.9 2.3
 9 -6 0 6.7 2.4
 -9 6 0 7.4 1.8
 -9 6 0 5.7 2.7
 8 -6 0 14.5 2.2
 8 -6 0 16.3 1.9
 8 -6 0 14.6 2
 8 -6 0 14.9 2.3
 8 -6 0 23.8 3.4
 8 -6 0 22.8 3
 -8 6 0 20.5 2.7
 -8 6 0 19.1 4.9
 7 -6 0 16.7 2
 7 -6 0 17 2.6
 7 -6 0 18.2 3.4
 7 -6 0 17.7 2.6
 7 -6 0 14 2.2
 7 -6 0 18.5 3.1
 -7 6 0 15.5 2.5
 -7 6 0 17.1 2.9
 6 -6 0 0.4 1.7
 6 -6 0 2.6 1.9
 6 -6 0 0.9 2.7
 6 -6 0 0 2.5
 6 -6 0 0.9 2.1
 6 -6 0 -3.3 4
 6 -6 0 -3.6 2.7
 -6 6 0 2.5 2.4
 -6 6 0 0.3 1.9
 5 -6 0 2.8 1.9
 5 -6 0 4.2 2
 5 -6 0 5.7 2.8
 5 -6 0 4 2.9
 5 -6 0 3.6 2.6
 5 -6 0 3 2.5
 5 -6 0 2.1 2.1
 5 -6 0 1.9 1.7
 5 -6 0 -0.7 3.5
 -5 6 0 2.9 2.2
 -5 6 0 -2.5 3.4
 4 -6 0 55.09 5.4
 4 -6 0 48.9 2.9
 4 -6 0 50.19 7.9
 4 -6 0 58.69 4.3
 4 -6 0 55.39 5
 -4 6 0 58.39 3.4
 -4 6 0 52.89 9.5
 -4 6 0 46.9 7.2
 3 -6 0 111.59 5.7
 3 -6 0 106.19 9.8
 3 -6 0 100.89 6.6
 -3 6 0 109.69 10.9
 2 -6 0 11.5 3.8
 2 -6 0 11.6 2.2
 -2 6 0 8.6 3.2
 1 -6 0 13.2 2
 1 -6 0 10.8 2.2
 1 -6 0 8.9 2.6
 1 -6 0 10.9 3.7
 -1 6 0 9.7 3.1
 -1 6 0 7.9 1.5
 -1 6 0 14.9 2.5
 0 -6 0 4.6 2.8
 0 -6 0 0.8 1.8
 0 6 0 2.5 2.1
 0 6 0 3.9 1.9
 -1 -6 0 198.58 11
 -1 -6 0 200.48 10
 -1 -6 0 206.58 11.2
 1 6 0 211.88 12.3
 1 6 0 209.78 10.8
 -2 -6 0 48.6 5.4
 2 6 0 45 5.3
 2 6 0 37.2 1.8
 -3 -6 0 9.3 2.8
 -3 -6 0 5 1.1
 -3 -6 0 8.3 2.8
 3 6 0 6.9 2.9
 3 6 0 9.3 1.6
 -4 -6 0 212.18 11.1
 -4 -6 0 241.18 11.5
 -4 -6 0 222.38 11.4
 4 6 0 221.58 12.8
 -5 -6 0 15.3 2.5
 -5 -6 0 7 2.5
 -5 -6 0 13.4 2.8
 5 6 0 10.4 3.2
 5 6 0 8.5 2.5
 5 6 0 10.7 1.9
 -6 -6 0 -0.6 1.5
 -6 -6 0 1 1.6
 6 6 0 1.7 1.3
 6 6 0 0.8 1.8
 6 6 0 0.5 2.3
 -7 -6 0 37.4 3.9
 -7 -6 0 33.8 2.8
 -7 -6 0 27.1 2.9
 -7 -6 0 37.6 4.4
 -7 -6 0 43.3 3.2
 -7 -6 0 41.1 5.9
 -7 -6 0 34.5 3.7
 7 6 0 33.4 4.9
 7 6 0 33.5 3
 7 6 0 32.8 3
 7 6 0 25.2 5
 7 6 0 32.8 3.1
 -8 -6 0 78.49 9.5
 -8 -6 0 70.29 3.8
 -8 -6 0 78.49 4.7
 -8 -6 0 70.79 4
 -8 -6 0 73.89 4.7
 8 6 0 83.99 7.7
 8 6 0 68.29 3.9
 8 6 0 67.39 4.5
 8 6 0 76.19 4.9
 8 6 0 71.99 3.9
 -9 -6 0 2 2.7
 -9 -6 0 1 1.7
 -9 -6 0 -1.4 1.5
 9 6 0 -1.1 1.8
 9 6 0 0.9 1.4
 9 6 0 1.5 1.9
 -10 -6 0 25.3 2.8
 -10 -6 0 28.7 2.5
 -10 -6 0 30.6 3.9
 -10 -6 0 -5.1 17.2
 10 6 0 23.8 2.7
 10 6 0 24.1 3.2
 10 6 0 24 2.6
 10 6 0 19.3 5.7
 -11 -6 0 52.49 4.4
 -11 -6 0 53.59 3.1
 -11 -6 0 53.89 3.2
 11 6 0 54.79 3.3
 11 6 0 40.1 4.3
 11 6 0 56.79 3
 -12 -6 0 5 2.2
 -12 -6 0 3.8 2
 -12 -6 0 4.7 1.5
 12 6 0 6 1.9
 12 6 0 2.1 1.2
 -13 -6 0 3.6 0.9
 -13 -6 0 1.9 1.5
 13 6 0 4.3 1.2
 10 -7 0 3.1 1.6
 10 -7 0 4.7 1.5
 9 -7 0 0.9 1.9
 9 -7 0 4.5 2.2
 9 -7 0 1 1.8
 9 -7 0 -1 1.8
 -9 7 0 -0.5 1.2
 8 -7 0 14.4 2.6
 8 -7 0 13.8 2
 8 -7 0 13.2 2.3
 8 -7 0 9.8 2.3
 8 -7 0 8.7 2
 -8 7 0 9.6 1.9
 7 -7 0 1.5 2.7
 7 -7 0 0.6 3.1
 7 -7 0 0.5 1.3
 -7 7 0 -0.2 1.9
 -7 7 0 -0.8 2.2
 6 -7 0 0.6 4
 6 -7 0 5.9 1.7
 6 -7 0 4.6 2
 6 -7 0 4.4 2.2
 6 -7 0 11 2.4
 6 -7 0 -0.5 4.2
 6 -7 0 7.3 3.3
 6 -7 0 7 2.7
 6 -7 0 6.5 2.3
 -6 7 0 6.1 2.7
 -6 7 0 3.9 2.3
 5 -7 0 11.4 2.4
 5 -7 0 15.3 2.9
 5 -7 0 16 4
 5 -7 0 12.6 1.9
 5 -7 0 5.3 4.1
 5 -7 0 12.3 3.8
 5 -7 0 15.2 2.7
 -5 7 0 15.9 2.5
 -5 7 0 11.9 2.6
 4 -7 0 19 3
 4 -7 0 12.4 5
 4 -7 0 15.1 2.2
 4 -7 0 19.8 2.9
 4 -7 0 18.8 2.3
 4 -7 0 13.9 3.3
 4 -7 0 21.5 2
 4 -7 0 15.2 2.3
 -4 7 0 8 4.2
 -4 7 0 12.3 5
 3 -7 0 11 4.1
 3 -7 0 10 2.5
 3 -7 0 11.3 2.2
 3 -7 0 11.7 2.5
 -3 7 0 3.2 3.2
 2 -7 0 2.1 1.5
 2 -7 0 7.5 3.7
 -2 7 0 1.6 2.4
 1 -7 0 51.89 9.3
 1 -7 0 57.29 7.2
 -1 7 0 47.9 4.5
 -1 7 0 57.49 8
 0 -7 0 52.49 6.6
 0 -7 0 40.4 6.6
 0 7 0 44.5 4.8
 0 7 0 46.6 6.8
 -1 -7 0 79.09 7.5
 1 7 0 80.89 8.2
 1 7 0 83.39 6.9
 -2 -7 0 96.29 6.7
 -2 -7 0 101.69 8.1
 -2 -7 0 79.29 5.1
 2 7 0 94.79 7.6
 -3 -7 0 85.39 6.2
 -3 -7 0 91.09 5.1
 -3 -7 0 87.49 7.5
 3 7 0 78.09 3.5
 3 7 0 78.09 7.4
 -4 -7 0 77.69 4.6
 -4 -7 0 88.89 6.1
 -4 -7 0 91.39 7.5
 4 7 0 74.79 4.2
 4 7 0 90.59 9.3
 4 7 0 80.19 4.7
 -5 -7 0 66.49 6.2
 -5 -7 0 67.59 6.9
 -5 -7 0 63.19 5.3
 -5 -7 0 62.29 4.2
 5 7 0 72.99 7.5
 5 7 0 70.49 5.6
 5 7 0 61.89 3.8
 -6 -7 0 15.6 2.6
 -6 -7 0 15.9 2.8
 -6 -7 0 9.6 3.5
 -6 -7 0 9.2 2.7
 -6 -7 0 18.9 2
 -6 -7 0 16 2
 6 7 0 12.6 3.1
 6 7 0 16.6 2.1
 6 7 0 8.3 4
 6 7 0 12.5 2.2
 -7 -7 0 50.19 4.3
 -7 -7 0 45.9 7.1
 -7 -7 0 51.99 3.3
 -7 -7 0 49.4 3.6
 -7 -7 0 51.39 3.9
 -7 -7 0 43.7 5
 -7 -7 0 51.59 3.4
 7 7 0 46.4 3.8
 7 7 0 51.49 3.4
 7 7 0 51.09 3.5
 7 7 0 56.29 9.1
 7 7 0 50.49 5.7
 -8 -7 0 -1 1.7
 -8 -7 0 -0.3 1.6
 -8 -7 0 0.6 1.8
 -8 -7 0 -1.1 1.7
 8 7 0 0.9 1.5
 8 7 0 0.6 2.7
 8 7 0 0.6 1.7
 -9 -7 0 20.3 4
 -9 -7 0 18.6 2.2
 -9 -7 0 20.8 2.5
 9 7 0 8.3 4.1
 9 7 0 19 3
 9 7 0 18.3 2.2
 9 7 0 18.4 2.5
 -10 -7 0 0.7 1.7
 -10 -7 0 0.2 2.1
 -10 -7 0 0.9 1.8
 10 7 0 1.6 1.9
 10 7 0 -6.7 4.3
 10 7 0 0.3 1.4
 10 7 0 1.8 1.9
 -11 -7 0 10 2.9
 11 7 0 8.1 2.2
 11 7 0 10.2 1.8
 11 7 0 15.2 1.7
 -12 -7 0 49.99 2.6
 -12 -7 0 45 2.8
 -12 -7 0 37.7 3
 12 7 0 44.2 2.2
 12 7 0 46.7 2.9
 12 7 0 47 2.4
 -13 -7 0 18 1.3
 -13 -7 0 21.8 1.8
 13 7 0 21.9 1.8
 9 -8 0 2.8 1.7
 9 -8 0 1.7 1.5
 9 -8 0 0 1.5
 9 -8 0 5 1.9
 -9 8 0 3.5 1.4
 8 -8 0 0.8 1.6
 8 -8 0 0.4 2.1
 8 -8 0 1.2 1.9
 -8 8 0 -0.2 1.4
 7 -8 0 4.1 2.1
 7 -8 0 11 2.3
 7 -8 0 12 3
 7 -8 0 6.3 2.3
 -7 8 0 7.7 1.9
 6 -8 0 6.1 2.6
 6 -8 0 -5.9 5
 6 -8 0 6.4 2.4
 6 -8 0 12.1 3.2
 6 -8 0 5.8 2.4
 6 -8 0 4.4 2.1
 -6 8 0 2.7 2.6
 5 -8 0 22.8 3
 5 -8 0 20.4 2.8
 5 -8 0 20.9 3.4
 5 -8 0 21.7 2.3
 5 -8 0 27.6 4
 5 -8 0 16.2 2.4
 -5 8 0 17.8 2.6
 4 -8 0 -0.5 2.1
 4 -8 0 -2.4 3.9
 4 -8 0 0.8 1.6
 4 -8 0 -0.1 2.9
 4 -8 0 -1.5 2.9
 3 -8 0 1.8 3.3
 3 -8 0 3.8 1.7
 3 -8 0 3.8 2.7
 3 -8 0 5.7 2.2
 3 -8 0 4.6 2.1
 3 -8 0 3.7 2.4
 3 -8 0 4 2.6
 -3 8 0 -2.9 3.5
 2 -8 0 11.8 4.6
 2 -8 0 15.3 1.9
 2 -8 0 20.4 2.7
 2 -8 0 15.6 4.3
 2 -8 0 16.2 3
 2 -8 0 11.1 2.5
 2 -8 0 15.1 2.4
 1 -8 0 232.78 14.9
 1 -8 0 209.08 9.9
 1 -8 0 210.88 8.2
 -1 8 0 219.98 15.9
 -1 8 0 204.48 10.9
 0 -8 0 9.3 3.6
 0 8 0 2.1 2
 0 8 0 3 2.3
 -1 -8 0 12.8 3.9
 1 8 0 14.1 3.3
 1 8 0 8.5 3.1
 -2 -8 0 4.4 2.3
 -2 -8 0 4.5 1.8
 -2 -8 0 4.8 2.8
 2 8 0 0.5 2.1
 2 8 0 5.1 2.6
 -3 -8 0 50.89 5.4
 -3 -8 0 45.6 3.8
 -3 -8 0 51.09 6.3
 3 8 0 50.69 6.2
 -4 -8 0 5.4 1.9
 -4 -8 0 1.8 2.1
 -4 -8 0 4 2.9
 4 8 0 8 1.9
 4 8 0 3.7 2.6
 -5 -8 0 63.49 4.6
 -5 -8 0 57.49 5.3
 -5 -8 0 52.19 5.2
 -5 -8 0 59.69 4.1
 -5 -8 0 51.79 3.2
 -5 -8 0 67.79 7.3
 5 8 0 63.29 8
 5 8 0 55.09 3.6
 5 8 0 51.09 4.2
 5 8 0 52.49 3.7
 -6 -8 0 2.1 2.1
 -6 -8 0 2.2 2.8
 -6 -8 0 5.3 2.1
 -6 -8 0 3.8 2.6
 -6 -8 0 5.7 1.7
 6 8 0 2.2 4
 6 8 0 4.6 1.7
 6 8 0 4.4 2.3
 6 8 0 5.8 2.1
 -7 -8 0 -0.5 3.2
 -7 -8 0 5.7 1.7
 -7 -8 0 3.8 2.6
 -7 -8 0 4.3 2
 -7 -8 0 2.7 1.6
 7 8 0 4.6 2.6
 7 8 0 4.9 2
 7 8 0 5.4 1.9
 7 8 0 5.8 1.8
 -8 -8 0 0.8 1.8
 -8 -8 0 -1.5 2.1
 -8 -8 0 -0.8 1.5
 -8 -8 0 -1.1 1.6
 8 8 0 -3 2.5
 8 8 0 -0.3 1.7
 8 8 0 1.3 1.7
 -9 -8 0 23.4 2.6
 -9 -8 0 26 2.7
 9 8 0 20.5 7.6
 9 8 0 20.7 2.7
 9 8 0 24.6 2.9
 9 8 0 23.5 3.5
 -10 -8 0 -1 1.4
 -10 -8 0 -3.1 8.4
 -10 -8 0 -0.3 1.6
 10 8 0 -0.9 1.3
 10 8 0 -0.9 1.6
 10 8 0 0.2 1.7
 -11 -8 0 2 2.2
 -11 -8 0 2.3 1.2
 11 8 0 -2.2 1.6
 11 8 0 2.4 1.2
 11 8 0 1.6 1.7
 -12 -8 0 -0.8 1.4
 -12 -8 0 -0.1 1.1
 12 8 0 0.3 1
 12 8 0 -0.1 0.9
 12 8 0 0.8 1.2
 -13 -8 0 3.7 0.9
 13 8 0 3.9 1
 9 -9 0 6.3 1.4
 9 -9 0 6.8 1.5
 8 -9 0 13.1 2.3
 8 -9 0 8.1 2
 8 -9 0 9.8 1.5
 8 -9 0 8.5 2.1
 8 -9 0 9.7 2.1
 -8 9 0 11 1.7
 7 -9 0 23.1 3
 7 -9 0 13.1 2
 7 -9 0 14.8 2.5
 -7 9 0 21.7 2.4
 6 -9 0 -1 2.2
 6 -9 0 2.6 2.4
 6 -9 0 0.5 2.3
 6 -9 0 2.8 2.2
 -6 9 0 -0.7 1.8
 5 -9 0 15.1 3.2
 5 -9 0 15.3 2.8
 5 -9 0 14.5 2.5
 5 -9 0 12.6 3
 5 -9 0 3.8 4.6
 -5 9 0 11.2 2.2
 4 -9 0 38.7 4.6
 4 -9 0 38.6 3.7
 4 -9 0 32 3.4
 4 -9 0 25.1 6.5
 4 -9 0 35.9 3.9
 4 -9 0 35 3.9
 4 -9 0 32 2.4
 -4 9 0 37.4 4
 3 -9 0 8.5 4.4
 3 -9 0 -0.7 3.3
 3 -9 0 5.8 2.1
 3 -9 0 4.9 2.7
 3 -9 0 3.4 1.6
 2 -9 0 7.9 2.9
 2 -9 0 10 2.7
 2 -9 0 6.5 2.8
 2 -9 0 6.7 1.7
 2 -9 0 5.1 2.3
 2 -9 0 4.9 3.9
 1 -9 0 7.8 3.7
 1 -9 0 7.9 1.8
 1 -9 0 3.3 3.4
 1 -9 0 9.3 2.9
 1 -9 0 8.6 2.5
 1 -9 0 6.3 2.4
 -1 9 0 1.7 4.9
 0 -9 0 3.7 2.2
 0 -9 0 5 1.5
 0 -9 0 2.5 1.9
 0 -9 0 11.8 6.2
 0 -9 0 7.1 3.7
 0 -9 0 5 3.6
 0 9 0 -1.7 2.6
 0 9 0 2.3 3.2
 -1 -9 0 77.29 4.3
 -1 -9 0 88.39 9.2
 -1 -9 0 63.59 5.7
 -1 -9 0 67.99 4.4
 -1 -9 0 78.49 5
 1 9 0 85.99 9.1
 1 9 0 74.39 9.5
 -2 -9 0 42.1 6.8
 -2 -9 0 35.1 4
 -2 -9 0 31.8 3.7
 -2 -9 0 37.4 3.3
 2 9 0 32.8 6.1
 2 9 0 35.6 7.1
 -3 -9 0 8.2 2.8
 -3 -9 0 6.8 3.1
 -3 -9 0 5.4 2.1
 -3 -9 0 6.1 1.7
 -3 -9 0 4.9 1.9
 -3 -9 0 4.3 2.4
 -3 -9 0 4.3 3.2
 3 9 0 3.5 2.5
 3 9 0 1.1 2.8
 3 9 0 6.6 1.9
 -4 -9 0 44.7 5.3
 -4 -9 0 39.7 4.7
 -4 -9 0 57.39 7.5
 -4 -9 0 37.4 3.3
 -4 -9 0 44.7 6.9
 4 9 0 38.4 3.4
 4 9 0 42.5 6.9
 4 9 0 34.3 3.4
 -5 -9 0 2.2 2.3
 -5 -9 0 2.5 1.8
 -5 -9 0 2.3 1.6
 -5 -9 0 1.9 1.7
 -5 -9 0 0.6 2.8
 -5 -9 0 1.5 2
 -5 -9 0 1.9 3.2
 5 9 0 2.2 2
 5 9 0 0.1 1.5
 5 9 0 -2.9 2.9
 -6 -9 0 2.5 3.2
 -6 -9 0 -0.7 2.7
 -6 -9 0 2.9 3
 -6 -9 0 1.6 2
 -6 -9 0 -3.8 2.5
 -6 -9 0 0.5 1.5
 -6 -9 0 0.9 1.4
 6 9 0 0.9 1.8
 6 9 0 -1.5 1.9
 -7 -9 0 28.3 3.4
 -7 -9 0 13.7 3.5
 -7 -9 0 36.1 3.8
 -7 -9 0 20.3 2.5
 -7 -9 0 16.1 5.1
 7 9 0 23.1 3.1
 7 9 0 37.2 4.4
 7 9 0 26.5 3
 -8 -9 0 10.9 2.7
 -8 -9 0 7.6 1.8
 -8 -9 0 3.5 1.5
 -8 -9 0 8.9 2.6
 8 9 0 10.1 2.4
 8 9 0 5.4 1.7
 8 9 0 7.7 2
 -9 -9 0 18.6 2
 -9 -9 0 18.5 2.2
 9 9 0 13.4 2.1
 9 9 0 12.7 3
 9 9 0 10.6 1.7
 -10 -9 0 18.3 2.5
 -10 -9 0 18 2.2
 10 9 0 15.4 1.8
 -11 -9 0 1 1.1
 11 9 0 0 1.1
 11 9 0 -4.9 2.2
 11 9 0 0.5 1.6
 -12 -9 0 9 1.6
 -12 -9 0 7.2 1.2
 12 9 0 8.5 1.2
 12 9 0 6 1.3
 -13 -9 0 10 1.1
 13 9 0 10.5 1.2
 8 -10 0 -1.4 1.6
 8 -10 0 -0.1 1.1
 8 -10 0 0.7 1.5
 7 -10 0 -0.8 2
 7 -10 0 0.6 1.6
 7 -10 0 2.8 1.9
 7 -10 0 2.7 2.3
 7 -10 0 0.8 1.7
 6 -10 0 14.2 2.5
 6 -10 0 12.7 2.2
 6 -10 0 9.1 2.5
 6 -10 0 10.6 2.8
 6 -10 0 15.1 2.5
 -6 10 0 7 2.3
 5 -10 0 4.3 2.2
 5 -10 0 7 2.6
 5 -10 0 11 3.6
 5 -10 0 5 2.5
 5 -10 0 9 2.6
 -5 10 0 6.4 2
 4 -10 0 5.7 3.3
 4 -10 0 9.2 2.6
 4 -10 0 2.6 2.5
 4 -10 0 0.8 3.7
 4 -10 0 1 2.6
 4 -10 0 -0.6 1.9
 4 -10 0 2.9 2.3
 -4 10 0 1 2.7
 3 -10 0 58.29 4.4
 3 -10 0 65.59 6.3
 3 -10 0 55.29 4.1
 3 -10 0 46.6 4.4
 3 -10 0 59.49 4.2
 3 -10 0 58.29 5
 2 -10 0 -0.6 2.7
 2 -10 0 2.9 3.7
 2 -10 0 0 2.3
 2 -10 0 -4.7 2.5
 2 -10 0 -1 2.2
 2 -10 0 -2 2.6
 2 -10 0 0.7 2.6
 2 -10 0 -0.1 1.5
 1 -10 0 1 2.4
 1 -10 0 0.7 2.8
 1 -10 0 0.7 2.3
 1 -10 0 -2.4 3
 1 -10 0 0.9 1.6
 1 -10 0 6.3 3.7
 1 -10 0 0.3 2.2
 0 -10 0 -1 2.9
 0 -10 0 0.9 2.3
 0 -10 0 -1.6 2.7
 0 -10 0 -0.9 1.6
 0 -10 0 -0.3 2.3
 0 -10 0 -1.7 3.5
 -1 -10 0 105.29 10.8
 -1 -10 0 93.39 5.7
 -1 -10 0 85.99 4.7
 -1 -10 0 94.99 4.2
 -1 -10 0 94.39 6.4
 -1 -10 0 80.99 4.8
 -1 -10 0 91.19 5.1
 1 10 0 86.19 11.9
 1 10 0 85.19 9.6
 -2 -10 0 5 1.7
 -2 -10 0 2.1 2.3
 -2 -10 0 2.2 3.3
 -2 -10 0 2.3 2.9
 -2 -10 0 1.6 1.9
 -2 -10 0 5.7 2.4
 -2 -10 0 4.1 2.1
 -2 -10 0 -0.8 3.2
 2 10 0 -4.9 2.9
 2 10 0 -3 3.2
 2 10 0 1.7 2
 -3 -10 0 22.5 2.7
 -3 -10 0 26.9 4.1
 -3 -10 0 26.5 3.2
 -3 -10 0 29.7 3
 -3 -10 0 23.3 3.4
 -3 -10 0 26.2 3.3
 -3 -10 0 20.4 5.1
 3 10 0 26.9 3.6
 3 10 0 22.1 4
 3 10 0 20.3 6.6
 -4 -10 0 27.2 2.7
 -4 -10 0 20.7 4.7
 -4 -10 0 29.8 3.5
 -4 -10 0 27.5 4.1
 -4 -10 0 29.9 3.3
 -4 -10 0 28.1 3.4
 -4 -10 0 29.8 3.7
 4 10 0 17.5 5.5
 4 10 0 25.9 3.3
 4 10 0 28.3 3.3
 -5 -10 0 27.8 5
 -5 -10 0 35.2 3.5
 -5 -10 0 40.8 7.2
 -5 -10 0 34 5.5
 -5 -10 0 31.8 3.8
 -5 -10 0 32.2 3.8
 -5 -10 0 32.8 3.2
 -5 -10 0 32.5 2.8
 5 10 0 30.7 3.5
 5 10 0 34.2 3.5
 -6 -10 0 57.69 4.5
 -6 -10 0 63.09 6.9
 -6 -10 0 59.99 3.9
 -6 -10 0 55.09 7.9
 -6 -10 0 57.39 3.8
 -6 -10 0 59.69 6.1
 -6 -10 0 43.1 3.9
 -6 -10 0 56.09 6.3
 6 10 0 55.99 4.2
 6 10 0 46.4 4.5
 -7 -10 0 -2.7 4.2
 -7 -10 0 8.4 2.8
 -7 -10 0 5 1.4
 -7 -10 0 6.2 1.6
 7 10 0 5.3 1.9
 7 10 0 3.3 2.1
 -8 -10 0 -1 1.2
 -8 -10 0 -0.4 1.4
 -8 -10 0 -0.4 2.1
 -8 -10 0 2.4 2.3
 8 10 0 -1.3 1.7
 8 10 0 1 1.8
 8 10 0 -0.5 1.8
 -9 -10 0 0.1 1.2
 9 10 0 0.6 1.7
 9 10 0 0.6 1.7
 -10 -10 0 -0.9 1.7
 -10 -10 0 0.5 1.1
 -10 -10 0 0.1 1.5
 10 10 0 -0.9 1.2
 10 10 0 0.1 1.5
 10 10 0 0.9 1.6
 -11 -10 0 10.6 1
 11 10 0 6.2 2
 11 10 0 8 1.5
 11 10 0 8.2 1.3
 -12 -10 0 1.3 1
 12 10 0 2.9 0.9
 12 10 0 1.1 1.1
 7 -11 0 -0.2 1.2
 7 -11 0 -0.9 2
 7 -11 0 1 1.2
 7 -11 0 1 1.6
 6 -11 0 0 2.1
 6 -11 0 -0.3 1.5
 6 -11 0 2.7 1.9
 6 -11 0 1.6 2.1
 6 -11 0 1.5 2.3
 5 -11 0 5.3 2.8
 5 -11 0 3.3 2.3
 5 -11 0 5.9 2.3
 5 -11 0 2 1.8
 5 -11 0 2.9 2.2
 4 -11 0 5.3 3.1
 4 -11 0 4.1 2.1
 4 -11 0 3.6 2.3
 4 -11 0 1.8 1.8
 4 -11 0 3.4 2.4
 4 -11 0 0.9 2.4
 3 -11 0 9.7 3.5
 3 -11 0 3.9 2.2
 3 -11 0 12.9 2.9
 3 -11 0 5.2 2.9
 3 -11 0 -1.7 3.7
 3 -11 0 2.3 2
 3 -11 0 4.6 2.7
 2 -11 0 5.4 2.7
 2 -11 0 1.3 2.1
 2 -11 0 5.1 3.6
 2 -11 0 -1.2 2.4
 2 -11 0 1.3 2.7
 2 -11 0 2 2.4
 2 -11 0 -2.7 3.5
 1 -11 0 36.1 4.4
 1 -11 0 28.4 2.5
 1 -11 0 36.5 5.8
 1 -11 0 31.5 3.8
 1 -11 0 26.9 3.6
 1 -11 0 29.6 3.3
 0 -11 0 8.3 1.8
 0 -11 0 11.9 3.6
 0 -11 0 12.1 2.6
 0 -11 0 10.9 2.7
 0 -11 0 8.7 2.9
 0 -11 0 11.5 2.6
 0 -11 0 12.3 3.1
 0 -11 0 11 4.9
 0 11 0 17.1 3.1
 -1 -11 0 38.2 3.8
 -1 -11 0 33.7 3.9
 -1 -11 0 35.8 4.8
 -1 -11 0 32 2.8
 -1 -11 0 28.7 6.5
 -2 -11 0 20.6 4
 -2 -11 0 22.6 3
 -2 -11 0 24.7 3
 -2 -11 0 16.8 2.6
 -2 -11 0 17 3.3
 -2 -11 0 10 4.6
 -2 -11 0 20.9 2.6
 -2 -11 0 15.7 2.7
 2 11 0 20.1 2.8
 2 11 0 18.9 3.3
 -3 -11 0 83.19 4.1
 -3 -11 0 75.79 4.9
 -3 -11 0 89.59 5.4
 -3 -11 0 86.79 5.7
 -3 -11 0 81.69 6.5
 -3 -11 0 82.29 10.2
 -3 -11 0 83.49 5
 -3 -11 0 103.69 5.1
 3 11 0 83.49 5.5
 3 11 0 81.89 4.9
 -4 -11 0 9.6 4.7
 -4 -11 0 12.2 2.9
 -4 -11 0 8.5 3.5
 -4 -11 0 7.6 2.4
 -4 -11 0 9.5 2.4
 -4 -11 0 5 3.9
 -4 -11 0 7.8 2.1
 4 11 0 7.7 2.2
 4 11 0 8.2 2.5
 -5 -11 0 -0.5 3.6
 -5 -11 0 9.1 3
 -5 -11 0 7 2.4
 -5 -11 0 9.8 3.5
 -5 -11 0 6.1 1.5
 -5 -11 0 9.6 2.5
 5 11 0 8.1 2.5
 5 11 0 4.3 2.6
 -6 -11 0 25.2 3.4
 -6 -11 0 26.7 2.5
 -6 -11 0 25.3 3.1
 -6 -11 0 30.7 3.4
 -6 -11 0 13.9 5.9
 -6 -11 0 29.6 5
 6 11 0 36.7 3.8
 6 11 0 28.5 3.3
 -7 -11 0 1.5 5.3
 -7 -11 0 1.2 1.5
 -7 -11 0 2.4 1.8
 -7 -11 0 1.7 2.7
 -7 -11 0 1.5 2
 -7 -11 0 3.2 2.3
 7 11 0 1.6 1.7
 -8 -11 0 53.79 4.5
 -8 -11 0 55.49 3.2
 8 11 0 65.59 5.2
 8 11 0 49.4 3.6
 8 11 0 50.89 4
 -9 -11 0 31.1 2.6
 9 11 0 36.7 3
 9 11 0 28.9 2.7
 -10 -11 0 2.9 1.4
 -10 -11 0 2.2 1.9
 10 11 0 2.6 1.9
 10 11 0 2.9 1.6
 10 11 0 1.4 1.2
 11 11 0 0.7 1.4
 11 11 0 -0.8 1
 -12 -11 0 2.4 0.9
 12 11 0 3 1
 12 11 0 1.4 0.8
 6 -12 0 0.3 1.6
 6 -12 0 0.5 1.8
 6 -12 0 -0.3 1.2
 6 -12 0 0.1 1.3
 5 -12 0 2.4 1.7
 5 -12 0 3.7 2.3
 5 -12 0 1.4 2.6
 5 -12 0 -1.2 2.4
 4 -12 0 1.3 2.9
 4 -12 0 3 2.1
 4 -12 0 -1.8 2.3
 4 -12 0 0.7 1.9
 4 -12 0 0.2 1.9
 3 -12 0 0.8 2
 3 -12 0 1 1.9
 3 -12 0 0.2 2.5
 3 -12 0 0.2 2.8
 3 -12 0 0.6 2.4
 2 -12 0 -0.3 4.4
 2 -12 0 3.5 3.7
 2 -12 0 -3.2 3.8
 2 -12 0 1.7 2.8
 1 -12 0 26.5 3.3
 1 -12 0 22.4 3.3
 1 -12 0 11.8 5.5
 1 -12 0 24.9 3
 1 -12 0 21.4 3.7
 1 -12 0 25 3.1
 -1 12 0 26.5 4
 0 -12 0 5.3 2.3
 0 -12 0 6.4 2.5
 0 -12 0 2.9 2.6
 0 -12 0 0.8 2.8
 0 -12 0 -2.1 3.9
 0 -12 0 3.4 1.3
 0 -12 0 2.1 3.2
 0 -12 0 2.5 2.3
 -1 -12 0 76.89 10.6
 -1 -12 0 69.39 3.5
 -1 -12 0 70.19 6
 -1 -12 0 76.29 4.9
 -1 -12 0 75.09 4.6
 -1 -12 0 68.99 4.6
 -1 -12 0 73.19 4.7
 -1 -12 0 67.29 5.4
 1 12 0 75.39 4.8
 1 12 0 77.49 5.6
 -2 -12 0 14.4 3.8
 -2 -12 0 18.7 2.9
 -2 -12 0 14.4 2.7
 -2 -12 0 9 5
 -2 -12 0 18.4 2.4
 -2 -12 0 18 2.8
 -2 -12 0 15 3.2
 2 12 0 21.9 4.1
 2 12 0 17.2 2.8
 -3 -12 0 12.5 3.9
 -3 -12 0 13.8 2.7
 -3 -12 0 19.9 3.6
 -3 -12 0 11.3 6.2
 -3 -12 0 12.4 2.7
 -3 -12 0 16.8 3.5
 -3 -12 0 18 2.3
 3 12 0 14.2 2.5
 3 12 0 14.1 3.2
 -4 -12 0 3.7 2.3
 -4 -12 0 2 3.3
 -4 -12 0 7 2.4
 -4 -12 0 3.9 1.5
 -4 -12 0 2.6 3.2
 -4 -12 0 3.5 4.2
 -4 -12 0 6 2.8
 4 12 0 6.9 2.3
 4 12 0 5.6 3.3
 -5 -12 0 13 3.2
 -5 -12 0 13.6 2.7
 -5 -12 0 6.6 1.5
 -5 -12 0 -2.6 4.6
 -5 -12 0 7.9 3
 -5 -12 0 12.3 2.6
 -5 -12 0 7.5 3.3
 5 12 0 10.4 2.5
 5 12 0 11.1 2.8
 -6 -12 0 0.9 2.5
 -6 -12 0 2 2
 -6 -12 0 1.8 2.5
 -6 -12 0 1.7 2.1
 -6 -12 0 3.8 3.3
 -6 -12 0 1.8 1.5
 6 12 0 1.1 2
 6 12 0 1.5 2.1
 -7 -12 0 3.1 1.5
 -7 -12 0 2.3 2.3
 -7 -12 0 4.1 2.5
 7 12 0 2.8 1.8
 7 12 0 8.2 2.4
 -8 -12 0 14.9 2.6
 -8 -12 0 14 1.7
 8 12 0 15.2 2.1
 -9 -12 0 43.6 3.4
 -9 -12 0 48 2.9
 -10 -12 0 1.2 1.2
 -10 -12 0 -0.3 1.4
 10 12 0 -0.3 1
 10 12 0 0.8 1.3
 10 12 0 1.2 1.5
 11 12 0 1.7 1.2
 11 12 0 0.5 1.2
 -12 -12 0 -0.6 0.6
 12 12 0 -0.2 0.6
 5 -13 0 -1.4 1.7
 5 -13 0 -1.4 1.2
 5 -13 0 -0.1 1.2
 5 -13 0 -0.8 1.4
 4 -13 0 -0.4 1.7
 4 -13 0 0 2
 4 -13 0 -1.7 1.5
 4 -13 0 -0.5 2.2
 3 -13 0 -0.4 1.6
 3 -13 0 0.2 2.6
 3 -13 0 -2.6 2
 3 -13 0 -1 2
 3 -13 0 1 1.6
 2 -13 0 2.5 2
 2 -13 0 0.6 1.8
 2 -13 0 -0.2 2.3
 2 -13 0 -0.3 2.4
 2 -13 0 -2.6 2.8
 1 -13 0 29.2 3.9
 1 -13 0 30.5 3.4
 1 -13 0 32 3.4
 1 -13 0 33.4 4
 1 -13 0 28.6 3.5
 0 -13 0 4.3 4.7
 0 -13 0 0 4.7
 0 -13 0 6.6 3.3
 0 13 0 6 2.3
 0 13 0 5.8 2.8
 -1 -13 0 42.9 3.8
 -1 -13 0 49.3 4.2
 -1 -13 0 45.9 5.4
 -1 -13 0 40.5 4.6
 -1 -13 0 38.3 3.8
 -1 -13 0 41.1 3.7
 1 13 0 50.49 5
 1 13 0 44.3 4.8
 -2 -13 0 17.4 2.6
 -2 -13 0 13.6 3.2
 -2 -13 0 12.6 1.5
 -2 -13 0 7.6 4.7
 -2 -13 0 14.2 2.7
 -2 -13 0 24.8 3.3
 -2 -13 0 12.9 3.7
 -2 -13 0 20.2 3
 2 13 0 14.7 3.5
 2 13 0 14.3 2.5
 -3 -13 0 -0.7 3
 -3 -13 0 -6.5 4.3
 -3 -13 0 2.5 2.4
 -3 -13 0 0.9 1.3
 -3 -13 0 0.3 2.4
 -3 -13 0 -3.1 3.1
 3 13 0 5 2.6
 3 13 0 -0.1 2.1
 -4 -13 0 6.9 2.9
 -4 -13 0 3.4 1.4
 -4 -13 0 2.3 2.2
 -4 -13 0 3.5 2.4
 -4 -13 0 4 3.2
 4 13 0 2.1 2.6
 4 13 0 3.9 2.1
 -5 -13 0 36 3.4
 -5 -13 0 24.3 3.2
 -5 -13 0 21.5 3.6
 -5 -13 0 26.1 2.3
 -5 -13 0 33.2 3.9
 5 13 0 26.3 3.8
 5 13 0 26.6 3.3
 -6 -13 0 13.8 2.2
 -6 -13 0 12.3 1.7
 -6 -13 0 15.1 2.9
 -6 -13 0 19.6 2.6
 6 13 0 18.4 3.1
 6 13 0 15.8 2.4
 -7 -13 0 0.7 1.8
 -7 -13 0 -1.2 2.3
 -7 -13 0 1.9 1.4
 7 13 0 0.8 1.6
 -8 -13 0 3.8 2
 -8 -13 0 5.5 2.1
 -8 -13 0 3.4 1.3
 8 13 0 4.4 1.6
 -9 -13 0 1.2 1.2
 -9 -13 0 1 1.5
 9 13 0 -0.6 1.1
 -10 -13 0 0.5 1.3
 -10 -13 0 1.5 1
 10 13 0 1.2 1.2
 10 13 0 -0.5 0.9
 -11 -13 0 1.1 0.8
 11 13 0 -0.6 0.7
 4 -14 0 1.3 1.2
 4 -14 0 -2 1.5
 4 -14 0 -1.3 1.2
 4 -14 0 -3.1 1.7
 -4 14 0 -0.2 2.1
 3 -14 0 -0.2 1.6
 3 -14 0 0.7 1.1
 3 -14 0 -1.4 2
 3 -14 0 -1.8 2.1
 3 -14 0 -1.1 1.8
 -3 14 0 2.7 2
 2 -14 0 -2.1 2
 2 -14 0 -2.4 2.3
 2 -14 0 -1 1.6
 2 -14 0 -1 2.2
 2 -14 0 -0.9 1.8
 -2 14 0 3.5 2.3
 1 -14 0 6.6 2.3
 1 -14 0 7.6 2.1
 1 -14 0 4.9 2.6
 1 -14 0 7.4 2.1
 1 -14 0 5.1 1.9
 -1 14 0 10.5 3.7
 0 -14 0 1.1 2.7
 0 -14 0 -0.9 1.9
 0 -14 0 -2.9 2.2
 0 -14 0 -1.1 1.9
 0 -14 0 1.2 2.1
 0 14 0 2.8 2.4
 0 14 0 0.1 2.6
 -1 -14 0 0.9 2.8
 -1 -14 0 5.4 2.2
 -1 -14 0 4.2 1.9
 -1 -14 0 2.5 2.1
 -1 -14 0 4.7 2.3
 -1 -14 0 3.4 2.7
 1 14 0 5.4 2
 1 14 0 6.8 3.5
 -2 -14 0 4.2 3
 -2 -14 0 6.3 2.1
 -2 -14 0 6.8 2.3
 -2 -14 0 5.7 2.4
 -2 -14 0 6 2.9
 2 14 0 4.7 2
 2 14 0 6.4 4
 -3 -14 0 20.4 2.6
 -3 -14 0 13.7 3.4
 -3 -14 0 12.4 2.3
 -3 -14 0 16.5 3
 -3 -14 0 18.4 1.7
 -3 -14 0 20.3 2.7
 3 14 0 15 2.3
 3 14 0 18 4.3
 -4 -14 0 2.5 3
 -4 -14 0 0.4 2.6
 -4 -14 0 1.8 2.1
 -4 -14 0 3.6 2.1
 -4 -14 0 6.1 2.4
 -4 -14 0 3.7 1.2
 4 14 0 5.6 3.6
 4 14 0 5 2
 -5 -14 0 0.6 2.7
 -5 -14 0 0 1.9
 -5 -14 0 -2.9 2.4
 -5 -14 0 0.1 1.2
 -5 -14 0 -0.2 2
 -5 -14 0 1 2
 5 14 0 -1.1 1.7
 5 14 0 8 2.5
 -6 -14 0 8.5 2.1
 -6 -14 0 8.5 2.1
 -6 -14 0 7.9 2.1
 -6 -14 0 12.2 2.7
 -6 -14 0 9.7 1.4
 6 14 0 8.9 1.8
 -7 -14 0 1.2 2.2
 -7 -14 0 3.4 1.6
 -7 -14 0 0.7 2.2
 -7 -14 0 1.8 1.2
 -7 -14 0 2.3 1.8
 7 14 0 1 1.4
 -8 -14 0 19.7 1.9
 -8 -14 0 24.4 2.9
 -8 -14 0 20 2.9
 -9 -14 0 -0.1 1.4
 -9 -14 0 0.1 1.1
 9 14 0 0 1.1
 9 14 0 1.4 1.3
 -10 -14 0 -0.3 1.1
 -10 -14 0 2.3 1.1
 10 14 0 0.2 0.8
 3 -15 0 3.8 1.3
 3 -15 0 6.1 1.3
 3 -15 0 3.9 1.6
 2 -15 0 1.4 1.4
 2 -15 0 1.6 1.3
 2 -15 0 -1.2 1.8
 2 -15 0 -0.6 1.7
 2 -15 0 1.4 1.2
 -2 15 0 2.6 1.8
 1 -15 0 -2.4 2.1
 1 -15 0 -0.6 1.5
 1 -15 0 0.8 1.9
 1 -15 0 1.1 1.9
 1 -15 0 -1.5 1.7
 0 -15 0 0.2 2.4
 0 -15 0 4.3 1.7
 0 -15 0 -1.3 2.9
 0 -15 0 0.1 2.4
 0 -15 0 -0.7 1.8
 0 15 0 2.9 2.4
 -1 -15 0 4.7 1.8
 -1 -15 0 7.1 2.1
 -1 -15 0 3.1 2.3
 -1 -15 0 2.6 2.3
 1 15 0 4.8 1.6
 1 15 0 6.3 2.5
 -2 -15 0 21 2.8
 -2 -15 0 25.3 3
 -2 -15 0 24.3 3
 -2 -15 0 22.8 3.3
 -2 -15 0 23.3 3
 2 15 0 24.8 2.6
 2 15 0 25.9 3.2
 -3 -15 0 8.9 2
 -3 -15 0 5.9 2
 -3 -15 0 1.7 2.3
 -3 -15 0 5.3 2.7
 -3 -15 0 5.2 2.2
 -4 -15 0 4.4 1.8
 -4 -15 0 8.4 2
 -4 -15 0 4.1 2.4
 -4 -15 0 9.7 2.1
 -4 -15 0 4.4 2.3
 4 15 0 5.7 1.7
 -5 -15 0 1.6 2.4
 -5 -15 0 -1.2 1.7
 -5 -15 0 -0.7 1.9
 -5 -15 0 -2.4 2.1
 -5 -15 0 1 2.3
 5 15 0 -0.8 1.4
 -6 -15 0 4.9 1.6
 -6 -15 0 7 2
 -6 -15 0 3.2 2.2
 -6 -15 0 5.2 1.3
 -6 -15 0 6.8 3.3
 6 15 0 3.6 1.7
 -7 -15 0 1.8 1
 -7 -15 0 0.5 1.8
 -7 -15 0 1.6 2.7
 -7 -15 0 3.1 1.9
 7 15 0 -0.1 1.2
 -8 -15 0 9.3 1.3
 8 15 0 8.9 1.4
 -9 -15 0 1.6 1.2
 9 15 0 0.1 0.8
 -10 -15 0 1.7 0.7
 10 15 0 4 0.7
 1 -16 0 1.1 1.3
 1 -16 0 0.4 1.1
 1 -16 0 0.1 1.2
 1 -16 0 1.8 1.7
 0 -16 0 1.9 1.4
 0 -16 0 0.1 1.3
 0 -16 0 0 1.6
 0 -16 0 -1.9 1.8
 -1 -16 0 4.4 2.1
 -1 -16 0 3 1.7
 -1 -16 0 4.4 1.8
 -1 -16 0 8 2.2
 -2 -16 0 -1.5 1.4
 -2 -16 0 -0.1 2.1
 -2 -16 0 -0.5 2.5
 -2 -16 0 0.9 2.3
 2 16 0 2.4 1.1
 -3 -16 0 2.1 1.8
 -3 -16 0 3 1.9
 -3 -16 0 6.1 1.5
 -3 -16 0 6.9 1.9
 -3 -16 0 4.9 2.5
 3 16 0 3.7 1.6
 -4 -16 0 1 2
 -4 -16 0 0.1 1.5
 -4 -16 0 4.1 2.1
 -4 -16 0 -0.8 1.5
 -4 -16 0 0.5 1.7
 4 16 0 0 1.1
 -5 -16 0 2 2
 -5 -16 0 2.7 2.3
 -5 -16 0 2.1 1.6
 -5 -16 0 2.8 1.7
 5 16 0 0.4 1.1
 -6 -16 0 4.7 1.6
 -6 -16 0 2.8 1.5
 -6 -16 0 2.5 1.7
 6 16 0 1 1
 -7 -16 0 3 1.4
 -7 -16 0 1.9 2
 -7 -16 0 0.2 1.7
 7 16 0 1.6 1
 -8 -16 0 1 1.2
 8 16 0 0.7 0.9
 -1 -17 0 12.6 1.4
 -1 -17 0 12.5 1.5
 -1 -17 0 13.3 1.8
 -1 -17 0 14.6 2
 -2 -17 0 0 1.7
 -2 -17 0 2.7 1.4
 -2 -17 0 -1.5 1
 -2 -17 0 1.4 1.3
 -3 -17 0 0.2 1.3
 -3 -17 0 2.7 1.6
 -3 -17 0 2.9 1.5
 -3 -17 0 0.8 1.2
 -4 -17 0 6.6 1.1
 -4 -17 0 9.5 1.6
 -4 -17 0 7.7 1.5
 -5 -17 0 1.7 1.2
 -5 -17 0 1.1 1.3
 -5 -17 0 0.6 0.9
 5 17 0 0.1 0.9
 -6 -17 0 1.6 0.9
 -6 -17 0 3.3 1.4
 6 17 0 1.8 0.8
 -7 -17 0 1.3 0.9
 7 17 0 0.9 0.7
 -6 -17 1 2 0.8
 -5 -17 1 0.4 1.1
 -5 -17 1 1.1 0.9
 -5 -17 1 1.4 1.2
 -4 -17 1 12.2 1.8
 -4 -17 1 11.8 1.6
 -4 -17 1 16 1.9
 -3 -17 1 7.5 1.4
 -3 -17 1 7.7 1.4
 -3 -17 1 6.8 1.4
 -2 -17 1 1.5 1
 -2 -17 1 1.1 1.2
 -2 -17 1 1.4 1.4
 -2 -17 1 3.4 1.2
 -1 -17 1 7.6 1.3
 -1 -17 1 10.3 1.3
 -1 -17 1 7.2 1.2
 -1 -17 1 10.4 1.8
 8 16 -1 0.1 0.7
 -8 -16 1 0.8 1
 7 16 -1 1.6 0.9
 -7 -16 1 2.8 1.7
 -7 -16 1 2.9 1.2
 6 16 -1 13.3 1.8
 -6 -16 1 20.9 2.2
 -6 -16 1 18.7 2.2
 -6 -16 1 19.6 2.5
 5 16 -1 26.9 2.2
 -5 -16 1 38.5 2.8
 -5 -16 1 33.9 3.4
 -5 -16 1 28.7 2.2
 -5 -16 1 22.9 2.7
 4 16 -1 2.7 1.3
 -4 -16 1 0.8 1.9
 -4 -16 1 0.3 1.9
 -4 -16 1 -0.3 1.6
 -4 -16 1 1.2 1.7
 -4 -16 1 3.1 1.6
 3 16 -1 3.9 1.1
 -3 -16 1 2.1 1.6
 -3 -16 1 0.5 1.7
 -3 -16 1 -1.8 2.2
 -3 -16 1 4.2 1.4
 -3 -16 1 1.3 2
 -2 -16 1 5.2 1.7
 -2 -16 1 2.4 1.7
 -2 -16 1 2.9 2.2
 -2 -16 1 2.4 1.6
 -2 -16 1 2.1 1.7
 -1 -16 1 3.5 1.4
 -1 -16 1 1.6 1.9
 -1 -16 1 3.2 1.8
 -1 -16 1 -0.2 1.9
 0 -16 1 -0.2 1.2
 0 -16 1 -0.2 1.2
 0 -16 1 -0.2 1.5
 0 -16 1 -1.1 1.6
 1 -16 1 8.2 1.5
 1 -16 1 8.8 1.5
 1 -16 1 7.6 1.9
 1 -16 1 11.2 1.4
 9 15 -1 -0.3 0.9
 -9 -15 1 2.5 1.4
 8 15 -1 2.8 1
 -8 -15 1 2.1 2.2
 7 15 -1 0.1 1.1
 -7 -15 1 -0.5 1.8
 -7 -15 1 0.6 1.4
 -7 -15 1 4.1 1.9
 6 15 -1 0.5 1.3
 -6 -15 1 -0.2 1.5
 -6 -15 1 1.2 3.3
 -6 -15 1 1 1.8
 -6 -15 1 0.6 1.6
 5 15 -1 4.6 1.5
 -5 -15 1 3.5 1.7
 -5 -15 1 3.4 2.3
 -5 -15 1 5.5 2.4
 -5 -15 1 8.1 2
 -5 -15 1 9.9 2.2
 4 15 -1 6.1 1.6
 -4 -15 1 6.1 2
 -4 -15 1 5.7 2.5
 -4 -15 1 7.7 2.6
 -4 -15 1 8.5 2.1
 -4 -15 1 6.2 1.9
 3 15 -1 0.3 1.5
 -3 -15 1 0.7 1.8
 -3 -15 1 0 1.7
 -3 -15 1 -1.3 2.3
 -3 -15 1 -1.3 2.1
 -3 -15 1 0.2 1.8
 2 15 -1 3.7 1.5
 -2 -15 1 2.4 2
 -2 -15 1 0.3 2.4
 -2 -15 1 0.7 2.2
 -2 -15 1 2.9 2.1
 -2 -15 1 1.2 2
 -1 -15 1 5.7 2
 -1 -15 1 2 2.5
 -1 -15 1 3.4 2.1
 -1 -15 1 8.1 2.2
 0 15 -1 1.1 2
 0 -15 1 -0.2 2.7
 0 -15 1 -0.4 2.6
 0 -15 1 -1 2
 0 -15 1 1 2.8
 -1 15 -1 15.7 2.5
 1 -15 1 15.4 2.1
 1 -15 1 23.5 2.5
 1 -15 1 10.9 2.2
 1 -15 1 19.3 2.3
 2 -15 1 1.4 1.7
 2 -15 1 1.4 0.9
 2 -15 1 4.9 1.5
 2 -15 1 1.2 1.7
 2 -15 1 1 1.4
 3 -15 1 8.1 1.3
 3 -15 1 10.3 1.1
 10 14 -1 0.4 0.8
 -10 -14 1 0 0.9
 -10 -14 1 1.6 1
 -10 -14 1 0.4 0.9
 9 14 -1 1.7 1.4
 9 14 -1 -0.9 1
 -9 -14 1 -0.7 1.5
 -9 -14 1 0.5 1.4
 -8 -14 1 6.6 1.8
 -8 -14 1 8.9 1.9
 -8 -14 1 14.1 2.9
 -8 -14 1 8.6 2.5
 7 14 -1 -1.1 1.3
 -7 -14 1 1.4 1.9
 -7 -14 1 -0.2 2.1
 -7 -14 1 1.1 1.8
 -7 -14 1 -1 1.8
 -7 -14 1 0.8 1.1
 6 14 -1 7.5 1.7
 -6 -14 1 4.2 1.2
 -6 -14 1 3.9 1.9
 -6 -14 1 3.8 2.2
 -6 -14 1 5 2.2
 -6 -14 1 6.9 2
 5 14 -1 -1.2 1.6
 -5 -14 1 0.4 1.1
 -5 -14 1 -0.4 2.1
 -5 -14 1 -2.2 2.2
 -5 -14 1 1 2.1
 -5 -14 1 -0.8 1.9
 -5 -14 1 1.8 2.8
 4 14 -1 8.3 1.9
 -4 -14 1 7 2.7
 -4 -14 1 7.6 1.2
 -4 -14 1 4.7 2
 -4 -14 1 5.1 2
 -4 -14 1 9.6 2.4
 -4 -14 1 6.2 2.7
 3 14 -1 0.1 1.8
 3 14 -1 0.8 2.3
 -3 -14 1 2.1 2.1
 -3 -14 1 -0.1 2.6
 -3 -14 1 2.5 1.9
 -3 -14 1 2 2.7
 -3 -14 1 1.7 2.1
 2 14 -1 41.3 4
 2 14 -1 50.49 3.6
 -2 -14 1 47.1 3.6
 -2 -14 1 51.79 3.7
 -2 -14 1 44.6 5.1
 -2 -14 1 48.2 3.8
 -2 -14 1 48.4 4.5
 1 14 -1 4.4 2.5
 1 14 -1 1 2.3
 -1 -14 1 2.6 2.3
 -1 -14 1 2.6 2.1
 -1 -14 1 4.2 1.9
 -1 -14 1 0.7 2.4
 -1 -14 1 6.6 2
 -1 -14 1 1 2.7
 0 -14 1 4.3 2
 0 -14 1 0.4 2.1
 0 -14 1 0.1 2
 0 -14 1 -2.9 2.3
 0 -14 1 -0.6 2.5
 -1 14 -1 -3.1 2.1
 1 -14 1 1.2 1.7
 1 -14 1 2.6 1.9
 1 -14 1 -0.7 2.1
 1 -14 1 -1.5 1.9
 1 -14 1 -2.9 2.4
 2 -14 1 1.6 2.3
 2 -14 1 1.8 1.6
 2 -14 1 1.9 2
 2 -14 1 -0.1 2.5
 2 -14 1 2 1.6
 -3 14 -1 5.3 2.2
 3 -14 1 9.1 1.8
 3 -14 1 7 1.9
 3 -14 1 4 2
 3 -14 1 7.8 1.2
 3 -14 1 4.6 2.2
 4 -14 1 2.8 1.4
 4 -14 1 0.3 1.7
 4 -14 1 1.7 1.8
 11 13 -1 0.3 0.8
 -11 -13 1 0.7 0.7
 -11 -13 1 1.1 1
 10 13 -1 11.3 2.6
 -10 -13 1 13 1.5
 9 13 -1 9.6 2
 -9 -13 1 14.8 2.4
 8 13 -1 25.1 2.5
 -8 -13 1 26.1 3.1
 -8 -13 1 25.9 2.2
 -8 -13 1 33.8 3.7
 7 13 -1 6.9 1.6
 -7 -13 1 10.3 2.3
 -7 -13 1 7.7 1.4
 -7 -13 1 11 2.6
 -7 -13 1 13 2.1
 -7 -13 1 15.4 2.4
 6 13 -1 -0.2 1.6
 -6 -13 1 0.5 2.1
 -6 -13 1 1 2.5
 -6 -13 1 -1 1.8
 -6 -13 1 0.6 1.2
 -6 -13 1 1.2 2.1
 5 13 -1 6.3 2.4
 -5 -13 1 9.3 4.3
 -5 -13 1 7.7 4.8
 -5 -13 1 11 3.6
 -5 -13 1 11.9 3.2
 4 13 -1 1.7 2.2
 4 13 -1 -0.5 1.9
 -4 -13 1 -2.3 2.7
 -4 -13 1 1 2.9
 -4 -13 1 -1.2 2.1
 -4 -13 1 1.7 2.4
 -4 -13 1 1.6 1.3
 -4 -13 1 1.6 2.2
 3 13 -1 -0.9 2
 3 13 -1 2.8 2.6
 -3 -13 1 -0.2 2.3
 -3 -13 1 1.5 2.3
 -3 -13 1 -3.3 3
 -3 -13 1 -2.7 4.5
 -3 -13 1 -0.4 1.1
 -3 -13 1 0.6 2.1
 -3 -13 1 -4.6 2.9
 2 13 -1 6.2 2.8
 2 13 -1 1.2 2.4
 -2 -13 1 1.9 1.4
 -2 -13 1 10.8 2.7
 -2 -13 1 1 5.1
 -2 -13 1 -0.6 3.1
 -2 -13 1 0.5 2.2
 -2 -13 1 -0.8 2.5
 -2 -13 1 2.9 3
 -2 -13 1 2.9 2.2
 1 13 -1 196.48 8.5
 -1 -13 1 219.58 8.7
 -1 -13 1 209.88 8.9
 -1 -13 1 209.38 9.7
 -1 -13 1 217.58 8.7
 0 13 -1 7.2 2.8
 0 -13 1 4.5 1.6
 0 -13 1 -1.9 5.3
 0 -13 1 6.9 3.3
 0 -13 1 10.2 2.4
 0 -13 1 5.9 2.4
 0 -13 1 5.3 2.7
 0 -13 1 9.2 2.7
 1 -13 1 -2.1 2.3
 1 -13 1 1.4 1.9
 1 -13 1 -0.6 2.9
 1 -13 1 -0.5 2.1
 1 -13 1 1.8 2.1
 2 -13 1 2.9 2.1
 2 -13 1 3.1 2.1
 2 -13 1 0.7 2.4
 2 -13 1 0.9 2.7
 2 -13 1 -0.3 2.1
 3 -13 1 -1.9 2
 3 -13 1 0 2.4
 3 -13 1 -2.5 1.6
 3 -13 1 -3.1 1.8
 3 -13 1 -1.1 1.7
 4 -13 1 4.9 2.1
 4 -13 1 3.2 1.9
 4 -13 1 4.1 1.7
 4 -13 1 7 1.8
 5 -13 1 -1.4 1.5
 5 -13 1 -0.9 1.3
 5 -13 1 -1.3 1.4
 5 -13 1 -0.7 1.3
 11 12 -1 0.7 0.8
 -11 -12 1 0.6 0.8
 10 12 -1 2.4 1.2
 -10 -12 1 6 1.8
 -10 -12 1 7.8 1.8
 9 12 -1 0.9 1.2
 -9 -12 1 0 1.6
 -9 -12 1 2 1.2
 8 12 -1 5.1 1.7
 -8 -12 1 4.1 1.3
 -8 -12 1 4.7 2
 -8 -12 1 7.4 2.4
 7 12 -1 7.8 2.8
 -7 -12 1 3.6 1.9
 -7 -12 1 5.6 1.9
 6 12 -1 1.2 1.7
 -6 -12 1 -0.1 2
 -6 -12 1 0.6 1.4
 -6 -12 1 0.4 1.8
 -6 -12 1 -1 2.6
 5 12 -1 9.1 2.1
 5 12 -1 8.2 2.3
 -5 -12 1 7 2.9
 -5 -12 1 8.1 2.2
 -5 -12 1 7.3 1.5
 -5 -12 1 8.3 5.7
 -5 -12 1 12.4 3.6
 -5 -12 1 12.8 2.6
 4 12 -1 41.4 3.6
 -4 -12 1 24.1 6.2
 -4 -12 1 41.9 3.8
 -4 -12 1 39.1 4.9
 -4 -12 1 41 5.7
 -4 -12 1 35.7 3.8
 -4 -12 1 40.1 2.7
 3 12 -1 96.79 5.2
 -3 -12 1 93.79 4.1
 -3 -12 1 97.89 5.2
 -3 -12 1 87.19 11.1
 -3 -12 1 87.99 6.8
 -3 -12 1 89.69 6.2
 -3 -12 1 88.69 5.1
 2 12 -1 11.3 2.5
 -2 -12 1 15.1 3.8
 -2 -12 1 11.8 1.6
 -2 -12 1 13.3 3.2
 -2 -12 1 13.7 2.7
 -2 -12 1 18.3 2.8
 -2 -12 1 14.5 2.6
 -2 -12 1 5.1 4.6
 1 12 -1 11.3 3.1
 1 12 -1 9 2.6
 -1 -12 1 11.3 3
 -1 -12 1 13.4 2.8
 -1 -12 1 13 3.5
 -1 -12 1 12.4 1.4
 -1 -12 1 12.3 2.5
 -1 -12 1 11.6 2.6
 -1 -12 1 15.1 2.7
 0 -12 1 10.5 3
 0 -12 1 9.8 3.3
 0 -12 1 5.1 4.6
 0 -12 1 6.6 2.4
 0 -12 1 15.6 2.7
 0 -12 1 8.7 2.4
 0 -12 1 10.7 2.7
 1 -12 1 17 2.8
 1 -12 1 10.8 2.7
 1 -12 1 10.2 2.9
 1 -12 1 13.8 3.4
 1 -12 1 14 2.7
 2 -12 1 -1.9 2.1
 2 -12 1 1.8 3.8
 2 -12 1 0.3 2.4
 2 -12 1 -2.2 3.3
 2 -12 1 -6.9 4.2
 2 -12 1 -2.2 4
 3 -12 1 0.8 1.9
 3 -12 1 1.7 2
 3 -12 1 4.1 2.4
 3 -12 1 2.3 2.9
 3 -12 1 1.9 2.7
 4 -12 1 -0.6 2.1
 4 -12 1 0.8 2.5
 4 -12 1 -0.1 1.7
 4 -12 1 1.6 2.3
 4 -12 1 2.5 1.9
 5 -12 1 2.1 1.5
 5 -12 1 -0.5 1.7
 5 -12 1 4.8 2.5
 5 -12 1 0.4 1.9
 6 -12 1 18 2.5
 6 -12 1 19.9 2.3
 6 -12 1 19.5 2.1
 6 -12 1 14.6 1.8
 12 11 -1 0.7 0.7
 -12 -11 1 1.3 0.9
 11 11 -1 15.1 1.7
 11 11 -1 20.7 2
 10 11 -1 0.9 1.6
 10 11 -1 0.2 1.2
 -10 -11 1 3 1.5
 -10 -11 1 2.5 1.4
 9 11 -1 5.1 1.8
 9 11 -1 2.2 1.4
 -9 -11 1 2.5 1.3
 -9 -11 1 2.2 1.7
 8 11 -1 8.6 2.6
 7 11 -1 24.3 2.9
 -7 -11 1 27.4 2.6
 -7 -11 1 30.4 4.4
 -7 -11 1 27 3.2
 -7 -11 1 27.3 2.9
 6 11 -1 5.2 2.1
 6 11 -1 1.9 1.8
 -6 -11 1 5.9 2.5
 -6 -11 1 4.2 3.3
 -6 -11 1 3.8 2.7
 -6 -11 1 -7.2 8.5
 -6 -11 1 3.5 1.5
 -6 -11 1 5.1 2.2
 -6 -11 1 1.6 1.9
 5 11 -1 115.79 6.2
 5 11 -1 125.09 5.8
 -5 -11 1 124.29 6.8
 -5 -11 1 113.19 11.5
 -5 -11 1 109.89 6.7
 -5 -11 1 116.79 7.3
 -5 -11 1 115.69 5.5
 -5 -11 1 116.79 5
 -5 -11 1 117.39 5.6
 4 11 -1 2.3 2.1
 4 11 -1 1.8 2
 -4 -11 1 0.7 2.1
 -4 -11 1 -3.5 3.5
 -4 -11 1 1.3 2.2
 -4 -11 1 2.6 3.1
 -4 -11 1 2.9 3.6
 -4 -11 1 0.8 3.2
 -4 -11 1 3.6 3.7
 3 11 -1 38.4 3.9
 3 11 -1 36.4 3.6
 -3 -11 1 42.9 4.1
 -3 -11 1 33.2 5.9
 -3 -11 1 36.6 2.8
 -3 -11 1 47.3 8.2
 -3 -11 1 38 4
 -3 -11 1 52.79 7.6
 2 11 -1 25.8 2.9
 2 11 -1 26.5 3.7
 -2 -11 1 22.7 2.5
 -2 -11 1 32.8 3.5
 -2 -11 1 34.5 6.5
 -2 -11 1 15.4 5.1
 -2 -11 1 23.1 3
 -2 -11 1 28.4 6.2
 -1 -11 1 15.4 4.5
 -1 -11 1 21.1 4.1
 -1 -11 1 18 3
 -1 -11 1 25.4 3
 -1 -11 1 14.4 1.8
 -1 -11 1 17.2 5.4
 -1 -11 1 23.6 4
 -1 -11 1 19.5 2.9
 0 -11 1 11.8 5.2
 0 -11 1 14 2.7
 0 -11 1 21 3.9
 0 -11 1 22.3 4.2
 0 -11 1 20.8 2.1
 0 -11 1 27.9 3.2
 0 -11 1 20.7 3
 0 -11 1 17.1 3.2
 1 -11 1 5.2 3.7
 1 -11 1 3.3 2.4
 1 -11 1 5 2.8
 1 -11 1 2.4 2.4
 1 -11 1 2.2 4.3
 1 -11 1 3 2.9
 2 -11 1 50.09 4
 2 -11 1 45.3 4.5
 2 -11 1 46.6 5.6
 2 -11 1 43.1 4
 2 -11 1 39 3.8
 3 -11 1 14.6 2.9
 3 -11 1 11.6 2.9
 3 -11 1 14.4 3.5
 3 -11 1 10.6 2.4
 3 -11 1 9.5 3.1
 3 -11 1 8.9 6.1
 4 -11 1 4.1 2
 4 -11 1 5.7 3.2
 4 -11 1 6.2 2.4
 4 -11 1 2.6 1.8
 4 -11 1 3.8 2.4
 4 -11 1 5.9 2.4
 5 -11 1 5.7 2.3
 5 -11 1 4.8 2.2
 5 -11 1 2.2 2.2
 5 -11 1 4.1 3
 5 -11 1 4.5 2
 6 -11 1 8.4 2.5
 6 -11 1 6.1 1.9
 6 -11 1 5.2 1.7
 6 -11 1 7.2 2.6
 6 -11 1 7.1 2.7
 7 -11 1 5.4 1.2
 7 -11 1 4.5 1.5
 7 -11 1 2.9 2.1
 7 -11 1 3.8 1.3
 12 10 -1 0 1
 12 10 -1 -1.1 0.8
 -12 -10 1 -1 0.8
 11 10 -1 0.2 1.4
 11 10 -1 -1.4 1.2
 11 10 -1 -0.5 1.3
 10 10 -1 23.7 3.5
 10 10 -1 26.7 2.5
 -10 -10 1 18.7 2.4
 -10 -10 1 28.1 2.5
 9 10 -1 19 2.2
 9 10 -1 11.6 2.7
 9 10 -1 9.8 1.6
 -9 -10 1 14.3 2.2
 -9 -10 1 14.3 1.6
 -9 -10 1 19.2 2
 8 10 -1 2.9 1.8
 8 10 -1 0.6 1.8
 -8 -10 1 2.9 2.3
 -8 -10 1 1.8 1.1
 -8 -10 1 2.6 1.4
 7 10 -1 2.4 1.7
 7 10 -1 -0.5 1.6
 -7 -10 1 -14.4 8.2
 -7 -10 1 2.6 3.4
 -7 -10 1 0.7 2
 -7 -10 1 1.3 2.1
 -7 -10 1 -2.2 2.4
 -7 -10 1 -2.4 1.7
 -7 -10 1 0.4 1.4
 6 10 -1 2.5 1.6
 6 10 -1 4.6 2.2
 -6 -10 1 3.3 2
 -6 -10 1 0.3 3.9
 -6 -10 1 2.2 1.4
 -6 -10 1 0.5 2.7
 -6 -10 1 4 2.7
 -6 -10 1 4.8 3.7
 -6 -10 1 3.3 2.2
 -6 -10 1 0.1 1.9
 5 10 -1 5.6 1.9
 5 10 -1 5.2 2.2
 -5 -10 1 4 2.8
 -5 -10 1 6.4 3.5
 -5 -10 1 5.7 2.2
 -5 -10 1 3.2 1.4
 -5 -10 1 4.1 2.2
 -5 -10 1 3.6 2.9
 -5 -10 1 -1.5 2.7
 -5 -10 1 3.9 2
 4 10 -1 28.1 3.3
 4 10 -1 27.9 3.3
 -4 -10 1 26.9 3.3
 -4 -10 1 36.4 4
 -4 -10 1 25.6 3.3
 -4 -10 1 29.2 2.6
 -4 -10 1 35 6.7
 -4 -10 1 30.5 4.3
 -4 -10 1 26.6 5.1
 -4 -10 1 26.2 3
 3 10 -1 7.2 3.6
 3 10 -1 0.9 3.4
 3 10 -1 9.5 3.7
 -3 -10 1 7.9 1.7
 -3 -10 1 4.5 2.2
 -3 -10 1 9 3.8
 -3 -10 1 5.8 2.1
 -3 -10 1 11.7 3.1
 -3 -10 1 6.3 3.4
 -3 -10 1 12.4 2.5
 2 10 -1 1.7 2
 2 10 -1 3.7 3.4
 2 10 -1 3.8 1.9
 -2 -10 1 1.2 2.1
 -2 -10 1 5.8 2
 -2 -10 1 3.9 3.3
 -2 -10 1 0.6 3.4
 -2 -10 1 4.8 2.4
 -2 -10 1 5.1 1.6
 -2 -10 1 10.3 2.4
 -2 -10 1 5 2.9
 1 10 -1 5.7 4.1
 -1 -10 1 11.6 2.6
 -1 -10 1 12.4 3.2
 -1 -10 1 11.1 4.7
 -1 -10 1 12.3 2.5
 -1 -10 1 10.7 1.7
 -1 -10 1 10.1 2.4
 -1 -10 1 12 3.6
 0 -10 1 7 2.4
 0 -10 1 7.8 1.6
 0 -10 1 8.2 2.6
 0 -10 1 7.8 3.7
 0 -10 1 2.1 3.5
 0 -10 1 8.2 3
 0 -10 1 7.4 2.4
 0 -10 1 8 2.5
 1 -10 1 10.5 2.5
 1 -10 1 15.8 4.1
 1 -10 1 10 2.6
 1 -10 1 13.7 3.9
 1 -10 1 6.9 2.9
 1 -10 1 2.5 3.5
 1 -10 1 14 2.7
 1 -10 1 8.9 1.5
 2 -10 1 3 2.3
 2 -10 1 1.2 4.1
 2 -10 1 5.4 2.5
 2 -10 1 10.5 2.7
 2 -10 1 9.1 3.6
 2 -10 1 4.7 2.8
 2 -10 1 -2.3 2.6
 3 -10 1 33.4 3.7
 3 -10 1 22.7 3.2
 3 -10 1 26.3 3.5
 3 -10 1 31.4 3.8
 3 -10 1 34.1 3.6
 3 -10 1 42.6 5.2
 4 -10 1 5.9 4.9
 4 -10 1 14.3 2.2
 4 -10 1 28.1 3.6
 4 -10 1 19.5 3
 4 -10 1 18.8 3.1
 4 -10 1 16.7 2.6
 5 -10 1 12.7 3.2
 5 -10 1 6.5 2.5
 5 -10 1 11.9 2.6
 5 -10 1 10.5 2.7
 5 -10 1 5.9 2.2
 6 -10 1 7.8 2.4
 6 -10 1 4.8 1.8
 6 -10 1 16.6 3.2
 6 -10 1 9.1 2.4
 6 -10 1 11.9 2.4
 7 -10 1 12.4 2.1
 7 -10 1 9.8 2
 7 -10 1 10.7 2.2
 7 -10 1 13 2.2
 7 -10 1 9.3 2.4
 8 -10 1 0.4 1.4
 8 -10 1 -0.7 1.3
 8 -10 1 -0.5 1.5
 12 9 -1 15.6 1.7
 12 9 -1 10.7 1.3
 -12 -9 1 7.9 1.1
 11 9 -1 5.9 1.7
 11 9 -1 10.4 1.4
 11 9 -1 5.1 2.1
 -11 -9 1 9 1.2
 10 9 -1 0.7 1.5
 10 9 -1 1.1 2.1
 10 9 -1 0.6 1.2
 -10 -9 1 2.7 1.6
 -10 -9 1 1.1 1.2
 -10 -9 1 2 1.5
 9 9 -1 23.6 3.7
 9 9 -1 20.3 2.6
 9 9 -1 27.4 3.3
 -9 -9 1 22.7 2.5
 -9 -9 1 23.1 2.8
 -9 -9 1 26.3 3.3
 8 9 -1 34.6 3.1
 8 9 -1 36.4 3.1
 -8 -9 1 41.6 4.3
 -8 -9 1 35.5 2.7
 -8 -9 1 35.8 2.9
 7 9 -1 43.9 3.5
 7 9 -1 50.79 3.7
 7 9 -1 41.9 3.4
 -7 -9 1 40.6 2.8
 -7 -9 1 45.9 4.5
 -7 -9 1 45.6 4.1
 -7 -9 1 41.3 3.6
 -7 -9 1 41.4 3
 -7 -9 1 28.3 5.3
 6 9 -1 9.9 2
 6 9 -1 14.1 2.5
 -6 -9 1 12.5 1.8
 -6 -9 1 18.1 2.5
 -6 -9 1 15.7 3
 -6 -9 1 6.6 3.1
 -6 -9 1 8.1 3.6
 -6 -9 1 13.2 2.7
 -6 -9 1 12.9 2
 -6 -9 1 18.2 2.2
 5 9 -1 11.8 5.5
 5 9 -1 9.5 2.2
 5 9 -1 9.7 2.2
 -5 -9 1 14 3.1
 -5 -9 1 12 2.5
 -5 -9 1 8.9 1.7
 -5 -9 1 5.6 2.6
 -5 -9 1 12.9 2.4
 -5 -9 1 9.6 3.2
 4 9 -1 23.5 5.1
 4 9 -1 33.9 3.2
 4 9 -1 38 3.3
 -4 -9 1 37.7 3.6
 -4 -9 1 40.3 6.5
 -4 -9 1 36.1 3.1
 -4 -9 1 42.6 5.6
 -4 -9 1 33.5 4.6
 -4 -9 1 35.5 5.6
 -4 -9 1 32.1 3.1
 -4 -9 1 35.5 2.6
 3 9 -1 0.3 2.3
 3 9 -1 2.3 1.6
 3 9 -1 -0.5 2.2
 -3 -9 1 3.6 2.7
 -3 -9 1 4.7 3
 -3 -9 1 4.6 3.1
 -3 -9 1 3.4 2.1
 -3 -9 1 2.1 2
 -3 -9 1 2.7 2.2
 -3 -9 1 1.8 1.5
 -3 -9 1 3.6 1.9
 2 9 -1 -1.9 2
 -2 -9 1 0 2.9
 -2 -9 1 0.6 1.6
 -2 -9 1 -0.2 2.5
 -2 -9 1 -0.5 2
 -2 -9 1 0.5 2.1
 -2 -9 1 -0.2 3
 -2 -9 1 -0.7 1.9
 -2 -9 1 1.9 1.5
 1 9 -1 92.79 10.9
 1 9 -1 98.59 8.2
 -1 -9 1 91.29 5.5
 -1 -9 1 89.69 10.2
 -1 -9 1 84.89 6.2
 -1 -9 1 88.99 4.8
 -1 -9 1 84.09 6
 -1 -9 1 93.09 4.7
 0 9 -1 1.3 2.4
 0 -9 1 0 3.3
 0 -9 1 -3.6 2
 0 -9 1 1.9 2.2
 0 -9 1 -0.7 2.2
 0 -9 1 -1.5 2.6
 0 -9 1 0.2 2.9
 0 -9 1 1 2.1
 -1 9 -1 17.4 6.1
 1 -9 1 29.9 3
 1 -9 1 28.3 4.1
 1 -9 1 28.4 2.2
 1 -9 1 18.1 5.3
 1 -9 1 37.9 4.2
 1 -9 1 27.8 3.5
 1 -9 1 29.9 3.3
 2 -9 1 22.3 2.9
 2 -9 1 15.9 1.7
 2 -9 1 18.7 5.8
 2 -9 1 26.8 3
 2 -9 1 25.1 3.2
 2 -9 1 19.6 3.1
 2 -9 1 20.1 2.7
 3 -9 1 0.3 2.6
 3 -9 1 0 3.5
 3 -9 1 0.2 2.3
 3 -9 1 4.5 2.7
 3 -9 1 1.2 2.1
 3 -9 1 -0.1 2.6
 4 -9 1 2.7 4
 4 -9 1 4.7 2.4
 4 -9 1 2.2 2
 4 -9 1 2.1 2.5
 4 -9 1 4 2.7
 4 -9 1 1.6 2.7
 5 -9 1 2 2.6
 5 -9 1 0.4 2.2
 5 -9 1 2 5
 5 -9 1 6.7 2.4
 5 -9 1 3.1 2.6
 6 -9 1 4.8 2.4
 6 -9 1 1.1 2
 6 -9 1 -0.8 2.2
 6 -9 1 3.2 2.8
 7 -9 1 4.1 2.2
 7 -9 1 3.5 1.7
 7 -9 1 9.6 2.5
 7 -9 1 8.7 2.3
 8 -9 1 1.7 1.6
 8 -9 1 6.6 2.4
 8 -9 1 8.2 2.1
 8 -9 1 5.5 2
 8 -9 1 2.5 1.8
 9 -9 1 0.9 1.7
 9 -9 1 1.3 0.9
 9 -9 1 -0.1 1.1
 13 8 -1 -1 0.8
 -13 -8 1 2.1 1
 12 8 -1 4.3 1
 12 8 -1 6.5 1.6
 -12 -8 1 5.3 1
 -12 -8 1 6.2 1.6
 11 8 -1 10.7 1.5
 11 8 -1 10.5 2.2
 11 8 -1 10.4 1.7
 -11 -8 1 14 1.5
 10 8 -1 0.9 1.6
 10 8 -1 0.1 1.3
 10 8 -1 0.9 1.7
 -10 -8 1 1 1.6
 -10 -8 1 -3.7 1.9
 -10 -8 1 0.6 1.4
 9 8 -1 7 1.6
 9 8 -1 8.7 2.6
 9 8 -1 9.9 2.1
 -9 -8 1 9.3 1.8
 -9 -8 1 10.1 2.3
 -9 -8 1 13 2
 8 8 -1 21.3 2.5
 8 8 -1 17 2.5
 8 8 -1 19.5 2.2
 8 8 -1 12.9 4.6
 -8 -8 1 19.1 2.1
 -8 -8 1 13.3 1.8
 -8 -8 1 15.8 2.7
 7 8 -1 20.4 2.7
 7 8 -1 23.5 2.5
 7 8 -1 24.3 2.9
 7 8 -1 22.5 4.2
 -7 -8 1 24.5 2.4
 -7 -8 1 15.5 3.7
 -7 -8 1 18.1 2.4
 -7 -8 1 18.7 2.9
 -7 -8 1 13.1 1.8
 -7 -8 1 18.1 2.9
 6 8 -1 -0.3 1.8
 6 8 -1 -0.5 1.5
 6 8 -1 1.7 3
 6 8 -1 -2.1 1.7
 -6 -8 1 0.2 1.7
 -6 -8 1 4.1 1.8
 -6 -8 1 1.3 1.5
 -6 -8 1 -2 2.3
 -6 -8 1 1.3 2.5
 -6 -8 1 -2 1.9
 5 8 -1 4.3 1.8
 5 8 -1 -1.7 2.3
 5 8 -1 3.6 1.5
 -5 -8 1 0.6 2.4
 -5 -8 1 4.1 2.4
 -5 -8 1 5.9 4.5
 -5 -8 1 3 1.9
 -5 -8 1 5.1 2.8
 4 8 -1 25.8 2.6
 4 8 -1 21.3 2.6
 -4 -8 1 28 5.1
 -4 -8 1 25 2.9
 -4 -8 1 24.3 4.1
 3 8 -1 119.59 6.2
 3 8 -1 125.29 9.8
 -3 -8 1 129.29 8.4
 -3 -8 1 126.09 6.2
 -3 -8 1 134.99 9.7
 2 8 -1 9.8 3.2
 2 8 -1 12.2 3.3
 -2 -8 1 22.1 4.1
 -2 -8 1 17 2.4
 -2 -8 1 12.4 3.6
 1 8 -1 54.29 7.5
 1 8 -1 58.99 6.2
 -1 -8 1 59.89 7.1
 0 8 -1 65.79 8.6
 0 8 -1 69.09 6.1
 0 -8 1 76.99 8.3
 0 -8 1 59.69 7.5
 -1 8 -1 7.6 2.8
 -1 8 -1 9.2 3.6
 1 -8 1 9.2 3.6
 1 -8 1 15.7 3.2
 1 -8 1 16.7 2.7
 1 -8 1 17.1 2.4
 2 -8 1 0.8 2
 2 -8 1 -1.2 2.8
 2 -8 1 1.3 2.5
 2 -8 1 -0.3 2.2
 2 -8 1 0.1 1.9
 3 -8 1 2.8 2.6
 3 -8 1 2.2 2.2
 3 -8 1 1.3 3.2
 3 -8 1 3.7 2.5
 3 -8 1 1.8 2.1
 3 -8 1 4.2 3
 3 -8 1 1.8 2.4
 3 -8 1 3.6 2.1
 4 -8 1 18.1 3.5
 4 -8 1 22 4.1
 4 -8 1 10.7 4.7
 4 -8 1 16.1 1.7
 4 -8 1 14 2.4
 5 -8 1 -3.9 3.7
 5 -8 1 0.5 2.3
 5 -8 1 1.6 2.5
 5 -8 1 -0.4 2.2
 5 -8 1 -3 2.8
 5 -8 1 2.7 2.2
 6 -8 1 29.3 3.4
 6 -8 1 25.6 3.4
 6 -8 1 22.2 3
 6 -8 1 28.2 3.4
 6 -8 1 26.5 3.5
 -7 8 -1 16.9 2.1
 7 -8 1 19.2 2.4
 7 -8 1 13.1 2.2
 7 -8 1 14.2 2.5
 7 -8 1 24.1 3.3
 7 -8 1 19.7 2.9
 -8 8 -1 5.2 1.5
 8 -8 1 2.2 1.6
 8 -8 1 8.1 2
 8 -8 1 9.7 2.4
 8 -8 1 5.9 2.2
 9 -8 1 1.5 1.4
 9 -8 1 4.9 1.9
 9 -8 1 3.3 2
 9 -8 1 3.4 1.4
 13 7 -1 5.7 1
 -13 -7 1 6.5 1.2
 12 7 -1 2.7 1
 12 7 -1 1 1.1
 12 7 -1 1.5 1.4
 -12 -7 1 -5 2
 -12 -7 1 1.7 1.4
 -12 -7 1 3.9 1.1
 11 7 -1 1.8 1.6
 11 7 -1 1.2 1.3
 11 7 -1 1.6 1.8
 -11 -7 1 0.9 1.2
 -11 -7 1 3.5 1.9
 -11 -7 1 2.4 1.5
 10 7 -1 31.7 3.6
 10 7 -1 28.2 2.9
 10 7 -1 32 3.2
 -10 -7 1 11.4 8.3
 -10 -7 1 31.1 2.7
 -10 -7 1 20.3 2.9
 9 7 -1 4.4 1.9
 9 7 -1 -1.3 3.8
 9 7 -1 2.1 1.5
 9 7 -1 4.6 2.4
 -9 -7 1 3.1 2.1
 -9 -7 1 3.5 2.1
 -9 -7 1 7.6 1.8
 -9 -7 1 4.7 1.6
 8 7 -1 39.9 3.2
 8 7 -1 46.1 3.5
 8 7 -1 41.3 3.2
 8 7 -1 45.9 6.3
 -8 -7 1 44.6 3.7
 -8 -7 1 38.1 3.3
 -8 -7 1 39.7 3
 7 7 -1 0.9 1.7
 7 7 -1 -2 2
 7 7 -1 3.2 1.8
 7 7 -1 -0.2 3.7
 7 7 -1 3 2.8
 -7 -7 1 0.5 1.7
 -7 -7 1 -3.8 2.8
 -7 -7 1 2.4 2.4
 -7 -7 1 0.3 1.4
 -7 -7 1 -1.1 1.7
 -7 -7 1 -1.4 2.2
 -7 -7 1 5.4 1.7
 -7 -7 1 1.2 1.6
 6 7 -1 11.6 4.6
 6 7 -1 14.9 2.2
 6 7 -1 9.5 2.9
 -6 -7 1 13.1 1.7
 -6 -7 1 15.7 3.3
 -6 -7 1 11.8 3.1
 -6 -7 1 5.3 3.2
 -6 -7 1 14.1 2
 -6 -7 1 12.8 2.5
 -6 -7 1 11.5 3.7
 5 7 -1 9.4 2.4
 -5 -7 1 7.4 2.9
 -5 -7 1 5.2 2.3
 -5 -7 1 3.2 2.6
 -5 -7 1 7.3 2
 4 7 -1 110.89 6.4
 4 7 -1 118.79 9.6
 -4 -7 1 109.59 7.5
 -4 -7 1 139.29 8.9
 -4 -7 1 119.59 5.8
 -4 -7 1 121.99 7.6
 3 7 -1 64.39 6.8
 -3 -7 1 67.29 5.7
 -3 -7 1 74.09 6.7
 -3 -7 1 66.59 4.2
 2 7 -1 0.6 2.1
 -2 -7 1 3.4 1.7
 -2 -7 1 1.6 2.3
 -2 -7 1 2.4 2.5
 1 7 -1 107.59 9.6
 1 7 -1 105.19 7.8
 -1 -7 1 109.39 7.4
 -1 -7 1 102.69 8.3
 0 7 -1 14.7 3.6
 0 7 -1 21.5 3.8
 0 -7 1 19.6 4.5
 1 -7 1 24.1 5.2
 -2 7 -1 9.9 3.5
 2 -7 1 14.2 2.5
 2 -7 1 19 5
 -3 7 -1 76.29 10.3
 3 -7 1 74.39 5.5
 3 -7 1 67.39 4.3
 3 -7 1 81.49 6
 3 -7 1 70.09 8.9
 -4 7 -1 6.4 4.1
 4 -7 1 4.2 2.5
 4 -7 1 6.3 2
 4 -7 1 5.1 1.6
 4 -7 1 1.7 2.2
 4 -7 1 1.5 2.9
 4 -7 1 5.9 2.1
 4 -7 1 6.7 2.1
 4 -7 1 7.2 2.6
 4 -7 1 4.7 2.3
 5 -7 1 3.3 1.6
 5 -7 1 3.8 3.1
 5 -7 1 3.9 2.3
 5 -7 1 5.7 2.6
 5 -7 1 4.8 2.3
 5 -7 1 3.8 4.4
 5 -7 1 4.2 3
 5 -7 1 1.8 3.5
 -6 7 -1 -2.3 2.5
 -6 7 -1 1.2 2.2
 6 -7 1 0.7 2.2
 6 -7 1 2.5 2.5
 6 -7 1 3.1 2.1
 6 -7 1 0.3 2
 6 -7 1 0.1 4.3
 6 -7 1 -0.6 4.3
 6 -7 1 1.4 2.4
 6 -7 1 2.5 2.9
 6 -7 1 0.1 1.4
 -7 7 -1 -0.9 2.2
 -7 7 -1 1.9 1.9
 7 -7 1 1.9 3
 7 -7 1 7.7 2.1
 7 -7 1 2.3 3.2
 7 -7 1 2.7 2.9
 -8 7 -1 -1.3 2
 8 -7 1 3.8 2.1
 8 -7 1 5.4 2.5
 8 -7 1 2.2 1.8
 8 -7 1 2.4 2.1
 8 -7 1 2.2 2
 -9 7 -1 1.8 1.4
 9 -7 1 6.3 1.7
 9 -7 1 8.6 2.4
 9 -7 1 3.2 2.1
 9 -7 1 4.6 1.5
 10 -7 1 15.1 1.5
 10 -7 1 18.6 2.2
 10 -7 1 15.9 2.2
 10 -7 1 13.9 2
 -13 -6 1 8.9 1.3
 -13 -6 1 5.1 0.8
 12 6 -1 9 1.7
 12 6 -1 6 1
 12 6 -1 7.3 1.3
 -12 -6 1 2.9 1.6
 -12 -6 1 6.6 1.2
 -12 -6 1 4.9 1.8
 11 6 -1 1.1 1.3
 11 6 -1 -3.2 3.1
 11 6 -1 2.2 1.7
 -11 -6 1 1.8 1.6
 -11 -6 1 2 1.3
 -11 -6 1 1.9 2.1
 10 6 -1 16.4 5.2
 10 6 -1 23.1 3
 10 6 -1 19.2 2.3
 10 6 -1 12.3 2.6
 -10 -6 1 25.4 2.4
 -10 -6 1 18.3 3.2
 -10 -6 1 3.7 13.7
 9 6 -1 99.29 4.7
 9 6 -1 98.79 9.8
 9 6 -1 101.59 4.8
 -9 -6 1 103.59 4.8
 -9 -6 1 96.99 6.5
 -9 -6 1 101.59 4.8
 8 6 -1 36.1 5.6
 8 6 -1 31.9 3.8
 8 6 -1 30.7 2.9
 8 6 -1 36.3 3.2
 -8 -6 1 32.2 2.8
 -8 -6 1 34.7 9.2
 -8 -6 1 31.5 3.4
 -8 -6 1 32.6 3
 7 6 -1 -0.5 1.7
 7 6 -1 -0.9 1.2
 7 6 -1 -0.3 3.7
 -7 -6 1 -4.9 2.8
 -7 -6 1 0.5 2.1
 -7 -6 1 1.2 1.5
 -7 -6 1 2.4 2.3
 -7 -6 1 0.3 1.6
 -7 -6 1 1 1.6
 -7 -6 1 0.3 1.6
 6 6 -1 7.1 2.9
 6 6 -1 13.8 2.1
 6 6 -1 10.5 2
 -6 -6 1 7.1 2.8
 -6 -6 1 11.5 2.9
 -6 -6 1 14.5 2.3
 -6 -6 1 11.4 2.3
 -6 -6 1 10.5 1.8
 -6 -6 1 15.2 2.6
 5 6 -1 159.78 8.1
 5 6 -1 197.88 10.1
 5 6 -1 218.38 12.9
 -5 -6 1 199.18 10.1
 -5 -6 1 186.48 8.1
 -5 -6 1 210.18 10.8
 4 6 -1 65.89 6.8
 -4 -6 1 62.29 5.8
 -4 -6 1 67.49 5.4
 -4 -6 1 75.79 5.7
 -4 -6 1 73.49 6.2
 3 6 -1 338.97 16.6
 -3 -6 1 335.27 12.9
 -3 -6 1 372.86 17.3
 -3 -6 1 339.47 14.9
 2 6 -1 17.2 3.4
 2 6 -1 11.6 3
 -2 -6 1 16.9 4.5
 -2 -6 1 21.1 3.5
 1 6 -1 26.2 4.2
 -1 -6 1 21.3 3.8
 -1 -6 1 25 4.5
 0 6 -1 0.2 1.5
 0 6 -1 0.2 1.7
 0 -6 1 -0.7 1.4
 0 -6 1 0.1 2.4
 0 -6 1 -0.1 1.6
 0 -6 1 1.3 2.2
 -1 6 -1 1.1 1.9
 -1 6 -1 2.5 1.4
 -1 6 -1 0 0.7
 1 -6 1 2.1 2.8
 1 -6 1 0.8 1.2
 -2 6 -1 5.7 2.6
 -2 6 -1 4 1.7
 2 -6 1 7.6 3.2
 -3 6 -1 20.8 4.5
 3 -6 1 32.5 6.5
 3 -6 1 24.3 3.6
 -4 6 -1 122.19 5.5
 -4 6 -1 116.69 12.4
 -4 6 -1 128.19 10.8
 4 -6 1 127.29 6
 4 -6 1 127.69 8.2
 4 -6 1 108.69 7
 4 -6 1 114.39 11.4
 5 -6 1 19.3 4.4
 5 -6 1 18.8 1.9
 5 -6 1 17.2 2.8
 5 -6 1 16.9 3
 5 -6 1 18 2.9
 5 -6 1 15.3 2.3
 5 -6 1 12.2 5.1
 5 -6 1 14.6 2.1
 -6 6 -1 16.9 2.6
 -6 6 -1 15.3 2.9
 6 -6 1 19.1 4.7
 6 -6 1 24.1 3.6
 6 -6 1 18.3 2.5
 6 -6 1 24.6 3.2
 6 -6 1 17.9 2.2
 6 -6 1 13.7 6.1
 -7 6 -1 0.7 2.2
 -7 6 -1 0.1 2.1
 7 -6 1 2.1 1.5
 7 -6 1 4.9 2.3
 7 -6 1 6.7 2.3
 7 -6 1 5.3 2.6
 7 -6 1 2.8 2.3
 7 -6 1 5.5 2.9
 7 -6 1 -6.9 3.4
 7 -6 1 2.1 1.9
 -8 6 -1 3.4 2.9
 -8 6 -1 5.1 2
 8 -6 1 3.9 1
 8 -6 1 11.6 2.3
 8 -6 1 7.9 2.5
 8 -6 1 4.5 2
 8 -6 1 9.3 3
 8 -6 1 5 1.8
 8 -6 1 4.6 2.1
 -9 6 -1 4.1 1.6
 9 -6 1 3.9 1.5
 9 -6 1 8 2.4
 9 -6 1 3.9 1.8
 9 -6 1 3.3 1.7
 9 -6 1 3.6 2.1
 -10 6 -1 5.6 1.2
 10 -6 1 7.6 2
 10 -6 1 6.4 1.7
 13 5 -1 0.4 1
 -13 -5 1 0.7 0.8
 12 5 -1 9.7 1.1
 12 5 -1 11.6 2.1
 -12 -5 1 10.2 1.5
 -12 -5 1 9.6 1.6
 -12 -5 1 13.8 2.6
 11 5 -1 55.69 3
 11 5 -1 58.19 3.2
 11 5 -1 55.29 3.5
 -11 -5 1 55.09 3.4
 -11 -5 1 59.29 4.7
 -11 -5 1 58.79 3.2
 10 5 -1 -2.6 3.6
 10 5 -1 2.7 1.5
 10 5 -1 8.5 2.1
 10 5 -1 4.4 2.2
 -10 -5 1 8.2 1.9
 -10 -5 1 6.6 2.7
 9 5 -1 58.89 8.1
 9 5 -1 70.69 3.9
 9 5 -1 78.09 6.1
 9 5 -1 70.09 3.8
 -9 -5 1 70.59 3.9
 -9 -5 1 47.6 12.1
 -9 -5 1 66.09 3.9
 8 5 -1 20.3 3.2
 8 5 -1 18.7 2.4
 8 5 -1 15.5 4.4
 8 5 -1 13.4 5.9
 8 5 -1 20.7 2.2
 -8 -5 1 24.1 3.4
 -8 -5 1 25.7 2.5
 -8 -5 1 21.4 2.3
 -8 -5 1 9.1 4.8
 7 5 -1 16.4 2.1
 7 5 -1 13.3 2.1
 7 5 -1 15.2 2.4
 7 5 -1 16.2 5.1
 -7 -5 1 10.1 3.8
 -7 -5 1 14.5 2.4
 -7 -5 1 11.9 1.9
 -7 -5 1 11.5 2.9
 -7 -5 1 15.1 2.6
 6 5 -1 14.9 2.1
 6 5 -1 17.2 4.4
 6 5 -1 12.9 3.4
 -6 -5 1 16.5 3.3
 -6 -5 1 17.4 2.3
 -6 -5 1 16.2 2.2
 -6 -5 1 11.8 3
 5 5 -1 115.29 8.8
 -5 -5 1 117.19 7.6
 -5 -5 1 115.59 7.1
 4 5 -1 83.29 6.4
 4 5 -1 81.79 7
 -4 -5 1 81.19 5.7
 -4 -5 1 81.59 5.8
 -4 -5 1 80.49 6.8
 3 5 -1 40.2 4.4
 3 5 -1 44.7 5.3
 -3 -5 1 40.6 4.1
 -3 -5 1 45.2 4.1
 -3 -5 1 39.2 4.5
 -3 -5 1 44.1 3.9
 2 5 -1 234.98 11.5
 2 5 -1 220.18 10.5
 -2 -5 1 218.78 11.6
 -2 -5 1 227.78 10.8
 -2 -5 1 221.58 10.3
 1 5 -1 12.8 2.6
 1 5 -1 15.4 3.2
 -1 -5 1 14.3 3
 -1 -5 1 17.2 3
 0 5 -1 14.4 2.9
 0 5 -1 19.3 3.2
 0 5 -1 13 2.7
 0 -5 1 16.5 3.3
 0 -5 1 15.1 2.9
 0 -5 1 19.4 3.2
 -1 5 -1 8.9 2
 -1 5 -1 10.2 2
 -1 5 -1 7.2 2.5
 1 -5 1 6.1 1.9
 1 -5 1 6.7 1.6
 1 -5 1 6.3 2.9
 -2 5 -1 0.8 1.9
 -2 5 -1 0.8 0.8
 -2 5 -1 -1.5 1
 2 -5 1 1.5 1.6
 2 -5 1 -0.2 2.6
 -3 5 -1 95.49 9.2
 3 -5 1 89.39 6.2
 3 -5 1 89.49 8.6
 3 -5 1 86.99 4.8
 -4 5 -1 72.39 9.1
 -4 5 -1 65.79 7.3
 4 -5 1 73.39 6.2
 4 -5 1 70.19 8.4
 4 -5 1 71.39 4.4
 -5 5 -1 3.1 3.2
 -5 5 -1 -0.9 3.3
 5 -5 1 1.9 1.7
 5 -5 1 2.1 2
 5 -5 1 2.2 2.5
 5 -5 1 1.3 2
 5 -5 1 -0.5 2.2
 5 -5 1 1.5 2.4
 5 -5 1 3.1 1.8
 5 -5 1 1.8 1.5
 5 -5 1 -1.7 3.1
 -6 5 -1 -10.1 5.7
 -6 5 -1 1.6 2.1
 -6 5 -1 0.8 2
 6 -5 1 4.1 2.6
 6 -5 1 1.8 1.7
 6 -5 1 2.2 2.3
 6 -5 1 0.2 2.1
 6 -5 1 -1 2.4
 6 -5 1 1 1.9
 6 -5 1 2 1.8
 6 -5 1 0 3.5
 6 -5 1 -0.4 2.5
 -7 5 -1 18.1 2.4
 7 -5 1 18.5 3.3
 7 -5 1 16.4 2
 7 -5 1 17.7 3
 7 -5 1 13.2 2.3
 7 -5 1 12 5.7
 7 -5 1 14.1 2.1
 7 -5 1 16.8 2.8
 -8 5 -1 45.8 4.8
 -8 5 -1 53.69 4.8
 8 -5 1 49.9 4.7
 8 -5 1 60.89 5.5
 8 -5 1 52.29 3.6
 8 -5 1 49.99 3.2
 8 -5 1 60.39 4.5
 8 -5 1 58.79 4
 8 -5 1 56.29 3.8
 -9 5 -1 0.6 1.7
 -9 5 -1 4.7 2.3
 9 -5 1 6.2 2.7
 9 -5 1 1.7 1.6
 9 -5 1 2 1.8
 9 -5 1 1 1.8
 9 -5 1 2.6 2.1
 9 -5 1 0 1
 -10 5 -1 9.6 1.5
 -10 5 -1 8.3 2
 10 -5 1 6.8 2.9
 10 -5 1 5.6 1.8
 10 -5 1 4.7 1.4
 10 -5 1 12.8 2.8
 -11 5 -1 0.7 1.1
 11 -5 1 -0.2 2
 11 -5 1 2 1.6
 11 -5 1 5.6 1.5
 13 4 -1 0.1 1
 -13 -4 1 1 0.9
 -13 -4 1 1.2 2.3
 12 4 -1 13.9 1.7
 12 4 -1 8.7 1.7
 -12 -4 1 19.3 2.1
 -12 -4 1 14.5 2.7
 -12 -4 1 15.9 2.1
 11 4 -1 1.8 1.4
 11 4 -1 0.1 1.6
 11 4 -1 0.6 1.3
 -11 -4 1 1.3 1.6
 -11 -4 1 0 1.4
 -11 -4 1 0.4 2.9
 10 4 -1 15.8 2.3
 10 4 -1 8.3 4
 10 4 -1 13.9 1.9
 10 4 -1 14.1 3.1
 -10 -4 1 12.2 1.9
 -10 -4 1 16.5 2.4
 -10 -4 1 17.6 3.5
 9 4 -1 2.7 2.1
 9 4 -1 0.3 1.8
 9 4 -1 1.6 1.6
 -9 -4 1 7.4 5.3
 -9 -4 1 2.1 1.8
 -9 -4 1 3.1 3.2
 -9 -4 1 2.8 1.7
 8 4 -1 5.4 1.6
 8 4 -1 3.9 4.6
 8 4 -1 12.9 2.8
 8 4 -1 6.8 2.3
 8 4 -1 6.9 3.6
 8 4 -1 8.5 2
 -8 -4 1 4.6 1.8
 -8 -4 1 7.2 2.2
 -8 -4 1 7.8 1.9
 -8 -4 1 5.5 2.6
 -8 -4 1 19 5.4
 7 4 -1 131.99 6.3
 7 4 -1 135.99 10.2
 7 4 -1 114.99 5.2
 7 4 -1 109.79 5.5
 7 4 -1 114.49 6.1
 -7 -4 1 131.09 9.6
 -7 -4 1 122.49 8.2
 -7 -4 1 114.39 5.1
 -7 -4 1 122.89 5.5
 -7 -4 1 111.29 5.9
 6 4 -1 -0.3 1.7
 6 4 -1 -0.2 1
 6 4 -1 1.6 2.3
 -6 -4 1 2 1.7
 -6 -4 1 -0.4 1.2
 -6 -4 1 -0.3 1.5
 5 4 -1 74.49 6.7
 -5 -4 1 75.19 5.5
 -5 -4 1 80.89 6.2
 4 4 -1 177.08 9.5
 4 4 -1 179.98 10.3
 -4 -4 1 182.68 9.2
 -4 -4 1 183.58 9
 3 4 -1 144.79 8.4
 3 4 -1 133.69 7.3
 -3 -4 1 140.69 7.7
 -3 -4 1 130.39 7
 -3 -4 1 135.09 8.4
 -3 -4 1 140.49 7.1
 2 4 -1 37.9 4.3
 2 4 -1 28.6 3.1
 -2 -4 1 31.7 3.3
 -2 -4 1 29.5 2.7
 -2 -4 1 33 3.3
 -2 -4 1 34 4
 -2 -4 1 31.4 3.7
 1 4 -1 35.4 3.8
 1 4 -1 27.2 3.1
 -1 -4 1 28.4 3.6
 -1 -4 1 27.2 3.1
 -1 -4 1 26.5 3.6
 0 4 -1 4.2 1.6
 0 4 -1 2.6 1.7
 0 -4 1 5.8 3.5
 0 -4 1 4.4 1.9
 0 -4 1 4.2 1.2
 0 -4 1 3.3 1.5
 -1 4 -1 87.69 4.8
 -1 4 -1 97.29 7.2
 -1 4 -1 84.79 4.9
 1 -4 1 88.09 6.6
 1 -4 1 84.89 5.8
 1 -4 1 83.89 4.6
 -2 4 -1 6.1 1.8
 -2 4 -1 6.2 2.3
 2 -4 1 5.8 2.9
 -3 4 -1 8.5 2.9
 -3 4 -1 6.3 2.2
 3 -4 1 8.9 3.3
 -4 4 -1 3.5 2.3
 -4 4 -1 2.7 2.6
 4 -4 1 3.1 2.8
 4 -4 1 6.9 1.9
 4 -4 1 9.3 3
 -5 4 -1 4.9 2.7
 -5 4 -1 8.1 3.1
 5 -4 1 10.5 2.3
 5 -4 1 12 2.5
 5 -4 1 4.4 2.9
 5 -4 1 11 1.8
 5 -4 1 10.5 2.2
 5 -4 1 9.5 4.4
 -6 4 -1 2.8 4.2
 -6 4 -1 -5 3.2
 -6 4 -1 2.1 1.7
 6 -4 1 -0.9 1.6
 6 -4 1 -1 2.3
 6 -4 1 2.4 1.6
 6 -4 1 -1.8 3
 6 -4 1 0.5 2.3
 6 -4 1 -0.2 2.5
 6 -4 1 -0.2 1.9
 6 -4 1 0.4 1.6
 -7 4 -1 51.39 3.7
 -7 4 -1 49.8 4.7
 7 -4 1 56.49 4.2
 7 -4 1 56.89 4.4
 7 -4 1 67.39 7.6
 7 -4 1 57.19 4.5
 -8 4 -1 4.2 2.5
 -8 4 -1 9.4 2.2
 8 -4 1 10.3 2.2
 8 -4 1 8 1.9
 8 -4 1 6.7 3
 8 -4 1 10.9 2.6
 8 -4 1 7.7 1.9
 8 -4 1 7.1 2.6
 8 -4 1 0.3 3.2
 -9 4 -1 13.4 2.1
 -9 4 -1 10.5 2.8
 9 -4 1 16.7 2.7
 9 -4 1 11.3 2.5
 9 -4 1 12.5 1.7
 9 -4 1 10.1 1.9
 9 -4 1 9.5 2
 9 -4 1 11.9 2.9
 -10 4 -1 6.7 2.6
 -10 4 -1 7.4 2
 10 -4 1 4.3 1.4
 10 -4 1 3.9 1.5
 10 -4 1 8.7 2.2
 10 -4 1 4.9 1.7
 10 -4 1 7.5 2.2
 -11 4 -1 1.7 1.3
 -11 4 -1 3.9 2.2
 11 -4 1 1 1.3
 11 -4 1 2.4 1.7
 11 -4 1 4.8 1.8
 13 3 -1 3.8 1.4
 -13 -3 1 3.6 1.6
 -13 -3 1 3 0.9
 12 3 -1 0.5 1.1
 12 3 -1 0.9 1.6
 -12 -3 1 0.3 1.5
 -12 -3 1 -0.9 2
 -12 -3 1 -0.4 1.5
 11 3 -1 0.9 1.8
 11 3 -1 0.3 1.3
 11 3 -1 -5.1 2.7
 -11 -3 1 0.6 1.8
 -11 -3 1 -0.1 3.1
 -11 -3 1 -0.2 1.4
 10 3 -1 21.9 2.1
 10 3 -1 24 2.6
 10 3 -1 7.6 4.3
 10 3 -1 17.5 2.1
 10 3 -1 20.2 3.3
 -10 -3 1 15.1 2
 -10 -3 1 16.7 3.2
 -10 -3 1 24.2 2.6
 9 3 -1 2.6 2.2
 9 3 -1 4.1 1.9
 9 3 -1 1.8 1.8
 9 3 -1 -2.7 4.7
 -9 -3 1 2.8 1.8
 8 3 -1 40.5 6.2
 8 3 -1 40.8 4.2
 8 3 -1 40.5 3.6
 8 3 -1 38.5 3.1
 8 3 -1 38.5 3
 -8 -3 1 35.5 3.2
 -8 -3 1 36.4 3.8
 -8 -3 1 34.9 5.1
 -8 -3 1 49.6 7.7
 -8 -3 1 38.1 9.7
 -8 -3 1 32.6 2.9
 7 3 -1 0.5 1.6
 7 3 -1 1.7 2.3
 7 3 -1 1 2.4
 7 3 -1 0.7 1.7
 7 3 -1 0.9 1.5
 -7 -3 1 0.5 2.2
 -7 -3 1 -1.3 1.6
 6 3 -1 192.58 8.3
 6 3 -1 209.78 11.6
 6 3 -1 194.18 8.4
 6 3 -1 208.98 11.7
 -6 -3 1 202.68 11.6
 -6 -3 1 184.08 7.9
 -6 -3 1 200.58 10.4
 5 3 -1 129.39 8.4
 -5 -3 1 120.79 8
 -5 -3 1 121.79 7.3
 4 3 -1 196.08 18.1
 4 3 -1 168.98 9.4
 -4 -3 1 172.48 10.7
 -4 -3 1 170.38 9.6
 -4 -3 1 173.08 8.6
 -4 -3 1 165.18 8.8
 3 3 -1 593.44 22.6
 3 3 -1 599.44 23.3
 3 3 -1 601.34 25.9
 -3 -3 1 617.24 22.4
 -3 -3 1 604.34 23.7
 -3 -3 1 624.14 22.4
 -3 -3 1 592.44 23.6
 2 3 -1 585.64 21.4
 2 3 -1 553.04 22.1
 -2 -3 1 576.84 21.4
 -2 -3 1 617.24 21.7
 -2 -3 1 627.44 21.2
 -2 -3 1 571.94 22.4
 1 3 -1 303.87 12.5
 -1 -3 1 311.87 12.6
 -1 -3 1 296.77 12
 -1 -3 1 289.57 12.1
 -1 -3 1 322.17 10.8
 0 3 -1 264.07 9.3
 0 3 -1 267.07 10.7
 0 -3 1 262.57 9.8
 0 -3 1 272.07 11.2
 0 -3 1 262.57 10.7
 0 -3 1 261.07 10.6
 -1 3 -1 84.19 4.9
 -1 3 -1 88.89 4.3
 -1 3 -1 94.19 6.4
 1 -3 1 85.79 5
 1 -3 1 87.19 5.9
 1 -3 1 88.19 4.5
 1 -3 1 86.59 5.3
 -2 3 -1 8.1 2
 -2 3 -1 8.6 2.3
 2 -3 1 9.5 2.3
 2 -3 1 10.2 2.8
 -3 3 -1 151.38 10.3
 -3 3 -1 138.29 9.4
 3 -3 1 151.98 9.8
 3 -3 1 144.99 9.8
 3 -3 1 158.88 8.3
 -4 3 -1 44.2 5.5
 -4 3 -1 48 6.8
 4 -3 1 45.7 6.5
 4 -3 1 45.2 5
 -5 3 -1 18.2 4.3
 -5 3 -1 8.8 3
 5 -3 1 16.2 2.9
 5 -3 1 13.3 4.4
 5 -3 1 14.6 3.6
 -6 3 -1 5.8 3.2
 6 -3 1 5.4 2.6
 6 -3 1 9.6 2.2
 6 -3 1 8 1.8
 6 -3 1 6.7 3.5
 6 -3 1 9.7 2.7
 6 -3 1 11 2.8
 -7 3 -1 39.1 3.3
 7 -3 1 37.3 2.8
 7 -3 1 38 6.1
 7 -3 1 40.8 3.9
 7 -3 1 35.5 3.1
 7 -3 1 35.4 2.8
 7 -3 1 37.1 3.7
 7 -3 1 38.3 3.7
 -8 3 -1 3.2 2
 -8 3 -1 -1 2.9
 8 -3 1 4 1.8
 8 -3 1 2.6 3
 8 -3 1 0.6 2.1
 8 -3 1 0.2 2.7
 8 -3 1 -0.6 1.6
 8 -3 1 -0.7 2.4
 8 -3 1 3.9 2
 -9 3 -1 4.8 2.6
 -9 3 -1 8.2 2.5
 9 -3 1 4.9 1.8
 9 -3 1 7.3 1.8
 9 -3 1 11.7 2.8
 9 -3 1 -0.4 3.6
 9 -3 1 4.8 3.1
 -10 3 -1 4.2 2.6
 -10 3 -1 5.6 1.8
 10 -3 1 2.8 1.4
 10 -3 1 5.3 1.6
 10 -3 1 1.7 1.7
 10 -3 1 7.1 2.6
 10 -3 1 4.3 2.2
 -11 3 -1 4.9 1.5
 -11 3 -1 9.4 2.7
 11 -3 1 3.6 1.6
 11 -3 1 2.1 1.2
 11 -3 1 6.7 2.2
 -12 3 -1 0.1 0.9
 12 -3 1 -0.2 1.1
 13 2 -1 13.1 1.3
 13 2 -1 13.2 1.6
 -13 -2 1 11.3 2.2
 -13 -2 1 9.9 1.1
 12 2 -1 7.1 1.4
 -12 -2 1 5.7 1.3
 -12 -2 1 3 1.7
 11 2 -1 21.4 2.1
 11 2 -1 18 2.4
 11 2 -1 26.4 2.6
 -11 -2 1 15.6 3.1
 -11 -2 1 26.5 2.5
 -11 -2 1 22.6 4
 10 2 -1 1.4 2.3
 10 2 -1 1.7 1.8
 10 2 -1 -0.1 3.4
 10 2 -1 0.3 1.7
 10 2 -1 -2.7 1.9
 -10 -2 1 -1.8 2.4
 -10 -2 1 -2 2.6
 -10 -2 1 0.7 1.8
 9 2 -1 14.6 3.1
 9 2 -1 12.3 5.2
 9 2 -1 14.3 2.1
 9 2 -1 14.8 2.2
 9 2 -1 6.6 2.4
 -9 -2 1 14 2.5
 -9 -2 1 13.3 4.2
 -9 -2 1 16.4 2.3
 8 2 -1 2.4 3.2
 8 2 -1 10.8 1.9
 8 2 -1 1.5 2
 8 2 -1 6.2 3.3
 8 2 -1 6.8 2.6
 8 2 -1 7.1 1.8
 -8 -2 1 8 4.1
 -8 -2 1 0.6 2.1
 -8 -2 1 10.5 2.1
 -8 -2 1 3.2 5.7
 7 2 -1 45.1 3
 7 2 -1 37.8 5.4
 7 2 -1 45 4.8
 7 2 -1 52.09 3.3
 7 2 -1 50.39 6.5
 7 2 -1 43.3 3.6
 -7 -2 1 44.1 6.4
 -7 -2 1 43.9 5.1
 -7 -2 1 38.8 8.6
 6 2 -1 13.8 3.3
 6 2 -1 13.4 2.4
 6 2 -1 13.1 4
 -6 -2 1 11 3
 -6 -2 1 14.9 3.8
 5 2 -1 8 2.5
 5 2 -1 5.6 3
 -5 -2 1 9.7 2.6
 -5 -2 1 7.2 2.3
 4 2 -1 60.69 5
 4 2 -1 56.29 6.3
 -4 -2 1 61.99 4.9
 -4 -2 1 55.69 4.8
 -4 -2 1 58.59 6.1
 -4 -2 1 62.19 5.2
 3 2 -1 384.86 15.6
 3 2 -1 389.66 18
 3 2 -1 390.06 15.3
 -3 -2 1 409.46 17.1
 -3 -2 1 378.26 15.2
 -3 -2 1 388.96 15.8
 -3 -2 1 388.16 15.2
 2 2 -1 45.9 3.3
 2 2 -1 50.59 4.1
 -2 -2 1 46.4 3.5
 -2 -2 1 49.1 3.3
 -2 -2 1 49.1 4
 1 2 -1 50.29 3.1
 1 2 -1 44.3 2.8
 1 2 -1 50.99 3.8
 -1 -2 1 45 3.2
 -1 -2 1 52.19 3
 -1 -2 1 48.7 2.9
 0 2 -1 609.14 20.6
 0 2 -1 597.14 21.4
 0 -2 1 611.54 21.4
 0 -2 1 621.94 20.9
 0 -2 1 606.64 21.6
 -1 2 -1 143.09 7.1
 -1 2 -1 120.19 5.1
 1 -2 1 126.29 5.9
 1 -2 1 122.59 6
 1 -2 1 122.89 5.5
 1 -2 1 124.19 6.7
 -2 2 -1 29.8 4
 -2 2 -1 29.3 3.8
 2 -2 1 29.7 4.1
 2 -2 1 29.7 3.3
 2 -2 1 26.3 3.6
 -3 2 -1 622.24 25.5
 -3 2 -1 650.43 24.4
 -3 2 -1 604.34 26
 3 -2 1 621.24 23.4
 3 -2 1 605.44 25.1
 3 -2 1 612.64 24.8
 -4 2 -1 173.28 17.9
 -4 2 -1 159.88 9.9
 -4 2 -1 175.58 11.5
 4 -2 1 167.38 11
 4 -2 1 164.38 12.3
 4 -2 1 175.08 9.5
 -5 2 -1 16.4 3.8
 5 -2 1 15.7 3.7
 5 -2 1 14.2 4
 -6 2 -1 21.9 4.6
 -6 2 -1 18.4 6.9
 6 -2 1 27.5 3.3
 6 -2 1 26.2 2.3
 6 -2 1 30.6 3
 6 -2 1 31.4 5.3
 6 -2 1 29.6 3.2
 -7 2 -1 13 2.2
 -7 2 -1 8.7 4.2
 7 -2 1 11.9 2.7
 7 -2 1 13 1.9
 7 -2 1 9.4 4
 7 -2 1 11.3 1.9
 7 -2 1 12.5 1.9
 7 -2 1 16.3 3
 -8 2 -1 10.9 3.3
 -8 2 -1 15.9 3.4
 8 -2 1 9.2 1.9
 8 -2 1 13.8 2.8
 8 -2 1 6 3.7
 8 -2 1 6.2 2.3
 8 -2 1 13.1 3.2
 8 -2 1 13.6 2.1
 -9 2 -1 42.7 4.8
 -9 2 -1 46 3.4
 9 -2 1 44.1 3.9
 9 -2 1 39.6 3.1
 9 -2 1 44.3 3
 9 -2 1 41.4 3
 9 -2 1 33.7 4.1
 9 -2 1 35.4 3.6
 9 -2 1 43.1 6.9
 -10 2 -1 6.3 2.5
 -10 2 -1 7 1.7
 10 -2 1 12.9 2.6
 10 -2 1 5.5 1.5
 10 -2 1 5.8 1.6
 10 -2 1 4.9 1.8
 10 -2 1 6.2 2.5
 -11 2 -1 3.7 1.6
 -11 2 -1 0.6 2
 11 -2 1 3.1 1.8
 11 -2 1 0.4 1.2
 11 -2 1 1.7 1.2
 11 -2 1 4.1 2.1
 -12 2 -1 1.1 1.8
 -12 2 -1 2 1.2
 12 -2 1 1.9 1.3
 13 1 -1 13.5 1.6
 -13 -1 1 11.9 1.1
 12 1 -1 2.6 1.2
 -12 -1 1 2.8 2.2
 -12 -1 1 1.4 1.2
 11 1 -1 5 2.2
 11 1 -1 2.9 1.7
 11 1 -1 2.3 1.4
 -11 -1 1 1.6 2.4
 -11 -1 1 3 1.6
 10 1 -1 1.5 2.2
 10 1 -1 9.4 6.6
 10 1 -1 1.8 2.2
 -10 -1 1 3.2 2.2
 -10 -1 1 2.2 2.3
 -10 -1 1 3.3 2.2
 9 1 -1 63.29 3.6
 9 1 -1 62.29 8.3
 9 1 -1 65.39 3.8
 9 1 -1 67.39 4.6
 9 1 -1 63.39 3.7
 9 1 -1 74.09 5
 -9 -1 1 65.59 4.4
 -9 -1 1 71.09 4.1
 -9 -1 1 64.09 5.4
 8 1 -1 10.5 3.9
 8 1 -1 16.8 2.1
 8 1 -1 16.4 2.2
 8 1 -1 15.9 2.8
 8 1 -1 7.6 2.8
 8 1 -1 15.6 2.9
 -8 -1 1 13.5 2.8
 -8 -1 1 4.7 4.7
 -8 -1 1 18.1 2.4
 -8 -1 1 13 2.4
 7 1 -1 12.1 2.4
 7 1 -1 12.8 2.2
 7 1 -1 11.1 3.9
 7 1 -1 14.9 1.9
 7 1 -1 16.2 2.8
 -7 -1 1 10 3.1
 -7 -1 1 12.3 4.3
 6 1 -1 7 2.3
 6 1 -1 11.5 2.1
 6 1 -1 7 3.2
 -6 -1 1 7.1 2.4
 -6 -1 1 7.4 3.9
 -6 -1 1 4.9 2.3
 5 1 -1 10 3.3
 5 1 -1 14.1 2.8
 -5 -1 1 10.4 2.6
 -5 -1 1 15.2 3.5
 4 1 -1 35.1 5.1
 4 1 -1 37.7 3.8
 -4 -1 1 41 5.6
 -4 -1 1 29.7 3.9
 3 1 -1 33.6 4.5
 3 1 -1 35.6 3.4
 -3 -1 1 30.4 3.4
 -3 -1 1 35.6 5
 -3 -1 1 31.6 4.6
 2 1 -1 100.59 5
 2 1 -1 100.79 6.3
 2 1 -1 106.49 6.8
 2 1 -1 105.79 5.4
 -2 -1 1 107.39 5.8
 -2 -1 1 106.09 5.2
 -2 -1 1 106.59 6.3
 1 1 -1 2214.18 73.79
 -1 -1 1 2259.77 73.79
 -1 -1 1 2218.68 74.29
 0 1 -1 409.36 13.6
 0 1 -1 392.96 13.9
 0 -1 1 387.86 13.8
 0 -1 1 393.96 13.8
 0 -1 1 396.36 13.6
 -1 1 -1 67.59 3.9
 1 -1 1 68.99 3.8
 1 -1 1 65.09 4.1
 1 -1 1 62.69 3.2
 1 -1 1 63.79 3.4
 -2 1 -1 220.88 9.5
 -2 1 -1 222.28 9.9
 2 -1 1 212.88 9.1
 2 -1 1 203.98 9.9
 -3 1 -1 109.39 7.9
 -3 1 -1 125.99 7
 -3 1 -1 117.89 7.5
 3 -1 1 118.89 7.4
 3 -1 1 112.39 6.5
 -4 1 -1 21.1 5.1
 -4 1 -1 27.1 3.9
 -4 1 -1 16.5 3.6
 4 -1 1 24.3 4.8
 4 -1 1 23.2 3.9
 -5 1 -1 -2.1 2.4
 -5 1 -1 3.2 2.5
 -5 1 -1 2 1.6
 5 -1 1 3.6 2.7
 -6 1 -1 16.5 4.4
 6 -1 1 19 4.5
 -7 1 -1 36.1 7
 -7 1 -1 63.19 3.9
 -7 1 -1 55.19 9.1
 7 -1 1 53.39 3.4
 7 -1 1 54.29 3.9
 7 -1 1 49.3 4
 7 -1 1 52.19 4.1
 7 -1 1 50.99 3.2
 7 -1 1 49.5 3
 7 -1 1 56.09 7
 -8 1 -1 14.1 4
 -8 1 -1 16.5 2.4
 8 -1 1 13.2 2.3
 8 -1 1 13.5 2
 8 -1 1 9.3 4.1
 8 -1 1 11.8 3.1
 8 -1 1 11.9 2.6
 8 -1 1 15.7 2.1
 8 -1 1 20.1 3.4
 -9 1 -1 14 2.3
 -9 1 -1 10.7 3.5
 9 -1 1 13 2.8
 9 -1 1 7.2 1.8
 9 -1 1 11.7 4.5
 9 -1 1 14.2 2.1
 9 -1 1 7.8 2.3
 9 -1 1 14.6 2.1
 9 -1 1 8.8 2.9
 -10 1 -1 2 1.8
 -10 1 -1 2 2.5
 10 -1 1 -0.6 4.3
 10 -1 1 1 1.6
 10 -1 1 3.4 2.6
 10 -1 1 7.7 2.6
 10 -1 1 3.2 1.7
 10 -1 1 1.6 1.4
 -11 1 -1 3.2 1.6
 -11 1 -1 3.7 2.5
 11 -1 1 1.4 1.3
 11 -1 1 2.3 1.9
 11 -1 1 1.2 1.3
 11 -1 1 2.9 2.5
 -12 1 -1 1 1.7
 -12 1 -1 1.2 1.1
 12 -1 1 -0.9 1
 12 -1 1 1.4 1.6
 12 -1 1 -0.8 1.1
 12 0 -1 0.4 1.3
 12 0 -1 1.6 1.4
 -12 0 1 0.1 1.1
 -12 0 1 2 1.6
 11 0 -1 16.5 2.3
 11 0 -1 24.8 2.2
 11 0 -1 22.5 2.3
 -11 0 1 20.1 2.5
 -11 0 1 28.1 4
 10 0 -1 2.2 2.5
 10 0 -1 -1 1.8
 10 0 -1 2 1.8
 10 0 -1 -2.6 3
 10 0 -1 1.4 1.4
 -10 0 1 -1.2 1.7
 -10 0 1 0.9 2.4
 9 0 -1 9.6 3.8
 9 0 -1 12.1 2.2
 9 0 -1 12.3 2.9
 9 0 -1 10.5 3
 9 0 -1 10.4 1.9
 9 0 -1 6.6 2.5
 -9 0 1 11.1 2.2
 -9 0 1 7.8 2.8
 8 0 -1 -1 3
 8 0 -1 0.3 1.8
 8 0 -1 0.2 2.6
 8 0 -1 1.3 2.4
 8 0 -1 1.6 2.1
 8 0 -1 -1.2 1.7
 8 0 -1 1.9 1.8
 -8 0 1 2.1 2
 -8 0 1 -0.4 2.4
 -8 0 1 -0.7 2.7
 7 0 -1 44.8 4
 7 0 -1 47.5 3.9
 7 0 -1 56.19 6.9
 7 0 -1 48.7 3.1
 7 0 -1 43.8 3.1
 7 0 -1 50.29 3.9
 -7 0 1 56.39 7.2
 -7 0 1 48.4 5.7
 -7 0 1 55.39 11.2
 -7 0 1 47.4 3.6
 6 0 -1 65.39 6.8
 6 0 -1 63.79 4
 -6 0 1 66.49 9
 -6 0 1 53.79 9.7
 -6 0 1 69.29 7
 5 0 -1 189.18 8.9
 5 0 -1 194.98 11
 -5 0 1 203.78 15.1
 -5 0 1 196.98 11.2
 -5 0 1 201.48 13.7
 4 0 -1 310.77 12.5
 4 0 -1 289.57 15.8
 4 0 -1 342.47 18.1
 -4 0 1 313.57 16.5
 -4 0 1 313.47 14.2
 3 0 -1 35.6 3
 3 0 -1 35.9 4.5
 -3 0 1 40.3 5.2
 -3 0 1 39.6 3.7
 -3 0 1 33.6 4.7
 2 0 -1 232.18 8.9
 2 0 -1 230.18 10.7
 2 0 -1 217.78 9.4
 2 0 -1 223.18 10.6
 -2 0 1 231.18 9.3
 -2 0 1 229.08 10.6
 -2 0 1 221.48 10.7
 1 0 -1 2.5 0.7
 1 0 -1 1.7 1
 1 0 -1 1.1 0.8
 -1 0 1 1.7 0.9
 -1 0 1 1.6 0.9
 0 0 -1 22.9 1
 0 0 -1 24.5 1.5
 0 0 -1 26.4 1.5
 0 0 1 25.3 1.5
 0 0 1 22.7 1.3
 0 0 1 26 1.3
 0 0 1 23.1 1.6
 -1 0 -1 522.45 18
 -1 0 -1 539.15 18.2
 -1 0 -1 535.15 17.8
 1 0 1 517.15 18.2
 1 0 1 502.95 18
 1 0 1 545.05 17.9
 1 0 1 505.15 18.5
 -2 0 -1 295.77 11.6
 -2 0 -1 287.57 11.4
 -2 0 -1 269.67 10.3
 2 0 1 289.17 11.4
 2 0 1 272.27 11.9
 2 0 1 279.37 11.2
 2 0 1 307.37 10.5
 -3 0 -1 142.49 7.3
 -3 0 -1 135.09 7.7
 -3 0 -1 128.89 8.3
 -3 0 -1 128.69 5.6
 3 0 1 130.39 7.4
 3 0 1 134.79 5.9
 3 0 1 126.19 6.9
 -4 0 -1 2.4 1.7
 -4 0 -1 2.6 1
 -4 0 -1 0.9 1.9
 4 0 1 2.5 1.6
 4 0 1 1.2 2.1
 4 0 1 2.9 1.3
 -5 0 -1 204.48 11.5
 -5 0 -1 196.68 12.5
 5 0 1 194.98 10.8
 -6 0 -1 0.4 1.7
 -6 0 -1 2.4 2.3
 6 0 1 -1 2.3
 6 0 1 1.5 1.4
 -7 0 -1 8 3.4
 -7 0 -1 9.3 2
 7 0 1 7.2 2.1
 7 0 1 8.5 2.4
 7 0 1 5.5 2.8
 7 0 1 4.7 3.2
 7 0 1 7.3 2.7
 -8 0 -1 89.99 4.5
 8 0 1 74.29 4
 8 0 1 80.19 4.8
 8 0 1 74.99 4.9
 8 0 1 82.09 4.2
 8 0 1 79.39 4.9
 8 0 1 84.99 8.8
 8 0 1 81.59 4.1
 -9 0 -1 31.4 3.3
 -9 0 -1 28.8 4
 9 0 1 29.9 3.4
 9 0 1 30.8 4.2
 9 0 1 37 4
 9 0 1 31.5 3
 9 0 1 30.3 2.7
 9 0 1 34.3 7.1
 9 0 1 34.7 2.8
 -10 0 -1 -0.2 2.5
 -10 0 -1 0.4 2.3
 10 0 1 0.3 1.8
 10 0 1 -0.1 1.5
 10 0 1 6.2 2.6
 10 0 1 3 3.6
 10 0 1 0.7 3.4
 -11 0 -1 0.3 2.2
 -11 0 -1 1.9 1.5
 11 0 1 -3 2
 11 0 1 0.7 1.3
 11 0 1 3.4 1.5
 -12 0 -1 4.6 2.5
 -12 0 -1 3.8 1.3
 12 0 1 3.4 1.1
 12 0 1 2.1 1.4
 -13 0 -1 0.5 0.8
 13 0 1 0.5 1
 12 -1 -1 2.6 1.1
 12 -1 -1 2.6 1.3
 -12 1 1 1.8 1
 -12 1 1 1.1 1.5
 11 -1 -1 -0.3 1.4
 -11 1 1 1.7 1.4
 -11 1 1 1.3 2.1
 10 -1 -1 1.6 1.4
 10 -1 -1 3.3 2.8
 10 -1 -1 5.7 2.3
 10 -1 -1 2.5 1.6
 -10 1 1 4.2 2.5
 -10 1 1 4 1.7
 9 -1 -1 0.7 1.9
 9 -1 -1 8.1 2.8
 9 -1 -1 3.7 2.4
 9 -1 -1 -0.8 2.9
 9 -1 -1 2.3 1.5
 9 -1 -1 -3.4 3
 9 -1 -1 5.1 2.8
 -9 1 1 0.8 2
 -9 1 1 0 2.6
 8 -1 -1 -2.1 2.6
 8 -1 -1 6.2 4
 8 -1 -1 6.2 2.6
 8 -1 -1 0.7 2.4
 8 -1 -1 0.2 1.6
 8 -1 -1 1.7 1.7
 8 -1 -1 4.2 2
 -8 1 1 1.3 2.6
 -8 1 1 0.4 3.1
 -8 1 1 5.9 3.4
 7 -1 -1 20.9 2.5
 7 -1 -1 21.8 5
 7 -1 -1 25.8 3.7
 7 -1 -1 18 2.5
 7 -1 -1 26.9 3.3
 7 -1 -1 22.8 2.1
 7 -1 -1 26 3.7
 7 -1 -1 25.2 2.7
 -7 1 1 31.9 3.8
 6 -1 -1 3.1 3
 6 -1 -1 4.1 1.9
 -6 1 1 2.2 2.6
 -6 1 1 0.8 3.6
 -6 1 1 1.2 2.4
 5 -1 -1 61.99 3.8
 5 -1 -1 60.39 6.2
 -5 1 1 71.69 8.9
 -5 1 1 66.99 8.3
 -5 1 1 64.89 6.5
 4 -1 -1 294.77 14.2
 4 -1 -1 285.97 10.8
 4 -1 -1 282.47 13.4
 -4 1 1 295.77 16.1
 -4 1 1 283.57 16.9
 -4 1 1 291.47 13.7
 3 -1 -1 6.6 1.9
 3 -1 -1 9.9 2.5
 3 -1 -1 12.5 1.6
 -3 1 1 11.2 3.1
 -3 1 1 7.1 2.3
 -3 1 1 9 2.4
 -3 1 1 9.8 2.5
 2 -1 -1 1293.17 45.7
 2 -1 -1 1368.76 48.3
 2 -1 -1 1382.06 47.4
 2 -1 -1 1382.26 48.6
 -2 1 1 1464.65 49.1
 -2 1 1 1336.47 49.7
 -2 1 1 1360.66 48.4
 1 -1 -1 24.3 2.9
 1 -1 -1 23.1 2.9
 1 -1 -1 23.5 2.3
 -1 1 1 21.5 2.7
 -1 1 1 19.8 2.7
 -1 1 1 24 3.1
 0 -1 -1 2.4 0.7
 0 -1 -1 3.1 0.8
 0 -1 -1 3.8 0.8
 0 1 1 2.7 0.7
 0 1 1 3.4 0.9
 0 1 1 1.9 0.5
 -1 -1 -1 -0.1 0.2
 -1 -1 -1 0.4 0.7
 -1 -1 -1 0.1 0.7
 1 1 1 0.3 0.5
 1 1 1 0.3 0.3
 1 1 1 0.5 0.7
 1 1 1 0.3 0.7
 -2 -1 -1 63.59 4.1
 -2 -1 -1 57.69 3.7
 2 1 1 64.59 4.1
 2 1 1 66.39 5.8
 2 1 1 62.29 3.9
 2 1 1 67.09 4.2
 -3 -1 -1 29.7 3.5
 -3 -1 -1 32.8 3
 -3 -1 -1 33.9 4
 3 1 1 31.9 3.6
 3 1 1 31.1 3.4
 3 1 1 33.1 3.2
 3 1 1 31.3 3.4
 -4 -1 -1 8.7 1.9
 -4 -1 -1 8.9 2.6
 -4 -1 -1 10 2.7
 4 1 1 9 2.7
 4 1 1 5.4 1.7
 4 1 1 12.3 2.3
 -5 -1 -1 15.2 3.4
 -5 -1 -1 17.4 2.6
 5 1 1 14.6 3.5
 5 1 1 10 2.9
 5 1 1 19.2 3.2
 -6 -1 -1 1.9 2
 -6 -1 -1 -0.1 1.4
 6 1 1 1.2 2.6
 6 1 1 -2 1.4
 -7 -1 -1 28.6 2.9
 -7 -1 -1 34.8 6.4
 -7 -1 -1 28.5 4.1
 7 1 1 29.3 2.5
 7 1 1 28.8 3.6
 7 1 1 28.6 2.9
 -8 -1 -1 31 10
 -8 -1 -1 32.7 3.3
 8 1 1 27.1 3.2
 8 1 1 28.8 3.6
 8 1 1 26.6 3.6
 8 1 1 29.7 2.7
 8 1 1 30.8 6.5
 8 1 1 32.5 2.7
 -9 -1 -1 11.2 2.2
 9 1 1 10 2.8
 9 1 1 9.5 1.9
 9 1 1 9.1 2.1
 9 1 1 5.3 2.3
 9 1 1 12.9 2.8
 -10 -1 -1 12 2.1
 -10 -1 -1 6.5 2.8
 10 1 1 7.7 4.7
 10 1 1 14.8 3
 10 1 1 8.2 1.8
 10 1 1 12.8 2.1
 10 1 1 14.3 2.7
 -11 -1 -1 -0.1 1.6
 -11 -1 -1 1.7 3.1
 11 1 1 0.6 1.3
 11 1 1 0.3 1.4
 -12 -1 -1 -1.2 1.6
 -12 -1 -1 0.2 1.2
 12 1 1 1.9 1.2
 12 1 1 -0.2 1
 -13 -1 -1 -1 1.5
 -13 -1 -1 -0.2 0.9
 13 1 1 1.8 1.2
 12 -2 -1 6.5 1.4
 -12 2 1 8.6 1.2
 -12 2 1 7.3 1.7
 11 -2 -1 24.9 2
 11 -2 -1 22.6 2.3
 11 -2 -1 26.9 3.2
 11 -2 -1 31.8 4.3
 -11 2 1 26.3 3.6
 -11 2 1 29.5 2.5
 10 -2 -1 6.8 1.7
 10 -2 -1 6.8 2.9
 10 -2 -1 12.1 2.8
 10 -2 -1 8.8 1.8
 -10 2 1 8 1.8
 -10 2 1 13.9 5.1
 9 -2 -1 15.7 4.6
 9 -2 -1 21.4 2.6
 9 -2 -1 15.3 2.9
 9 -2 -1 32.8 3.9
 9 -2 -1 20.9 2.7
 9 -2 -1 18.8 2.2
 -9 2 1 22.4 2.4
 -9 2 1 16.8 3.2
 8 -2 -1 0.7 1.8
 8 -2 -1 -0.9 1.6
 8 -2 -1 3.1 3.1
 8 -2 -1 -2.3 3.2
 8 -2 -1 1.3 2.5
 8 -2 -1 0 2.3
 -8 2 1 -0.2 2.7
 -8 2 1 -1.1 2
 -8 2 1 2 3.2
 7 -2 -1 27.8 3.5
 7 -2 -1 21.5 2.6
 7 -2 -1 24.1 5.5
 7 -2 -1 23.8 3.5
 7 -2 -1 22.4 2.7
 7 -2 -1 24.4 3.4
 7 -2 -1 27.4 2.7
 -7 2 1 25 3.2
 -7 2 1 31.3 7.4
 -7 2 1 35.8 4.1
 6 -2 -1 1.9 2
 6 -2 -1 1.8 1.6
 6 -2 -1 2.9 3.2
 6 -2 -1 2.2 2.2
 6 -2 -1 2.4 2.4
 -6 2 1 -0.4 2.4
 -6 2 1 3.7 2.9
 5 -2 -1 46 6.6
 5 -2 -1 43 5.5
 -5 2 1 55.09 7.3
 -5 2 1 51.69 7.7
 -5 2 1 48.4 5.8
 4 -2 -1 72.79 6.2
 4 -2 -1 74.09 7.1
 -4 2 1 76.79 6.5
 -4 2 1 71.29 8.5
 -4 2 1 80.49 8.4
 3 -2 -1 74.49 5.5
 3 -2 -1 71.29 6.9
 3 -2 -1 72.79 6.2
 -3 2 1 77.49 6.7
 -3 2 1 81.59 7.3
 -3 2 1 79.49 7.5
 2 -2 -1 2304.37 78.49
 2 -2 -1 2349.17 80.79
 2 -2 -1 2297.67 79.29
 -2 2 1 2405.16 81.09
 -2 2 1 2319.17 81.79
 -2 2 1 2281.67 79.99
 1 -2 -1 359.86 15.2
 1 -2 -1 393.46 15.1
 1 -2 -1 395.56 13.9
 1 -2 -1 418.36 16.3
 -1 2 1 370.56 15.1
 -1 2 1 407.06 16.2
 -1 2 1 422.56 18.1
 0 -2 -1 212.48 8.3
 0 -2 -1 207.28 8.6
 0 -2 -1 221.28 9.2
 0 -2 -1 211.98 8.1
 0 2 1 207.28 8.1
 0 2 1 231.08 9.3
 0 2 1 209.28 8.3
 -1 -2 -1 27.5 2.7
 -1 -2 -1 27.9 2.5
 -1 -2 -1 25.4 1.8
 1 2 1 25.1 2.6
 1 2 1 26.2 2.5
 1 2 1 25.3 1.4
 -2 -2 -1 51.19 3.8
 -2 -2 -1 48.1 3.8
 -2 -2 -1 47.6 2.6
 2 2 1 52.79 3.3
 2 2 1 49.2 3.7
 2 2 1 52.69 4.1
 -3 -2 -1 0.4 0.9
 -3 -2 -1 -0.1 1.3
 -3 -2 -1 0.2 1.6
 3 2 1 0.2 1.6
 3 2 1 0.1 1.5
 3 2 1 -0.6 1.1
 3 2 1 -0.6 1.5
 -4 -2 -1 68.39 5.2
 -4 -2 -1 64.59 6.2
 -4 -2 -1 64.29 4.9
 -4 -2 -1 61.19 3.9
 4 2 1 64.59 5.2
 4 2 1 63.89 5.9
 4 2 1 67.79 5
 4 2 1 67.79 5.2
 -5 -2 -1 72.29 6.2
 -5 -2 -1 67.19 4.6
 5 2 1 80.09 6
 5 2 1 63.99 5.9
 5 2 1 73.59 7.1
 -6 -2 -1 49 5.6
 -6 -2 -1 39.8 3.7
 6 2 1 36.6 2.8
 6 2 1 40.3 4.7
 6 2 1 38.8 5.1
 -7 -2 -1 2.9 1.6
 -7 -2 -1 1.3 2.5
 7 2 1 3.2 1.6
 7 2 1 4.2 2.3
 7 2 1 1.4 2.8
 7 2 1 3.1 1.6
 -8 -2 -1 19.8 2.5
 -8 -2 -1 15.2 4.2
 -8 -2 -1 11.4 2.1
 8 2 1 14.1 4.8
 8 2 1 19.4 2.2
 8 2 1 13.6 4.3
 8 2 1 18.5 2
 8 2 1 12.7 2.9
 -9 -2 -1 15 2.2
 9 2 1 21.2 3.3
 9 2 1 13.8 3.2
 9 2 1 17.1 2.3
 9 2 1 11.4 2.7
 9 2 1 13.5 4.8
 9 2 1 18.1 2.2
 -10 -2 -1 -0.2 2.7
 -10 -2 -1 1.6 1.7
 10 2 1 1.8 1.7
 10 2 1 7.8 2.8
 10 2 1 4.2 2.5
 10 2 1 3.1 3.1
 10 2 1 -1 1.7
 -11 -2 -1 0.7 2.2
 -11 -2 -1 -0.9 1.4
 11 2 1 0.7 1.6
 11 2 1 0.3 1.3
 -12 -2 -1 6.4 2
 -12 -2 -1 12.8 1.6
 12 2 1 9.3 1.4
 12 2 1 10.6 1.7
 -13 -2 -1 14.9 1.3
 -13 -2 -1 14.7 2.2
 13 2 1 11.1 1.4
 11 -3 -1 5.8 1.7
 11 -3 -1 2.4 1.6
 11 -3 -1 3.3 1
 -11 3 1 0.6 1.9
 -11 3 1 5.9 1.8
 10 -3 -1 0.8 1.9
 10 -3 -1 5.3 2.5
 10 -3 -1 -0.5 1.4
 10 -3 -1 1.4 1.6
 -10 3 1 1.3 1.5
 -10 3 1 3.3 2.5
 9 -3 -1 7.2 2.8
 9 -3 -1 4.2 1.9
 9 -3 -1 5.8 4
 9 -3 -1 6 1.7
 9 -3 -1 3.9 2.1
 -9 3 1 9.1 3.1
 -9 3 1 4.8 2.4
 8 -3 -1 76.29 5.5
 8 -3 -1 76.99 4.3
 8 -3 -1 85.79 9.2
 8 -3 -1 89.99 5.8
 8 -3 -1 90.99 5.2
 8 -3 -1 89.49 4.2
 8 -3 -1 89.49 4.2
 -8 3 1 90.09 4.7
 -8 3 1 83.69 5.9
 7 -3 -1 14.7 2.7
 7 -3 -1 13.7 2.2
 7 -3 -1 6.9 3.3
 7 -3 -1 16.5 3.3
 7 -3 -1 14.3 1.9
 7 -3 -1 15.9 3.1
 7 -3 -1 14.7 2.1
 -7 3 1 23 3.6
 -7 3 1 18.2 2.3
 6 -3 -1 13.7 1.9
 6 -3 -1 12.4 3
 6 -3 -1 11 1.8
 6 -3 -1 15 2.1
 6 -3 -1 12.4 3.4
 6 -3 -1 12.6 4.1
 -6 3 1 7.2 3.8
 -6 3 1 5 4.2
 -6 3 1 21.4 3.1
 -6 3 1 16.8 2.3
 5 -3 -1 1.1 2.8
 5 -3 -1 -0.4 1.6
 5 -3 -1 -1.6 2
 -5 3 1 -0.1 2.2
 -5 3 1 -0.9 1.9
 4 -3 -1 7.6 2
 4 -3 -1 7.5 3.1
 4 -3 -1 5.5 3.2
 -4 3 1 4 3
 -4 3 1 6.1 2.9
 -4 3 1 5.1 2.6
 3 -3 -1 99.69 7.5
 3 -3 -1 88.09 6.2
 -3 3 1 96.49 8.5
 -3 3 1 85.79 8.5
 -3 3 1 82.89 7.2
 2 -3 -1 254.77 11.2
 2 -3 -1 271.07 14.7
 2 -3 -1 274.27 12.6
 -2 3 1 286.27 14.2
 -2 3 1 259.17 12.5
 1 -3 -1 291.97 11.5
 1 -3 -1 299.17 12.8
 1 -3 -1 320.67 14.3
 1 -3 -1 320.37 13.2
 -1 3 1 327.77 14.3
 -1 3 1 293.97 11.5
 -1 3 1 320.37 13.2
 0 -3 -1 148.09 5.6
 0 -3 -1 157.68 6.5
 0 -3 -1 152.28 7.6
 0 -3 -1 151.78 7
 0 3 1 158.18 7
 0 3 1 166.58 8.4
 0 3 1 154.58 6.4
 -1 -3 -1 40.5 3
 -1 -3 -1 37.3 3
 -1 -3 -1 41.6 3.7
 -1 -3 -1 43.6 3.6
 1 3 1 40.1 3.8
 1 3 1 40.6 3.6
 -2 -3 -1 298.47 11.6
 -2 -3 -1 323.07 13.2
 -2 -3 -1 318.97 12.5
 2 3 1 318.17 11.5
 2 3 1 303.07 12.6
 2 3 1 322.87 13.1
 -3 -3 -1 75.39 5.4
 -3 -3 -1 75.79 5.2
 -3 -3 -1 79.29 5.7
 3 3 1 75.19 5.2
 3 3 1 77.89 4.6
 3 3 1 75.29 5.5
 -4 -3 -1 18.9 4.9
 -4 -3 -1 21.6 2.4
 -4 -3 -1 23 3.7
 4 3 1 21.8 3.3
 4 3 1 21.9 5.1
 4 3 1 21.5 4.3
 4 3 1 21.3 3.4
 -5 -3 -1 171.38 7.8
 -5 -3 -1 175.78 9.9
 5 3 1 154.78 14.3
 5 3 1 158.98 9.1
 5 3 1 169.98 9.7
 -6 -3 -1 1.7 1.5
 -6 -3 -1 3.9 2.3
 6 3 1 1.6 1.4
 6 3 1 1 2.3
 6 3 1 0.4 2
 -7 -3 -1 21.7 4.7
 -7 -3 -1 15.7 2.8
 -7 -3 -1 21.4 2.4
 -7 -3 -1 23.8 2.3
 7 3 1 21.7 4.8
 7 3 1 14.9 3.9
 7 3 1 24.4 2.3
 7 3 1 16.6 2.4
 7 3 1 18.9 2.3
 -8 -3 -1 7.5 1.8
 -8 -3 -1 8.2 2
 -8 -3 -1 2.3 4
 8 3 1 8.1 3.8
 8 3 1 11.8 2
 8 3 1 11 1.8
 8 3 1 5 2.6
 -9 -3 -1 41.9 3.4
 -9 -3 -1 37.8 3.2
 9 3 1 39.1 3.1
 9 3 1 45.2 6.8
 9 3 1 40.5 3.8
 9 3 1 45.6 4.4
 -10 -3 -1 15.1 3.2
 -10 -3 -1 13.5 2.1
 -10 -3 -1 16.3 2.4
 10 3 1 17.2 5.3
 10 3 1 29.6 4.1
 10 3 1 15.1 2.1
 10 3 1 16.6 2.2
 -11 -3 -1 92.19 4.4
 -11 -3 -1 98.49 6.1
 11 3 1 94.69 4.2
 11 3 1 94.49 4.4
 -12 -3 -1 3.3 2.3
 -12 -3 -1 2.3 1.3
 12 3 1 4.7 1.5
 12 3 1 3 1.1
 -13 -3 -1 42 3
 -13 -3 -1 37.1 2
 13 3 1 42.1 2.1
 11 -4 -1 19.8 2.3
 -11 4 1 15.9 1.4
 -11 4 1 18.3 2.4
 10 -4 -1 14.7 1.8
 10 -4 -1 20 2.9
 10 -4 -1 16.9 2.2
 10 -4 -1 18.4 2.6
 10 -4 -1 17.9 2.3
 -10 4 1 10.1 2.6
 -10 4 1 22.1 2.6
 9 -4 -1 6.9 2.3
 9 -4 -1 4.6 1.7
 9 -4 -1 6.9 1.9
 9 -4 -1 10.3 2.8
 9 -4 -1 5.4 1.7
 -9 4 1 7.6 1.9
 -9 4 1 9.3 2.9
 8 -4 -1 9.3 3.3
 8 -4 -1 13.3 2.8
 8 -4 -1 6.4 3.5
 8 -4 -1 5 2
 8 -4 -1 3.6 2.5
 8 -4 -1 9 1.9
 8 -4 -1 8.2 2.1
 -8 4 1 8.3 2.2
 -8 4 1 8 3
 7 -4 -1 8.3 2.1
 7 -4 -1 9.6 2.6
 7 -4 -1 4.7 3.1
 7 -4 -1 5.3 3.5
 7 -4 -1 3.2 2.6
 7 -4 -1 6.6 2.8
 -7 4 1 2.5 2.5
 -7 4 1 3.9 3.5
 6 -4 -1 18.5 3.2
 6 -4 -1 13.1 2
 6 -4 -1 19.3 2.2
 6 -4 -1 19.6 4.9
 6 -4 -1 16 2
 6 -4 -1 15 2.9
 6 -4 -1 20.9 2.8
 -6 4 1 18.9 2.3
 -6 4 1 20.4 3.2
 -6 4 1 6.5 4.8
 -6 4 1 9.3 5.4
 5 -4 -1 57.79 6.2
 5 -4 -1 55.59 7.9
 5 -4 -1 58.19 4.2
 5 -4 -1 52.49 3.1
 5 -4 -1 57.29 4.1
 -5 4 1 46.3 6.8
 4 -4 -1 141.09 6.6
 4 -4 -1 150.78 9.1
 4 -4 -1 147.29 10.9
 -4 4 1 128.99 11.9
 -4 4 1 144.39 6.2
 3 -4 -1 137.19 9.7
 3 -4 -1 130.59 7.9
 -3 4 1 137.99 11.2
 2 -4 -1 549.95 22.5
 2 -4 -1 530.65 20.3
 -2 4 1 533.35 22
 -2 4 1 546.35 24
 1 -4 -1 691.53 24.3
 1 -4 -1 633.34 32.4
 1 -4 -1 684.93 24.1
 1 -4 -1 708.73 26.4
 -1 4 1 693.93 25.2
 -1 4 1 681.53 24.3
 0 -4 -1 775.82 27.8
 0 -4 -1 733.03 25.8
 0 -4 -1 746.23 28.5
 0 4 1 791.42 27.7
 0 4 1 792.52 26.6
 0 4 1 784.82 29.5
 -1 -4 -1 178.78 6.4
 -1 -4 -1 185.28 8.8
 -1 -4 -1 177.08 7.9
 -1 -4 -1 173.98 8.7
 1 4 1 176.88 8.6
 1 4 1 167.58 8.4
 -2 -4 -1 14.3 2.7
 -2 -4 -1 18.1 2.9
 -2 -4 -1 16.7 2.4
 2 4 1 20.7 3.8
 2 4 1 15.6 2.7
 2 4 1 15.2 1.5
 -3 -4 -1 169.98 8.7
 -3 -4 -1 170.98 8.4
 -3 -4 -1 163.28 7.3
 -3 -4 -1 169.88 9.8
 3 4 1 164.08 7.3
 3 4 1 156.68 8.6
 -4 -4 -1 69.89 6.4
 -4 -4 -1 79.39 4.6
 -4 -4 -1 86.19 6
 4 4 1 75.09 7.3
 4 4 1 84.59 6.6
 4 4 1 75.69 5.1
 4 4 1 78.89 6
 -5 -4 -1 880.31 32.4
 -5 -4 -1 958.7 35
 5 4 1 916.41 35.3
 5 4 1 900.41 33.8
 -6 -4 -1 8.1 2.9
 -6 -4 -1 6.9 1.9
 -6 -4 -1 7.9 1.6
 6 4 1 9.5 3.3
 6 4 1 9.6 1.9
 6 4 1 6.8 2.8
 -7 -4 -1 174.38 6.8
 -7 -4 -1 172.48 11.5
 -7 -4 -1 166.28 7.2
 -7 -4 -1 178.18 8.6
 7 4 1 161.38 6.6
 7 4 1 165.18 7.4
 7 4 1 176.78 6.7
 7 4 1 173.58 10.8
 7 4 1 163.38 7.4
 -8 -4 -1 16 2.4
 -8 -4 -1 22.2 2.4
 -8 -4 -1 18.6 2.2
 -8 -4 -1 29.1 6.2
 8 4 1 15 1.8
 8 4 1 13.9 2.7
 8 4 1 11 4.1
 8 4 1 7.4 5.1
 8 4 1 14 2.8
 8 4 1 16.4 2.1
 -9 -4 -1 13.1 2
 -9 -4 -1 17.5 2.3
 9 4 1 16.5 5.2
 9 4 1 17.8 2.4
 9 4 1 17.4 2.3
 9 4 1 11.3 2.4
 9 4 1 17.7 3.1
 -10 -4 -1 8.2 1.9
 -10 -4 -1 9.2 3.2
 10 4 1 9.9 2
 10 4 1 14.7 3
 10 4 1 4 3.6
 10 4 1 7 1.7
 -11 -4 -1 2.4 1.9
 -11 -4 -1 1.1 2.1
 -11 -4 -1 -0.5 1.5
 11 4 1 -0.3 1.5
 11 4 1 0.8 1.5
 -12 -4 -1 2.9 1.3
 -12 -4 -1 1 1.8
 -12 -4 -1 0.8 1.7
 12 4 1 3.7 1.4
 12 4 1 1.8 1.1
 -13 -4 -1 25.2 1.7
 -13 -4 -1 30.8 2.7
 13 4 1 31.1 1.9
 11 -5 -1 3.2 1.3
 -11 5 1 0.8 0.8
 10 -5 -1 2.1 1.2
 10 -5 -1 3.9 2.1
 10 -5 -1 4.7 1.9
 -10 5 1 5.8 1.8
 9 -5 -1 5.6 2.8
 9 -5 -1 0 1.6
 9 -5 -1 5.3 2.4
 9 -5 -1 1.9 1.4
 9 -5 -1 1.7 1.8
 9 -5 -1 1.6 1.9
 -9 5 1 1.1 2.5
 -9 5 1 2.6 1.7
 8 -5 -1 10.7 3.4
 8 -5 -1 8.3 2.5
 8 -5 -1 10.7 2.7
 8 -5 -1 3.1 4.1
 8 -5 -1 3.8 2.5
 -8 5 1 7.2 2.7
 -8 5 1 3.9 2.2
 7 -5 -1 66.29 4.2
 7 -5 -1 70.59 4.7
 7 -5 -1 67.19 4.3
 7 -5 -1 68.19 3.8
 7 -5 -1 63.69 5.6
 7 -5 -1 50.69 6.7
 7 -5 -1 68.89 3.7
 7 -5 -1 69.19 5
 -7 5 1 70.79 4.2
 -7 5 1 76.79 6.2
 6 -5 -1 0.9 2.9
 6 -5 -1 8.1 2.5
 6 -5 -1 5.9 2.6
 6 -5 -1 6 1.8
 6 -5 -1 6.1 2
 6 -5 -1 3.3 3.8
 6 -5 -1 4.9 2
 6 -5 -1 5.6 2.8
 -6 5 1 6.9 2.1
 -6 5 1 2.9 2.1
 5 -5 -1 3.8 2.4
 5 -5 -1 -1.8 2.3
 5 -5 -1 1 1.7
 5 -5 -1 1.1 3.4
 5 -5 -1 1.9 1.7
 5 -5 -1 0.5 1.7
 5 -5 -1 -0.4 2.7
 5 -5 -1 1.7 2.1
 -5 5 1 1.3 2.4
 -5 5 1 2.4 4.7
 -5 5 1 2.3 1.8
 -5 5 1 -2.7 3.1
 4 -5 -1 4.9 2.1
 4 -5 -1 3.9 3.5
 4 -5 -1 4.2 2.3
 -4 5 1 1.8 2.3
 -4 5 1 6.8 1.7
 3 -5 -1 22.7 3.3
 3 -5 -1 27.6 3.8
 3 -5 -1 27.6 5.5
 -3 5 1 15.2 4
 2 -5 -1 2.5 2
 2 -5 -1 3.9 2.8
 -2 5 1 1.5 1.5
 -2 5 1 4.3 2.5
 1 -5 -1 95.59 7.4
 1 -5 -1 93.19 4.7
 1 -5 -1 87.59 10.5
 1 -5 -1 100.39 5.5
 -1 5 1 97.29 5.5
 -1 5 1 104.89 8.3
 -1 5 1 99.59 5.9
 0 -5 -1 22.4 1.3
 0 -5 -1 25 3.2
 0 -5 -1 24.9 4.3
 0 5 1 27 4.9
 0 5 1 23.9 3.2
 0 5 1 25.9 2
 0 5 1 17.4 3.2
 -1 -5 -1 40.5 4.4
 -1 -5 -1 47 4
 -1 -5 -1 49.8 5
 1 5 1 41 4.4
 1 5 1 48.2 5.4
 -2 -5 -1 16.9 3.2
 -2 -5 -1 13.6 2.9
 -2 -5 -1 18.7 1.8
 -2 -5 -1 17.3 1.8
 2 5 1 15.2 3
 2 5 1 16.9 1.1
 -3 -5 -1 3 2
 -3 -5 -1 3 1.6
 -3 -5 -1 2 1.1
 3 5 1 3 1.2
 3 5 1 1.7 2.2
 3 5 1 3.8 1.9
 -4 -5 -1 152.88 8.4
 -4 -5 -1 150.98 7.8
 -4 -5 -1 136.79 9
 4 5 1 133.09 7.1
 4 5 1 141.59 9.2
 -5 -5 -1 76.09 4.4
 -5 -5 -1 89.29 6.8
 -5 -5 -1 80.99 5.1
 5 5 1 79.39 7.3
 5 5 1 87.79 7.1
 -6 -5 -1 0.5 1.9
 -6 -5 -1 -1.4 1.1
 -6 -5 -1 0.2 1.3
 6 5 1 1.2 1.2
 6 5 1 -1.5 1.8
 6 5 1 1.5 1.8
 -7 -5 -1 21.6 3.3
 -7 -5 -1 27.6 2.7
 -7 -5 -1 21.8 3
 -7 -5 -1 27.8 5
 7 5 1 28.9 4.7
 7 5 1 23.9 2.6
 7 5 1 25.6 2.7
 7 5 1 32.1 6.3
 7 5 1 29.6 2.8
 -8 -5 -1 -0.8 1.7
 -8 -5 -1 -2.1 3.6
 -8 -5 -1 0.1 1.4
 -8 -5 -1 -0.6 1.5
 8 5 1 0.5 1.6
 8 5 1 5.3 2.3
 8 5 1 0.3 1.6
 8 5 1 0.8 1.7
 8 5 1 -0.2 1.6
 8 5 1 -1.1 2.3
 -9 -5 -1 4.3 1.7
 -9 -5 -1 6.3 2.6
 -9 -5 -1 7.5 2.1
 9 5 1 6.3 3.7
 9 5 1 1.5 2.7
 9 5 1 7.2 1.7
 9 5 1 6.4 2.2
 9 5 1 6.2 2
 -10 -5 -1 36.5 3
 -10 -5 -1 33.1 3
 -10 -5 -1 35.1 4.3
 10 5 1 32.3 6.4
 10 5 1 35.7 3.2
 10 5 1 34.7 2.7
 10 5 1 28 3.3
 -11 -5 -1 -0.7 1.4
 -11 -5 -1 1 2.2
 -11 -5 -1 0.1 1.7
 11 5 1 -1.3 1.5
 11 5 1 2 1.3
 -12 -5 -1 17.6 2.6
 -12 -5 -1 19.9 2.1
 -12 -5 -1 25.8 3
 12 5 1 21.1 2.4
 12 5 1 18.5 1.9
 -13 -5 -1 28.1 3
 -13 -5 -1 24.8 1.7
 13 5 1 24.2 1.9
 10 -6 -1 2.3 1.6
 10 -6 -1 -0.1 2
 10 -6 -1 3.5 1.8
 -10 6 1 -0.2 1.3
 9 -6 -1 10.2 2.4
 9 -6 -1 4.4 1.7
 9 -6 -1 3.1 1.9
 9 -6 -1 3.3 1.6
 9 -6 -1 4.4 1.9
 -9 6 1 5.2 2.6
 -9 6 1 4.9 1.9
 8 -6 -1 14.2 2.3
 8 -6 -1 9.4 2
 8 -6 -1 15.7 1.8
 8 -6 -1 14.9 2.5
 8 -6 -1 12.3 2.6
 8 -6 -1 21.4 3.3
 -8 6 1 10.9 2
 -8 6 1 12.1 4.7
 7 -6 -1 50.59 3.9
 7 -6 -1 56.49 4.7
 7 -6 -1 47.3 3.6
 7 -6 -1 53.99 4.6
 7 -6 -1 47.2 3.2
 -7 6 1 46.3 3.7
 -7 6 1 50.49 4.5
 6 -6 -1 25.2 4.1
 6 -6 -1 22.8 2.3
 6 -6 -1 21.8 3.6
 6 -6 -1 16.6 3
 6 -6 -1 14.4 6
 6 -6 -1 16.9 2.5
 6 -6 -1 24.5 4.4
 6 -6 -1 18.7 2.4
 -6 6 1 24.2 4
 -6 6 1 23.5 3.4
 5 -6 -1 7.1 1.9
 5 -6 -1 8.7 2
 5 -6 -1 8.2 2.4
 5 -6 -1 9.4 2.2
 5 -6 -1 5 4
 5 -6 -1 7.4 2.9
 5 -6 -1 3.8 2.6
 5 -6 -1 6.1 2.6
 5 -6 -1 9.5 2.8
 -5 6 1 9.7 2.3
 -5 6 1 9.7 2.4
 4 -6 -1 2.6 1.7
 4 -6 -1 -0.2 3.3
 4 -6 -1 2.5 2.1
 4 -6 -1 2.5 1.7
 -4 6 1 -1.1 2.2
 -4 6 1 4.1 1.6
 3 -6 -1 0.8 2.8
 3 -6 -1 -0.8 1.5
 3 -6 -1 0.9 2
 -3 6 1 -0.5 2
 2 -6 -1 25.6 5.3
 2 -6 -1 28.3 3.1
 2 -6 -1 27.2 3.1
 -2 6 1 32.4 6.3
 1 -6 -1 46.5 7.7
 1 -6 -1 58.79 4.5
 1 -6 -1 57.99 3.4
 1 -6 -1 66.79 7.2
 -1 6 1 56.89 4.5
 -1 6 1 52.09 4.2
 -1 6 1 69.99 7.8
 0 -6 -1 6.1 2.2
 0 -6 -1 7.9 3.2
 0 6 1 6.8 2.5
 0 6 1 5.7 2.1
 -1 -6 -1 2.3 1.7
 -1 -6 -1 1.3 2.4
 1 6 1 0.1 1.7
 1 6 1 0.3 1.7
 -2 -6 -1 3.9 2.5
 -2 -6 -1 3.1 1.9
 2 6 1 1.4 2
 -3 -6 -1 313.47 12.3
 -3 -6 -1 315.37 13.2
 -3 -6 -1 329.87 14.2
 -3 -6 -1 306.17 14.6
 3 6 1 309.47 15.3
 3 6 1 300.77 11.4
 -4 -6 -1 273.47 12.9
 -4 -6 -1 258.57 12.8
 -4 -6 -1 259.37 11.5
 4 6 1 270.47 14.3
 4 6 1 257.67 10.9
 -5 -6 -1 51.19 5.5
 -5 -6 -1 48.7 4
 -5 -6 -1 44.4 3.5
 5 6 1 41 4
 5 6 1 47.3 6.1
 5 6 1 44.5 3.2
 -6 -6 -1 1.6 1.6
 -6 -6 -1 -0.2 2
 6 6 1 0.3 2.3
 6 6 1 1.6 1.4
 6 6 1 -2 1.5
 -7 -6 -1 17.2 2.2
 -7 -6 -1 22.6 4.9
 -7 -6 -1 14.6 3.2
 -7 -6 -1 15.8 2.6
 -7 -6 -1 7 2.6
 7 6 1 15.4 2.5
 7 6 1 13.6 2.1
 7 6 1 13 2
 7 6 1 12.7 3.4
 7 6 1 6.8 3.6
 -8 -6 -1 13.3 2.1
 -8 -6 -1 10.3 1.9
 -8 -6 -1 5.7 3.9
 -8 -6 -1 12.1 2.4
 8 6 1 11.2 1.9
 8 6 1 11.2 2.1
 8 6 1 9.3 2.3
 8 6 1 8.1 3.4
 8 6 1 12.3 2.7
 -9 -6 -1 8.5 1.9
 -9 -6 -1 8.9 1.9
 -9 -6 -1 10.8 2.9
 9 6 1 5.5 1.6
 9 6 1 7 2
 9 6 1 10.5 4
 9 6 1 6.8 2.1
 -10 -6 -1 15.7 2.2
 -10 -6 -1 14.2 3.1
 -10 -6 -1 12 2
 10 6 1 11.2 4.4
 10 6 1 11.4 2
 10 6 1 13.5 2.6
 10 6 1 13.2 1.9
 -11 -6 -1 2 1.5
 11 6 1 2.3 1.6
 11 6 1 1.4 1.4
 -12 -6 -1 1.4 1.1
 -12 -6 -1 -0.3 1.6
 -12 -6 -1 0.8 1.8
 12 6 1 1.4 1.4
 12 6 1 1.5 1.2
 -13 -6 -1 2.4 0.9
 -13 -6 -1 4 1.4
 13 6 1 2.5 1.1
 10 -7 -1 -0.6 1.3
 9 -7 -1 2.3 1.9
 9 -7 -1 -0.1 1.4
 9 -7 -1 -0.8 1.6
 9 -7 -1 1.2 2.1
 -9 7 1 0.8 1.2
 8 -7 -1 0 1.8
 8 -7 -1 3.6 2.1
 8 -7 -1 0.5 1.6
 8 -7 -1 6.6 2.4
 8 -7 -1 2.2 2.2
 -8 7 1 1.5 1.6
 -8 7 1 2.2 2
 7 -7 -1 42.1 2.7
 7 -7 -1 41.9 4.8
 7 -7 -1 38.4 3.7
 7 -7 -1 48.8 6.8
 7 -7 -1 53.79 6.3
 7 -7 -1 46.5 3.7
 -7 7 1 44.5 3.9
 -7 7 1 43.5 3.2
 6 -7 -1 5.1 5.1
 6 -7 -1 11.1 2.5
 6 -7 -1 13.5 2
 6 -7 -1 3.8 4.7
 6 -7 -1 16.7 3.5
 6 -7 -1 15.5 3.1
 6 -7 -1 12.4 2.2
 -6 7 1 18.3 2.5
 5 -7 -1 37.7 3.5
 5 -7 -1 29.3 3.4
 5 -7 -1 30 3.9
 5 -7 -1 23.3 6.5
 5 -7 -1 27.4 3.5
 5 -7 -1 31.7 4.5
 -5 7 1 28.9 3.5
 -5 7 1 27.1 3.3
 4 -7 -1 -2.8 2.7
 4 -7 -1 0.1 2
 4 -7 -1 -0.4 1.9
 4 -7 -1 0.1 1.7
 4 -7 -1 -3.3 1.9
 4 -7 -1 0.2 2.7
 4 -7 -1 0.7 2.5
 -4 7 1 -2.6 1.7
 -4 7 1 -3 2.2
 -4 7 1 -1.4 3.4
 3 -7 -1 33.7 3.5
 3 -7 -1 34.5 3.7
 3 -7 -1 28.5 3
 3 -7 -1 19.6 5.2
 3 -7 -1 31.7 3.7
 3 -7 -1 29.8 2.5
 -3 7 1 18.4 5
 2 -7 -1 6.2 3.7
 2 -7 -1 8 2.2
 -2 7 1 5.7 2.9
 1 -7 -1 146.79 8.4
 1 -7 -1 125.39 12.8
 1 -7 -1 161.68 11.5
 -1 7 1 153.58 7
 -1 7 1 171.18 13.9
 -1 7 1 159.88 8.3
 0 -7 -1 5.6 5.6
 0 -7 -1 6.3 2.7
 0 -7 -1 12.8 3.7
 0 7 1 4.5 2.5
 0 7 1 14 3.1
 -1 -7 -1 15.1 3.9
 1 7 1 11 3
 1 7 1 20.2 3.9
 -2 -7 -1 10.7 3.4
 -2 -7 -1 10.7 2.8
 2 7 1 5 2.2
 2 7 1 8.7 3.1
 -3 -7 -1 116.49 8.7
 -3 -7 -1 101.39 5.4
 -3 -7 -1 108.89 6.9
 3 7 1 118.59 8.8
 -4 -7 -1 59.29 4.1
 -4 -7 -1 70.79 6.9
 -4 -7 -1 70.99 6.2
 -4 -7 -1 68.29 5.1
 -4 -7 -1 68.59 5.1
 4 7 1 59.89 3.9
 4 7 1 65.29 3.9
 4 7 1 69.39 7.3
 -5 -7 -1 -0.2 2.2
 -5 -7 -1 6.4 2.1
 -5 -7 -1 4.5 1.9
 -5 -7 -1 4.2 2.4
 5 7 1 5.3 3
 5 7 1 1.9 1.6
 5 7 1 4 1.7
 -6 -7 -1 18.9 3.2
 -6 -7 -1 23.3 4.6
 -6 -7 -1 16.2 2.1
 -6 -7 -1 12.8 3.7
 -6 -7 -1 19.4 2
 -6 -7 -1 21.4 3
 6 7 1 17 2.5
 6 7 1 22.4 5.8
 6 7 1 15.2 3.2
 6 7 1 17.1 2.1
 -7 -7 -1 7.3 4.5
 -7 -7 -1 13.3 1.9
 -7 -7 -1 17.9 2.2
 -7 -7 -1 21 3.1
 -7 -7 -1 12.1 2.9
 -7 -7 -1 15.6 2.4
 -7 -7 -1 20.7 2.9
 7 7 1 20.9 2.3
 7 7 1 17.4 2.8
 7 7 1 18 4
 -8 -7 -1 45.6 3.3
 -8 -7 -1 43.5 3.2
 -8 -7 -1 45.5 3.8
 -8 -7 -1 47 3.7
 8 7 1 34.2 5.5
 8 7 1 42.2 3.7
 8 7 1 48.3 3.3
 8 7 1 48.3 3.4
 -9 -7 -1 105.79 6.3
 -9 -7 -1 97.29 4.8
 9 7 1 108.69 5
 9 7 1 107.29 4.9
 9 7 1 95.49 7
 -10 -7 -1 2 1.7
 -10 -7 -1 5.3 1.8
 -10 -7 -1 1 2.1
 10 7 1 2.4 2.1
 10 7 1 3.8 1.8
 10 7 1 1.4 1.4
 -11 -7 -1 23 2.4
 11 7 1 20.3 2.4
 11 7 1 24.1 2.2
 -12 -7 -1 1.9 1.7
 -12 -7 -1 1.1 1.2
 -12 -7 -1 1.4 1.1
 12 7 1 0.9 1.6
 12 7 1 1.5 0.9
 -13 -7 -1 5.3 1.1
 -13 -7 -1 6.5 1
 13 7 1 9.9 1.3
 9 -8 -1 4.1 1.7
 9 -8 -1 2.7 1.6
 9 -8 -1 0.3 1.4
 9 -8 -1 1.3 1.2
 -9 8 1 0.8 1.3
 8 -8 -1 -0.9 2
 8 -8 -1 -0.5 1.6
 8 -8 -1 7 2.2
 8 -8 -1 1.7 1.9
 -8 8 1 -2.1 1.8
 7 -8 -1 2.7 2.2
 7 -8 -1 3.7 2.5
 7 -8 -1 1.1 2.1
 7 -8 -1 -0.5 1.7
 7 -8 -1 5.8 2.8
 -7 8 1 1.5 1.8
 6 -8 -1 40.6 4.1
 6 -8 -1 41.4 3.5
 6 -8 -1 38.5 3.7
 6 -8 -1 43.3 4.6
 6 -8 -1 32.5 2.9
 6 -8 -1 45.8 3.7
 -6 8 1 38.7 3.6
 5 -8 -1 53.89 10.2
 5 -8 -1 52.19 3.7
 5 -8 -1 53.99 4.2
 5 -8 -1 52.09 4.8
 5 -8 -1 54.59 4.6
 5 -8 -1 54.69 3.2
 5 -8 -1 53.49 3.9
 -5 8 1 56.49 3.7
 4 -8 -1 -0.4 3
 4 -8 -1 -0.4 2.9
 4 -8 -1 -1.3 1.7
 4 -8 -1 -0.3 2.1
 -4 8 1 -1.8 2.2
 3 -8 -1 18.8 3.1
 3 -8 -1 18.2 2.5
 3 -8 -1 18.6 2.6
 3 -8 -1 24.4 3.1
 3 -8 -1 17.7 2.1
 -3 8 1 13.8 5.1
 -3 8 1 19.7 2.4
 2 -8 -1 1 2.1
 2 -8 -1 -0.9 2.1
 2 -8 -1 1.8 3.2
 2 -8 -1 0.7 1.6
 -2 8 1 -1.1 2.5
 1 -8 -1 140.29 11.6
 1 -8 -1 129.99 7.2
 -1 8 1 114.99 11.5
 0 -8 -1 104.39 9.3
 0 8 1 90.29 7.3
 0 8 1 91.19 9.7
 -1 -8 -1 41.4 3.2
 -1 -8 -1 46.1 6.6
 1 8 1 38.2 6.5
 1 8 1 40.8 5.1
 -2 -8 -1 297.67 15.8
 -2 -8 -1 298.77 12.2
 2 8 1 288.47 15.5
 -3 -8 -1 134.09 6.6
 -3 -8 -1 156.38 10.5
 -3 -8 -1 144.29 8.5
 3 8 1 134.39 6.6
 3 8 1 142.59 13.1
 -4 -8 -1 3.7 2.8
 -4 -8 -1 2.8 1.8
 -4 -8 -1 3.9 2.1
 4 8 1 3.8 1.7
 4 8 1 0.3 2.7
 -5 -8 -1 14.8 3.3
 -5 -8 -1 14.4 1.9
 -5 -8 -1 9.8 3.3
 -5 -8 -1 14.2 2.6
 -5 -8 -1 18.6 3.4
 5 8 1 7.1 3.1
 5 8 1 13.3 2.1
 5 8 1 14.1 2.5
 -6 -8 -1 44 3.2
 -6 -8 -1 43.5 4.7
 -6 -8 -1 46.4 4.1
 -6 -8 -1 53.29 3.6
 -6 -8 -1 50.39 6.2
 -6 -8 -1 53.59 7.2
 6 8 1 51.19 8
 6 8 1 45.2 3.6
 6 8 1 44.6 3.7
 6 8 1 51.19 4.7
 -7 -8 -1 32.3 4.4
 -7 -8 -1 25.5 2.7
 -7 -8 -1 11.2 5.2
 -7 -8 -1 23.3 3.2
 -7 -8 -1 19.1 5
 -7 -8 -1 20.8 2.7
 -7 -8 -1 20.3 5
 7 8 1 25.9 3
 7 8 1 27.3 3.2
 7 8 1 37.7 10.7
 7 8 1 29 4.6
 7 8 1 26 3
 -8 -8 -1 64.39 4.6
 -8 -8 -1 60.39 3.8
 -8 -8 -1 49.99 8.3
 -8 -8 -1 63.69 3.6
 8 8 1 62.79 3.7
 8 8 1 67.69 4.1
 8 8 1 45.8 6.4
 8 8 1 65.69 4.5
 -9 -8 -1 19.8 3
 -9 -8 -1 20.1 3.2
 -9 -8 -1 18.1 2.2
 9 8 1 14.5 2.8
 9 8 1 21.4 2.5
 9 8 1 12.7 1.9
 9 8 1 20.5 6.2
 9 8 1 22 3.3
 -10 -8 -1 2.6 2
 10 8 1 6.5 1.9
 10 8 1 6.2 2.5
 10 8 1 15 3.3
 -11 -8 -1 13.3 1.7
 -11 -8 -1 4.8 2.2
 11 8 1 7.9 1.4
 11 8 1 8.8 1.7
 -12 -8 -1 7.6 1.5
 -12 -8 -1 7.8 1.2
 12 8 1 5 1.4
 12 8 1 7.9 1.2
 -13 -8 -1 3.7 1.1
 -13 -8 -1 3.3 0.7
 13 8 1 3.7 1.2
 9 -9 -1 7 1.3
 8 -9 -1 2.9 1.8
 8 -9 -1 4.8 1.9
 8 -9 -1 0.5 1.5
 8 -9 -1 -0.2 1.3
 8 -9 -1 0.4 1.8
 -8 9 1 3.2 1.2
 7 -9 -1 7.6 2.2
 7 -9 -1 4.3 2.1
 7 -9 -1 4.1 1.8
 7 -9 -1 8.7 2.7
 7 -9 -1 8.3 2.3
 -7 9 1 8.6 1.7
 6 -9 -1 5.9 2.5
 6 -9 -1 8.8 2.6
 6 -9 -1 1.9 2.4
 6 -9 -1 2.2 2.2
 -6 9 1 -2.8 1.8
 5 -9 -1 1.6 2.7
 5 -9 -1 6.1 2.6
 5 -9 -1 1.3 2.2
 5 -9 -1 1 4.6
 5 -9 -1 7.1 3
 5 -9 -1 -1.7 1.3
 -5 9 1 2.4 2
 4 -9 -1 33.2 3.6
 4 -9 -1 35.2 2.7
 4 -9 -1 35.7 4.1
 4 -9 -1 32.4 3.4
 4 -9 -1 35.7 3.8
 4 -9 -1 36 4.6
 -4 9 1 32.6 3.4
 3 -9 -1 11.8 2.9
 3 -9 -1 5.5 4.2
 3 -9 -1 15.5 2
 3 -9 -1 17.8 4.2
 -3 9 1 11.7 2.5
 2 -9 -1 28.2 3.7
 2 -9 -1 28.6 3.4
 2 -9 -1 28.4 2.7
 2 -9 -1 19.4 3.2
 2 -9 -1 23 2.8
 -2 9 1 22.4 2.7
 1 -9 -1 1.7 3.5
 1 -9 -1 3.7 2.5
 1 -9 -1 3.4 2.7
 1 -9 -1 4 3.5
 1 -9 -1 1.2 2.2
 0 -9 -1 6.4 1.7
 0 -9 -1 6.5 2.3
 0 -9 -1 8.8 4.2
 0 -9 -1 5.5 2.4
 0 -9 -1 8.8 2.8
 0 -9 -1 7.8 3.9
 0 9 1 2.2 3.2
 0 9 1 0.4 2.9
 -1 -9 -1 76.69 6.3
 -1 -9 -1 83.59 4.5
 -1 -9 -1 79.29 5.2
 -1 -9 -1 83.79 9
 1 9 1 71.09 9.7
 1 9 1 67.39 10.4
 -2 -9 -1 104.59 6.6
 -2 -9 -1 128.99 10.4
 -2 -9 -1 108.09 5.6
 2 9 1 109.99 10.6
 2 9 1 116.79 9.4
 -3 -9 -1 4.7 3.4
 -3 -9 -1 4.7 3
 -3 -9 -1 6.4 1.8
 -3 -9 -1 6.3 2.1
 3 9 1 1 2
 3 9 1 6.7 2.1
 3 9 1 1.2 2.4
 -4 -9 -1 78.79 8.2
 -4 -9 -1 57.99 3.5
 -4 -9 -1 53.79 4.8
 -4 -9 -1 64.19 4.2
 -4 -9 -1 56.69 4.5
 -4 -9 -1 55.09 5.6
 4 9 1 65.69 9
 4 9 1 63.79 7.9
 4 9 1 53.19 4.1
 -5 -9 -1 7.4 2.4
 -5 -9 -1 7.6 1.9
 -5 -9 -1 10 1.9
 -5 -9 -1 6.5 2.7
 -5 -9 -1 8 2.1
 -5 -9 -1 12.1 3.6
 -5 -9 -1 10.5 4.8
 5 9 1 9.6 2.5
 5 9 1 8.4 2.3
 5 9 1 3.8 3.3
 -6 -9 -1 1.7 1.6
 -6 -9 -1 1.6 1.6
 -6 -9 -1 1.7 2
 -6 -9 -1 2.2 2.7
 -6 -9 -1 0.3 2.1
 -6 -9 -1 2.8 3
 -6 -9 -1 2.7 1.5
 -6 -9 -1 1.2 3.2
 6 9 1 -3.2 3.7
 6 9 1 2.2 1.9
 6 9 1 1.7 2
 6 9 1 4.4 1.8
 -7 -9 -1 -1 2.5
 -7 -9 -1 0.9 1.5
 -7 -9 -1 -3.6 2.8
 -7 -9 -1 0.2 1.5
 -7 -9 -1 0 1.9
 7 9 1 0.6 1.9
 7 9 1 -0.1 1.8
 7 9 1 -0.3 1.8
 -8 -9 -1 1.1 1.6
 -8 -9 -1 1.4 1.5
 -8 -9 -1 3.1 2.4
 8 9 1 2.3 1.9
 8 9 1 0.5 1.7
 8 9 1 4.2 2
 -9 -9 -1 2.7 1.7
 -9 -9 -1 5.4 2.4
 -9 -9 -1 2.9 1.6
[truncated: 1,052,397 more chars]
